# Supplementary material for: Interfamily Grafted Hybrids Vitis vinifera/Schisandra chinensis Resulted in Transcriptomic, Phenotypic, and Metabolic Changes
Source: Plants (Basel). 2024 Jun 17;13(12):1676. doi: 10.3390/plants13121676 (PMC11207768; doi:10.3390/plants13121676)
Supplement: Supplementary file 1 [file plants-13-01676-s001.zip › Table S1.xlsx]

## Sheet: Gene primer
Gnen id	F- Primer	R- Primer
EF1α-1	GAACTGGGTGTTGATAGGC	ACCAAAATATCCGGAGTAAAAGA
MSTRG.2857	CTGTTAGGAATGGGAAGCGC	AAAGCGAGCATAAAGTCCGG
MSTRG.10363	GGTGGCAAGACTTGGATCAC	ACCGACTTCTCTCCCTCTCT
MSTRG.3114	TCAGCAATGCATATGTGGCC	GGTTGTGGAAAGCAAGGTGT
MSTRG.7374	GCTCGACCCAGTTCAGGATA	AACACTCGTTCTCACCGGAT
MSTRG.10714	TCCTTTGGAATCTTTGCCTTCA	GCCCTAACTGAGAAGTCTGGA
MSTRG.10120	TTGGGAGCCTGCAACATCTA	AGCGCAAACCAATCCCATTT
MSTRG.11316	GTTAGAACTCGCGCCGTATC	ATAATGACCGGACTGACGCT
MSTRG.11379	GCAGCACAACACGAATCTGA	GCCACTTGTATATGCAGGGC
MSTRG.10442	GTGACCGACTTTGTGAACCC	GATGGGGTGGGTCTTGAAGA
MSTRG.11828	GGAAACAAGTCAACGGGTGG	CAGGGATGGTGTCGACTTCA
MSTRG.9167	GCTCTGAATCTCCTCCCTCC	ACTGAGAGAGGCTTTGGACC

## Sheet: miRNA primer
miRNA name	F- primer	R- primer
5.8S-F	GCTCTCGCATCGATGAAGAAC	AGACTCGATGATTCACGGGATT
stu-miR827-5p_2ss8AC19TG	TTTGTTGCTGGTCATCTAGTC	AGACTCGATGATTCACGGGATT
vvi-miR3627-5p	GCAGGAGAGACGGCACT	AGACTCGATGATTCACGGGATT
vvi-miR2950-5p	TCCATCTCTTGCACACTGGA	AGACTCGATGATTCACGGGATT
vvi-miR2950-5p	TGGCATTCTGTCCACCTCC	AGACTCGATGATTCACGGGATT
vvi-miR394a_R-2	TCTGCATTTGCACCTGCACCT	AGACTCGATGATTCACGGGATT
tcc-miR530b_L+2R-1_1	TAGATTCACGCACAAACTCG	AGACTCGATGATTCACGGGATT
vvi-MIR167c-p3	GATCATGTGGTAGCCTCACC	AGACTCGATGATTCACGGGATT
vvi-miR164a	GGAGAAGCAGGGCACGT	AGACTCGATGATTCACGGGATT
vvi-MIR159c-p5	GAGCTCCTTGAAGTCCAATATT	AGACTCGATGATTCACGGGATT
vvi-MIR162-p5	ATGCAGCGGTTCATCGATC	AGACTCGATGATTCACGGGATT
