# Supplementary material for: Interfamily Grafted Hybrids Vitis vinifera/Schisandra chinensis Resulted in Transcriptomic, Phenotypic, and Metabolic Changes
Source: Plants (Basel). 2024 Jun 17;13(12):1676. doi: 10.3390/plants13121676 (PMC11207768; doi:10.3390/plants13121676)
Supplement: Supplementary file 1 [file plants-13-01676-s001.zip › Table S2.xlsx]

## Sheet: p-0.005
gene_id	gene_name	transcript_id	GO	KEGG	KO_ENTRY	EC	Description	FPKM.VS_mix3	FPKM.VS_mix2	FPKM.VS_mix1	FPKM.Vv_mix1	FPKM.Vv_mix2	FPKM.Vv_mix3	fc	log2(fc)	pval	qval	regulation	significant
MSTRG.10024	VFB1	VIT_18s0001g09940.t01	NA	NA	NA	NA	Putative uncharacterized protein [Source:UniProtKB/TrEMBL;Acc:F6H8X5]	39.0394	36.1972	38.2557	0.644427	0.612998	0.707952	22.358	4.48272	1.95493e-06	0.0504743	up	yes
MSTRG.10738	VIT_18s0041g00100	MSTRG.10738.1	NA	NA	NA	NA		0	0	0	4.26439	4.63162	4.12337	0.194987	-2.35855	2.65687e-05	0.149477	down	yes
MSTRG.10039	VIT_18s0001g10150	MSTRG.10039.1;VIT_18s0001g10150.t01	GO:0005634(nucleus);GO:0006355(regulation of transcription, DNA-templated);GO:0006351(transcription, DNA-templated);GO:0003677(DNA binding);GO:0003700(transcription factor activity, sequence-specific DNA binding)	NA	NA	NA	Putative uncharacterized protein [Source:UniProtKB/TrEMBL;Acc:F6HDF3]	60.0603	60.5395	50.8878	0	0	0	58.1274	5.86115	2.8947e-05	0.149477	up	yes
MSTRG.10120	GA3	MSTRG.10120.1;VIT_18s0001g11320.t01	GO:0009707(chloroplast outer membrane);GO:0009740(gibberellic acid mediated signaling pathway);GO:0009686(gibberellin biosynthetic process);GO:0016705(oxidoreductase activity, acting on paired donors, with incorporation or reduction of molecular oxygen);GO:0005506(iron ion binding);GO:0004497(monooxygenase activity);GO:0020037(heme binding);GO:0005783(endoplasmic reticulum);GO:0016021(integral co…	00904(Diterpenoid biosynthesis)	K04122	NA	Putative uncharacterized protein [Source:UniProtKB/TrEMBL;Acc:F6H8H7]	0	0	0	13.6715	11.7039	10.6149	0.0870408	-3.52216	5.78176e-05	0.202424	down	yes
MSTRG.10056	SBP1	VIT_18s0001g10370.t01	NA	NA	NA	NA	Putative uncharacterized protein [Source:UniProtKB/TrEMBL;Acc:F6H1Q9];Glycosyltransferase [Source:UniProtKB/TrEMBL;Acc:F6H1R0]	1.02495	1.50566	1.18048	0.76816	0.746234	0.102596	2.14517	1.10109	6.89687e-05	0.202424	up	yes
MSTRG.10060	VIT_18s0001g10430	MSTRG.10060.1;VIT_18s0001g10430.t01	GO:0001510(RNA methylation);GO:0008168(methyltransferase activity);GO:0005634(nucleus);GO:0009452(7-methylguanosine RNA capping);GO:0071164(RNA trimethylguanosine synthase activity);GO:0036261(7-methylguanosine cap hypermethylation)	03013(RNA transport)	K14292	NA		2.20287	2.11834	2.15175	0.073145	0	0	3.15239	1.65645	8.74182e-05	0.202424	up	yes
MSTRG.10065	VIT_18s0001g10480	VIT_18s0001g10480.t01	NA	NA	NA	NA	Putative uncharacterized protein [Source:UniProtKB/TrEMBL;Acc:D7TB78]	15.1859	32.3531	21.405	19.0279	17.3002	1.11033	13.5939	3.76488	9.10724e-05	0.202424	up	yes
MSTRG.885	NIK2	VIT_01s0010g01000.t01	GO:0007178(transmembrane receptor protein serine/threonine kinase signaling pathway);GO:0007166(cell surface receptor signaling pathway);GO:0004675(transmembrane receptor protein serine/threonine kinase activity);GO:0006468(protein phosphorylation);GO:0016310(phosphorylation);GO:0016301(kinase activity);GO:0005524(ATP binding);GO:0004674(protein serine/threonine kinase activity);GO:0004672(protei…	NA	NA	NA		0	0	0	2.37887	2.43107	3.53236	0.218607	-2.19359	0.000100633	0.202424	down	yes
MSTRG.22452	VIT_00s0665g00050	VIT_00s0665g00050.t01	NA	NA	NA	NA	Putative uncharacterized protein [Source:UniProtKB/TrEMBL;Acc:D7TVI6]	9.16667	14.2806	11.6413	11.5648	9.92254	2.3584	4.24407	2.08545	0.000101922	0.202424	up	yes
MSTRG.11418	VIT_19s0014g03320	MSTRG.11418.1;MSTRG.11418.2;MSTRG.11418.3;VIT_19s0014g03320.t01	GO:0005737(cytoplasm);GO:0016021(integral component of membrane)	04146(Peroxisome)	K13348	NA	Putative uncharacterized protein [Source:UniProtKB/TrEMBL;Acc:D7T263]	1.12066	0.780718	0.961303	2.20922	2.34299	3.31589	0.430931	-1.21447	0.000111584	0.205785	down	yes
MSTRG.18281	VIT_07s0129g00300;VIT_07s0129g00290;VIT_07s0129g00310	MSTRG.18281.1;MSTRG.18281.2;VIT_07s0129g00290.t01;MSTRG.18281.4;MSTRG.18281.5;MSTRG.18281.7;MSTRG.18281.8;MSTRG.18281.9;VIT_07s0129g00310.t01	GO:0016811(hydrolase activity, acting on carbon-nitrogen (but not peptide) bonds, in linear amides);GO:0016811(hydrolase activity, acting on carbon-nitrogen (but not peptide) bonds, in linear amides)	01200(Carbon metabolism);00630(Glyoxylate and dicarboxylate metabolism);00910(Nitrogen metabolism);00460(Cyanoamino acid metabolism);00460(Cyanoamino acid metabolism)	K01455	EC:1.6.5.3 1.6.99.3	Putative uncharacterized protein [Source:UniProtKB/TrEMBL;Acc:F6H393]	49.0875	42.1936	45.221	0.429506	0.102676	0.254124	36.2665	5.18057	0.000153689	0.212028	up	yes
MSTRG.10100	VIT_18s0001g11060	MSTRG.10100.3;MSTRG.10100.4;MSTRG.10100.1;MSTRG.10100.2;VIT_18s0001g11060.t01	GO:0016787(hydrolase activity);GO:0016021(integral component of membrane);GO:0016020(membrane)	NA	NA	NA	Putative uncharacterized protein [Source:UniProtKB/TrEMBL;Acc:F6H188]	1.23794	1.70417	1.48034	0.425204	0.422065	0.068468	2.42381	1.27728	0.000155529	0.212028	up	yes
MSTRG.10231	VIT_18s0001g12620	MSTRG.10231.1;MSTRG.10231.2;MSTRG.10231.3;VIT_18s0001g12620.t01	GO:0016567(protein ubiquitination);GO:0004842(ubiquitin-protein transferase activity);GO:0016740(transferase activity)	NA	NA	NA	Putative uncharacterized protein [Source:UniProtKB/TrEMBL;Acc:D7SM46]	3.11587	2.49543	2.43141	10.0768	10.3246	14.0183	0.233796	-2.09667	0.000173775	0.212028	down	yes
MSTRG.10109	VIT_18s0001g11180	VIT_18s0001g11180.t01	GO:0009055(electron carrier activity);GO:0016021(integral component of membrane);GO:0016020(membrane)	NA	NA	NA	Putative uncharacterized protein [Source:UniProtKB/TrEMBL;Acc:F6HW11];Putative uncharacterized protein [Source:UniProtKB/TrEMBL;Acc:F6HW08]	0.677015	0.156151	0.442148	0.42133	0.689233	3.08057	0.307719	-1.70031	0.000176386	0.212028	down	yes
MSTRG.657	VIT_01s0026g00350	VIT_01s0026g00350.t01;MSTRG.657.2;MSTRG.657.3	GO:0004674(protein serine/threonine kinase activity);GO:0006468(protein phosphorylation);GO:0005829(cytosol);GO:0035556(intracellular signal transduction)	NA	NA	NA	Putative uncharacterized protein [Source:UniProtKB/TrEMBL;Acc:F6HUT7]	7.84663	10.3294	8.84458	6.08332	5.89941	3.56956	2.32778	1.21895	0.000178821	0.212028	up	yes
MSTRG.10162	AT5PTASE11	VIT_18s0001g11790.t01	GO:0046856(phosphatidylinositol dephosphorylation);GO:0016787(hydrolase activity)	00562(Inositol phosphate metabolism);04070(Phosphatidylinositol signaling system)	K01106	NA	Putative uncharacterized protein [Source:UniProtKB/TrEMBL;Acc:F6HX03]	5.90864	7.37409	7.18084	0	0	0	8.11356	3.02033	0.00023653	0.253873	up	yes
MSTRG.7644	VIT_16s0039g01820	VIT_16s0039g01820.t01	GO:0006468(protein phosphorylation);GO:0005524(ATP binding);GO:0004672(protein kinase activity)	NA	NA	NA	Mitochondrial fission 1 protein [Source:UniProtKB/TrEMBL;Acc:F6HLQ3]	1.31287	0.775724	0.928782	2.22274	2.22576	4.15011	0.361006	-1.46991	0.000261929	0.253873	down	yes
MSTRG.10179	VIT_18s0001g11990	MSTRG.10179.1;MSTRG.10179.2;VIT_18s0001g11990.t01	GO:0032259(methylation);GO:0006139(nucleobase-containing compound metabolic process);GO:0008168(methyltransferase activity);GO:0003676(nucleic acid binding);GO:0005634(nucleus);GO:0009007(site-specific DNA-methyltransferase (adenine-specific) activity);GO:0032775(DNA methylation on adenine)	NA	NA	NA	Putative uncharacterized protein [Source:UniProtKB/TrEMBL;Acc:F6GXP2]	0	0	0	1.7894	2.04963	3.06281	0.242784	-2.04225	0.000274378	0.253873	down	yes
MSTRG.1018	VIT_01s0010g02900	VIT_01s0010g02900.t01	GO:0005839(proteasome core complex);GO:0000502(proteasome complex);GO:0051603(proteolysis involved in cellular protein catabolic process);GO:0004298(threonine-type endopeptidase activity);GO:0004175(endopeptidase activity);GO:0006508(proteolysis);GO:0008233(peptidase activity);GO:0016787(hydrolase activity);GO:0005737(cytoplasm);GO:0005634(nucleus)	03050(Proteasome)	K02737	NA	Putative uncharacterized protein [Source:UniProtKB/TrEMBL;Acc:F6H1A0]	10.551	8.78618	9.10476	11.4074	12.343	19.5829	0.48215	-1.05245	0.000295262	0.253873	down	yes
MSTRG.10182	VIT_18s0001g12030	VIT_18s0001g12030.t01	GO:0006284(base-excision repair);GO:0008725(DNA-3-methyladenine glycosylase activity);GO:0006281(DNA repair);GO:0003824(catalytic activity)	03410(Base excision repair)	K01246	NA		0	0	0	3.17315	3.97813	4.64915	0.17458	-2.51804	0.000297418	0.253873	down	yes
MSTRG.13035	VIT_02s0087g00710	VIT_02s0087g00710.t01	GO:0010295((+)-abscisic acid 8'-hydroxylase activity);GO:0009687(abscisic acid metabolic process);GO:0016132(brassinosteroid biosynthetic process);GO:0016125(sterol metabolic process);GO:0010268(brassinosteroid homeostasis);GO:0007275(multicellular organism development);GO:0016705(oxidoreductase activity, acting on paired donors, with incorporation or reduction of molecular oxygen);GO:0005506(iro…	00906(Carotenoid biosynthesis)	K09843	NA	Putative uncharacterized protein [Source:UniProtKB/TrEMBL;Acc:F6HY04]	1.32463	0	0.512112	0	0	5.27467	0.191891	-2.38164	0.000344118	0.253873	down	yes
MSTRG.19256	TTG2	MSTRG.19256.1;MSTRG.19256.2;VIT_08s0040g03070.t01	GO:0043565(sequence-specific DNA binding);GO:0006355(regulation of transcription, DNA-templated);GO:0003700(transcription factor activity, sequence-specific DNA binding);GO:0010214(seed coat development);GO:0009957(epidermal cell fate specification)	NA	NA	NA	Putative uncharacterized protein [Source:UniProtKB/TrEMBL;Acc:F6HEI1];Putative uncharacterized protein [Source:UniProtKB/TrEMBL;Acc:F6HEI2]	35.7811	33.7341	32.6806	55.9304	56.1829	72.188	0.469554	-1.09064	0.000353991	0.253873	down	yes
MSTRG.10200	VIT_18s0001g12230	MSTRG.10200.2;MSTRG.10200.1;VIT_18s0001g12230.t01	NA	NA	NA	NA	Putative uncharacterized protein [Source:UniProtKB/TrEMBL;Acc:F6HJ95]	15.0601	12.9897	13.7352	19.7015	19.7696	36.3321	0.380948	-1.39233	0.000354389	0.253873	down	yes
MSTRG.14992	VIT_04s0044g00530	MSTRG.14992.1;MSTRG.14992.2;VIT_04s0044g00530.t01	NA	NA	NA	EC:3.2.1.14	Putative uncharacterized protein [Source:UniProtKB/TrEMBL;Acc:A5AK36];Class IV chitinase [Source:UniProtKB/TrEMBL;Acc:Q7XAU6]	0.623129	0.272963	0.238788	716.757	1644.78	1758.82	0.000703311	-10.4736	0.000372551	0.253873	down	yes
MSTRG.10216	VIT_18s0001g12390	VIT_18s0001g12390.t01;MSTRG.10216.2	GO:0030247(polysaccharide binding);GO:0004553(hydrolase activity, hydrolyzing O-glycosyl compounds);GO:0046658(anchored component of plasma membrane);GO:0005975(carbohydrate metabolic process);GO:0016787(hydrolase activity)	NA	NA	NA	Putative uncharacterized protein [Source:UniProtKB/TrEMBL;Acc:F6HM23];Putative uncharacterized protein [Source:UniProtKB/TrEMBL;Acc:F6I3G2]	15.4785	15.5679	15.4926	27.2114	28.769	34.2691	0.464929	-1.10492	0.000428102	0.253873	down	yes
MSTRG.10229	VIT_18s0001g12560	VIT_18s0001g12560.t01	GO:0046323(glucose import);GO:1904659(glucose transmembrane transport);GO:0035428(hexose transmembrane transport);GO:0015992(proton transport);GO:0022891(substrate-specific transmembrane transporter activity);GO:0005355(glucose transmembrane transporter activity);GO:0005351(sugar:proton symporter activity);GO:0022857(transmembrane transporter activity);GO:0016021(integral component of membrane);G…	NA	NA	NA	Peptidyl-prolyl cis-trans isomerase [Source:UniProtKB/TrEMBL;Acc:D7SP13]	2.46673	2.76312	1.53209	112.552	104.286	140.419	0.0230187	-5.44105	0.000477918	0.253873	down	yes
MSTRG.2857	VIT_11s0052g01570	VIT_11s0052g01570.t01	GO:0006855(drug transmembrane transport);GO:0015297(antiporter activity);GO:0015238(drug transmembrane transporter activity);GO:0055085(transmembrane transport);GO:0016021(integral component of membrane);GO:0016020(membrane)	NA	NA	NA	Putative uncharacterized protein [Source:UniProtKB/TrEMBL;Acc:A5AM00]	4.95393	7.51023	5.31092	3.05703	3.18599	0.905217	3.95832	1.98489	0.000493145	0.253873	up	yes
MSTRG.10238	VIT_18s0001g12680	MSTRG.10238.1;VIT_18s0001g12680.t01	NA	NA	NA	NA	Putative uncharacterized protein [Source:UniProtKB/TrEMBL;Acc:F6I6W2]	0.110948	0.00596157	0.0209993	0.538097	0.716877	1.28835	0.440624	-1.18238	0.000495022	0.253873	down	yes
MSTRG.10243	VIT_18s0001g12750	VIT_18s0001g12750.t01	NA	NA	NA	EC:1.8.1.9	Thioredoxin reductase [Source:UniProtKB/TrEMBL;Acc:F6I0C1]	0	0	0	35.0398	23.0897	23.6026	0.0415653	-4.58848	0.000514848	0.253873	down	yes
MSTRG.10279	VIT_18s0001g13150	MSTRG.10279.1;MSTRG.10279.2;MSTRG.10279.3;MSTRG.10279.4;VIT_18s0001g13150.t01	GO:0005634(nucleus);GO:0006355(regulation of transcription, DNA-templated);GO:0003677(DNA binding)	NA	NA	NA	Putative uncharacterized protein [Source:UniProtKB/TrEMBL;Acc:D7UCH0]	0.588988	0.330259	0.44415	1.7173	2.30317	3.76932	0.286534	-1.80322	0.000546352	0.253873	down	yes
MSTRG.10290	VIT_18s0001g13250;VIT_18s0001g13240	MSTRG.10290.2;MSTRG.10290.1;MSTRG.10290.3;VIT_18s0001g13240.t01;VIT_18s0001g13250.t01	GO:0055114(oxidation-reduction process);GO:0045454(cell redox homeostasis);GO:0034599(cellular response to oxidative stress);GO:0006662(glycerol ether metabolic process);GO:0047134(protein-disulfide reductase activity);GO:0016671(oxidoreductase activity, acting on a sulfur group of donors, disulfide as acceptor);GO:0015035(protein disulfide oxidoreductase activity);GO:0004791(thioredoxin-disulfid…	NA	NA	NA	Putative uncharacterized protein [Source:UniProtKB/TrEMBL;Acc:F6I0L3]	5.48086	6.23704	5.27424	21.43	22.3733	22.5459	0.288528	-1.79322	0.000556689	0.253873	down	yes
MSTRG.10308	VIT_18s0001g13560	MSTRG.10308.1;VIT_18s0001g13560.t01	GO:0000056(ribosomal small subunit export from nucleus);GO:0030688(preribosome, small subunit precursor);GO:0042274(ribosomal small subunit biogenesis);GO:0031902(late endosome membrane);GO:0005634(nucleus);GO:0034448(EGO complex)	NA	NA	NA	Peroxiredoxin [Source:UniProtKB/TrEMBL;Acc:D7TBK8]	38.2667	31.4102	33.0786	44.4626	42.533	76.0021	0.431866	-1.21134	0.000563378	0.253873	down	yes
MSTRG.17755	VIT_07s0005g00510	MSTRG.17755.1;VIT_07s0005g00510.t01	GO:0016020(membrane);GO:0006629(lipid metabolic process);GO:0016298(lipase activity)	00561(Glycerolipid metabolism)	K01054	EC:2.3.1.1	Putative uncharacterized protein [Source:UniProtKB/TrEMBL;Acc:F6HD90]	5.35625	5.02707	4.8844	10.5305	11.7564	18.5122	0.302835	-1.7234	0.000634767	0.253873	down	yes
MSTRG.10343	VIT_18s0001g13990	MSTRG.10343.2	NA	NA	NA	NA		66.0167	48.0646	55.2809	66.1592	82.6994	165.602	0.309802	-1.69058	0.000664049	0.253873	down	yes
MSTRG.8184	VIT_16s0050g01540;VIT_16s0050g01560	MSTRG.8184.1;MSTRG.8184.2	NA	NA	NA	NA		8.53796	7.02816	8.1054	14.2026	17.5736	27.9179	0.288398	-1.79387	0.000668694	0.253873	down	yes
MSTRG.11649	VIT_19s0090g00910	VIT_19s0090g00910.t01	GO:0030170(pyridoxal phosphate binding);GO:0005622(intracellular);GO:0016021(integral component of membrane);GO:0016020(membrane)	NA	NA	NA		0.663748	0	0.240849	0	0	1.85656	0.387947	-1.36607	0.000676068	0.253873	down	yes
MSTRG.10363	VIT_18s0001g14310	VIT_18s0001g14310.t01	GO:0055114(oxidation-reduction process);GO:0009813(flavonoid biosynthetic process);GO:0009416(response to light stimulus);GO:0046872(metal ion binding);GO:0045486(naringenin 3-dioxygenase activity);GO:0016491(oxidoreductase activity)	00941(Flavonoid biosynthesis)	K00475	NA		1.14109	0.725008	1.01034	0.73043	0.867059	2.93676	0.460853	-1.11762	0.000702798	0.253873	down	yes
MSTRG.20964	VIT_09s0054g01280;VIT_09s0054g01520;VIT_09s0054g01340;VIT_09s0054g01360;VIT_09s0054g01410;VIT_09s0054g01370;VIT_09s0054g01390;VIT_09s0054g01470;VIT_09s0054g01480;VIT_09s0054g01500	VIT_09s0054g01280.t01;MSTRG.20964.2;VIT_09s0054g01340.t01;MSTRG.20964.4;MSTRG.20964.6;MSTRG.20964.5;VIT_09s0054g01360.t01;VIT_09s0054g01370.t01;MSTRG.20964.9;VIT_09s0054g01390.t01;MSTRG.20964.11;MSTRG.20964.12;MSTRG.20964.13;VIT_09s0054g01410.t01;MSTRG.20964.15;MSTRG.20964.16;VIT_09s0054g01470.t01;VIT_09s0054g01480.t01;VIT_09s0054g01500.t01;MSTRG.20964.19;MSTRG.20964.21;VIT_09s0054g01520.t01	GO:0003676(nucleic acid binding);GO:0006468(protein phosphorylation);GO:0005524(ATP binding);GO:0004672(protein kinase activity);GO:0015074(DNA integration);GO:0016866(intramolecular transferase activity);GO:0016853(isomerase activity);GO:0003824(catalytic activity);GO:0016853(isomerase activity)	00909(Sesquiterpenoid and triterpenoid biosynthesis);00909(Sesquiterpenoid and triterpenoid biosynthesis)	K15813	EC:2.1.1.104	Putative uncharacterized protein [Source:UniProtKB/TrEMBL;Acc:D7TBB5]	4.07236	5.55989	4.35711	0.0154888	0.0511358	0	5.94136	2.57079	0.000729804	0.253873	up	yes
MSTRG.8688	VIT_17s0000g02910	MSTRG.8688.1;VIT_17s0000g02910.t01	NA	NA	NA	NA	Putative uncharacterized protein [Source:UniProtKB/TrEMBL;Acc:D7TEM4]	1.52328	1.07219	1.21358	1.25703	1.32136	3.92866	0.429779	-1.21833	0.000754215	0.253873	down	yes
MSTRG.10381	CIP8	MSTRG.10381.1;MSTRG.10381.2;VIT_18s0001g14530.t01	GO:0042787(protein ubiquitination involved in ubiquitin-dependent protein catabolic process);GO:0043161(proteasome-mediated ubiquitin-dependent protein catabolic process);GO:0000209(protein polyubiquitination);GO:0061630(ubiquitin protein ligase activity);GO:0016567(protein ubiquitination);GO:0005737(cytoplasm)	NA	NA	NA	Putative uncharacterized protein [Source:UniProtKB/TrEMBL;Acc:F6GWN9]	0.481993	0.184307	0.24687	1.23597	1.07213	2.31616	0.369866	-1.43492	0.000771864	0.253873	down	yes
MSTRG.10382	VIT_18s0001g14540	MSTRG.10382.1;VIT_18s0001g14540.t01	GO:0004386(helicase activity);GO:0005730(nucleolus);GO:0010501(RNA secondary structure unwinding);GO:0016787(hydrolase activity);GO:0004004(ATP-dependent RNA helicase activity);GO:0003676(nucleic acid binding);GO:0005737(cytoplasm);GO:0005524(ATP binding);GO:0000166(nucleotide binding)	NA	NA	NA		1.64672	2.3751	2.15207	0.456019	0.36988	0.106183	2.92326	1.54758	0.00080784	0.253873	up	yes
MSTRG.10396	VIT_18s0001g14750	VIT_18s0001g14750.t01	GO:0046872(metal ion binding)	NA	NA	NA		0	0	0	0.850744	1.06781	1.10933	0.470812	-1.08678	0.000812454	0.253873	down	yes
MSTRG.10397	VIT_18s0001g14780	VIT_18s0001g14780.t01;MSTRG.10397.2	GO:0016788(hydrolase activity, acting on ester bonds);GO:0006629(lipid metabolic process);GO:0016298(lipase activity)	NA	NA	EC:4.2.2.2	Pectate lyase [Source:UniProtKB/TrEMBL;Acc:D7SHE0]	15.4442	5.11445	8.1642	143.808	132.824	396.744	0.0193069	-5.69474	0.000815286	0.253873	down	yes
MSTRG.14584	PSY	VIT_04s0079g00680.t01;MSTRG.14584.4;MSTRG.14584.3;MSTRG.14584.2	GO:0006696(ergosterol biosynthetic process);GO:0051996(squalene synthase activity);GO:0004310(farnesyl-diphosphate farnesyltransferase activity);GO:0016740(transferase activity);GO:0016765(transferase activity, transferring alkyl or aryl (other than methyl) groups);GO:0016021(integral component of membrane);GO:0016020(membrane);GO:0009058(biosynthetic process)	00906(Carotenoid biosynthesis)	K02291	EC:1.14.13.93	Putative uncharacterized protein [Source:UniProtKB/TrEMBL;Acc:F6HQA8]	20.8457	21.9073	18.2033	5.30114	5.88867	3.81833	4.48529	2.1652	0.000843619	0.253873	up	yes
MSTRG.3319	VIT_12s0059g02160	VIT_12s0059g02160.t01	GO:0006855(drug transmembrane transport);GO:0015297(antiporter activity);GO:0015238(drug transmembrane transporter activity);GO:0055085(transmembrane transport);GO:0016021(integral component of membrane);GO:0016020(membrane)	NA	NA	NA	Putative uncharacterized protein [Source:UniProtKB/TrEMBL;Acc:D7TX32];Putative uncharacterized protein [Source:UniProtKB/TrEMBL;Acc:F6HV96]	0.548676	0.0705731	0.384103	0.717269	0.833607	2.19811	0.37364	-1.42028	0.000894706	0.253873	down	yes
MSTRG.10442	VIT_18s0001g15410	VIT_18s0001g15410.t01	GO:0008270(zinc ion binding);GO:0055114(oxidation-reduction process);GO:0046872(metal ion binding);GO:0016491(oxidoreductase activity);GO:0004022(alcohol dehydrogenase (NAD) activity)	00010(Glycolysis / Gluconeogenesis);00071(Fatty acid degradation);00592(alpha-Linolenic acid metabolism);00350(Tyrosine metabolism)	K18857	NA	Putative uncharacterized protein [Source:UniProtKB/TrEMBL;Acc:F6HXQ0]	26.2259	28.5523	27.2626	13.6779	15.3186	11.8744	2.24146	1.16444	0.000897626	0.253873	up	yes
MSTRG.10470	ATRZ-1A	VIT_18s0166g00180.t01;MSTRG.10470.2;MSTRG.10470.3;MSTRG.10470.4;MSTRG.10470.5;MSTRG.10470.6;MSTRG.10470.8;MSTRG.10470.7	GO:0003723(RNA binding);GO:0008270(zinc ion binding);GO:0003676(nucleic acid binding)	03040(Spliceosome)	K12885	NA	Putative uncharacterized protein [Source:UniProtKB/TrEMBL;Acc:A5AND9]	38.3747	34.8234	29.6484	0	0	1.7329	12.2255	3.61182	0.000993076	0.253873	up	yes
MSTRG.10477		MSTRG.10477.1	NA	NA	NA	NA		2.02029	2.66025	2.22761	1.61251	1.59633	0	3.52997	1.81966	0.0010216	0.253873	up	yes
MSTRG.10478	VIT_18s0076g00100	VIT_18s0076g00100.t01;MSTRG.10478.2	GO:0043231(intracellular membrane-bounded organelle);GO:0090305(nucleic acid phosphodiester bond hydrolysis);GO:0009451(RNA modification);GO:0004519(endonuclease activity);GO:0003723(RNA binding)	NA	NA	NA		0.214835	0.072347	0.208138	0.61288	0.864618	1.5975	0.428174	-1.22373	0.00105648	0.253873	down	yes
MSTRG.10510	VIT_18s0086g00320	VIT_18s0086g00320.t01	NA	NA	NA	NA	Chlorophyll a-b binding protein, chloroplastic [Source:UniProtKB/TrEMBL;Acc:F6HMH7]	0	0	0	657.797	433.608	94.9179	0.0111717	-6.484	0.00108577	0.253873	down	yes
MSTRG.7662	4CL3	VIT_16s0039g02040.t01	GO:0016874(ligase activity);GO:0008152(metabolic process);GO:0003824(catalytic activity)	00360(Phenylalanine metabolism);00130(Ubiquinone and other terpenoid-quinone biosynthesis);00940(Phenylpropanoid biosynthesis)	K01904	EC:3.2.1.78	Putative uncharacterized protein [Source:UniProtKB/TrEMBL;Acc:D7SN14]	0.133201	0	0	0.513416	0.519163	2.13788	0.31664	-1.65909	0.00109883	0.253873	down	yes
MSTRG.866	WIT2	VIT_01s0010g00750.t01;MSTRG.866.2	GO:0016021(integral component of membrane);GO:0016020(membrane);GO:2000769(regulation of establishment or maintenance of cell polarity regulating cell shape)	NA	NA	NA	Putative uncharacterized protein [Source:UniProtKB/TrEMBL;Acc:F6I269];Putative uncharacterized protein [Source:UniProtKB/TrEMBL;Acc:F6I270];Putative uncharacterized protein [Source:UniProtKB/TrEMBL;Acc:D7U6N0]	2.11818	1.59204	1.27378	9.71878	12.046	16.1141	0.145601	-2.77991	0.00111722	0.253873	down	yes
MSTRG.10563	ERF110	VIT_18s0072g00260.t01	GO:0005634(nucleus);GO:0006355(regulation of transcription, DNA-templated);GO:0006351(transcription, DNA-templated);GO:0003677(DNA binding);GO:0003700(transcription factor activity, sequence-specific DNA binding)	NA	NA	NA	Putative uncharacterized protein [Source:UniProtKB/TrEMBL;Acc:F6H4S2]	0.0242156	0	0.0959159	0.648026	0.736793	1.22859	0.458968	-1.12353	0.00113389	0.253873	down	yes
MSTRG.10566	VIT_18s0072g00290;VIT_18s0072g00280	MSTRG.10566.1;VIT_18s0072g00280.t01;VIT_18s0072g00290.t01	NA	NA	NA	NA	Putative uncharacterized protein [Source:UniProtKB/TrEMBL;Acc:F6I6N1]	1.56433	1.29718	1.73963	4.54023	4.13379	5.92593	0.354638	-1.49558	0.00114606	0.253873	down	yes
MSTRG.10573	VIT_18s0072g00380	VIT_18s0072g00380.t01	GO:0006950(response to stress)	NA	NA	NA		0.346596	0.441864	0.595426	8.372	8.44883	23.8822	0.0576708	-4.11602	0.00114752	0.253873	down	yes
MSTRG.10574	VIT_18s0072g00380	MSTRG.10574.1	NA	NA	NA	NA		0.520523	0.120752	0	3.19007	3.82519	7.12467	0.134778	-2.89134	0.00120386	0.253873	down	yes
MSTRG.3929	VIT_12s0035g01270	MSTRG.3929.1	NA	NA	NA	NA	Putative uncharacterized protein [Source:UniProtKB/TrEMBL;Acc:F6HKC8]	0.49137	1.03025	0.247106	67.3815	63.0157	171.925	0.00937863	-6.73641	0.00121752	0.253873	down	yes
MSTRG.1060	VIT_01s0010g03290	VIT_01s0010g03290.t01	GO:0008378(galactosyltransferase activity);GO:0006486(protein glycosylation);GO:0016757(transferase activity, transferring glycosyl groups);GO:0005794(Golgi apparatus);GO:0000139(Golgi membrane);GO:0016020(membrane)	NA	NA	NA		1.49426	1.00635	1.44267	1.06914	1.22002	3.47634	0.479115	-1.06156	0.00123628	0.253873	down	yes
MSTRG.22465	SEN1	MSTRG.22465.1;VIT_00s0684g00030.t01	NA	NA	NA	NA		0.837822	0.763132	0.856885	1.97409	2.44867	3.76871	0.371213	-1.42968	0.00126518	0.253873	down	yes
MSTRG.10620	VIT_18s0072g01090	VIT_18s0072g01090.t01	GO:0016021(integral component of membrane);GO:0016020(membrane)	NA	NA	NA	Putative uncharacterized protein [Source:UniProtKB/TrEMBL;Acc:D7TCA2]	0.522646	0.91014	0.640697	4.41491	4.56635	3.63491	0.382626	-1.38599	0.00126644	0.253873	down	yes
MSTRG.10636		MSTRG.10636.1	NA	NA	NA	NA	Putative uncharacterized protein [Source:UniProtKB/TrEMBL;Acc:F6HGU3]	2.01919	2.25212	2.22693	1.49708	1.24074	0.501516	2.17981	1.1242	0.00130115	0.253873	up	yes
MSTRG.10654	VIT_18s0075g00250	VIT_18s0075g00250.t01	NA	NA	NA	NA	Putative uncharacterized protein [Source:UniProtKB/TrEMBL;Acc:F6HB11]	40.8519	37.2653	33.4731	78.2559	83.0245	104.64	0.350338	-1.51318	0.00131519	0.253873	down	yes
MSTRG.10608	DEGP1	VIT_18s0072g00970.t01	GO:0008270(zinc ion binding);GO:0006508(proteolysis);GO:0004252(serine-type endopeptidase activity);GO:0003676(nucleic acid binding);GO:0008236(serine-type peptidase activity);GO:0009735(response to cytokinin);GO:0010206(photosystem II repair);GO:0005634(nucleus);GO:0009507(chloroplast);GO:0009534(chloroplast thylakoid);GO:0009535(chloroplast thylakoid membrane);GO:0009579(thylakoid);GO:0031977(t…	NA	NA	NA		34.5503	21.4995	27.8059	58.822	45.8247	224.896	0.11061	-3.17644	0.00134796	0.253873	down	yes
MSTRG.10666		MSTRG.10666.1	NA	NA	NA	NA	Acyl carrier protein [Source:UniProtKB/TrEMBL;Acc:F6HDI1]	54.2887	41.9552	50.3753	63.3508	75.5285	111.752	0.408062	-1.29314	0.00140055	0.253873	down	yes
MSTRG.10689	VIT_18s0117g00080;VIT_18s0117g00070	MSTRG.10689.1;VIT_18s0117g00070.t01;VIT_18s0117g00080.t01	GO:0007165(signal transduction);GO:0043531(ADP binding);GO:0006952(defense response)	NA	NA	NA	Putative uncharacterized protein [Source:UniProtKB/TrEMBL;Acc:F6H9V7]	0.413896	0.594428	0.578187	3.79324	4.63463	5.33287	0.244072	-2.03462	0.00143334	0.253873	down	yes
MSTRG.10692	VIT_18s0117g00130	VIT_18s0117g00130.t01	GO:0004252(serine-type endopeptidase activity);GO:0006508(proteolysis);GO:0004866(endopeptidase inhibitor activity);GO:0005829(cytosol);GO:0005886(plasma membrane)	NA	dxr	NA	Succinate dehydrogenase [ubiquinone] iron-sulfur subunit, mitochondrial [Source:UniProtKB/TrEMBL;Acc:F6GX63]	50.6064	53.5573	48.1549	110.441	104.853	127.091	0.4076	-1.29477	0.00145999	0.253873	down	yes
MSTRG.1137	VIT_01s0146g00150	VIT_01s0146g00150.t01	GO:0006457(protein folding);GO:0051087(chaperone binding);GO:0009506(plasmodesma);GO:0009266(response to temperature stimulus);GO:0043207(response to external biotic stimulus)	NA	NA	NA	Putative uncharacterized protein [Source:UniProtKB/TrEMBL;Acc:F6GYU0];Putative uncharacterized protein [Source:UniProtKB/TrEMBL;Acc:F6GYT9]	0.152791	0.0683419	0.0620127	7.68842	8.79246	4.77385	0.188119	-2.41028	0.00148066	0.253873	down	yes
MSTRG.10705		MSTRG.10705.1	NA	NA	NA	NA		0.036535	0.075632	0.116623	2.28264	2.54028	6.7928	0.135252	-2.88628	0.00148877	0.253873	down	yes
MSTRG.10714	VIT_18s0117g00360;VIT_18s0117g00570	MSTRG.10714.1;MSTRG.10714.3;VIT_18s0117g00570.t01	GO:0007165(signal transduction);GO:0043531(ADP binding);GO:0003676(nucleic acid binding);GO:0006952(defense response);GO:0015074(DNA integration)	NA	NA	NA	Putative uncharacterized protein [Source:UniProtKB/TrEMBL;Acc:F6I5W1]	12.3543	14.6317	13.7878	7.64559	5.67456	1.50241	6.28678	2.65232	0.00150438	0.253873	up	yes
MSTRG.12687	VIT_02s0154g00480	VIT_02s0154g00480.t01	NA	04141(Protein processing in endoplasmic reticulum)	K13993	NA		0.305892	0	0.024611	0.118669	0.141185	1.17037	0.470411	-1.08801	0.00152092	0.253873	down	yes
MSTRG.1290	DUO3	MSTRG.1290.1;VIT_10s0116g01740.t01;MSTRG.1290.3	GO:0045261(proton-transporting ATP synthase complex, catalytic core F(1));GO:0046933(proton-transporting ATP synthase activity, rotational mechanism);GO:0099132(ATP hydrolysis coupled cation transmembrane transport);GO:0015986(ATP synthesis coupled proton transport);GO:0003677(DNA binding)	00190(Oxidative phosphorylation);00195(Photosynthesis)	K02115	NA		0.782799	0.404996	1.03528	3.17925	3.66721	7.13528	0.196374	-2.34833	0.00153255	0.253873	down	yes
MSTRG.11057	VIT_18s0001g02600	VIT_18s0001g02600.t01	GO:0003676(nucleic acid binding)	03010(Ribosome)	K02945	EC:2.1.1.56	Putative uncharacterized protein [Source:UniProtKB/TrEMBL;Acc:D7UBT3];Putative uncharacterized protein [Source:UniProtKB/TrEMBL;Acc:F6I5U4]	3.44916	3.39942	3.62773	9.37567	11.8527	13.9097	0.295469	-1.75892	0.00154116	0.253873	down	yes
MSTRG.2871	CIPK21	MSTRG.2871.1;MSTRG.2871.2;VIT_11s0052g01700.t01	GO:0004674(protein serine/threonine kinase activity);GO:0007165(signal transduction);GO:0006468(protein phosphorylation);GO:0005737(cytoplasm);GO:0035556(intracellular signal transduction);GO:0016310(phosphorylation);GO:0016301(kinase activity);GO:0005524(ATP binding);GO:0004672(protein kinase activity);GO:0000166(nucleotide binding);GO:0005634(nucleus);GO:0016740(transferase activity);GO:0071470…	NA	NA	NA	Putative uncharacterized protein [Source:UniProtKB/TrEMBL;Acc:F6HC08]	8.46932	4.63188	6.00565	5.13178	5.39818	14.3293	0.409178	-1.2892	0.00158047	0.253873	down	yes
MSTRG.10772	VIT_18s0041g00560	MSTRG.10772.1;VIT_18s0041g00560.t01	GO:0006857(oligopeptide transport);GO:0016021(integral component of membrane);GO:0016020(membrane);GO:0006810(transport);GO:0005215(transporter activity)	NA	NA	NA		4.40187	2.89397	2.91009	10.096	9.24874	15.8028	0.239225	-2.06356	0.00159541	0.253873	down	yes
MSTRG.16554	VIT_06s0004g02200	MSTRG.16554.1;VIT_06s0004g02200.t01	NA	NA	NA	NA	Putative uncharacterized protein [Source:UniProtKB/TrEMBL;Acc:F6HQ34];Putative uncharacterized protein [Source:UniProtKB/TrEMBL;Acc:D7TP65]	0.35995	0.256954	0.222994	0.857919	1.15133	2.38304	0.363763	-1.45893	0.00160035	0.253873	down	yes
MSTRG.21723		MSTRG.21723.1	NA	NA	NA	NA	Putative uncharacterized protein [Source:UniProtKB/TrEMBL;Acc:D7U527]	6.8476	7.409	5.838	23.3295	23.111	28.4396	0.263135	-1.92612	0.00163266	0.253873	down	yes
MSTRG.5836		MSTRG.5836.1	NA	NA	NA	NA	Putative uncharacterized protein [Source:UniProtKB/TrEMBL;Acc:F6HT10]	0.044621	0.002697	0	1.98846	2.76717	2.45981	0.287949	-1.79611	0.00169078	0.253873	down	yes
MSTRG.17008	CIPK11	VIT_06s0004g07870.t01	GO:0018107(peptidyl-threonine phosphorylation);GO:0018105(peptidyl-serine phosphorylation);GO:0004674(protein serine/threonine kinase activity);GO:0007165(signal transduction);GO:0005622(intracellular);GO:0035556(intracellular signal transduction);GO:0016310(phosphorylation);GO:0006468(protein phosphorylation);GO:0016301(kinase activity);GO:0005524(ATP binding);GO:0004672(protein kinase activity)…	NA	NA	NA		1.24998	1.89773	1.72569	1.81896	1.29268	0	2.85494	1.51346	0.00172605	0.253873	up	yes
MSTRG.13838	VIT_03s0017g00940	VIT_03s0017g00940.t01;MSTRG.13838.2	GO:0051537(2 iron, 2 sulfur cluster binding);GO:0045158(electron transporter, transferring electrons within cytochrome b6/f complex of photosystem II activity);GO:0016679(oxidoreductase activity, acting on diphenols and related substances as donors);GO:0009496(plastoquinol--plastocyanin reductase activity);GO:0042651(thylakoid membrane);GO:0015979(photosynthesis);GO:0016021(integral component of …	00195(Photosynthesis)	K02636	EC:4.2.1.91 4.2.1.51	Arogenate dehydratase [Source:UniProtKB/TrEMBL;Acc:F6HIC1]	1.61967	1.49721	1.74571	6.54124	6.41678	4.97784	0.436781	-1.19502	0.00172933	0.253873	down	yes
MSTRG.14032	VIT_04s0008g01220	VIT_04s0008g01220.t01	GO:0006468(protein phosphorylation);GO:0005524(ATP binding);GO:0004672(protein kinase activity);GO:0016021(integral component of membrane);GO:0016020(membrane)	NA	NA	NA	Putative uncharacterized protein [Source:UniProtKB/TrEMBL;Acc:F6H3N6]	5.84992	7.40011	6.0807	4.04304	3.34293	2.3806	2.3273	1.21866	0.00176487	0.253873	up	yes
MSTRG.10878	VIT_18s0041g01940	MSTRG.10878.2;MSTRG.10878.4;MSTRG.10878.3;MSTRG.10878.5	NA	NA	NA	NA		0.182289	0.077025	0	0.648004	0.829557	1.6674	0.391811	-1.35177	0.00177002	0.253873	down	yes
MSTRG.1088		MSTRG.1088.1	NA	NA	NA	NA	Putative uncharacterized protein [Source:UniProtKB/TrEMBL;Acc:F6HUU2]	2.17904	1.28717	2.27345	9.71435	9.28221	12.7286	0.194038	-2.36559	0.00180585	0.253873	down	yes
MSTRG.10890	VIT_18s0089g00010	VIT_18s0089g00010.t01	NA	NA	NA	NA		1.2688	2.36054	1.46821	2.1202	1.8171	0.36171	2.18305	1.12635	0.00182003	0.253873	up	yes
MSTRG.10913	VIT_18s0089g00160	VIT_18s0089g00160.t01	GO:0046355(mannan catabolic process);GO:0016985(mannan endo-1,4-beta-mannosidase activity);GO:0008152(metabolic process);GO:0016798(hydrolase activity, acting on glycosyl bonds);GO:0004553(hydrolase activity, hydrolyzing O-glycosyl compounds);GO:0005975(carbohydrate metabolic process);GO:0016787(hydrolase activity)	00051(Fructose and mannose metabolism)	K19355	NA		1.9617	2.31682	1.83261	0.052476	0	0.129116	2.74804	1.45841	0.0018456	0.253873	up	yes
MSTRG.10938	VIT_18s0089g00340	MSTRG.10938.1;VIT_18s0089g00340.t01	GO:0016021(integral component of membrane);GO:0016020(membrane)	NA	NA	NA		0.231318	0	0.217315	0	0.101714	1.34692	0.45347	-1.14092	0.00193365	0.253873	down	yes
MSTRG.1094	VIT_01s0010g03750	VIT_01s0010g03750.t01	GO:0005783(endoplasmic reticulum);GO:0006486(protein glycosylation);GO:0030968(endoplasmic reticulum unfolded protein response);GO:0016021(integral component of membrane);GO:0016020(membrane)	NA	NA	NA	Putative uncharacterized protein [Source:UniProtKB/TrEMBL;Acc:A5BAX1];Putative uncharacterized protein [Source:UniProtKB/TrEMBL;Acc:F6HFH2]	49.3462	58.3478	44.1456	494.799	725.189	1952.62	0.0258385	-5.27434	0.00195749	0.253873	down	yes
MSTRG.10944	VIT_18s0089g00400	MSTRG.10944.1	NA	NA	NA	EC:2.7.4.8	Putative uncharacterized protein [Source:UniProtKB/TrEMBL;Acc:F6HDK6]	0.194981	0	0	0.145521	0.283063	2.17273	0.311581	-1.68232	0.00204108	0.253873	down	yes
MSTRG.1759	VIT_10s0092g00590	VIT_10s0092g00590.t01	GO:0004674(protein serine/threonine kinase activity);GO:0006468(protein phosphorylation);GO:0005524(ATP binding);GO:0004672(protein kinase activity);GO:0005886(plasma membrane);GO:0016021(integral component of membrane);GO:0016020(membrane)	NA	NA	NA		1.38108	0.411165	1.40389	1.60587	1.4631	8.85584	0.175183	-2.51307	0.00205147	0.253873	down	yes
MSTRG.5404	VIT_14s0060g01030	MSTRG.5404.1;VIT_14s0060g01030.t01;MSTRG.5404.3	GO:0005623(cell);GO:0045454(cell redox homeostasis);GO:0016787(hydrolase activity);GO:0008152(metabolic process)	NA	NA	NA	40S ribosomal protein S12 [Source:UniProtKB/TrEMBL;Acc:F6HYI6]	55.9343	50.7605	52.7221	58.924	66.4925	117.097	0.438501	-1.18935	0.00207044	0.253873	down	yes
MSTRG.10961		MSTRG.10961.1	NA	NA	NA	NA	Putative uncharacterized protein [Source:UniProtKB/TrEMBL;Acc:F6HNU1]	13.1467	15.7548	13.9794	7.01923	8.58888	4.06373	3.15091	1.65577	0.00207625	0.253873	up	yes
MSTRG.10963	VIT_18s0089g00860	VIT_18s0089g00860.t01	GO:0016021(integral component of membrane);GO:0016020(membrane)	NA	NA	NA	Putative uncharacterized protein [Source:UniProtKB/TrEMBL;Acc:F6I5Y4]	27.7208	26.445	37.2864	0.186765	0.97919	0.119806	27.1671	4.76379	0.00212221	0.253873	up	yes
MSTRG.10766	VIT_18s0041g00380	MSTRG.10766.1;MSTRG.10766.2	NA	NA	NA	NA	Putative uncharacterized protein [Source:UniProtKB/TrEMBL;Acc:F6HNR4];Putative uncharacterized protein [Source:UniProtKB/TrEMBL;Acc:F6HNR1];Putative uncharacterized protein [Source:UniProtKB/TrEMBL;Acc:F6HNR0];Putative uncharacterized protein [Source:UniProtKB/TrEMBL;Acc:F6HNQ6];Putative uncharacterized protein [Source:UniProtKB/TrEMBL;Acc:F6HNQ5]	85.1386	70.4126	52.232	5.39464	4.65848	3.84603	13.8559	3.79243	0.00212918	0.253873	up	yes
MSTRG.10999	VIT_18s0089g01180	MSTRG.10999.1;VIT_18s0089g01180.t01	GO:0016021(integral component of membrane);GO:0016020(membrane)	NA	NA	NA	Putative uncharacterized protein [Source:UniProtKB/TrEMBL;Acc:D7TUI2]	1.08345	0.86975	1.36824	3.8749	3.76949	4.87746	0.346731	-1.52811	0.0021658	0.253873	down	yes
MSTRG.1100	VIT_01s0010g03830	MSTRG.1100.1;VIT_01s0010g03830.t01	NA	NA	NA	EC:1.14.13.-	Ubiquinone biosynthesis monooxygenase COQ6, mitochondrial [Source:UniProtKB/TrEMBL;Acc:F6I1U5]	4.76177	5.0269	5.38383	10.6748	12.0857	12.3975	0.452603	-1.14368	0.00217159	0.253873	down	yes
MSTRG.11008	VIT_18s0089g01260	MSTRG.11008.1	NA	NA	NA	NA	Putative uncharacterized protein [Source:UniProtKB/TrEMBL;Acc:F6HQH7]	4.15644	3.2588	3.33284	3.858	4.70139	8.09437	0.471248	-1.08544	0.00219705	0.253873	down	yes
MSTRG.11011	ATHSP22.0	VIT_18s0089g01270.t01	GO:0009408(response to heat);GO:0005783(endoplasmic reticulum)	04141(Protein processing in endoplasmic reticulum)	K13993	NA	Putative uncharacterized protein [Source:UniProtKB/TrEMBL;Acc:F6H1Y8]	3.3661	2.59702	2.70019	5.01634	5.40032	6.48625	0.492727	-1.02114	0.00223257	0.253873	down	yes
MSTRG.11025	VIT_18s0001g00780	MSTRG.11025.1;MSTRG.11025.2;VIT_18s0001g00780.t01	GO:0016021(integral component of membrane);GO:0016020(membrane)	NA	NA	NA	Putative uncharacterized protein [Source:UniProtKB/TrEMBL;Acc:F6HM51]	6.73173	8.00665	6.70056	21.8474	21.9302	28.761	0.279779	-1.83764	0.00228457	0.253873	down	yes
MSTRG.11037	VIT_18s0001g01620	MSTRG.11037.1	NA	NA	NA	NA	Putative uncharacterized protein [Source:UniProtKB/TrEMBL;Acc:D7T2J7]	8.38964	9.18325	12.9535	0	0.137863	0.263698	8.75486	3.13008	0.00232528	0.253873	up	yes
MSTRG.3114	GPRI1	VIT_12s0028g03100.t01	GO:0005634(nucleus);GO:0006355(regulation of transcription, DNA-templated);GO:0006351(transcription, DNA-templated);GO:0003677(DNA binding)	NA	NA	EC:2.5.1.18	Putative uncharacterized protein [Source:UniProtKB/TrEMBL;Acc:F6HR75]	395.362	436.808	346.982	189.562	165.976	48.7591	8.4203	3.07387	0.00234524	0.253873	up	yes
MSTRG.12006	VIT_19s0027g00030	VIT_19s0027g00030.t01	GO:0004497(monooxygenase activity);GO:0016705(oxidoreductase activity, acting on paired donors, with incorporation or reduction of molecular oxygen);GO:0005506(iron ion binding);GO:0020037(heme binding);GO:0016021(integral component of membrane);GO:0016020(membrane);GO:0055114(oxidation-reduction process)	NA	NA	NA		0.298865	0.236991	0.124349	2.88481	2.13249	3.67223	0.25821	-1.95339	0.00239072	0.253873	down	yes
MSTRG.11076		MSTRG.11076.1	NA	NA	NA	EC:2.5.1.58	Putative uncharacterized protein [Source:UniProtKB/TrEMBL;Acc:D7TWQ3]	6.60224	5.07755	5.36621	8.99278	11.1985	15.0086	0.388691	-1.36331	0.00240142	0.253873	down	yes
MSTRG.10353	VIT_18s0001g14100	MSTRG.10353.2;MSTRG.10353.1;VIT_18s0001g14100.t01	GO:0016020(membrane)	NA	NA	NA		0	0	0	0.678558	0.587485	1.69581	0.366258	-1.44907	0.00246923	0.253873	down	yes
MSTRG.8178	VIT_16s0050g01690	MSTRG.8178.1;VIT_16s0050g01690.t01	GO:0006468(protein phosphorylation);GO:0005524(ATP binding);GO:0004672(protein kinase activity)	NA	NA	EC:2.7.8.13	Putative uncharacterized protein [Source:UniProtKB/TrEMBL;Acc:D7TK38]	22.8474	21.8747	20.0264	30.8888	32.2965	47.4934	0.454907	-1.13636	0.00254031	0.253873	down	yes
MSTRG.11135		MSTRG.11135.1	NA	NA	NA	NA	Putative uncharacterized protein [Source:UniProtKB/TrEMBL;Acc:F6GV26]	10.2237	17.9875	22.6109	1.567	1.39797	0.18292	16.5622	4.04982	0.00256197	0.253873	up	yes
MSTRG.11137	VIT_18s0001g06340	MSTRG.11137.1	NA	NA	NA	NA		3.012	3.24655	2.60247	0	0.022501	0.356134	2.9171	1.54453	0.00258009	0.253873	up	yes
MSTRG.6098	VIT_14s0083g00070	VIT_14s0083g00070.t01	GO:0016021(integral component of membrane);GO:0016020(membrane)	NA	NA	NA		7.22556	8.76954	9.73024	4.63801	4.93409	1.03498	4.98998	2.31903	0.00258056	0.253873	up	yes
MSTRG.11203	U2	ENSRNA049469807-T1	NA	NA	NA	NA	Putative uncharacterized protein [Source:UniProtKB/TrEMBL;Acc:D7TCD1]	142.16	119.33	145.897	139.572	139.85	281.079	0.455782	-1.13358	0.00259942	0.253873	down	yes
MSTRG.18922	VIT_08s0058g00020	MSTRG.18922.1	NA	NA	NA	NA		0.307845	0.109588	0.307035	0.597406	0.854791	1.40949	0.487955	-1.03518	0.00260367	0.253873	down	yes
MSTRG.5872		MSTRG.5872.1	NA	NA	NA	NA	Putative uncharacterized protein [Source:UniProtKB/TrEMBL;Acc:F6GSX9]	3.33498	3.69301	3.03922	9.03754	10.4753	14.691	0.27714	-1.85131	0.00263684	0.253873	down	yes
MSTRG.11249		MSTRG.11249.1	NA	NA	NA	NA		1.66279	2.89736	2.39667	0.992401	1.37286	0.084164	3.32164	1.73189	0.00263723	0.253873	up	yes
MSTRG.11253	VIT_19s0014g01020	VIT_19s0014g01020.t01	GO:0015031(protein transport);GO:0016021(integral component of membrane);GO:0016020(membrane)	03060(Protein export);04141(Protein processing in endoplasmic reticulum);04145(Phagosome)	K10956	EC:2.3.1.1	Putative uncharacterized protein [Source:UniProtKB/TrEMBL;Acc:F6I2D5]	14.857	13.3156	13.2319	29.7547	24.9228	36.1539	0.389077	-1.36187	0.00264423	0.253873	down	yes
MSTRG.11254	VIT_19s0014g01010	MSTRG.11254.1;MSTRG.11254.2;VIT_19s0014g01010.t01;MSTRG.11254.4	NA	NA	NA	NA		0.033656	0.010368	0	0.27024	0.322769	1.06089	0.482386	-1.05174	0.00266593	0.253873	down	yes
MSTRG.11255		MSTRG.11255.1	NA	NA	NA	NA	Putative uncharacterized protein [Source:UniProtKB/TrEMBL;Acc:F6I3N9]	2.64482	2.50396	1.80397	13.4109	17.1607	16.0543	0.189728	-2.398	0.00267178	0.253873	down	yes
MSTRG.15272	VIT_05s0077g02260	MSTRG.15272.1;VIT_05s0077g02260.t01	GO:0005886(plasma membrane);GO:0034219(carbohydrate transmembrane transport);GO:0008643(carbohydrate transport);GO:0051119(sugar transmembrane transporter activity);GO:0016021(integral component of membrane);GO:0016020(membrane);GO:0006810(transport)	NA	NA	NA	Putative uncharacterized protein [Source:UniProtKB/TrEMBL;Acc:D7T4C6]	8.79639	8.79304	9.36483	18.1843	15.9233	19.7832	0.480564	-1.0572	0.00268666	0.253873	down	yes
MSTRG.21668	VIT_00s0260g00070	VIT_00s0260g00070.t01	GO:0000413(protein peptidyl-prolyl isomerization);GO:0016853(isomerase activity);GO:0003755(peptidyl-prolyl cis-trans isomerase activity)	NA	NA	NA	Putative uncharacterized protein [Source:UniProtKB/TrEMBL;Acc:F6H9W2]	3.26792	3.01721	2.82051	10.7815	15.8069	18.4021	0.200217	-2.32036	0.00268857	0.253873	down	yes
MSTRG.11276	VIT_19s0014g01410	VIT_19s0014g01410.t01	GO:0097502(mannosylation);GO:0000030(mannosyltransferase activity);GO:0005789(endoplasmic reticulum membrane);GO:0005783(endoplasmic reticulum);GO:0016757(transferase activity, transferring glycosyl groups);GO:0016021(integral component of membrane);GO:0016020(membrane);GO:0000026(alpha-1,2-mannosyltransferase activity);GO:0030433(ubiquitin-dependent ERAD pathway)	00510(N-Glycan biosynthesis)	K03846	NA		0	0	0	0.454995	0.649308	1.48918	0.393974	-1.34383	0.00268981	0.253873	down	yes
MSTRG.11278	VIT_19s0014g01420	MSTRG.11278.1;MSTRG.11278.2;MSTRG.11278.3;VIT_19s0014g01420.t01	GO:0019904(protein domain specific binding)	NA	NA	NA	Putative uncharacterized protein [Source:UniProtKB/TrEMBL;Acc:D7TL87]	4.86233	5.34931	5.34788	3.09465	3.55316	1.53015	2.51344	1.32967	0.00269755	0.253873	up	yes
MSTRG.5593	VIT_14s0128g00750	MSTRG.5593.1;MSTRG.5593.2	NA	NA	NA	NA	Putative uncharacterized protein [Source:UniProtKB/TrEMBL;Acc:F6H2Q1]	5.64215	6.89004	6.17588	4.80159	4.89782	0.628335	4.77387	2.25516	0.00278324	0.253873	up	yes
MSTRG.11297	VIT_19s0014g01650	VIT_19s0014g01650.t01	NA	NA	NA	NA	Putative uncharacterized protein [Source:UniProtKB/TrEMBL;Acc:F6GSJ2]	0.106968	0.109668	0.154876	3.10752	2.93391	1.55873	0.446085	-1.16461	0.0027865	0.253873	down	yes
MSTRG.14289	VIT_04s0008g04500	VIT_04s0008g04500.t01;MSTRG.14289.1	NA	NA	NA	NA		0.769102	0	0.132021	1.38611	1.89168	4.66194	0.170336	-2.55354	0.00280149	0.253873	down	yes
MSTRG.113	VIT_01s0011g01600	MSTRG.113.1;VIT_01s0011g01600.t01	NA	NA	NA	NA		5.42888	5.78002	6.28462	11.6795	13.109	15.3311	0.417861	-1.25891	0.00282932	0.253873	down	yes
MSTRG.11303	VIT_19s0014g01710;VIT_19s0014g01740	MSTRG.11303.1;VIT_19s0014g01710.t01;MSTRG.11303.3;VIT_19s0014g01740.t01	GO:0055074(calcium ion homeostasis);GO:0035725(sodium ion transmembrane transport);GO:0005432(calcium:sodium antiporter activity);GO:0005509(calcium ion binding);GO:0016021(integral component of membrane);GO:0055085(transmembrane transport);GO:0016020(membrane);GO:0016020(membrane)	NA	NA	NA		0.302923	0	0	0	0	1.40501	0.418538	-1.25657	0.00284662	0.253873	down	yes
MSTRG.11304	VIT_19s0014g01730	MSTRG.11304.1	NA	NA	NA	NA	Xyloglucan endotransglucosylase/hydrolase [Source:UniProtKB/TrEMBL;Acc:D7TTQ4]	75.6194	57.0626	51.8088	103.893	108.077	196.165	0.289616	-1.78779	0.0028827	0.253873	down	yes
MSTRG.11311	VIT_19s0014g01810	VIT_19s0014g01810.t01;MSTRG.11311.2	GO:0016021(integral component of membrane);GO:0016020(membrane)	NA	NA	NA	Glycosyltransferase [Source:UniProtKB/TrEMBL;Acc:F6H6Q6];Glycosyltransferase [Source:UniProtKB/TrEMBL;Acc:F6H6Q5]	8.14824	7.30083	5.03331	0	0	0.104524	6.82905	2.77169	0.00289971	0.253873	up	yes
MSTRG.11316	VIT_19s0014g01890	VIT_19s0014g01890.t01	GO:0016491(oxidoreductase activity);GO:0055114(oxidation-reduction process)	NA	NA	NA	RING-type E3 ubiquitin transferase [Source:UniProtKB/TrEMBL;Acc:F6H051]	7.8788	10.9991	12.0964	8.20481	7.5857	0.85433	6.74366	2.75353	0.00293119	0.253873	up	yes
MSTRG.16811	VIT_06s0004g05180	MSTRG.16811.1;VIT_06s0004g05180.t01	GO:0009579(thylakoid);GO:0043085(positive regulation of catalytic activity);GO:0046863(ribulose-1,5-bisphosphate carboxylase/oxygenase activator activity);GO:0009570(chloroplast stroma);GO:0005524(ATP binding)	NA	NA	NA	Putative uncharacterized protein [Source:UniProtKB/TrEMBL;Acc:F6GYH4]	33.1108	44.036	47.0154	37.2413	35.2043	9.18528	4.54587	2.18456	0.00293815	0.253873	up	yes
MSTRG.11351	VIT_19s0014g02430;VIT_19s0014g02450;VIT_19s0014g02440	VIT_19s0014g02430.t01;MSTRG.11351.2;MSTRG.11351.3;MSTRG.11351.4;VIT_19s0014g02440.t01;VIT_19s0014g02450.t01	GO:0006855(drug transmembrane transport);GO:0015297(antiporter activity);GO:0015238(drug transmembrane transporter activity);GO:0055085(transmembrane transport);GO:0016021(integral component of membrane);GO:0016020(membrane);GO:0016020(membrane)	NA	NA	EC:1.14.13.129	Putative uncharacterized protein [Source:UniProtKB/TrEMBL;Acc:D7TV52]	1.00135	0.492018	0.3529	1.21458	1.5648	4.59628	0.259392	-1.9468	0.00296677	0.253873	down	yes
MSTRG.3496	VIT_12s0057g01000	MSTRG.3496.1;VIT_12s0057g01000.t01	GO:0016021(integral component of membrane);GO:0016020(membrane)	NA	NA	NA		1.23699	1.51305	1.77237	0	0	0	2.55818	1.35512	0.00297599	0.253873	up	yes
MSTRG.7583	VIT_16s0039g00520	VIT_16s0039g00520.t01	NA	NA	NA	NA		0.230479	0	0	0	0	1.3369	0.428049	-1.22415	0.00297903	0.253873	down	yes
MSTRG.9192	VIT_17s0000g08630	VIT_17s0000g08630.t01	GO:0016021(integral component of membrane);GO:0016020(membrane)	NA	NA	NA		0.059416	0	0	0.311877	0.459269	2.07878	0.317952	-1.65312	0.00297931	0.253873	down	yes
MSTRG.11379	ATRMA3	VIT_19s0014g02900.t01	GO:0036513(Derlin-1 retrotranslocation complex);GO:0071712(ER-associated misfolded protein catabolic process);GO:0042787(protein ubiquitination involved in ubiquitin-dependent protein catabolic process);GO:0030433(ubiquitin-dependent ERAD pathway);GO:1904264(ubiquitin protein ligase activity involved in ERAD pathway);GO:0044390(ubiquitin-like protein conjugating enzyme binding)	04141(Protein processing in endoplasmic reticulum)	K10666	NA	Putative uncharacterized protein [Source:UniProtKB/TrEMBL;Acc:A5AFX4]	159.149	148.044	270.016	10.4693	11.7858	7.41803	21.8823	4.45169	0.0029881	0.253873	up	yes
MSTRG.11383	VIT_19s0014g02870	MSTRG.11383.1	NA	NA	NA	NA		1.50257	1.24667	1.20399	2.45445	3.16681	4.03637	0.371096	-1.43014	0.00306612	0.253873	down	yes
MSTRG.11394		MSTRG.11394.1	NA	NA	NA	NA	Putative uncharacterized protein [Source:UniProtKB/TrEMBL;Acc:F6HBR1]	7.02046	9.15498	9.09271	10.1596	9.21898	2.55428	2.87249	1.5223	0.00306802	0.253873	up	yes
MSTRG.11396	VIT_19s0014g03030	MSTRG.11396.1;MSTRG.11396.2	NA	NA	NA	NA	Putative uncharacterized protein [Source:UniProtKB/TrEMBL;Acc:D7SUD2]	8.18579	6.3671	6.16774	12.6066	10.5226	24.7624	0.287039	-1.80068	0.00308095	0.253873	down	yes
MSTRG.11398	VIT_19s0014g03030	MSTRG.11398.1	NA	NA	NA	NA	Carboxypeptidase [Source:UniProtKB/TrEMBL;Acc:F6HWI4]	13.4696	15.8655	16.9558	48.1144	56.4936	68.4146	0.2398	-2.0601	0.00308873	0.253873	down	yes
MSTRG.11404	VIT_19s0014g03120	VIT_19s0014g03120.t01	GO:0010181(FMN binding);GO:0055114(oxidation-reduction process)	NA	NA	NA		0.717225	0.518804	0.411841	1.65226	1.92066	2.32268	0.448903	-1.15553	0.00309408	0.253873	down	yes
MSTRG.11405	VIT_19s0014g03130	VIT_19s0014g03130.t01	NA	NA	NA	NA	Putative uncharacterized protein [Source:UniProtKB/TrEMBL;Acc:D7TDY4]	0.080641	0.198722	0	1.95996	2.46528	5.15003	0.176594	-2.50149	0.00309432	0.253873	down	yes
MSTRG.10068	VIT_18s0001g10500	VIT_18s0001g10500.t01	GO:0010295((+)-abscisic acid 8'-hydroxylase activity);GO:0004497(monooxygenase activity);GO:0016132(brassinosteroid biosynthetic process);GO:0016125(sterol metabolic process);GO:0010268(brassinosteroid homeostasis);GO:0007275(multicellular organism development);GO:0016705(oxidoreductase activity, acting on paired donors, with incorporation or reduction of molecular oxygen);GO:0005506(iron ion bin…	00906(Carotenoid biosynthesis)	K09843	NA	Putative uncharacterized protein [Source:UniProtKB/TrEMBL;Acc:F6HCS1]	2.98582	2.51624	2.31909	4.20604	4.96814	6.57913	0.455505	-1.13446	0.00312717	0.253873	down	yes
MSTRG.547	VIT_01s0137g00510	VIT_01s0137g00510.t01;MSTRG.547.2	GO:0044550(secondary metabolite biosynthetic process);GO:0016709(oxidoreductase activity, acting on paired donors, with incorporation or reduction of molecular oxygen, NAD(P)H as one donor, and incorporation of one atom of oxygen);GO:0016705(oxidoreductase activity, acting on paired donors, with incorporation or reduction of molecular oxygen);GO:0005506(iron ion binding);GO:0004497(monooxygenase …	NA	NA	EC:3.2.1.26	Putative uncharacterized protein [Source:UniProtKB/TrEMBL;Acc:F6HP92]	5.98322	5.08347	4.13913	14.0346	13.886	18.68	0.295193	-1.76027	0.00313077	0.253873	down	yes
MSTRG.1144	ANAC083	VIT_01s0146g00280.t01	GO:0005634(nucleus);GO:0006355(regulation of transcription, DNA-templated);GO:0006351(transcription, DNA-templated);GO:0003677(DNA binding)	NA	NA	NA	Putative uncharacterized protein [Source:UniProtKB/TrEMBL;Acc:D7SQ64]	0	0.145002	0.120155	1.13364	1.27771	1.29351	0.485455	-1.04259	0.00313731	0.253873	down	yes
MSTRG.9456	VIT_18s0122g01290;VIT_18s0122g01300;VIT_18s0122g01310	MSTRG.9456.1;VIT_18s0122g01290.t01;MSTRG.9456.3;MSTRG.9456.5;VIT_18s0122g01310.t01	GO:0005634(nucleus);GO:0006355(regulation of transcription, DNA-templated);GO:0006351(transcription, DNA-templated);GO:0003677(DNA binding)	NA	NA	NA		0.351077	0	0.336986	0.121461	0.108198	1.35029	0.47542	-1.07272	0.00319395	0.253873	down	yes
MSTRG.11443	VIT_19s0014g03710	VIT_19s0014g03710.t01	GO:0008574(ATP-dependent microtubule motor activity, plus-end-directed);GO:0030286(dynein complex);GO:0007017(microtubule-based process);GO:0060271(cilium assembly);GO:0008092(cytoskeletal protein binding);GO:0045505(dynein intermediate chain binding);GO:0051959(dynein light intermediate chain binding);GO:0010970(transport along microtubule);GO:2000582(positive regulation of ATP-dependent microtu…	NA	NA	NA	Putative uncharacterized protein [Source:UniProtKB/TrEMBL;Acc:F6HBJ5]	6.17474	10.8973	10.8254	0	0	0	11.1496	3.47891	0.00319504	0.253873	up	yes
MSTRG.11444	VIT_19s0014g03720	VIT_19s0014g03720.t01;MSTRG.11444.1	NA	NA	NA	NA		0	0	0.138627	0.697625	0.830935	1.55709	0.402302	-1.31365	0.00320025	0.253873	down	yes
MSTRG.11462	VIT_19s0014g03920	MSTRG.11462.1;MSTRG.11462.2;VIT_19s0014g03920.t01	GO:0036459(thiol-dependent ubiquitinyl hydrolase activity);GO:0016579(protein deubiquitination);GO:0004843(thiol-dependent ubiquitin-specific protease activity);GO:0008234(cysteine-type peptidase activity);GO:0006511(ubiquitin-dependent protein catabolic process);GO:0006508(proteolysis);GO:0008233(peptidase activity);GO:0008270(zinc ion binding);GO:0016787(hydrolase activity);GO:0046872(metal ion…	NA	NA	NA		0	0	0	3.35792	7.20073	24.3631	0.036762	-4.76564	0.00320389	0.253873	down	yes
MSTRG.11478		MSTRG.11478.1	NA	NA	NA	NA	Putative uncharacterized protein [Source:UniProtKB/TrEMBL;Acc:F6H1L7]	36.911	43.7177	19.5721	0	0	0	33.9416	5.08498	0.00322193	0.253873	up	yes
MSTRG.11479		MSTRG.11479.1;MSTRG.11479.2	NA	NA	NA	NA	Putative uncharacterized protein [Source:UniProtKB/TrEMBL;Acc:D7SUB0]	0.023943	0	0	0.332645	0.297893	1.1975	0.449921	-1.15226	0.00326138	0.253873	down	yes
MSTRG.11487	VIT_19s0014g04050	MSTRG.11487.1	NA	NA	NA	NA	Putative uncharacterized protein [Source:UniProtKB/TrEMBL;Acc:E0CPS1]	7.16979	9.05257	8.7186	7.54386	8.40167	3.37436	2.25394	1.17245	0.00335278	0.253873	up	yes
MSTRG.5487	VIT_14s0060g02130	MSTRG.5487.1	NA	NA	NA	NA		0.250664	0	0	0.266041	0.154904	1.43568	0.414963	-1.26894	0.00336449	0.253873	down	yes
MSTRG.11529		MSTRG.11529.1	NA	NA	NA	NA	40S ribosomal protein S26 [Source:UniProtKB/TrEMBL;Acc:D7T4E4]	69.9893	64.7903	73.1445	81.5474	93.9456	146.865	0.457323	-1.12871	0.00336464	0.253873	down	yes
MSTRG.11564	VIT_19s0014g05310	MSTRG.11564.2;MSTRG.11564.1;VIT_19s0014g05310.t01	GO:0030127(COPII vesicle coat);GO:0006888(ER to Golgi vesicle-mediated transport);GO:0015031(protein transport);GO:0008270(zinc ion binding);GO:0006886(intracellular protein transport);GO:0006810(transport)	04141(Protein processing in endoplasmic reticulum)	K14007	NA		1.56783	2.52493	2.39206	3.64817	2.85007	0.402023	2.4868	1.31429	0.00348879	0.253873	up	yes
MSTRG.11566	VIT_19s0014g05330	VIT_19s0014g05330.t01	GO:2000031(regulation of salicylic acid mediated signaling pathway);GO:0071446(cellular response to salicylic acid stimulus);GO:0031347(regulation of defense response);GO:0016020(membrane);GO:0007165(signal transduction);GO:0016021(integral component of membrane)	NA	NA	NA	Putative uncharacterized protein [Source:UniProtKB/TrEMBL;Acc:D7TIR8]	18.2613	14.4679	19.4618	17.6372	21.7555	77.3044	0.212014	-2.23777	0.00349143	0.253873	down	yes
MSTRG.11570	VIT_19s0177g00100;VIT_19s0177g00110	MSTRG.11570.1;VIT_19s0177g00100.t01;VIT_19s0177g00110.t01	GO:0006413(translational initiation);GO:0003743(translation initiation factor activity)	03013(RNA transport)	K03113	NA	Glycosyltransferase [Source:UniProtKB/TrEMBL;Acc:F6I298]	1.32659	0.672937	0.298097	15.8605	28.4629	32.0519	0.0468337	-4.41631	0.003534	0.253873	down	yes
MSTRG.1032	VIT_01s0010g03330	MSTRG.1032.1;MSTRG.1032.3;VIT_01s0010g03330.t01	NA	NA	NA	NA		2.64566	1.67394	1.96571	3.99486	4.17336	5.6189	0.43034	-1.21645	0.00354926	0.253873	down	yes
MSTRG.11574	THI1-1	MSTRG.11574.1	NA	NA	NA	NA	Putative uncharacterized protein [Source:UniProtKB/TrEMBL;Acc:F6HFB1]	12.0187	14.0087	13.2684	7.45748	4.87762	2.71993	4.03543	2.01272	0.00355626	0.253873	up	yes
MSTRG.11609	VIT_19s0090g00240	VIT_19s0090g00240.t01	GO:0007165(signal transduction);GO:0006952(defense response);GO:0043531(ADP binding);GO:0005886(plasma membrane)	NA	NA	NA	Putative uncharacterized protein [Source:UniProtKB/TrEMBL;Acc:F6HAD0]	2.29925	2.37227	2.59018	4.3531	4.83171	9.18768	0.329763	-1.6005	0.00357311	0.253873	down	yes
MSTRG.11611	VIT_19s0090g00280	MSTRG.11611.1;VIT_19s0090g00280.t01	GO:0003723(RNA binding);GO:0003676(nucleic acid binding)	NA	NA	NA	Putative uncharacterized protein [Source:UniProtKB/TrEMBL;Acc:F6HCK9];Putative uncharacterized protein [Source:UniProtKB/TrEMBL;Acc:F6HCL0]	25.911	21.8958	26.8618	23.5189	27.0179	59.3226	0.400605	-1.31975	0.00361143	0.253873	down	yes
MSTRG.1162	VIT_01s0146g00460	MSTRG.1162.1	NA	NA	NA	NA	Putative uncharacterized protein [Source:UniProtKB/TrEMBL;Acc:E0CUW8]	3.91915	4.44961	3.96492	3.58614	2.75016	1.14322	2.50471	1.32464	0.00361577	0.253873	up	yes
MSTRG.5956	VIT_14s0006g00910	MSTRG.5956.1;MSTRG.5956.2;VIT_14s0006g00910.t01	NA	NA	NA	NA	Putative uncharacterized protein [Source:UniProtKB/TrEMBL;Acc:F6I304]	34.6164	44.7295	37.3624	41.6815	29.2217	6.65065	5.81294	2.53927	0.00361941	0.253873	up	yes
MSTRG.5694	VIT_14s0030g01150	MSTRG.5694.1	NA	NA	NA	NA	Putative uncharacterized protein [Source:UniProtKB/TrEMBL;Acc:F6I3Q2]	20.2934	13.5176	20.9736	34.1367	35.1764	58.8222	0.286818	-1.80179	0.00365841	0.253873	down	yes
MSTRG.11635	VIT_19s0090g00590	VIT_19s0090g00590.t01	GO:0005634(nucleus);GO:0030154(cell differentiation);GO:0006357(regulation of transcription from RNA polymerase II promoter);GO:0044212(transcription regulatory region DNA binding);GO:0043565(sequence-specific DNA binding);GO:0001135(transcription factor activity, RNA polymerase II transcription factor recruiting);GO:0000981(RNA polymerase II transcription factor activity, sequence-specific DNA b…	NA	NA	NA		0	0	0	0.286655	0.338959	1.16376	0.454509	-1.13762	0.00366549	0.253873	down	yes
MSTRG.11636	VIT_19s0090g00610	MSTRG.11636.1;VIT_19s0090g00610.t01	NA	NA	NA	NA	Putative uncharacterized protein [Source:UniProtKB/TrEMBL;Acc:D7T9R4]	4.10641	3.62577	4.32621	5.19139	5.32947	16.0785	0.278424	-1.84464	0.00369881	0.253873	down	yes
MSTRG.19891	VIT_08s0007g07580	MSTRG.19891.1;MSTRG.19891.2	NA	NA	NA	NA	Putative uncharacterized protein [Source:UniProtKB/TrEMBL;Acc:F6I211]	1.89995	1.12239	1.99497	2.06342	3.02468	7.04413	0.29619	-1.7554	0.003716	0.253873	down	yes
MSTRG.19908	VIT_08s0007g07870	VIT_08s0007g07870.t01	GO:0046983(protein dimerization activity)	NA	NA	NA		0.033941	0.047049	0.264425	1.31621	1.3075	2.53553	0.31066	-1.68659	0.00371619	0.253873	down	yes
MSTRG.4630	VIT_13s0074g00590	MSTRG.4630.1;MSTRG.4630.2;VIT_13s0074g00590.t01	NA	NA	NA	NA		2.09619	2.45832	2.09977	0.788275	1.1669	0	3.33113	1.73601	0.00373283	0.253873	up	yes
MSTRG.11661	VIT_19s0090g01120	VIT_19s0090g01120.t01	GO:0016021(integral component of membrane);GO:0016020(membrane)	NA	NA	NA		0.036479	0.050905	0.111312	0.47601	0.627796	1.27666	0.462055	-1.11386	0.00373488	0.253873	down	yes
MSTRG.11671	VIT_19s0090g01220	MSTRG.11671.1;VIT_19s0090g01220.t01	GO:0016024(CDP-diacylglycerol biosynthetic process);GO:0006655(phosphatidylglycerol biosynthetic process);GO:0004605(phosphatidate cytidylyltransferase activity);GO:0016772(transferase activity, transferring phosphorus-containing groups);GO:0016779(nucleotidyltransferase activity);GO:0006629(lipid metabolic process);GO:0005789(endoplasmic reticulum membrane);GO:0016021(integral component of membr…	00564(Glycerophospholipid metabolism);04070(Phosphatidylinositol signaling system)	K00981	NA	Putative uncharacterized protein [Source:UniProtKB/TrEMBL;Acc:D7SQN3]	0.241324	0.145703	0.0167465	1.00617	1.37424	1.91464	0.375771	-1.41207	0.00376603	0.253873	down	yes
MSTRG.11683	VIT_19s0090g01350	MSTRG.11683.1	NA	NA	NA	NA		0.110489	0	0	4.83012	2.68566	20.657	0.0455339	-4.45692	0.00376786	0.253873	down	yes
MSTRG.11687	VIT_19s0090g01380	MSTRG.11687.1;VIT_19s0090g01380.t01	NA	NA	NA	NA	Putative uncharacterized protein [Source:UniProtKB/TrEMBL;Acc:F6HX84]	0.817566	0.585393	0.65293	1.31588	1.89382	2.60841	0.444384	-1.17012	0.00378306	0.253873	down	yes
MSTRG.7374	VIT_15s0046g01200;VIT_15s0046g01190;VIT_15s0046g01210	MSTRG.7374.1;VIT_15s0046g01190.t01;VIT_15s0046g01210.t01	GO:0080044(quercetin 7-O-glucosyltransferase activity);GO:0080043(quercetin 3-O-glucosyltransferase activity);GO:0016758(transferase activity, transferring hexosyl groups);GO:0016757(transferase activity, transferring glycosyl groups);GO:0043231(intracellular membrane-bounded organelle);GO:0008152(metabolic process);GO:0016740(transferase activity);GO:0016740(transferase activity)	NA	NA	NA		30.8066	33.8643	35.9475	22.8304	18.3046	13.1283	2.54044	1.34508	0.00380537	0.253873	up	yes
MSTRG.11698	VIT_19s0090g01560	VIT_19s0090g01560.t01;MSTRG.11698.2	NA	NA	NA	NA		0.416115	0.231977	0.222433	0.392062	0.733623	3.65895	0.257275	-1.95862	0.00382048	0.253873	down	yes
MSTRG.9657	VIT_18s0001g03910	MSTRG.9657.1;MSTRG.9657.2;VIT_18s0001g03910.t01	GO:0042128(nitrate assimilation);GO:0030151(molybdenum ion binding);GO:0005829(cytosol);GO:0020037(heme binding);GO:0055114(oxidation-reduction process);GO:0046872(metal ion binding);GO:0016491(oxidoreductase activity);GO:0009703(nitrate reductase (NADH) activity);GO:0043546(molybdopterin cofactor binding);GO:0050464(nitrate reductase (NADPH) activity);GO:0006809(nitric oxide biosynthetic process)	00910(Nitrogen metabolism)	K10534	NA	Putative uncharacterized protein [Source:UniProtKB/TrEMBL;Acc:F6H905]	35.8806	34.6866	31.0295	67.3728	59.3377	81.7077	0.417149	-1.26137	0.00382328	0.253873	down	yes
MSTRG.11718		MSTRG.11718.1	NA	NA	NA	NA		7.70855	5.39215	5.05621	0	0.23197	0	6.48932	2.69807	0.00384464	0.253873	up	yes
MSTRG.11291	VIT_19s0014g01560	MSTRG.11291.1;VIT_19s0014g01560.t01	GO:0004190(aspartic-type endopeptidase activity);GO:0006508(proteolysis);GO:0003676(nucleic acid binding);GO:0005634(nucleus);GO:0003677(DNA binding)	NA	NA	NA	Putative uncharacterized protein [Source:UniProtKB/TrEMBL;Acc:F6H3Y2]	0.261002	0	0.314097	0.22837	0.248124	1.30151	0.479876	-1.05927	0.00385343	0.253873	down	yes
MSTRG.11736		MSTRG.11736.1	NA	NA	NA	NA	Putative uncharacterized protein [Source:UniProtKB/TrEMBL;Acc:F6HDP8]	6.66684	11.1164	6.24662	5.99093	6.86357	1.05607	4.86206	2.28157	0.00392133	0.253873	up	yes
MSTRG.9655	VIT_18s0001g03850	VIT_18s0001g03850.t01	GO:0042254(ribosome biogenesis);GO:0015935(small ribosomal subunit);GO:0030529(intracellular ribonucleoprotein complex);GO:0005840(ribosome);GO:0006412(translation);GO:0005622(intracellular);GO:0003735(structural constituent of ribosome);GO:0003676(nucleic acid binding);GO:0003723(RNA binding);GO:0009507(chloroplast);GO:0009570(chloroplast stroma);GO:0009941(chloroplast envelope)	03010(Ribosome)	K02952	NA		3.19802	4.09695	4.63216	2.99638	2.90829	0.89657	2.82444	1.49796	0.00396955	0.253873	up	yes
MSTRG.11765	ATCSLE1	VIT_19s0015g00710.t01	GO:0030244(cellulose biosynthetic process);GO:0009833(plant-type primary cell wall biogenesis);GO:0016759(cellulose synthase activity);GO:0016760(cellulose synthase (UDP-forming) activity);GO:0005794(Golgi apparatus);GO:0016757(transferase activity, transferring glycosyl groups);GO:0071555(cell wall organization);GO:0016021(integral component of membrane);GO:0005886(plasma membrane);GO:0016020(me…	NA	NA	NA		0.347854	0.120752	0.210856	0	0.222502	1.50273	0.454755	-1.13684	0.00398449	0.253873	down	yes
MSTRG.11769	VIT_19s0015g00770	MSTRG.11769.3;MSTRG.11769.4;MSTRG.11769.1;MSTRG.11769.2;MSTRG.11769.5;MSTRG.11769.6;MSTRG.11769.7;VIT_19s0015g00770.t01	GO:0004674(protein serine/threonine kinase activity);GO:0005737(cytoplasm);GO:0035556(intracellular signal transduction);GO:0006468(protein phosphorylation);GO:0005524(ATP binding);GO:0004672(protein kinase activity);GO:0005886(plasma membrane);GO:0005634(nucleus)	NA	NA	NA		0	0.245937	0.056947	2.55296	2.5782	5.27366	0.179935	-2.47446	0.00404125	0.253873	down	yes
MSTRG.11777	VIT_19s0015g00870	MSTRG.11777.1	NA	NA	NA	NA		0	0	0	0.297482	0.335444	1.29574	0.427854	-1.22481	0.00404552	0.253873	down	yes
MSTRG.11779	VIT_19s0015g00830	MSTRG.11779.1;MSTRG.11779.2;MSTRG.11779.3;MSTRG.11779.4;MSTRG.11779.6;MSTRG.11779.7	NA	NA	NA	NA		1.13715	1.63698	1.75763	0.577178	0.422487	0.131746	2.33308	1.22224	0.00408093	0.253873	up	yes
MSTRG.6347	VIT_14s0068g02070	MSTRG.6347.1;VIT_14s0068g02070.t01	GO:0071586(CAAX-box protein processing);GO:0004222(metalloendopeptidase activity);GO:0008237(metallopeptidase activity);GO:0006508(proteolysis);GO:0008233(peptidase activity);GO:0016787(hydrolase activity)	NA	NA	NA	Putative uncharacterized protein [Source:UniProtKB/TrEMBL;Acc:F6HUD9]	0.517139	0.876601	0.209967	9.27245	14.6125	29.2248	0.0501054	-4.31889	0.00408098	0.253873	down	yes
MSTRG.11801	VIT_19s0015g01160	VIT_19s0015g01160.t01	NA	NA	NA	NA		0.99431	1.14165	1.26791	3.19441	2.91568	4.96491	0.359488	-1.47599	0.00408739	0.253873	down	yes
MSTRG.11804	VIT_19s0015g01210	MSTRG.11804.1;MSTRG.11804.2;MSTRG.11804.3;MSTRG.11804.4;VIT_19s0015g01210.t01	GO:0003676(nucleic acid binding);GO:0003723(RNA binding)	NA	NA	NA	Putative uncharacterized protein [Source:UniProtKB/TrEMBL;Acc:F6HAN5]	11.3868	10.5258	11.8025	12.1824	13.512	26.8466	0.421603	-1.24604	0.00409425	0.253873	down	yes
MSTRG.11818	VIT_19s0015g01390	VIT_19s0015g01390.t01	GO:0006289(nucleotide-excision repair);GO:0008094(DNA-dependent ATPase activity);GO:0006281(DNA repair);GO:0006366(transcription from RNA polymerase II promoter);GO:0006351(transcription, DNA-templated);GO:0000439(core TFIIH complex);GO:0070816(phosphorylation of RNA polymerase II C-terminal domain);GO:0006360(transcription from RNA polymerase I promoter);GO:0008353(RNA polymerase II carboxy-term…	03022(Basal transcription factors);03420(Nucleotide excision repair)	K03141	NA		0.238904	0.0551958	0	3.48378	2.05937	5.42447	0.16455	-2.6034	0.00417591	0.253873	down	yes
MSTRG.11821	VIT_19s0015g01400	VIT_19s0015g01400.t01	GO:0004190(aspartic-type endopeptidase activity);GO:0043130(ubiquitin binding);GO:0006508(proteolysis)	NA	NA	NA	Putative uncharacterized protein [Source:UniProtKB/TrEMBL;Acc:F6GY54]	0.388794	0.086816	0.419446	1.65343	1.00445	5.11709	0.196504	-2.34737	0.00423676	0.253873	down	yes
MSTRG.11828		MSTRG.11828.1	NA	NA	NA	NA	Putative uncharacterized protein [Source:UniProtKB/TrEMBL;Acc:F6HP14];Putative uncharacterized protein [Source:UniProtKB/TrEMBL;Acc:F6HP13];Putative uncharacterized protein [Source:UniProtKB/TrEMBL;Acc:F6HP12]	17.713	18.6795	19.4678	31.5665	37.6628	52.367	0.364056	-1.45777	0.00431533	0.253873	down	yes
MSTRG.11837	VIT_19s0015g01700	MSTRG.11837.1	NA	NA	NA	NA	Putative uncharacterized protein [Source:UniProtKB/TrEMBL;Acc:F6HKL9]	0.917386	1.26229	1.4432	5.10874	5.0885	7.91876	0.251994	-1.98854	0.00431686	0.253873	down	yes
MSTRG.10193	VIT_18s0001g12120;VIT_18s0001g12110	MSTRG.10193.1;MSTRG.10193.2;VIT_18s0001g12110.t01;MSTRG.10193.4;VIT_18s0001g12120.t01	GO:0006355(regulation of transcription, DNA-templated);GO:0003700(transcription factor activity, sequence-specific DNA binding)	NA	NA	NA	Putative uncharacterized protein [Source:UniProtKB/TrEMBL;Acc:D7T731]	4.83905	2.92041	2.93599	7.3003	8.08963	12.6399	0.297212	-1.75044	0.00432264	0.253873	down	yes
MSTRG.11857	VIT_19s0015g01830	MSTRG.11857.3;MSTRG.11857.1;MSTRG.11857.2;MSTRG.11857.4;MSTRG.11857.5;MSTRG.11857.6;MSTRG.11857.7;MSTRG.11857.8;VIT_19s0015g01830.t01	NA	NA	NA	NA		13.3752	12.233	13.215	3.65844	4.72305	5.40592	2.10473	1.07363	0.00435163	0.253873	up	yes
MSTRG.11859	VIT_19s0015g01880	VIT_19s0015g01880.t01	NA	NA	NA	NA		0.152145	0.166421	0.708112	5.83663	4.51675	20.0824	0.0608902	-4.03765	0.00435489	0.253873	down	yes
MSTRG.11865		MSTRG.11865.1	NA	NA	NA	NA	Putative uncharacterized protein [Source:UniProtKB/TrEMBL;Acc:D7TYN5]	0.0383876	0.155927	0.103108	1.43394	1.77498	5.78883	0.159862	-2.6451	0.00438506	0.253873	down	yes
MSTRG.1189	VIT_01s0150g00280	VIT_01s0150g00280.t01	NA	NA	NA	NA	Non-specific serine/threonine protein kinase [Source:UniProtKB/TrEMBL;Acc:C4P7W9]	124.351	179.976	53.3734	0	0	0	116.45	6.86357	0.00439436	0.253873	up	yes
MSTRG.1190	NEF1	VIT_01s0150g00290.t01	GO:0016021(integral component of membrane);GO:0016020(membrane)	NA	NA	NA	Protein DETOXIFICATION [Source:UniProtKB/TrEMBL;Acc:D7TEL3]	3.64413	3.92655	3.81691	3.3346	3.15589	0.952957	2.54884	1.34984	0.00440785	0.253873	up	yes
MSTRG.11907	VIT_19s0138g00120	VIT_19s0138g00120.t01	GO:0016021(integral component of membrane);GO:0016020(membrane);GO:0003843(1,3-beta-D-glucan synthase activity);GO:0006075((1->3)-beta-D-glucan biosynthetic process);GO:0000148(1,3-beta-D-glucan synthase complex)	NA	NA	NA	Putative uncharacterized protein [Source:UniProtKB/TrEMBL;Acc:D7T0D4]	1.31235	1.06967	1.11556	1.50267	2.13971	3.70242	0.43834	-1.18988	0.0044196	0.253873	down	yes
MSTRG.11913	VIT_19s0135g00070	VIT_19s0135g00070.t01	GO:0006412(translation);GO:0003735(structural constituent of ribosome);GO:0003723(RNA binding);GO:0016021(integral component of membrane);GO:0016020(membrane)	NA	NA	NA	Putative uncharacterized protein [Source:UniProtKB/TrEMBL;Acc:F6HKA8]	16.1025	19.1834	17.6728	38.5445	43.4644	49.8853	0.374698	-1.4162	0.00443728	0.253873	down	yes
MSTRG.279	VIT_01s0011g04030	VIT_01s0011g04030.t01	GO:0016021(integral component of membrane);GO:0016020(membrane)	NA	NA	EC:2.7.6.1	Putative uncharacterized protein [Source:UniProtKB/TrEMBL;Acc:D7TTH1]	4.2751	4.43219	3.82215	8.8622	10.7981	11.1202	0.424698	-1.23549	0.00446702	0.253873	down	yes
MSTRG.20086	VIT_09s0002g01450	MSTRG.20086.1;VIT_09s0002g01450.t01;MSTRG.20086.3;MSTRG.20086.4	NA	NA	NA	NA		38.9392	39.5295	33.1526	72.1152	77.9364	84.4537	0.444507	-1.16972	0.00447974	0.253873	down	yes
MSTRG.12152	VIT_19s0085g00380	VIT_19s0085g00380.t01	GO:0004618(phosphoglycerate kinase activity);GO:0006096(glycolytic process);GO:0016310(phosphorylation);GO:0016301(kinase activity);GO:0005524(ATP binding);GO:0016740(transferase activity)	01200(Carbon metabolism);01230(Biosynthesis of amino acids);00010(Glycolysis / Gluconeogenesis);00710(Carbon fixation in photosynthetic organisms)	K00927	EC:1.3.3.6	Acyl-coenzyme A oxidase [Source:UniProtKB/TrEMBL;Acc:F6H4X3]	7.85518	8.2698	9.57255	29.2684	23.4284	29.0364	0.322358	-1.63326	0.00450767	0.253873	down	yes
MSTRG.20995	VIT_09s0054g01780;HCF173	MSTRG.20995.1;VIT_09s0054g01770.t01	NA	NA	NA	NA		0	0	0.132895	0.863066	0.68485	1.61254	0.395839	-1.33701	0.00454778	0.253873	down	yes
MSTRG.8435	VIT_16s0098g01770	VIT_16s0098g01770.t01	GO:0006887(exocytosis);GO:0006906(vesicle fusion);GO:0031201(SNARE complex);GO:0005484(SNAP receptor activity);GO:0000149(SNARE binding);GO:0016021(integral component of membrane);GO:0016020(membrane);GO:0006810(transport)	NA	NA	EC:2.7.1.25	Adenylyl-sulfate kinase [Source:UniProtKB/TrEMBL;Acc:F6HST3]	0.396033	0.441583	0.411957	1.1423	1.56879	2.42951	0.40798	-1.29343	0.00455393	0.253873	down	yes
MSTRG.11960	VIT_19s0140g00040	MSTRG.11960.1	NA	NA	NA	NA		0.417517	0.149648	0.142535	0.249985	0.49129	1.35978	0.487262	-1.03723	0.00455551	0.253873	down	yes
MSTRG.11977		MSTRG.11977.1;MSTRG.11977.2	NA	NA	NA	NA	Putative uncharacterized protein [Source:UniProtKB/TrEMBL;Acc:F6HMG8]	6.0965	7.53904	6.55801	6.14659	7.06188	2.94609	2.06137	1.0436	0.00457941	0.253873	up	yes
MSTRG.2493	VIT_11s0149g00040	MSTRG.2493.1;VIT_11s0149g00040.t01	GO:0046939(nucleotide phosphorylation);GO:0006139(nucleobase-containing compound metabolic process);GO:0019205(nucleobase-containing compound kinase activity);GO:0016776(phosphotransferase activity, phosphate group as acceptor);GO:0004017(adenylate kinase activity);GO:0016310(phosphorylation);GO:0016301(kinase activity);GO:0005524(ATP binding);GO:0016740(transferase activity)	00230(Purine metabolism);00730(Thiamine metabolism)	K00939	NA		0.438833	0	0	0	0	1.43942	0.41758	-1.25988	0.00459456	0.253873	down	yes
MSTRG.8629	VIT_17s0000g02160	MSTRG.8629.1;VIT_17s0000g02160.t01	GO:0016021(integral component of membrane);GO:0016020(membrane)	NA	NA	NA		0.116414	0	0	0	0.17525	1.1077	0.468295	-1.09451	0.00460588	0.253873	down	yes
MSTRG.14039	VIT_04s0008g01300	MSTRG.14039.2;MSTRG.14039.1;MSTRG.14039.3;VIT_04s0008g01300.t01	GO:0006544(glycine metabolic process);GO:0005739(mitochondrion);GO:0055114(oxidation-reduction process);GO:0016491(oxidoreductase activity);GO:0003824(catalytic activity);GO:0004375(glycine dehydrogenase (decarboxylating) activity);GO:0006546(glycine catabolic process)	01200(Carbon metabolism);00630(Glyoxylate and dicarboxylate metabolism);00260(Glycine, serine and threonine metabolism)	K00281	EC:2.7.7.27	Glucose-1-phosphate adenylyltransferase [Source:UniProtKB/TrEMBL;Acc:F6HZG9]	0.512166	0.395675	0.404174	1.39704	2.08553	2.43378	0.404162	-1.30699	0.00461959	0.253873	down	yes
MSTRG.13805		MSTRG.13805.1	NA	NA	NA	NA	Peptidylprolyl isomerase [Source:UniProtKB/TrEMBL;Acc:D7T2A7]	13.927	15.4255	15.6735	15.0445	13.3078	5.59851	2.54671	1.34863	0.00466133	0.253873	up	yes
MSTRG.6165	VIT_14s0083g01020	MSTRG.6165.1;MSTRG.6165.2;MSTRG.6165.3;VIT_14s0083g01020.t01	NA	NA	NA	EC:2.5.1.18	Glutathione S-transferase [Source:UniProtKB/TrEMBL;Acc:Q56AY1]	646.492	486.158	315.035	12.827	21.902	11.3002	35.234	5.1389	0.0046849	0.253873	up	yes
MSTRG.11573	THI1-1	VIT_19s0177g00140.t01	GO:0009228(thiamine biosynthetic process);GO:0005506(iron ion binding);GO:0006950(response to stress);GO:0005829(cytosol);GO:0009536(plastid);GO:0009507(chloroplast);GO:0055114(oxidation-reduction process);GO:0046872(metal ion binding);GO:0016491(oxidoreductase activity);GO:0052837(thiazole biosynthetic process)	00730(Thiamine metabolism)	K03146	NA	Putative uncharacterized protein [Source:UniProtKB/TrEMBL;Acc:F6HEI0]	0.160757	0.112588	0.067333	0.462669	0.37051	1.47317	0.439902	-1.18475	0.00469724	0.253873	down	yes
MSTRG.12014	VIT_19s0027g00230	VIT_19s0027g00230.t01	GO:0005634(nucleus);GO:0006355(regulation of transcription, DNA-templated);GO:0006351(transcription, DNA-templated);GO:0003677(DNA binding)	NA	NA	NA	Putative uncharacterized protein [Source:UniProtKB/TrEMBL;Acc:D7TGJ2];Putative uncharacterized protein [Source:UniProtKB/TrEMBL;Acc:D7TGJ1]	5.94747	5.71008	5.0964	9.41608	8.5406	17.8424	0.341255	-1.55108	0.00469827	0.253873	down	yes
MSTRG.12018	VIT_19s0027g00240	MSTRG.12018.1;VIT_19s0027g00240.t01;MSTRG.12018.3	NA	NA	NA	NA		1.76939	1.74651	1.73293	2.77754	3.55669	8.88166	0.268501	-1.897	0.00470849	0.253873	down	yes
MSTRG.12026		MSTRG.12026.1	NA	NA	NA	NA	MLO-like protein [Source:UniProtKB/TrEMBL;Acc:D7TJF0]	2.52664	2.50788	2.75266	1.11249	0.687792	0.460231	2.5003	1.3221	0.00474711	0.253873	up	yes
MSTRG.1203	VIT_01s0150g00420	MSTRG.1203.1	NA	NA	NA	NA	Putative uncharacterized protein [Source:UniProtKB/TrEMBL;Acc:D7TGI0]	6.71079	7.18468	7.08019	13.428	11.9386	18.5697	0.410833	-1.28338	0.0047479	0.253873	down	yes
MSTRG.21217	VIT_00s0187g00010	VIT_00s0187g00010.t01;MSTRG.21217.2;MSTRG.21217.3	GO:0046916(cellular transition metal ion homeostasis);GO:0030001(metal ion transport);GO:0046914(transition metal ion binding);GO:0046872(metal ion binding);GO:0005737(cytoplasm)	NA	NA	NA	Putative uncharacterized protein [Source:UniProtKB/TrEMBL;Acc:F6HPI4]	2.45793	2.50208	2.35918	1.00017	1.32497	0.38035	2.51637	1.33135	0.00475665	0.253873	up	yes
MSTRG.2927	VIT_12s0028g00200	MSTRG.2927.1;VIT_12s0028g00200.t01	NA	NA	NA	NA	Putative uncharacterized protein [Source:UniProtKB/TrEMBL;Acc:F6HM65]	1.7185	3.52716	3.26685	3.09167	1.89323	0.15097	3.79636	1.92462	0.00476203	0.253873	up	yes
MSTRG.12039	VIT_19s0027g00520	MSTRG.12039.1;MSTRG.12039.3;MSTRG.12039.2;VIT_19s0027g00520.t01	NA	NA	NA	NA		3.68708	2.30494	3.3918	0	0	0	3.78987	1.92215	0.00476485	0.253873	up	yes
MSTRG.12046	VIT_19s0027g00660	MSTRG.12046.1	NA	NA	NA	NA	Putative uncharacterized protein [Source:UniProtKB/TrEMBL;Acc:D7UAQ7]	16.609	16.9571	14.7964	25.5227	26.996	50.2615	0.327988	-1.60828	0.00477385	0.253873	down	yes
MSTRG.12056	VIT_19s0027g00790	MSTRG.12056.1;MSTRG.12056.2;MSTRG.12056.3;MSTRG.12056.4;VIT_19s0027g00790.t01;MSTRG.12056.6	GO:0005773(vacuole);GO:0009507(chloroplast)	NA	NA	NA	Putative uncharacterized protein [Source:UniProtKB/TrEMBL;Acc:F6GSJ9]	0.805679	1.66646	1.70596	2.25103	1.95676	0	2.65133	1.40672	0.00478316	0.253873	up	yes
MSTRG.19780	VIT_08s0007g06200	VIT_08s0007g06200.t01;MSTRG.19780.2	GO:0016021(integral component of membrane);GO:0016020(membrane)	NA	NA	NA		1.78402	1.96416	1.95609	4.64621	6.14244	6.72319	0.374525	-1.41686	0.0048104	0.253873	down	yes
MSTRG.12065		MSTRG.12065.1	NA	NA	NA	NA		0	0	0	0.623186	1.18374	2.77164	0.256442	-1.9633	0.00481462	0.253873	down	yes
MSTRG.12068	VIT_19s0027g01010;VIT_19s0027g01050	MSTRG.12068.1;VIT_19s0027g01010.t01;VIT_19s0027g01050.t01	GO:0016021(integral component of membrane);GO:0016020(membrane)	NA	NA	NA	Putative uncharacterized protein [Source:UniProtKB/TrEMBL;Acc:D7TTH4]	0	0	0	0.500331	0.932704	3.22328	0.22797	-2.13309	0.00485016	0.253873	down	yes
MSTRG.21778	TBL12	MSTRG.21778.1	NA	NA	NA	NA	Putative uncharacterized protein [Source:UniProtKB/TrEMBL;Acc:F6H0E3]	21.0416	20.92	17.2878	34.0935	37.5344	88.757	0.223288	-2.16302	0.00490474	0.253873	down	yes
MSTRG.9167	DXR	VIT_17s0000g08390.t01	GO:0051484(isopentenyl diphosphate biosynthetic process, methylerythritol 4-phosphate pathway involved in terpenoid biosynthetic process);GO:0008299(isoprenoid biosynthetic process);GO:0070402(NADPH binding);GO:0030604(1-deoxy-D-xylulose-5-phosphate reductoisomerase activity);GO:0030145(manganese ion binding);GO:0046872(metal ion binding);GO:0055114(oxidation-reduction process)	00900(Terpenoid backbone biosynthesis)	K00099	NA	Putative uncharacterized protein [Source:UniProtKB/TrEMBL;Acc:D7TC86]	5.96195	6.49817	5.36347	11.8233	13.6813	17.6974	0.370881	-1.43097	0.0049161	0.253873	down	yes
MSTRG.12106	VIT_19s0027g01240	MSTRG.12106.1;VIT_19s0027g01240.t01	NA	NA	NA	NA		2.37349	3.49991	3.69175	3.63324	3.43392	0.927512	2.34723	1.23096	0.00493308	0.253873	up	yes

## Sheet: GO
gene_id	gene_name	transcript_id	GO	KEGG	KO_ENTRY	EC	Description	FPKM.VS_mix3	FPKM.VS_mix2	FPKM.VS_mix1	FPKM.Vv_mix1	FPKM.Vv_mix2	FPKM.Vv_mix3	fc	log2(fc)	pval	qval	regulation	significant
MSTRG.10024	VFB1	VIT_18s0001g09940.t01	NA	NA	NA	NA	Putative uncharacterized protein [Source:UniProtKB/TrEMBL;Acc:F6H8X5]	39.0394	36.1972	38.2557	0.644427	0.612998	0.707952	22.358	4.48272	1.95493e-06	0.0504743	up	yes
MSTRG.10738	VIT_18s0041g00100	MSTRG.10738.1	NA	NA	NA	NA		0	0	0	4.26439	4.63162	4.12337	0.194987	-2.35855	2.65687e-05	0.149477	down	yes
MSTRG.10039	VIT_18s0001g10150	MSTRG.10039.1;VIT_18s0001g10150.t01	GO:0005634(nucleus);GO:0006355(regulation of transcription, DNA-templated);GO:0006351(transcription, DNA-templated);GO:0003677(DNA binding);GO:0003700(transcription factor activity, sequence-specific DNA binding)	NA	NA	NA	Putative uncharacterized protein [Source:UniProtKB/TrEMBL;Acc:F6HDF3]	60.0603	60.5395	50.8878	0	0	0	58.1274	5.86115	2.8947e-05	0.149477	up	yes
MSTRG.10120	GA3	MSTRG.10120.1;VIT_18s0001g11320.t01	GO:0009707(chloroplast outer membrane);GO:0009740(gibberellic acid mediated signaling pathway);GO:0009686(gibberellin biosynthetic process);GO:0016705(oxidoreductase activity, acting on paired donors, with incorporation or reduction of molecular oxygen);GO:0005506(iron ion binding);GO:0004497(monooxygenase activity);GO:0020037(heme binding);GO:0005783(endoplasmic reticulum);GO:0016021(integral co…	00904(Diterpenoid biosynthesis)	K04122	NA	Putative uncharacterized protein [Source:UniProtKB/TrEMBL;Acc:F6H8H7]	0	0	0	13.6715	11.7039	10.6149	0.0870408	-3.52216	5.78176e-05	0.202424	down	yes
MSTRG.10056	SBP1	VIT_18s0001g10370.t01	NA	NA	NA	NA	Putative uncharacterized protein [Source:UniProtKB/TrEMBL;Acc:F6H1Q9];Glycosyltransferase [Source:UniProtKB/TrEMBL;Acc:F6H1R0]	1.02495	1.50566	1.18048	0.76816	0.746234	0.102596	2.14517	1.10109	6.89687e-05	0.202424	up	yes
MSTRG.10060	VIT_18s0001g10430	MSTRG.10060.1;VIT_18s0001g10430.t01	GO:0001510(RNA methylation);GO:0008168(methyltransferase activity);GO:0005634(nucleus);GO:0009452(7-methylguanosine RNA capping);GO:0071164(RNA trimethylguanosine synthase activity);GO:0036261(7-methylguanosine cap hypermethylation)	03013(RNA transport)	K14292	NA		2.20287	2.11834	2.15175	0.073145	0	0	3.15239	1.65645	8.74182e-05	0.202424	up	yes
MSTRG.10065	VIT_18s0001g10480	VIT_18s0001g10480.t01	NA	NA	NA	NA	Putative uncharacterized protein [Source:UniProtKB/TrEMBL;Acc:D7TB78]	15.1859	32.3531	21.405	19.0279	17.3002	1.11033	13.5939	3.76488	9.10724e-05	0.202424	up	yes
MSTRG.885	NIK2	VIT_01s0010g01000.t01	GO:0007178(transmembrane receptor protein serine/threonine kinase signaling pathway);GO:0007166(cell surface receptor signaling pathway);GO:0004675(transmembrane receptor protein serine/threonine kinase activity);GO:0006468(protein phosphorylation);GO:0016310(phosphorylation);GO:0016301(kinase activity);GO:0005524(ATP binding);GO:0004674(protein serine/threonine kinase activity);GO:0004672(protei…	NA	NA	NA		0	0	0	2.37887	2.43107	3.53236	0.218607	-2.19359	0.000100633	0.202424	down	yes
MSTRG.22452	VIT_00s0665g00050	VIT_00s0665g00050.t01	NA	NA	NA	NA	Putative uncharacterized protein [Source:UniProtKB/TrEMBL;Acc:D7TVI6]	9.16667	14.2806	11.6413	11.5648	9.92254	2.3584	4.24407	2.08545	0.000101922	0.202424	up	yes
MSTRG.11418	VIT_19s0014g03320	MSTRG.11418.1;MSTRG.11418.2;MSTRG.11418.3;VIT_19s0014g03320.t01	GO:0005737(cytoplasm);GO:0016021(integral component of membrane)	04146(Peroxisome)	K13348	NA	Putative uncharacterized protein [Source:UniProtKB/TrEMBL;Acc:D7T263]	1.12066	0.780718	0.961303	2.20922	2.34299	3.31589	0.430931	-1.21447	0.000111584	0.205785	down	yes
MSTRG.18281	VIT_07s0129g00300;VIT_07s0129g00290;VIT_07s0129g00310	MSTRG.18281.1;MSTRG.18281.2;VIT_07s0129g00290.t01;MSTRG.18281.4;MSTRG.18281.5;MSTRG.18281.7;MSTRG.18281.8;MSTRG.18281.9;VIT_07s0129g00310.t01	GO:0016811(hydrolase activity, acting on carbon-nitrogen (but not peptide) bonds, in linear amides);GO:0016811(hydrolase activity, acting on carbon-nitrogen (but not peptide) bonds, in linear amides)	01200(Carbon metabolism);00630(Glyoxylate and dicarboxylate metabolism);00910(Nitrogen metabolism);00460(Cyanoamino acid metabolism);00460(Cyanoamino acid metabolism)	K01455	EC:1.6.5.3 1.6.99.3	Putative uncharacterized protein [Source:UniProtKB/TrEMBL;Acc:F6H393]	49.0875	42.1936	45.221	0.429506	0.102676	0.254124	36.2665	5.18057	0.000153689	0.212028	up	yes
MSTRG.10100	VIT_18s0001g11060	MSTRG.10100.3;MSTRG.10100.4;MSTRG.10100.1;MSTRG.10100.2;VIT_18s0001g11060.t01	GO:0016787(hydrolase activity);GO:0016021(integral component of membrane);GO:0016020(membrane)	NA	NA	NA	Putative uncharacterized protein [Source:UniProtKB/TrEMBL;Acc:F6H188]	1.23794	1.70417	1.48034	0.425204	0.422065	0.068468	2.42381	1.27728	0.000155529	0.212028	up	yes
MSTRG.10231	VIT_18s0001g12620	MSTRG.10231.1;MSTRG.10231.2;MSTRG.10231.3;VIT_18s0001g12620.t01	GO:0016567(protein ubiquitination);GO:0004842(ubiquitin-protein transferase activity);GO:0016740(transferase activity)	NA	NA	NA	Putative uncharacterized protein [Source:UniProtKB/TrEMBL;Acc:D7SM46]	3.11587	2.49543	2.43141	10.0768	10.3246	14.0183	0.233796	-2.09667	0.000173775	0.212028	down	yes
MSTRG.10109	VIT_18s0001g11180	VIT_18s0001g11180.t01	GO:0009055(electron carrier activity);GO:0016021(integral component of membrane);GO:0016020(membrane)	NA	NA	NA	Putative uncharacterized protein [Source:UniProtKB/TrEMBL;Acc:F6HW11];Putative uncharacterized protein [Source:UniProtKB/TrEMBL;Acc:F6HW08]	0.677015	0.156151	0.442148	0.42133	0.689233	3.08057	0.307719	-1.70031	0.000176386	0.212028	down	yes
MSTRG.657	VIT_01s0026g00350	VIT_01s0026g00350.t01;MSTRG.657.2;MSTRG.657.3	GO:0004674(protein serine/threonine kinase activity);GO:0006468(protein phosphorylation);GO:0005829(cytosol);GO:0035556(intracellular signal transduction)	NA	NA	NA	Putative uncharacterized protein [Source:UniProtKB/TrEMBL;Acc:F6HUT7]	7.84663	10.3294	8.84458	6.08332	5.89941	3.56956	2.32778	1.21895	0.000178821	0.212028	up	yes
MSTRG.10162	AT5PTASE11	VIT_18s0001g11790.t01	GO:0046856(phosphatidylinositol dephosphorylation);GO:0016787(hydrolase activity)	00562(Inositol phosphate metabolism);04070(Phosphatidylinositol signaling system)	K01106	NA	Putative uncharacterized protein [Source:UniProtKB/TrEMBL;Acc:F6HX03]	5.90864	7.37409	7.18084	0	0	0	8.11356	3.02033	0.00023653	0.253873	up	yes
MSTRG.7644	VIT_16s0039g01820	VIT_16s0039g01820.t01	GO:0006468(protein phosphorylation);GO:0005524(ATP binding);GO:0004672(protein kinase activity)	NA	NA	NA	Mitochondrial fission 1 protein [Source:UniProtKB/TrEMBL;Acc:F6HLQ3]	1.31287	0.775724	0.928782	2.22274	2.22576	4.15011	0.361006	-1.46991	0.000261929	0.253873	down	yes
MSTRG.10179	VIT_18s0001g11990	MSTRG.10179.1;MSTRG.10179.2;VIT_18s0001g11990.t01	GO:0032259(methylation);GO:0006139(nucleobase-containing compound metabolic process);GO:0008168(methyltransferase activity);GO:0003676(nucleic acid binding);GO:0005634(nucleus);GO:0009007(site-specific DNA-methyltransferase (adenine-specific) activity);GO:0032775(DNA methylation on adenine)	NA	NA	NA	Putative uncharacterized protein [Source:UniProtKB/TrEMBL;Acc:F6GXP2]	0	0	0	1.7894	2.04963	3.06281	0.242784	-2.04225	0.000274378	0.253873	down	yes
MSTRG.1018	VIT_01s0010g02900	VIT_01s0010g02900.t01	GO:0005839(proteasome core complex);GO:0000502(proteasome complex);GO:0051603(proteolysis involved in cellular protein catabolic process);GO:0004298(threonine-type endopeptidase activity);GO:0004175(endopeptidase activity);GO:0006508(proteolysis);GO:0008233(peptidase activity);GO:0016787(hydrolase activity);GO:0005737(cytoplasm);GO:0005634(nucleus)	03050(Proteasome)	K02737	NA	Putative uncharacterized protein [Source:UniProtKB/TrEMBL;Acc:F6H1A0]	10.551	8.78618	9.10476	11.4074	12.343	19.5829	0.48215	-1.05245	0.000295262	0.253873	down	yes
MSTRG.10182	VIT_18s0001g12030	VIT_18s0001g12030.t01	GO:0006284(base-excision repair);GO:0008725(DNA-3-methyladenine glycosylase activity);GO:0006281(DNA repair);GO:0003824(catalytic activity)	03410(Base excision repair)	K01246	NA		0	0	0	3.17315	3.97813	4.64915	0.17458	-2.51804	0.000297418	0.253873	down	yes
MSTRG.13035	VIT_02s0087g00710	VIT_02s0087g00710.t01	GO:0010295((+)-abscisic acid 8'-hydroxylase activity);GO:0009687(abscisic acid metabolic process);GO:0016132(brassinosteroid biosynthetic process);GO:0016125(sterol metabolic process);GO:0010268(brassinosteroid homeostasis);GO:0007275(multicellular organism development);GO:0016705(oxidoreductase activity, acting on paired donors, with incorporation or reduction of molecular oxygen);GO:0005506(iro…	00906(Carotenoid biosynthesis)	K09843	NA	Putative uncharacterized protein [Source:UniProtKB/TrEMBL;Acc:F6HY04]	1.32463	0	0.512112	0	0	5.27467	0.191891	-2.38164	0.000344118	0.253873	down	yes
MSTRG.19256	TTG2	MSTRG.19256.1;MSTRG.19256.2;VIT_08s0040g03070.t01	GO:0043565(sequence-specific DNA binding);GO:0006355(regulation of transcription, DNA-templated);GO:0003700(transcription factor activity, sequence-specific DNA binding);GO:0010214(seed coat development);GO:0009957(epidermal cell fate specification)	NA	NA	NA	Putative uncharacterized protein [Source:UniProtKB/TrEMBL;Acc:F6HEI1];Putative uncharacterized protein [Source:UniProtKB/TrEMBL;Acc:F6HEI2]	35.7811	33.7341	32.6806	55.9304	56.1829	72.188	0.469554	-1.09064	0.000353991	0.253873	down	yes
MSTRG.10200	VIT_18s0001g12230	MSTRG.10200.2;MSTRG.10200.1;VIT_18s0001g12230.t01	NA	NA	NA	NA	Putative uncharacterized protein [Source:UniProtKB/TrEMBL;Acc:F6HJ95]	15.0601	12.9897	13.7352	19.7015	19.7696	36.3321	0.380948	-1.39233	0.000354389	0.253873	down	yes
MSTRG.14992	VIT_04s0044g00530	MSTRG.14992.1;MSTRG.14992.2;VIT_04s0044g00530.t01	NA	NA	NA	EC:3.2.1.14	Putative uncharacterized protein [Source:UniProtKB/TrEMBL;Acc:A5AK36];Class IV chitinase [Source:UniProtKB/TrEMBL;Acc:Q7XAU6]	0.623129	0.272963	0.238788	716.757	1644.78	1758.82	0.000703311	-10.4736	0.000372551	0.253873	down	yes
MSTRG.10216	VIT_18s0001g12390	VIT_18s0001g12390.t01;MSTRG.10216.2	GO:0030247(polysaccharide binding);GO:0004553(hydrolase activity, hydrolyzing O-glycosyl compounds);GO:0046658(anchored component of plasma membrane);GO:0005975(carbohydrate metabolic process);GO:0016787(hydrolase activity)	NA	NA	NA	Putative uncharacterized protein [Source:UniProtKB/TrEMBL;Acc:F6HM23];Putative uncharacterized protein [Source:UniProtKB/TrEMBL;Acc:F6I3G2]	15.4785	15.5679	15.4926	27.2114	28.769	34.2691	0.464929	-1.10492	0.000428102	0.253873	down	yes
MSTRG.10229	VIT_18s0001g12560	VIT_18s0001g12560.t01	GO:0046323(glucose import);GO:1904659(glucose transmembrane transport);GO:0035428(hexose transmembrane transport);GO:0015992(proton transport);GO:0022891(substrate-specific transmembrane transporter activity);GO:0005355(glucose transmembrane transporter activity);GO:0005351(sugar:proton symporter activity);GO:0022857(transmembrane transporter activity);GO:0016021(integral component of membrane);G…	NA	NA	NA	Peptidyl-prolyl cis-trans isomerase [Source:UniProtKB/TrEMBL;Acc:D7SP13]	2.46673	2.76312	1.53209	112.552	104.286	140.419	0.0230187	-5.44105	0.000477918	0.253873	down	yes
MSTRG.2857	VIT_11s0052g01570	VIT_11s0052g01570.t01	GO:0006855(drug transmembrane transport);GO:0015297(antiporter activity);GO:0015238(drug transmembrane transporter activity);GO:0055085(transmembrane transport);GO:0016021(integral component of membrane);GO:0016020(membrane)	NA	NA	NA	Putative uncharacterized protein [Source:UniProtKB/TrEMBL;Acc:A5AM00]	4.95393	7.51023	5.31092	3.05703	3.18599	0.905217	3.95832	1.98489	0.000493145	0.253873	up	yes
MSTRG.10238	VIT_18s0001g12680	MSTRG.10238.1;VIT_18s0001g12680.t01	NA	NA	NA	NA	Putative uncharacterized protein [Source:UniProtKB/TrEMBL;Acc:F6I6W2]	0.110948	0.00596157	0.0209993	0.538097	0.716877	1.28835	0.440624	-1.18238	0.000495022	0.253873	down	yes
MSTRG.10243	VIT_18s0001g12750	VIT_18s0001g12750.t01	NA	NA	NA	EC:1.8.1.9	Thioredoxin reductase [Source:UniProtKB/TrEMBL;Acc:F6I0C1]	0	0	0	35.0398	23.0897	23.6026	0.0415653	-4.58848	0.000514848	0.253873	down	yes
MSTRG.10279	VIT_18s0001g13150	MSTRG.10279.1;MSTRG.10279.2;MSTRG.10279.3;MSTRG.10279.4;VIT_18s0001g13150.t01	GO:0005634(nucleus);GO:0006355(regulation of transcription, DNA-templated);GO:0003677(DNA binding)	NA	NA	NA	Putative uncharacterized protein [Source:UniProtKB/TrEMBL;Acc:D7UCH0]	0.588988	0.330259	0.44415	1.7173	2.30317	3.76932	0.286534	-1.80322	0.000546352	0.253873	down	yes
MSTRG.10290	VIT_18s0001g13250;VIT_18s0001g13240	MSTRG.10290.2;MSTRG.10290.1;MSTRG.10290.3;VIT_18s0001g13240.t01;VIT_18s0001g13250.t01	GO:0055114(oxidation-reduction process);GO:0045454(cell redox homeostasis);GO:0034599(cellular response to oxidative stress);GO:0006662(glycerol ether metabolic process);GO:0047134(protein-disulfide reductase activity);GO:0016671(oxidoreductase activity, acting on a sulfur group of donors, disulfide as acceptor);GO:0015035(protein disulfide oxidoreductase activity);GO:0004791(thioredoxin-disulfid…	NA	NA	NA	Putative uncharacterized protein [Source:UniProtKB/TrEMBL;Acc:F6I0L3]	5.48086	6.23704	5.27424	21.43	22.3733	22.5459	0.288528	-1.79322	0.000556689	0.253873	down	yes
MSTRG.10308	VIT_18s0001g13560	MSTRG.10308.1;VIT_18s0001g13560.t01	GO:0000056(ribosomal small subunit export from nucleus);GO:0030688(preribosome, small subunit precursor);GO:0042274(ribosomal small subunit biogenesis);GO:0031902(late endosome membrane);GO:0005634(nucleus);GO:0034448(EGO complex)	NA	NA	NA	Peroxiredoxin [Source:UniProtKB/TrEMBL;Acc:D7TBK8]	38.2667	31.4102	33.0786	44.4626	42.533	76.0021	0.431866	-1.21134	0.000563378	0.253873	down	yes
MSTRG.17755	VIT_07s0005g00510	MSTRG.17755.1;VIT_07s0005g00510.t01	GO:0016020(membrane);GO:0006629(lipid metabolic process);GO:0016298(lipase activity)	00561(Glycerolipid metabolism)	K01054	EC:2.3.1.1	Putative uncharacterized protein [Source:UniProtKB/TrEMBL;Acc:F6HD90]	5.35625	5.02707	4.8844	10.5305	11.7564	18.5122	0.302835	-1.7234	0.000634767	0.253873	down	yes
MSTRG.10343	VIT_18s0001g13990	MSTRG.10343.2	NA	NA	NA	NA		66.0167	48.0646	55.2809	66.1592	82.6994	165.602	0.309802	-1.69058	0.000664049	0.253873	down	yes
MSTRG.8184	VIT_16s0050g01540;VIT_16s0050g01560	MSTRG.8184.1;MSTRG.8184.2	NA	NA	NA	NA		8.53796	7.02816	8.1054	14.2026	17.5736	27.9179	0.288398	-1.79387	0.000668694	0.253873	down	yes
MSTRG.11649	VIT_19s0090g00910	VIT_19s0090g00910.t01	GO:0030170(pyridoxal phosphate binding);GO:0005622(intracellular);GO:0016021(integral component of membrane);GO:0016020(membrane)	NA	NA	NA		0.663748	0	0.240849	0	0	1.85656	0.387947	-1.36607	0.000676068	0.253873	down	yes
MSTRG.10363	VIT_18s0001g14310	VIT_18s0001g14310.t01	GO:0055114(oxidation-reduction process);GO:0009813(flavonoid biosynthetic process);GO:0009416(response to light stimulus);GO:0046872(metal ion binding);GO:0045486(naringenin 3-dioxygenase activity);GO:0016491(oxidoreductase activity)	00941(Flavonoid biosynthesis)	K00475	NA		1.14109	0.725008	1.01034	0.73043	0.867059	2.93676	0.460853	-1.11762	0.000702798	0.253873	down	yes
MSTRG.20964	VIT_09s0054g01280;VIT_09s0054g01520;VIT_09s0054g01340;VIT_09s0054g01360;VIT_09s0054g01410;VIT_09s0054g01370;VIT_09s0054g01390;VIT_09s0054g01470;VIT_09s0054g01480;VIT_09s0054g01500	VIT_09s0054g01280.t01;MSTRG.20964.2;VIT_09s0054g01340.t01;MSTRG.20964.4;MSTRG.20964.6;MSTRG.20964.5;VIT_09s0054g01360.t01;VIT_09s0054g01370.t01;MSTRG.20964.9;VIT_09s0054g01390.t01;MSTRG.20964.11;MSTRG.20964.12;MSTRG.20964.13;VIT_09s0054g01410.t01;MSTRG.20964.15;MSTRG.20964.16;VIT_09s0054g01470.t01;VIT_09s0054g01480.t01;VIT_09s0054g01500.t01;MSTRG.20964.19;MSTRG.20964.21;VIT_09s0054g01520.t01	GO:0003676(nucleic acid binding);GO:0006468(protein phosphorylation);GO:0005524(ATP binding);GO:0004672(protein kinase activity);GO:0015074(DNA integration);GO:0016866(intramolecular transferase activity);GO:0016853(isomerase activity);GO:0003824(catalytic activity);GO:0016853(isomerase activity)	00909(Sesquiterpenoid and triterpenoid biosynthesis);00909(Sesquiterpenoid and triterpenoid biosynthesis)	K15813	EC:2.1.1.104	Putative uncharacterized protein [Source:UniProtKB/TrEMBL;Acc:D7TBB5]	4.07236	5.55989	4.35711	0.0154888	0.0511358	0	5.94136	2.57079	0.000729804	0.253873	up	yes
MSTRG.8688	VIT_17s0000g02910	MSTRG.8688.1;VIT_17s0000g02910.t01	NA	NA	NA	NA	Putative uncharacterized protein [Source:UniProtKB/TrEMBL;Acc:D7TEM4]	1.52328	1.07219	1.21358	1.25703	1.32136	3.92866	0.429779	-1.21833	0.000754215	0.253873	down	yes
MSTRG.10381	CIP8	MSTRG.10381.1;MSTRG.10381.2;VIT_18s0001g14530.t01	GO:0042787(protein ubiquitination involved in ubiquitin-dependent protein catabolic process);GO:0043161(proteasome-mediated ubiquitin-dependent protein catabolic process);GO:0000209(protein polyubiquitination);GO:0061630(ubiquitin protein ligase activity);GO:0016567(protein ubiquitination);GO:0005737(cytoplasm)	NA	NA	NA	Putative uncharacterized protein [Source:UniProtKB/TrEMBL;Acc:F6GWN9]	0.481993	0.184307	0.24687	1.23597	1.07213	2.31616	0.369866	-1.43492	0.000771864	0.253873	down	yes
MSTRG.10382	VIT_18s0001g14540	MSTRG.10382.1;VIT_18s0001g14540.t01	GO:0004386(helicase activity);GO:0005730(nucleolus);GO:0010501(RNA secondary structure unwinding);GO:0016787(hydrolase activity);GO:0004004(ATP-dependent RNA helicase activity);GO:0003676(nucleic acid binding);GO:0005737(cytoplasm);GO:0005524(ATP binding);GO:0000166(nucleotide binding)	NA	NA	NA		1.64672	2.3751	2.15207	0.456019	0.36988	0.106183	2.92326	1.54758	0.00080784	0.253873	up	yes
MSTRG.10396	VIT_18s0001g14750	VIT_18s0001g14750.t01	GO:0046872(metal ion binding)	NA	NA	NA		0	0	0	0.850744	1.06781	1.10933	0.470812	-1.08678	0.000812454	0.253873	down	yes
MSTRG.10397	VIT_18s0001g14780	VIT_18s0001g14780.t01;MSTRG.10397.2	GO:0016788(hydrolase activity, acting on ester bonds);GO:0006629(lipid metabolic process);GO:0016298(lipase activity)	NA	NA	EC:4.2.2.2	Pectate lyase [Source:UniProtKB/TrEMBL;Acc:D7SHE0]	15.4442	5.11445	8.1642	143.808	132.824	396.744	0.0193069	-5.69474	0.000815286	0.253873	down	yes
MSTRG.14584	PSY	VIT_04s0079g00680.t01;MSTRG.14584.4;MSTRG.14584.3;MSTRG.14584.2	GO:0006696(ergosterol biosynthetic process);GO:0051996(squalene synthase activity);GO:0004310(farnesyl-diphosphate farnesyltransferase activity);GO:0016740(transferase activity);GO:0016765(transferase activity, transferring alkyl or aryl (other than methyl) groups);GO:0016021(integral component of membrane);GO:0016020(membrane);GO:0009058(biosynthetic process)	00906(Carotenoid biosynthesis)	K02291	EC:1.14.13.93	Putative uncharacterized protein [Source:UniProtKB/TrEMBL;Acc:F6HQA8]	20.8457	21.9073	18.2033	5.30114	5.88867	3.81833	4.48529	2.1652	0.000843619	0.253873	up	yes
MSTRG.3319	VIT_12s0059g02160	VIT_12s0059g02160.t01	GO:0006855(drug transmembrane transport);GO:0015297(antiporter activity);GO:0015238(drug transmembrane transporter activity);GO:0055085(transmembrane transport);GO:0016021(integral component of membrane);GO:0016020(membrane)	NA	NA	NA	Putative uncharacterized protein [Source:UniProtKB/TrEMBL;Acc:D7TX32];Putative uncharacterized protein [Source:UniProtKB/TrEMBL;Acc:F6HV96]	0.548676	0.0705731	0.384103	0.717269	0.833607	2.19811	0.37364	-1.42028	0.000894706	0.253873	down	yes
MSTRG.10442	VIT_18s0001g15410	VIT_18s0001g15410.t01	GO:0008270(zinc ion binding);GO:0055114(oxidation-reduction process);GO:0046872(metal ion binding);GO:0016491(oxidoreductase activity);GO:0004022(alcohol dehydrogenase (NAD) activity)	00010(Glycolysis / Gluconeogenesis);00071(Fatty acid degradation);00592(alpha-Linolenic acid metabolism);00350(Tyrosine metabolism)	K18857	NA	Putative uncharacterized protein [Source:UniProtKB/TrEMBL;Acc:F6HXQ0]	26.2259	28.5523	27.2626	13.6779	15.3186	11.8744	2.24146	1.16444	0.000897626	0.253873	up	yes
MSTRG.10470	ATRZ-1A	VIT_18s0166g00180.t01;MSTRG.10470.2;MSTRG.10470.3;MSTRG.10470.4;MSTRG.10470.5;MSTRG.10470.6;MSTRG.10470.8;MSTRG.10470.7	GO:0003723(RNA binding);GO:0008270(zinc ion binding);GO:0003676(nucleic acid binding)	03040(Spliceosome)	K12885	NA	Putative uncharacterized protein [Source:UniProtKB/TrEMBL;Acc:A5AND9]	38.3747	34.8234	29.6484	0	0	1.7329	12.2255	3.61182	0.000993076	0.253873	up	yes
MSTRG.10477		MSTRG.10477.1	NA	NA	NA	NA		2.02029	2.66025	2.22761	1.61251	1.59633	0	3.52997	1.81966	0.0010216	0.253873	up	yes
MSTRG.10478	VIT_18s0076g00100	VIT_18s0076g00100.t01;MSTRG.10478.2	GO:0043231(intracellular membrane-bounded organelle);GO:0090305(nucleic acid phosphodiester bond hydrolysis);GO:0009451(RNA modification);GO:0004519(endonuclease activity);GO:0003723(RNA binding)	NA	NA	NA		0.214835	0.072347	0.208138	0.61288	0.864618	1.5975	0.428174	-1.22373	0.00105648	0.253873	down	yes
MSTRG.10510	VIT_18s0086g00320	VIT_18s0086g00320.t01	NA	NA	NA	NA	Chlorophyll a-b binding protein, chloroplastic [Source:UniProtKB/TrEMBL;Acc:F6HMH7]	0	0	0	657.797	433.608	94.9179	0.0111717	-6.484	0.00108577	0.253873	down	yes
MSTRG.7662	4CL3	VIT_16s0039g02040.t01	GO:0016874(ligase activity);GO:0008152(metabolic process);GO:0003824(catalytic activity)	00360(Phenylalanine metabolism);00130(Ubiquinone and other terpenoid-quinone biosynthesis);00940(Phenylpropanoid biosynthesis)	K01904	EC:3.2.1.78	Putative uncharacterized protein [Source:UniProtKB/TrEMBL;Acc:D7SN14]	0.133201	0	0	0.513416	0.519163	2.13788	0.31664	-1.65909	0.00109883	0.253873	down	yes
MSTRG.866	WIT2	VIT_01s0010g00750.t01;MSTRG.866.2	GO:0016021(integral component of membrane);GO:0016020(membrane);GO:2000769(regulation of establishment or maintenance of cell polarity regulating cell shape)	NA	NA	NA	Putative uncharacterized protein [Source:UniProtKB/TrEMBL;Acc:F6I269];Putative uncharacterized protein [Source:UniProtKB/TrEMBL;Acc:F6I270];Putative uncharacterized protein [Source:UniProtKB/TrEMBL;Acc:D7U6N0]	2.11818	1.59204	1.27378	9.71878	12.046	16.1141	0.145601	-2.77991	0.00111722	0.253873	down	yes
MSTRG.10563	ERF110	VIT_18s0072g00260.t01	GO:0005634(nucleus);GO:0006355(regulation of transcription, DNA-templated);GO:0006351(transcription, DNA-templated);GO:0003677(DNA binding);GO:0003700(transcription factor activity, sequence-specific DNA binding)	NA	NA	NA	Putative uncharacterized protein [Source:UniProtKB/TrEMBL;Acc:F6H4S2]	0.0242156	0	0.0959159	0.648026	0.736793	1.22859	0.458968	-1.12353	0.00113389	0.253873	down	yes
MSTRG.10566	VIT_18s0072g00290;VIT_18s0072g00280	MSTRG.10566.1;VIT_18s0072g00280.t01;VIT_18s0072g00290.t01	NA	NA	NA	NA	Putative uncharacterized protein [Source:UniProtKB/TrEMBL;Acc:F6I6N1]	1.56433	1.29718	1.73963	4.54023	4.13379	5.92593	0.354638	-1.49558	0.00114606	0.253873	down	yes
MSTRG.10573	VIT_18s0072g00380	VIT_18s0072g00380.t01	GO:0006950(response to stress)	NA	NA	NA		0.346596	0.441864	0.595426	8.372	8.44883	23.8822	0.0576708	-4.11602	0.00114752	0.253873	down	yes
MSTRG.10574	VIT_18s0072g00380	MSTRG.10574.1	NA	NA	NA	NA		0.520523	0.120752	0	3.19007	3.82519	7.12467	0.134778	-2.89134	0.00120386	0.253873	down	yes
MSTRG.3929	VIT_12s0035g01270	MSTRG.3929.1	NA	NA	NA	NA	Putative uncharacterized protein [Source:UniProtKB/TrEMBL;Acc:F6HKC8]	0.49137	1.03025	0.247106	67.3815	63.0157	171.925	0.00937863	-6.73641	0.00121752	0.253873	down	yes
MSTRG.1060	VIT_01s0010g03290	VIT_01s0010g03290.t01	GO:0008378(galactosyltransferase activity);GO:0006486(protein glycosylation);GO:0016757(transferase activity, transferring glycosyl groups);GO:0005794(Golgi apparatus);GO:0000139(Golgi membrane);GO:0016020(membrane)	NA	NA	NA		1.49426	1.00635	1.44267	1.06914	1.22002	3.47634	0.479115	-1.06156	0.00123628	0.253873	down	yes
MSTRG.22465	SEN1	MSTRG.22465.1;VIT_00s0684g00030.t01	NA	NA	NA	NA		0.837822	0.763132	0.856885	1.97409	2.44867	3.76871	0.371213	-1.42968	0.00126518	0.253873	down	yes
MSTRG.10620	VIT_18s0072g01090	VIT_18s0072g01090.t01	GO:0016021(integral component of membrane);GO:0016020(membrane)	NA	NA	NA	Putative uncharacterized protein [Source:UniProtKB/TrEMBL;Acc:D7TCA2]	0.522646	0.91014	0.640697	4.41491	4.56635	3.63491	0.382626	-1.38599	0.00126644	0.253873	down	yes
MSTRG.10636		MSTRG.10636.1	NA	NA	NA	NA	Putative uncharacterized protein [Source:UniProtKB/TrEMBL;Acc:F6HGU3]	2.01919	2.25212	2.22693	1.49708	1.24074	0.501516	2.17981	1.1242	0.00130115	0.253873	up	yes
MSTRG.10654	VIT_18s0075g00250	VIT_18s0075g00250.t01	NA	NA	NA	NA	Putative uncharacterized protein [Source:UniProtKB/TrEMBL;Acc:F6HB11]	40.8519	37.2653	33.4731	78.2559	83.0245	104.64	0.350338	-1.51318	0.00131519	0.253873	down	yes
MSTRG.10608	DEGP1	VIT_18s0072g00970.t01	GO:0008270(zinc ion binding);GO:0006508(proteolysis);GO:0004252(serine-type endopeptidase activity);GO:0003676(nucleic acid binding);GO:0008236(serine-type peptidase activity);GO:0009735(response to cytokinin);GO:0010206(photosystem II repair);GO:0005634(nucleus);GO:0009507(chloroplast);GO:0009534(chloroplast thylakoid);GO:0009535(chloroplast thylakoid membrane);GO:0009579(thylakoid);GO:0031977(t…	NA	NA	NA		34.5503	21.4995	27.8059	58.822	45.8247	224.896	0.11061	-3.17644	0.00134796	0.253873	down	yes
MSTRG.10666		MSTRG.10666.1	NA	NA	NA	NA	Acyl carrier protein [Source:UniProtKB/TrEMBL;Acc:F6HDI1]	54.2887	41.9552	50.3753	63.3508	75.5285	111.752	0.408062	-1.29314	0.00140055	0.253873	down	yes
MSTRG.10689	VIT_18s0117g00080;VIT_18s0117g00070	MSTRG.10689.1;VIT_18s0117g00070.t01;VIT_18s0117g00080.t01	GO:0007165(signal transduction);GO:0043531(ADP binding);GO:0006952(defense response)	NA	NA	NA	Putative uncharacterized protein [Source:UniProtKB/TrEMBL;Acc:F6H9V7]	0.413896	0.594428	0.578187	3.79324	4.63463	5.33287	0.244072	-2.03462	0.00143334	0.253873	down	yes
MSTRG.10692	VIT_18s0117g00130	VIT_18s0117g00130.t01	GO:0004252(serine-type endopeptidase activity);GO:0006508(proteolysis);GO:0004866(endopeptidase inhibitor activity);GO:0005829(cytosol);GO:0005886(plasma membrane)	NA	NA	NA	Succinate dehydrogenase [ubiquinone] iron-sulfur subunit, mitochondrial [Source:UniProtKB/TrEMBL;Acc:F6GX63]	50.6064	53.5573	48.1549	110.441	104.853	127.091	0.4076	-1.29477	0.00145999	0.253873	down	yes
MSTRG.1137	VIT_01s0146g00150	VIT_01s0146g00150.t01	GO:0006457(protein folding);GO:0051087(chaperone binding);GO:0009506(plasmodesma);GO:0009266(response to temperature stimulus);GO:0043207(response to external biotic stimulus)	NA	NA	NA	Putative uncharacterized protein [Source:UniProtKB/TrEMBL;Acc:F6GYU0];Putative uncharacterized protein [Source:UniProtKB/TrEMBL;Acc:F6GYT9]	0.152791	0.0683419	0.0620127	7.68842	8.79246	4.77385	0.188119	-2.41028	0.00148066	0.253873	down	yes
MSTRG.10705		MSTRG.10705.1	NA	NA	NA	NA		0.036535	0.075632	0.116623	2.28264	2.54028	6.7928	0.135252	-2.88628	0.00148877	0.253873	down	yes
MSTRG.10714	VIT_18s0117g00360;VIT_18s0117g00570	MSTRG.10714.1;MSTRG.10714.3;VIT_18s0117g00570.t01	GO:0007165(signal transduction);GO:0043531(ADP binding);GO:0003676(nucleic acid binding);GO:0006952(defense response);GO:0015074(DNA integration)	NA	NA	NA	Putative uncharacterized protein [Source:UniProtKB/TrEMBL;Acc:F6I5W1]	12.3543	14.6317	13.7878	7.64559	5.67456	1.50241	6.28678	2.65232	0.00150438	0.253873	up	yes
MSTRG.12687	VIT_02s0154g00480	VIT_02s0154g00480.t01	NA	04141(Protein processing in endoplasmic reticulum)	K13993	NA		0.305892	0	0.024611	0.118669	0.141185	1.17037	0.470411	-1.08801	0.00152092	0.253873	down	yes
MSTRG.1290	DUO3	MSTRG.1290.1;VIT_10s0116g01740.t01;MSTRG.1290.3	GO:0045261(proton-transporting ATP synthase complex, catalytic core F(1));GO:0046933(proton-transporting ATP synthase activity, rotational mechanism);GO:0099132(ATP hydrolysis coupled cation transmembrane transport);GO:0015986(ATP synthesis coupled proton transport);GO:0003677(DNA binding)	00190(Oxidative phosphorylation);00195(Photosynthesis)	K02115	NA		0.782799	0.404996	1.03528	3.17925	3.66721	7.13528	0.196374	-2.34833	0.00153255	0.253873	down	yes
MSTRG.11057	VIT_18s0001g02600	VIT_18s0001g02600.t01	GO:0003676(nucleic acid binding)	03010(Ribosome)	K02945	EC:2.1.1.56	Putative uncharacterized protein [Source:UniProtKB/TrEMBL;Acc:D7UBT3];Putative uncharacterized protein [Source:UniProtKB/TrEMBL;Acc:F6I5U4]	3.44916	3.39942	3.62773	9.37567	11.8527	13.9097	0.295469	-1.75892	0.00154116	0.253873	down	yes
MSTRG.2871	CIPK21	MSTRG.2871.1;MSTRG.2871.2;VIT_11s0052g01700.t01	GO:0004674(protein serine/threonine kinase activity);GO:0007165(signal transduction);GO:0006468(protein phosphorylation);GO:0005737(cytoplasm);GO:0035556(intracellular signal transduction);GO:0016310(phosphorylation);GO:0016301(kinase activity);GO:0005524(ATP binding);GO:0004672(protein kinase activity);GO:0000166(nucleotide binding);GO:0005634(nucleus);GO:0016740(transferase activity);GO:0071470…	NA	NA	NA	Putative uncharacterized protein [Source:UniProtKB/TrEMBL;Acc:F6HC08]	8.46932	4.63188	6.00565	5.13178	5.39818	14.3293	0.409178	-1.2892	0.00158047	0.253873	down	yes
MSTRG.10772	VIT_18s0041g00560	MSTRG.10772.1;VIT_18s0041g00560.t01	GO:0006857(oligopeptide transport);GO:0016021(integral component of membrane);GO:0016020(membrane);GO:0006810(transport);GO:0005215(transporter activity)	NA	NA	NA		4.40187	2.89397	2.91009	10.096	9.24874	15.8028	0.239225	-2.06356	0.00159541	0.253873	down	yes
MSTRG.16554	VIT_06s0004g02200	MSTRG.16554.1;VIT_06s0004g02200.t01	NA	NA	NA	NA	Putative uncharacterized protein [Source:UniProtKB/TrEMBL;Acc:F6HQ34];Putative uncharacterized protein [Source:UniProtKB/TrEMBL;Acc:D7TP65]	0.35995	0.256954	0.222994	0.857919	1.15133	2.38304	0.363763	-1.45893	0.00160035	0.253873	down	yes
MSTRG.21723		MSTRG.21723.1	NA	NA	NA	NA	Putative uncharacterized protein [Source:UniProtKB/TrEMBL;Acc:D7U527]	6.8476	7.409	5.838	23.3295	23.111	28.4396	0.263135	-1.92612	0.00163266	0.253873	down	yes
MSTRG.5836		MSTRG.5836.1	NA	NA	NA	NA	Putative uncharacterized protein [Source:UniProtKB/TrEMBL;Acc:F6HT10]	0.044621	0.002697	0	1.98846	2.76717	2.45981	0.287949	-1.79611	0.00169078	0.253873	down	yes
MSTRG.17008	CIPK11	VIT_06s0004g07870.t01	GO:0018107(peptidyl-threonine phosphorylation);GO:0018105(peptidyl-serine phosphorylation);GO:0004674(protein serine/threonine kinase activity);GO:0007165(signal transduction);GO:0005622(intracellular);GO:0035556(intracellular signal transduction);GO:0016310(phosphorylation);GO:0006468(protein phosphorylation);GO:0016301(kinase activity);GO:0005524(ATP binding);GO:0004672(protein kinase activity)…	NA	NA	NA		1.24998	1.89773	1.72569	1.81896	1.29268	0	2.85494	1.51346	0.00172605	0.253873	up	yes
MSTRG.13838	VIT_03s0017g00940	VIT_03s0017g00940.t01;MSTRG.13838.2	GO:0051537(2 iron, 2 sulfur cluster binding);GO:0045158(electron transporter, transferring electrons within cytochrome b6/f complex of photosystem II activity);GO:0016679(oxidoreductase activity, acting on diphenols and related substances as donors);GO:0009496(plastoquinol--plastocyanin reductase activity);GO:0042651(thylakoid membrane);GO:0015979(photosynthesis);GO:0016021(integral component of …	00195(Photosynthesis)	K02636	EC:4.2.1.91 4.2.1.51	Arogenate dehydratase [Source:UniProtKB/TrEMBL;Acc:F6HIC1]	1.61967	1.49721	1.74571	6.54124	6.41678	4.97784	0.436781	-1.19502	0.00172933	0.253873	down	yes
MSTRG.14032	VIT_04s0008g01220	VIT_04s0008g01220.t01	GO:0006468(protein phosphorylation);GO:0005524(ATP binding);GO:0004672(protein kinase activity);GO:0016021(integral component of membrane);GO:0016020(membrane)	NA	NA	NA	Putative uncharacterized protein [Source:UniProtKB/TrEMBL;Acc:F6H3N6]	5.84992	7.40011	6.0807	4.04304	3.34293	2.3806	2.3273	1.21866	0.00176487	0.253873	up	yes
MSTRG.10878	VIT_18s0041g01940	MSTRG.10878.2;MSTRG.10878.4;MSTRG.10878.3;MSTRG.10878.5	NA	NA	NA	NA		0.182289	0.077025	0	0.648004	0.829557	1.6674	0.391811	-1.35177	0.00177002	0.253873	down	yes
MSTRG.1088		MSTRG.1088.1	NA	NA	NA	NA	Putative uncharacterized protein [Source:UniProtKB/TrEMBL;Acc:F6HUU2]	2.17904	1.28717	2.27345	9.71435	9.28221	12.7286	0.194038	-2.36559	0.00180585	0.253873	down	yes
MSTRG.10890	VIT_18s0089g00010	VIT_18s0089g00010.t01	NA	NA	NA	NA		1.2688	2.36054	1.46821	2.1202	1.8171	0.36171	2.18305	1.12635	0.00182003	0.253873	up	yes
MSTRG.10913	VIT_18s0089g00160	VIT_18s0089g00160.t01	GO:0046355(mannan catabolic process);GO:0016985(mannan endo-1,4-beta-mannosidase activity);GO:0008152(metabolic process);GO:0016798(hydrolase activity, acting on glycosyl bonds);GO:0004553(hydrolase activity, hydrolyzing O-glycosyl compounds);GO:0005975(carbohydrate metabolic process);GO:0016787(hydrolase activity)	00051(Fructose and mannose metabolism)	K19355	NA		1.9617	2.31682	1.83261	0.052476	0	0.129116	2.74804	1.45841	0.0018456	0.253873	up	yes
MSTRG.10938	VIT_18s0089g00340	MSTRG.10938.1;VIT_18s0089g00340.t01	GO:0016021(integral component of membrane);GO:0016020(membrane)	NA	NA	NA		0.231318	0	0.217315	0	0.101714	1.34692	0.45347	-1.14092	0.00193365	0.253873	down	yes
MSTRG.1094	VIT_01s0010g03750	VIT_01s0010g03750.t01	GO:0005783(endoplasmic reticulum);GO:0006486(protein glycosylation);GO:0030968(endoplasmic reticulum unfolded protein response);GO:0016021(integral component of membrane);GO:0016020(membrane)	NA	NA	NA	Putative uncharacterized protein [Source:UniProtKB/TrEMBL;Acc:A5BAX1];Putative uncharacterized protein [Source:UniProtKB/TrEMBL;Acc:F6HFH2]	49.3462	58.3478	44.1456	494.799	725.189	1952.62	0.0258385	-5.27434	0.00195749	0.253873	down	yes
MSTRG.10944	VIT_18s0089g00400	MSTRG.10944.1	NA	NA	NA	EC:2.7.4.8	Putative uncharacterized protein [Source:UniProtKB/TrEMBL;Acc:F6HDK6]	0.194981	0	0	0.145521	0.283063	2.17273	0.311581	-1.68232	0.00204108	0.253873	down	yes
MSTRG.1759	VIT_10s0092g00590	VIT_10s0092g00590.t01	GO:0004674(protein serine/threonine kinase activity);GO:0006468(protein phosphorylation);GO:0005524(ATP binding);GO:0004672(protein kinase activity);GO:0005886(plasma membrane);GO:0016021(integral component of membrane);GO:0016020(membrane)	NA	NA	NA		1.38108	0.411165	1.40389	1.60587	1.4631	8.85584	0.175183	-2.51307	0.00205147	0.253873	down	yes
MSTRG.5404	VIT_14s0060g01030	MSTRG.5404.1;VIT_14s0060g01030.t01;MSTRG.5404.3	GO:0005623(cell);GO:0045454(cell redox homeostasis);GO:0016787(hydrolase activity);GO:0008152(metabolic process)	NA	NA	NA	40S ribosomal protein S12 [Source:UniProtKB/TrEMBL;Acc:F6HYI6]	55.9343	50.7605	52.7221	58.924	66.4925	117.097	0.438501	-1.18935	0.00207044	0.253873	down	yes
MSTRG.10961		MSTRG.10961.1	NA	NA	NA	NA	Putative uncharacterized protein [Source:UniProtKB/TrEMBL;Acc:F6HNU1]	13.1467	15.7548	13.9794	7.01923	8.58888	4.06373	3.15091	1.65577	0.00207625	0.253873	up	yes
MSTRG.10963	VIT_18s0089g00860	VIT_18s0089g00860.t01	GO:0016021(integral component of membrane);GO:0016020(membrane)	NA	NA	NA	Putative uncharacterized protein [Source:UniProtKB/TrEMBL;Acc:F6I5Y4]	27.7208	26.445	37.2864	0.186765	0.97919	0.119806	27.1671	4.76379	0.00212221	0.253873	up	yes
MSTRG.10766	VIT_18s0041g00380	MSTRG.10766.1;MSTRG.10766.2	NA	NA	NA	NA	Putative uncharacterized protein [Source:UniProtKB/TrEMBL;Acc:F6HNR4];Putative uncharacterized protein [Source:UniProtKB/TrEMBL;Acc:F6HNR1];Putative uncharacterized protein [Source:UniProtKB/TrEMBL;Acc:F6HNR0];Putative uncharacterized protein [Source:UniProtKB/TrEMBL;Acc:F6HNQ6];Putative uncharacterized protein [Source:UniProtKB/TrEMBL;Acc:F6HNQ5]	85.1386	70.4126	52.232	5.39464	4.65848	3.84603	13.8559	3.79243	0.00212918	0.253873	up	yes
MSTRG.10999	VIT_18s0089g01180	MSTRG.10999.1;VIT_18s0089g01180.t01	GO:0016021(integral component of membrane);GO:0016020(membrane)	NA	NA	NA	Putative uncharacterized protein [Source:UniProtKB/TrEMBL;Acc:D7TUI2]	1.08345	0.86975	1.36824	3.8749	3.76949	4.87746	0.346731	-1.52811	0.0021658	0.253873	down	yes
MSTRG.1100	VIT_01s0010g03830	MSTRG.1100.1;VIT_01s0010g03830.t01	NA	NA	NA	EC:1.14.13.-	Ubiquinone biosynthesis monooxygenase COQ6, mitochondrial [Source:UniProtKB/TrEMBL;Acc:F6I1U5]	4.76177	5.0269	5.38383	10.6748	12.0857	12.3975	0.452603	-1.14368	0.00217159	0.253873	down	yes
MSTRG.11008	VIT_18s0089g01260	MSTRG.11008.1	NA	NA	NA	NA	Putative uncharacterized protein [Source:UniProtKB/TrEMBL;Acc:F6HQH7]	4.15644	3.2588	3.33284	3.858	4.70139	8.09437	0.471248	-1.08544	0.00219705	0.253873	down	yes
MSTRG.11011	ATHSP22.0	VIT_18s0089g01270.t01	GO:0009408(response to heat);GO:0005783(endoplasmic reticulum)	04141(Protein processing in endoplasmic reticulum)	K13993	NA	Putative uncharacterized protein [Source:UniProtKB/TrEMBL;Acc:F6H1Y8]	3.3661	2.59702	2.70019	5.01634	5.40032	6.48625	0.492727	-1.02114	0.00223257	0.253873	down	yes
MSTRG.11025	VIT_18s0001g00780	MSTRG.11025.1;MSTRG.11025.2;VIT_18s0001g00780.t01	GO:0016021(integral component of membrane);GO:0016020(membrane)	NA	NA	NA	Putative uncharacterized protein [Source:UniProtKB/TrEMBL;Acc:F6HM51]	6.73173	8.00665	6.70056	21.8474	21.9302	28.761	0.279779	-1.83764	0.00228457	0.253873	down	yes
MSTRG.11037	VIT_18s0001g01620	MSTRG.11037.1	NA	NA	NA	NA	Putative uncharacterized protein [Source:UniProtKB/TrEMBL;Acc:D7T2J7]	8.38964	9.18325	12.9535	0	0.137863	0.263698	8.75486	3.13008	0.00232528	0.253873	up	yes
MSTRG.3114	GPRI1	VIT_12s0028g03100.t01	GO:0005634(nucleus);GO:0006355(regulation of transcription, DNA-templated);GO:0006351(transcription, DNA-templated);GO:0003677(DNA binding)	NA	NA	EC:2.5.1.18	Putative uncharacterized protein [Source:UniProtKB/TrEMBL;Acc:F6HR75]	395.362	436.808	346.982	189.562	165.976	48.7591	8.4203	3.07387	0.00234524	0.253873	up	yes
MSTRG.12006	VIT_19s0027g00030	VIT_19s0027g00030.t01	GO:0004497(monooxygenase activity);GO:0016705(oxidoreductase activity, acting on paired donors, with incorporation or reduction of molecular oxygen);GO:0005506(iron ion binding);GO:0020037(heme binding);GO:0016021(integral component of membrane);GO:0016020(membrane);GO:0055114(oxidation-reduction process)	NA	NA	NA		0.298865	0.236991	0.124349	2.88481	2.13249	3.67223	0.25821	-1.95339	0.00239072	0.253873	down	yes
MSTRG.11076		MSTRG.11076.1	NA	NA	NA	EC:2.5.1.58	Putative uncharacterized protein [Source:UniProtKB/TrEMBL;Acc:D7TWQ3]	6.60224	5.07755	5.36621	8.99278	11.1985	15.0086	0.388691	-1.36331	0.00240142	0.253873	down	yes
MSTRG.10353	VIT_18s0001g14100	MSTRG.10353.2;MSTRG.10353.1;VIT_18s0001g14100.t01	GO:0016020(membrane)	NA	NA	NA		0	0	0	0.678558	0.587485	1.69581	0.366258	-1.44907	0.00246923	0.253873	down	yes
MSTRG.8178	VIT_16s0050g01690	MSTRG.8178.1;VIT_16s0050g01690.t01	GO:0006468(protein phosphorylation);GO:0005524(ATP binding);GO:0004672(protein kinase activity)	NA	NA	EC:2.7.8.13	Putative uncharacterized protein [Source:UniProtKB/TrEMBL;Acc:D7TK38]	22.8474	21.8747	20.0264	30.8888	32.2965	47.4934	0.454907	-1.13636	0.00254031	0.253873	down	yes
MSTRG.11135		MSTRG.11135.1	NA	NA	NA	NA	Putative uncharacterized protein [Source:UniProtKB/TrEMBL;Acc:F6GV26]	10.2237	17.9875	22.6109	1.567	1.39797	0.18292	16.5622	4.04982	0.00256197	0.253873	up	yes
MSTRG.11137	VIT_18s0001g06340	MSTRG.11137.1	NA	NA	NA	NA		3.012	3.24655	2.60247	0	0.022501	0.356134	2.9171	1.54453	0.00258009	0.253873	up	yes
MSTRG.6098	VIT_14s0083g00070	VIT_14s0083g00070.t01	GO:0016021(integral component of membrane);GO:0016020(membrane)	NA	NA	NA		7.22556	8.76954	9.73024	4.63801	4.93409	1.03498	4.98998	2.31903	0.00258056	0.253873	up	yes
MSTRG.11203	U2	ENSRNA049469807-T1	NA	NA	NA	NA	Putative uncharacterized protein [Source:UniProtKB/TrEMBL;Acc:D7TCD1]	142.16	119.33	145.897	139.572	139.85	281.079	0.455782	-1.13358	0.00259942	0.253873	down	yes
MSTRG.18922	VIT_08s0058g00020	MSTRG.18922.1	NA	NA	NA	NA		0.307845	0.109588	0.307035	0.597406	0.854791	1.40949	0.487955	-1.03518	0.00260367	0.253873	down	yes
MSTRG.5872		MSTRG.5872.1	NA	NA	NA	NA	Putative uncharacterized protein [Source:UniProtKB/TrEMBL;Acc:F6GSX9]	3.33498	3.69301	3.03922	9.03754	10.4753	14.691	0.27714	-1.85131	0.00263684	0.253873	down	yes
MSTRG.11249		MSTRG.11249.1	NA	NA	NA	NA		1.66279	2.89736	2.39667	0.992401	1.37286	0.084164	3.32164	1.73189	0.00263723	0.253873	up	yes
MSTRG.11253	VIT_19s0014g01020	VIT_19s0014g01020.t01	GO:0015031(protein transport);GO:0016021(integral component of membrane);GO:0016020(membrane)	03060(Protein export);04141(Protein processing in endoplasmic reticulum);04145(Phagosome)	K10956	EC:2.3.1.1	Putative uncharacterized protein [Source:UniProtKB/TrEMBL;Acc:F6I2D5]	14.857	13.3156	13.2319	29.7547	24.9228	36.1539	0.389077	-1.36187	0.00264423	0.253873	down	yes
MSTRG.11254	VIT_19s0014g01010	MSTRG.11254.1;MSTRG.11254.2;VIT_19s0014g01010.t01;MSTRG.11254.4	NA	NA	NA	NA		0.033656	0.010368	0	0.27024	0.322769	1.06089	0.482386	-1.05174	0.00266593	0.253873	down	yes
MSTRG.11255		MSTRG.11255.1	NA	NA	NA	NA	Putative uncharacterized protein [Source:UniProtKB/TrEMBL;Acc:F6I3N9]	2.64482	2.50396	1.80397	13.4109	17.1607	16.0543	0.189728	-2.398	0.00267178	0.253873	down	yes
MSTRG.15272	VIT_05s0077g02260	MSTRG.15272.1;VIT_05s0077g02260.t01	GO:0005886(plasma membrane);GO:0034219(carbohydrate transmembrane transport);GO:0008643(carbohydrate transport);GO:0051119(sugar transmembrane transporter activity);GO:0016021(integral component of membrane);GO:0016020(membrane);GO:0006810(transport)	NA	NA	NA	Putative uncharacterized protein [Source:UniProtKB/TrEMBL;Acc:D7T4C6]	8.79639	8.79304	9.36483	18.1843	15.9233	19.7832	0.480564	-1.0572	0.00268666	0.253873	down	yes
MSTRG.21668	VIT_00s0260g00070	VIT_00s0260g00070.t01	GO:0000413(protein peptidyl-prolyl isomerization);GO:0016853(isomerase activity);GO:0003755(peptidyl-prolyl cis-trans isomerase activity)	NA	NA	NA	Putative uncharacterized protein [Source:UniProtKB/TrEMBL;Acc:F6H9W2]	3.26792	3.01721	2.82051	10.7815	15.8069	18.4021	0.200217	-2.32036	0.00268857	0.253873	down	yes
MSTRG.11276	VIT_19s0014g01410	VIT_19s0014g01410.t01	GO:0097502(mannosylation);GO:0000030(mannosyltransferase activity);GO:0005789(endoplasmic reticulum membrane);GO:0005783(endoplasmic reticulum);GO:0016757(transferase activity, transferring glycosyl groups);GO:0016021(integral component of membrane);GO:0016020(membrane);GO:0000026(alpha-1,2-mannosyltransferase activity);GO:0030433(ubiquitin-dependent ERAD pathway)	00510(N-Glycan biosynthesis)	K03846	NA		0	0	0	0.454995	0.649308	1.48918	0.393974	-1.34383	0.00268981	0.253873	down	yes
MSTRG.11278	VIT_19s0014g01420	MSTRG.11278.1;MSTRG.11278.2;MSTRG.11278.3;VIT_19s0014g01420.t01	GO:0019904(protein domain specific binding)	NA	NA	NA	Putative uncharacterized protein [Source:UniProtKB/TrEMBL;Acc:D7TL87]	4.86233	5.34931	5.34788	3.09465	3.55316	1.53015	2.51344	1.32967	0.00269755	0.253873	up	yes
MSTRG.5593	VIT_14s0128g00750	MSTRG.5593.1;MSTRG.5593.2	NA	NA	NA	NA	Putative uncharacterized protein [Source:UniProtKB/TrEMBL;Acc:F6H2Q1]	5.64215	6.89004	6.17588	4.80159	4.89782	0.628335	4.77387	2.25516	0.00278324	0.253873	up	yes
MSTRG.11297	VIT_19s0014g01650	VIT_19s0014g01650.t01	NA	NA	NA	NA	Putative uncharacterized protein [Source:UniProtKB/TrEMBL;Acc:F6GSJ2]	0.106968	0.109668	0.154876	3.10752	2.93391	1.55873	0.446085	-1.16461	0.0027865	0.253873	down	yes
MSTRG.14289	VIT_04s0008g04500	VIT_04s0008g04500.t01;MSTRG.14289.1	NA	NA	NA	NA		0.769102	0	0.132021	1.38611	1.89168	4.66194	0.170336	-2.55354	0.00280149	0.253873	down	yes
MSTRG.113	VIT_01s0011g01600	MSTRG.113.1;VIT_01s0011g01600.t01	NA	NA	NA	NA		5.42888	5.78002	6.28462	11.6795	13.109	15.3311	0.417861	-1.25891	0.00282932	0.253873	down	yes
MSTRG.11303	VIT_19s0014g01710;VIT_19s0014g01740	MSTRG.11303.1;VIT_19s0014g01710.t01;MSTRG.11303.3;VIT_19s0014g01740.t01	GO:0055074(calcium ion homeostasis);GO:0035725(sodium ion transmembrane transport);GO:0005432(calcium:sodium antiporter activity);GO:0005509(calcium ion binding);GO:0016021(integral component of membrane);GO:0055085(transmembrane transport);GO:0016020(membrane);GO:0016020(membrane)	NA	NA	NA		0.302923	0	0	0	0	1.40501	0.418538	-1.25657	0.00284662	0.253873	down	yes
MSTRG.11304	VIT_19s0014g01730	MSTRG.11304.1	NA	NA	NA	NA	Xyloglucan endotransglucosylase/hydrolase [Source:UniProtKB/TrEMBL;Acc:D7TTQ4]	75.6194	57.0626	51.8088	103.893	108.077	196.165	0.289616	-1.78779	0.0028827	0.253873	down	yes
MSTRG.11311	VIT_19s0014g01810	VIT_19s0014g01810.t01;MSTRG.11311.2	GO:0016021(integral component of membrane);GO:0016020(membrane)	NA	NA	NA	Glycosyltransferase [Source:UniProtKB/TrEMBL;Acc:F6H6Q6];Glycosyltransferase [Source:UniProtKB/TrEMBL;Acc:F6H6Q5]	8.14824	7.30083	5.03331	0	0	0.104524	6.82905	2.77169	0.00289971	0.253873	up	yes
MSTRG.11316	VIT_19s0014g01890	VIT_19s0014g01890.t01	GO:0016491(oxidoreductase activity);GO:0055114(oxidation-reduction process)	NA	NA	NA	RING-type E3 ubiquitin transferase [Source:UniProtKB/TrEMBL;Acc:F6H051]	7.8788	10.9991	12.0964	8.20481	7.5857	0.85433	6.74366	2.75353	0.00293119	0.253873	up	yes
MSTRG.16811	VIT_06s0004g05180	MSTRG.16811.1;VIT_06s0004g05180.t01	GO:0009579(thylakoid);GO:0043085(positive regulation of catalytic activity);GO:0046863(ribulose-1,5-bisphosphate carboxylase/oxygenase activator activity);GO:0009570(chloroplast stroma);GO:0005524(ATP binding)	NA	NA	NA	Putative uncharacterized protein [Source:UniProtKB/TrEMBL;Acc:F6GYH4]	33.1108	44.036	47.0154	37.2413	35.2043	9.18528	4.54587	2.18456	0.00293815	0.253873	up	yes
MSTRG.11351	VIT_19s0014g02430;VIT_19s0014g02450;VIT_19s0014g02440	VIT_19s0014g02430.t01;MSTRG.11351.2;MSTRG.11351.3;MSTRG.11351.4;VIT_19s0014g02440.t01;VIT_19s0014g02450.t01	GO:0006855(drug transmembrane transport);GO:0015297(antiporter activity);GO:0015238(drug transmembrane transporter activity);GO:0055085(transmembrane transport);GO:0016021(integral component of membrane);GO:0016020(membrane);GO:0016020(membrane)	NA	NA	EC:1.14.13.129	Putative uncharacterized protein [Source:UniProtKB/TrEMBL;Acc:D7TV52]	1.00135	0.492018	0.3529	1.21458	1.5648	4.59628	0.259392	-1.9468	0.00296677	0.253873	down	yes
MSTRG.3496	VIT_12s0057g01000	MSTRG.3496.1;VIT_12s0057g01000.t01	GO:0016021(integral component of membrane);GO:0016020(membrane)	NA	NA	NA		1.23699	1.51305	1.77237	0	0	0	2.55818	1.35512	0.00297599	0.253873	up	yes
MSTRG.7583	VIT_16s0039g00520	VIT_16s0039g00520.t01	NA	NA	NA	NA		0.230479	0	0	0	0	1.3369	0.428049	-1.22415	0.00297903	0.253873	down	yes
MSTRG.9192	VIT_17s0000g08630	VIT_17s0000g08630.t01	GO:0016021(integral component of membrane);GO:0016020(membrane)	NA	NA	NA		0.059416	0	0	0.311877	0.459269	2.07878	0.317952	-1.65312	0.00297931	0.253873	down	yes
MSTRG.11379	ATRMA3	VIT_19s0014g02900.t01	GO:0036513(Derlin-1 retrotranslocation complex);GO:0071712(ER-associated misfolded protein catabolic process);GO:0042787(protein ubiquitination involved in ubiquitin-dependent protein catabolic process);GO:0030433(ubiquitin-dependent ERAD pathway);GO:1904264(ubiquitin protein ligase activity involved in ERAD pathway);GO:0044390(ubiquitin-like protein conjugating enzyme binding)	04141(Protein processing in endoplasmic reticulum)	K10666	NA	Putative uncharacterized protein [Source:UniProtKB/TrEMBL;Acc:A5AFX4]	159.149	148.044	270.016	10.4693	11.7858	7.41803	21.8823	4.45169	0.0029881	0.253873	up	yes
MSTRG.11383	VIT_19s0014g02870	MSTRG.11383.1	NA	NA	NA	NA		1.50257	1.24667	1.20399	2.45445	3.16681	4.03637	0.371096	-1.43014	0.00306612	0.253873	down	yes
MSTRG.11394		MSTRG.11394.1	NA	NA	NA	NA	Putative uncharacterized protein [Source:UniProtKB/TrEMBL;Acc:F6HBR1]	7.02046	9.15498	9.09271	10.1596	9.21898	2.55428	2.87249	1.5223	0.00306802	0.253873	up	yes
MSTRG.11396	VIT_19s0014g03030	MSTRG.11396.1;MSTRG.11396.2	NA	NA	NA	NA	Putative uncharacterized protein [Source:UniProtKB/TrEMBL;Acc:D7SUD2]	8.18579	6.3671	6.16774	12.6066	10.5226	24.7624	0.287039	-1.80068	0.00308095	0.253873	down	yes
MSTRG.11398	VIT_19s0014g03030	MSTRG.11398.1	NA	NA	NA	NA	Carboxypeptidase [Source:UniProtKB/TrEMBL;Acc:F6HWI4]	13.4696	15.8655	16.9558	48.1144	56.4936	68.4146	0.2398	-2.0601	0.00308873	0.253873	down	yes
MSTRG.11404	VIT_19s0014g03120	VIT_19s0014g03120.t01	GO:0010181(FMN binding);GO:0055114(oxidation-reduction process)	NA	NA	NA		0.717225	0.518804	0.411841	1.65226	1.92066	2.32268	0.448903	-1.15553	0.00309408	0.253873	down	yes
MSTRG.11405	VIT_19s0014g03130	VIT_19s0014g03130.t01	NA	NA	NA	NA	Putative uncharacterized protein [Source:UniProtKB/TrEMBL;Acc:D7TDY4]	0.080641	0.198722	0	1.95996	2.46528	5.15003	0.176594	-2.50149	0.00309432	0.253873	down	yes
MSTRG.10068	VIT_18s0001g10500	VIT_18s0001g10500.t01	GO:0010295((+)-abscisic acid 8'-hydroxylase activity);GO:0004497(monooxygenase activity);GO:0016132(brassinosteroid biosynthetic process);GO:0016125(sterol metabolic process);GO:0010268(brassinosteroid homeostasis);GO:0007275(multicellular organism development);GO:0016705(oxidoreductase activity, acting on paired donors, with incorporation or reduction of molecular oxygen);GO:0005506(iron ion bin…	00906(Carotenoid biosynthesis)	K09843	NA	Putative uncharacterized protein [Source:UniProtKB/TrEMBL;Acc:F6HCS1]	2.98582	2.51624	2.31909	4.20604	4.96814	6.57913	0.455505	-1.13446	0.00312717	0.253873	down	yes
MSTRG.547	VIT_01s0137g00510	VIT_01s0137g00510.t01;MSTRG.547.2	GO:0044550(secondary metabolite biosynthetic process);GO:0016709(oxidoreductase activity, acting on paired donors, with incorporation or reduction of molecular oxygen, NAD(P)H as one donor, and incorporation of one atom of oxygen);GO:0016705(oxidoreductase activity, acting on paired donors, with incorporation or reduction of molecular oxygen);GO:0005506(iron ion binding);GO:0004497(monooxygenase …	NA	NA	EC:3.2.1.26	Putative uncharacterized protein [Source:UniProtKB/TrEMBL;Acc:F6HP92]	5.98322	5.08347	4.13913	14.0346	13.886	18.68	0.295193	-1.76027	0.00313077	0.253873	down	yes
MSTRG.1144	ANAC083	VIT_01s0146g00280.t01	GO:0005634(nucleus);GO:0006355(regulation of transcription, DNA-templated);GO:0006351(transcription, DNA-templated);GO:0003677(DNA binding)	NA	NA	NA	Putative uncharacterized protein [Source:UniProtKB/TrEMBL;Acc:D7SQ64]	0	0.145002	0.120155	1.13364	1.27771	1.29351	0.485455	-1.04259	0.00313731	0.253873	down	yes
MSTRG.9456	VIT_18s0122g01290;VIT_18s0122g01300;VIT_18s0122g01310	MSTRG.9456.1;VIT_18s0122g01290.t01;MSTRG.9456.3;MSTRG.9456.5;VIT_18s0122g01310.t01	GO:0005634(nucleus);GO:0006355(regulation of transcription, DNA-templated);GO:0006351(transcription, DNA-templated);GO:0003677(DNA binding)	NA	NA	NA		0.351077	0	0.336986	0.121461	0.108198	1.35029	0.47542	-1.07272	0.00319395	0.253873	down	yes
MSTRG.11443	VIT_19s0014g03710	VIT_19s0014g03710.t01	GO:0008574(ATP-dependent microtubule motor activity, plus-end-directed);GO:0030286(dynein complex);GO:0007017(microtubule-based process);GO:0060271(cilium assembly);GO:0008092(cytoskeletal protein binding);GO:0045505(dynein intermediate chain binding);GO:0051959(dynein light intermediate chain binding);GO:0010970(transport along microtubule);GO:2000582(positive regulation of ATP-dependent microtu…	NA	NA	NA	Putative uncharacterized protein [Source:UniProtKB/TrEMBL;Acc:F6HBJ5]	6.17474	10.8973	10.8254	0	0	0	11.1496	3.47891	0.00319504	0.253873	up	yes
MSTRG.11444	VIT_19s0014g03720	VIT_19s0014g03720.t01;MSTRG.11444.1	NA	NA	NA	NA		0	0	0.138627	0.697625	0.830935	1.55709	0.402302	-1.31365	0.00320025	0.253873	down	yes
MSTRG.11462	VIT_19s0014g03920	MSTRG.11462.1;MSTRG.11462.2;VIT_19s0014g03920.t01	GO:0036459(thiol-dependent ubiquitinyl hydrolase activity);GO:0016579(protein deubiquitination);GO:0004843(thiol-dependent ubiquitin-specific protease activity);GO:0008234(cysteine-type peptidase activity);GO:0006511(ubiquitin-dependent protein catabolic process);GO:0006508(proteolysis);GO:0008233(peptidase activity);GO:0008270(zinc ion binding);GO:0016787(hydrolase activity);GO:0046872(metal ion…	NA	NA	NA		0	0	0	3.35792	7.20073	24.3631	0.036762	-4.76564	0.00320389	0.253873	down	yes
MSTRG.11478		MSTRG.11478.1	NA	NA	NA	NA	Putative uncharacterized protein [Source:UniProtKB/TrEMBL;Acc:F6H1L7]	36.911	43.7177	19.5721	0	0	0	33.9416	5.08498	0.00322193	0.253873	up	yes
MSTRG.11479		MSTRG.11479.1;MSTRG.11479.2	NA	NA	NA	NA	Putative uncharacterized protein [Source:UniProtKB/TrEMBL;Acc:D7SUB0]	0.023943	0	0	0.332645	0.297893	1.1975	0.449921	-1.15226	0.00326138	0.253873	down	yes
MSTRG.11487	VIT_19s0014g04050	MSTRG.11487.1	NA	NA	NA	NA	Putative uncharacterized protein [Source:UniProtKB/TrEMBL;Acc:E0CPS1]	7.16979	9.05257	8.7186	7.54386	8.40167	3.37436	2.25394	1.17245	0.00335278	0.253873	up	yes
MSTRG.5487	VIT_14s0060g02130	MSTRG.5487.1	NA	NA	NA	NA		0.250664	0	0	0.266041	0.154904	1.43568	0.414963	-1.26894	0.00336449	0.253873	down	yes
MSTRG.11529		MSTRG.11529.1	NA	NA	NA	NA	40S ribosomal protein S26 [Source:UniProtKB/TrEMBL;Acc:D7T4E4]	69.9893	64.7903	73.1445	81.5474	93.9456	146.865	0.457323	-1.12871	0.00336464	0.253873	down	yes
MSTRG.11564	VIT_19s0014g05310	MSTRG.11564.2;MSTRG.11564.1;VIT_19s0014g05310.t01	GO:0030127(COPII vesicle coat);GO:0006888(ER to Golgi vesicle-mediated transport);GO:0015031(protein transport);GO:0008270(zinc ion binding);GO:0006886(intracellular protein transport);GO:0006810(transport)	04141(Protein processing in endoplasmic reticulum)	K14007	NA		1.56783	2.52493	2.39206	3.64817	2.85007	0.402023	2.4868	1.31429	0.00348879	0.253873	up	yes
MSTRG.11566	VIT_19s0014g05330	VIT_19s0014g05330.t01	GO:2000031(regulation of salicylic acid mediated signaling pathway);GO:0071446(cellular response to salicylic acid stimulus);GO:0031347(regulation of defense response);GO:0016020(membrane);GO:0007165(signal transduction);GO:0016021(integral component of membrane)	NA	NA	NA	Putative uncharacterized protein [Source:UniProtKB/TrEMBL;Acc:D7TIR8]	18.2613	14.4679	19.4618	17.6372	21.7555	77.3044	0.212014	-2.23777	0.00349143	0.253873	down	yes
MSTRG.11570	VIT_19s0177g00100;VIT_19s0177g00110	MSTRG.11570.1;VIT_19s0177g00100.t01;VIT_19s0177g00110.t01	GO:0006413(translational initiation);GO:0003743(translation initiation factor activity)	03013(RNA transport)	K03113	NA	Glycosyltransferase [Source:UniProtKB/TrEMBL;Acc:F6I298]	1.32659	0.672937	0.298097	15.8605	28.4629	32.0519	0.0468337	-4.41631	0.003534	0.253873	down	yes
MSTRG.1032	VIT_01s0010g03330	MSTRG.1032.1;MSTRG.1032.3;VIT_01s0010g03330.t01	NA	NA	NA	NA		2.64566	1.67394	1.96571	3.99486	4.17336	5.6189	0.43034	-1.21645	0.00354926	0.253873	down	yes
MSTRG.11574	THI1-1	MSTRG.11574.1	NA	NA	NA	NA	Putative uncharacterized protein [Source:UniProtKB/TrEMBL;Acc:F6HFB1]	12.0187	14.0087	13.2684	7.45748	4.87762	2.71993	4.03543	2.01272	0.00355626	0.253873	up	yes
MSTRG.11609	VIT_19s0090g00240	VIT_19s0090g00240.t01	GO:0007165(signal transduction);GO:0006952(defense response);GO:0043531(ADP binding);GO:0005886(plasma membrane)	NA	NA	NA	Putative uncharacterized protein [Source:UniProtKB/TrEMBL;Acc:F6HAD0]	2.29925	2.37227	2.59018	4.3531	4.83171	9.18768	0.329763	-1.6005	0.00357311	0.253873	down	yes
MSTRG.11611	VIT_19s0090g00280	MSTRG.11611.1;VIT_19s0090g00280.t01	GO:0003723(RNA binding);GO:0003676(nucleic acid binding)	NA	NA	NA	Putative uncharacterized protein [Source:UniProtKB/TrEMBL;Acc:F6HCK9];Putative uncharacterized protein [Source:UniProtKB/TrEMBL;Acc:F6HCL0]	25.911	21.8958	26.8618	23.5189	27.0179	59.3226	0.400605	-1.31975	0.00361143	0.253873	down	yes
MSTRG.1162	VIT_01s0146g00460	MSTRG.1162.1	NA	NA	NA	NA	Putative uncharacterized protein [Source:UniProtKB/TrEMBL;Acc:E0CUW8]	3.91915	4.44961	3.96492	3.58614	2.75016	1.14322	2.50471	1.32464	0.00361577	0.253873	up	yes
MSTRG.5956	VIT_14s0006g00910	MSTRG.5956.1;MSTRG.5956.2;VIT_14s0006g00910.t01	NA	NA	NA	NA	Putative uncharacterized protein [Source:UniProtKB/TrEMBL;Acc:F6I304]	34.6164	44.7295	37.3624	41.6815	29.2217	6.65065	5.81294	2.53927	0.00361941	0.253873	up	yes
MSTRG.5694	VIT_14s0030g01150	MSTRG.5694.1	NA	NA	NA	NA	Putative uncharacterized protein [Source:UniProtKB/TrEMBL;Acc:F6I3Q2]	20.2934	13.5176	20.9736	34.1367	35.1764	58.8222	0.286818	-1.80179	0.00365841	0.253873	down	yes
MSTRG.11635	VIT_19s0090g00590	VIT_19s0090g00590.t01	GO:0005634(nucleus);GO:0030154(cell differentiation);GO:0006357(regulation of transcription from RNA polymerase II promoter);GO:0044212(transcription regulatory region DNA binding);GO:0043565(sequence-specific DNA binding);GO:0001135(transcription factor activity, RNA polymerase II transcription factor recruiting);GO:0000981(RNA polymerase II transcription factor activity, sequence-specific DNA b…	NA	NA	NA		0	0	0	0.286655	0.338959	1.16376	0.454509	-1.13762	0.00366549	0.253873	down	yes
MSTRG.11636	VIT_19s0090g00610	MSTRG.11636.1;VIT_19s0090g00610.t01	NA	NA	NA	NA	Putative uncharacterized protein [Source:UniProtKB/TrEMBL;Acc:D7T9R4]	4.10641	3.62577	4.32621	5.19139	5.32947	16.0785	0.278424	-1.84464	0.00369881	0.253873	down	yes
MSTRG.19891	VIT_08s0007g07580	MSTRG.19891.1;MSTRG.19891.2	NA	NA	NA	NA	Putative uncharacterized protein [Source:UniProtKB/TrEMBL;Acc:F6I211]	1.89995	1.12239	1.99497	2.06342	3.02468	7.04413	0.29619	-1.7554	0.003716	0.253873	down	yes
MSTRG.19908	VIT_08s0007g07870	VIT_08s0007g07870.t01	GO:0046983(protein dimerization activity)	NA	NA	NA		0.033941	0.047049	0.264425	1.31621	1.3075	2.53553	0.31066	-1.68659	0.00371619	0.253873	down	yes
MSTRG.4630	VIT_13s0074g00590	MSTRG.4630.1;MSTRG.4630.2;VIT_13s0074g00590.t01	NA	NA	NA	NA		2.09619	2.45832	2.09977	0.788275	1.1669	0	3.33113	1.73601	0.00373283	0.253873	up	yes
MSTRG.11661	VIT_19s0090g01120	VIT_19s0090g01120.t01	GO:0016021(integral component of membrane);GO:0016020(membrane)	NA	NA	NA		0.036479	0.050905	0.111312	0.47601	0.627796	1.27666	0.462055	-1.11386	0.00373488	0.253873	down	yes
MSTRG.11671	VIT_19s0090g01220	MSTRG.11671.1;VIT_19s0090g01220.t01	GO:0016024(CDP-diacylglycerol biosynthetic process);GO:0006655(phosphatidylglycerol biosynthetic process);GO:0004605(phosphatidate cytidylyltransferase activity);GO:0016772(transferase activity, transferring phosphorus-containing groups);GO:0016779(nucleotidyltransferase activity);GO:0006629(lipid metabolic process);GO:0005789(endoplasmic reticulum membrane);GO:0016021(integral component of membr…	00564(Glycerophospholipid metabolism);04070(Phosphatidylinositol signaling system)	K00981	NA	Putative uncharacterized protein [Source:UniProtKB/TrEMBL;Acc:D7SQN3]	0.241324	0.145703	0.0167465	1.00617	1.37424	1.91464	0.375771	-1.41207	0.00376603	0.253873	down	yes
MSTRG.11683	VIT_19s0090g01350	MSTRG.11683.1	NA	NA	NA	NA		0.110489	0	0	4.83012	2.68566	20.657	0.0455339	-4.45692	0.00376786	0.253873	down	yes
MSTRG.11687	VIT_19s0090g01380	MSTRG.11687.1;VIT_19s0090g01380.t01	NA	NA	NA	NA	Putative uncharacterized protein [Source:UniProtKB/TrEMBL;Acc:F6HX84]	0.817566	0.585393	0.65293	1.31588	1.89382	2.60841	0.444384	-1.17012	0.00378306	0.253873	down	yes
MSTRG.7374	VIT_15s0046g01200;VIT_15s0046g01190;VIT_15s0046g01210	MSTRG.7374.1;VIT_15s0046g01190.t01;VIT_15s0046g01210.t01	GO:0080044(quercetin 7-O-glucosyltransferase activity);GO:0080043(quercetin 3-O-glucosyltransferase activity);GO:0016758(transferase activity, transferring hexosyl groups);GO:0016757(transferase activity, transferring glycosyl groups);GO:0043231(intracellular membrane-bounded organelle);GO:0008152(metabolic process);GO:0016740(transferase activity);GO:0016740(transferase activity)	NA	NA	NA		30.8066	33.8643	35.9475	22.8304	18.3046	13.1283	2.54044	1.34508	0.00380537	0.253873	up	yes
MSTRG.11698	VIT_19s0090g01560	VIT_19s0090g01560.t01;MSTRG.11698.2	NA	NA	NA	NA		0.416115	0.231977	0.222433	0.392062	0.733623	3.65895	0.257275	-1.95862	0.00382048	0.253873	down	yes
MSTRG.9657	VIT_18s0001g03910	MSTRG.9657.1;MSTRG.9657.2;VIT_18s0001g03910.t01	GO:0042128(nitrate assimilation);GO:0030151(molybdenum ion binding);GO:0005829(cytosol);GO:0020037(heme binding);GO:0055114(oxidation-reduction process);GO:0046872(metal ion binding);GO:0016491(oxidoreductase activity);GO:0009703(nitrate reductase (NADH) activity);GO:0043546(molybdopterin cofactor binding);GO:0050464(nitrate reductase (NADPH) activity);GO:0006809(nitric oxide biosynthetic process)	00910(Nitrogen metabolism)	K10534	NA	Putative uncharacterized protein [Source:UniProtKB/TrEMBL;Acc:F6H905]	35.8806	34.6866	31.0295	67.3728	59.3377	81.7077	0.417149	-1.26137	0.00382328	0.253873	down	yes
MSTRG.11718		MSTRG.11718.1	NA	NA	NA	NA		7.70855	5.39215	5.05621	0	0.23197	0	6.48932	2.69807	0.00384464	0.253873	up	yes
MSTRG.11291	VIT_19s0014g01560	MSTRG.11291.1;VIT_19s0014g01560.t01	GO:0004190(aspartic-type endopeptidase activity);GO:0006508(proteolysis);GO:0003676(nucleic acid binding);GO:0005634(nucleus);GO:0003677(DNA binding)	NA	NA	NA	Putative uncharacterized protein [Source:UniProtKB/TrEMBL;Acc:F6H3Y2]	0.261002	0	0.314097	0.22837	0.248124	1.30151	0.479876	-1.05927	0.00385343	0.253873	down	yes
MSTRG.11736		MSTRG.11736.1	NA	NA	NA	NA	Putative uncharacterized protein [Source:UniProtKB/TrEMBL;Acc:F6HDP8]	6.66684	11.1164	6.24662	5.99093	6.86357	1.05607	4.86206	2.28157	0.00392133	0.253873	up	yes
MSTRG.9655	VIT_18s0001g03850	VIT_18s0001g03850.t01	GO:0042254(ribosome biogenesis);GO:0015935(small ribosomal subunit);GO:0030529(intracellular ribonucleoprotein complex);GO:0005840(ribosome);GO:0006412(translation);GO:0005622(intracellular);GO:0003735(structural constituent of ribosome);GO:0003676(nucleic acid binding);GO:0003723(RNA binding);GO:0009507(chloroplast);GO:0009570(chloroplast stroma);GO:0009941(chloroplast envelope)	03010(Ribosome)	K02952	NA		3.19802	4.09695	4.63216	2.99638	2.90829	0.89657	2.82444	1.49796	0.00396955	0.253873	up	yes
MSTRG.11765	ATCSLE1	VIT_19s0015g00710.t01	GO:0030244(cellulose biosynthetic process);GO:0009833(plant-type primary cell wall biogenesis);GO:0016759(cellulose synthase activity);GO:0016760(cellulose synthase (UDP-forming) activity);GO:0005794(Golgi apparatus);GO:0016757(transferase activity, transferring glycosyl groups);GO:0071555(cell wall organization);GO:0016021(integral component of membrane);GO:0005886(plasma membrane);GO:0016020(me…	NA	NA	NA		0.347854	0.120752	0.210856	0	0.222502	1.50273	0.454755	-1.13684	0.00398449	0.253873	down	yes
MSTRG.11769	VIT_19s0015g00770	MSTRG.11769.3;MSTRG.11769.4;MSTRG.11769.1;MSTRG.11769.2;MSTRG.11769.5;MSTRG.11769.6;MSTRG.11769.7;VIT_19s0015g00770.t01	GO:0004674(protein serine/threonine kinase activity);GO:0005737(cytoplasm);GO:0035556(intracellular signal transduction);GO:0006468(protein phosphorylation);GO:0005524(ATP binding);GO:0004672(protein kinase activity);GO:0005886(plasma membrane);GO:0005634(nucleus)	NA	NA	NA		0	0.245937	0.056947	2.55296	2.5782	5.27366	0.179935	-2.47446	0.00404125	0.253873	down	yes
MSTRG.11777	VIT_19s0015g00870	MSTRG.11777.1	NA	NA	NA	NA		0	0	0	0.297482	0.335444	1.29574	0.427854	-1.22481	0.00404552	0.253873	down	yes
MSTRG.11779	VIT_19s0015g00830	MSTRG.11779.1;MSTRG.11779.2;MSTRG.11779.3;MSTRG.11779.4;MSTRG.11779.6;MSTRG.11779.7	NA	NA	NA	NA		1.13715	1.63698	1.75763	0.577178	0.422487	0.131746	2.33308	1.22224	0.00408093	0.253873	up	yes
MSTRG.6347	VIT_14s0068g02070	MSTRG.6347.1;VIT_14s0068g02070.t01	GO:0071586(CAAX-box protein processing);GO:0004222(metalloendopeptidase activity);GO:0008237(metallopeptidase activity);GO:0006508(proteolysis);GO:0008233(peptidase activity);GO:0016787(hydrolase activity)	NA	NA	NA	Putative uncharacterized protein [Source:UniProtKB/TrEMBL;Acc:F6HUD9]	0.517139	0.876601	0.209967	9.27245	14.6125	29.2248	0.0501054	-4.31889	0.00408098	0.253873	down	yes
MSTRG.11801	VIT_19s0015g01160	VIT_19s0015g01160.t01	NA	NA	NA	NA		0.99431	1.14165	1.26791	3.19441	2.91568	4.96491	0.359488	-1.47599	0.00408739	0.253873	down	yes
MSTRG.11804	VIT_19s0015g01210	MSTRG.11804.1;MSTRG.11804.2;MSTRG.11804.3;MSTRG.11804.4;VIT_19s0015g01210.t01	GO:0003676(nucleic acid binding);GO:0003723(RNA binding)	NA	NA	NA	Putative uncharacterized protein [Source:UniProtKB/TrEMBL;Acc:F6HAN5]	11.3868	10.5258	11.8025	12.1824	13.512	26.8466	0.421603	-1.24604	0.00409425	0.253873	down	yes
MSTRG.11818	VIT_19s0015g01390	VIT_19s0015g01390.t01	GO:0006289(nucleotide-excision repair);GO:0008094(DNA-dependent ATPase activity);GO:0006281(DNA repair);GO:0006366(transcription from RNA polymerase II promoter);GO:0006351(transcription, DNA-templated);GO:0000439(core TFIIH complex);GO:0070816(phosphorylation of RNA polymerase II C-terminal domain);GO:0006360(transcription from RNA polymerase I promoter);GO:0008353(RNA polymerase II carboxy-term…	03022(Basal transcription factors);03420(Nucleotide excision repair)	K03141	NA		0.238904	0.0551958	0	3.48378	2.05937	5.42447	0.16455	-2.6034	0.00417591	0.253873	down	yes
MSTRG.11821	VIT_19s0015g01400	VIT_19s0015g01400.t01	GO:0004190(aspartic-type endopeptidase activity);GO:0043130(ubiquitin binding);GO:0006508(proteolysis)	NA	NA	NA	Putative uncharacterized protein [Source:UniProtKB/TrEMBL;Acc:F6GY54]	0.388794	0.086816	0.419446	1.65343	1.00445	5.11709	0.196504	-2.34737	0.00423676	0.253873	down	yes
MSTRG.11828		MSTRG.11828.1	NA	NA	NA	NA	Putative uncharacterized protein [Source:UniProtKB/TrEMBL;Acc:F6HP14];Putative uncharacterized protein [Source:UniProtKB/TrEMBL;Acc:F6HP13];Putative uncharacterized protein [Source:UniProtKB/TrEMBL;Acc:F6HP12]	17.713	18.6795	19.4678	31.5665	37.6628	52.367	0.364056	-1.45777	0.00431533	0.253873	down	yes
MSTRG.11837	VIT_19s0015g01700	MSTRG.11837.1	NA	NA	NA	NA	Putative uncharacterized protein [Source:UniProtKB/TrEMBL;Acc:F6HKL9]	0.917386	1.26229	1.4432	5.10874	5.0885	7.91876	0.251994	-1.98854	0.00431686	0.253873	down	yes
MSTRG.10193	VIT_18s0001g12120;VIT_18s0001g12110	MSTRG.10193.1;MSTRG.10193.2;VIT_18s0001g12110.t01;MSTRG.10193.4;VIT_18s0001g12120.t01	GO:0006355(regulation of transcription, DNA-templated);GO:0003700(transcription factor activity, sequence-specific DNA binding)	NA	NA	NA	Putative uncharacterized protein [Source:UniProtKB/TrEMBL;Acc:D7T731]	4.83905	2.92041	2.93599	7.3003	8.08963	12.6399	0.297212	-1.75044	0.00432264	0.253873	down	yes
MSTRG.11857	VIT_19s0015g01830	MSTRG.11857.3;MSTRG.11857.1;MSTRG.11857.2;MSTRG.11857.4;MSTRG.11857.5;MSTRG.11857.6;MSTRG.11857.7;MSTRG.11857.8;VIT_19s0015g01830.t01	NA	NA	NA	NA		13.3752	12.233	13.215	3.65844	4.72305	5.40592	2.10473	1.07363	0.00435163	0.253873	up	yes
MSTRG.11859	VIT_19s0015g01880	VIT_19s0015g01880.t01	NA	NA	NA	NA		0.152145	0.166421	0.708112	5.83663	4.51675	20.0824	0.0608902	-4.03765	0.00435489	0.253873	down	yes
MSTRG.11865		MSTRG.11865.1	NA	NA	NA	NA	Putative uncharacterized protein [Source:UniProtKB/TrEMBL;Acc:D7TYN5]	0.0383876	0.155927	0.103108	1.43394	1.77498	5.78883	0.159862	-2.6451	0.00438506	0.253873	down	yes
MSTRG.1189	VIT_01s0150g00280	VIT_01s0150g00280.t01	NA	NA	NA	NA	Non-specific serine/threonine protein kinase [Source:UniProtKB/TrEMBL;Acc:C4P7W9]	124.351	179.976	53.3734	0	0	0	116.45	6.86357	0.00439436	0.253873	up	yes
MSTRG.1190	NEF1	VIT_01s0150g00290.t01	GO:0016021(integral component of membrane);GO:0016020(membrane)	NA	NA	NA	Protein DETOXIFICATION [Source:UniProtKB/TrEMBL;Acc:D7TEL3]	3.64413	3.92655	3.81691	3.3346	3.15589	0.952957	2.54884	1.34984	0.00440785	0.253873	up	yes
MSTRG.11907	VIT_19s0138g00120	VIT_19s0138g00120.t01	GO:0016021(integral component of membrane);GO:0016020(membrane);GO:0003843(1,3-beta-D-glucan synthase activity);GO:0006075((1->3)-beta-D-glucan biosynthetic process);GO:0000148(1,3-beta-D-glucan synthase complex)	NA	NA	NA	Putative uncharacterized protein [Source:UniProtKB/TrEMBL;Acc:D7T0D4]	1.31235	1.06967	1.11556	1.50267	2.13971	3.70242	0.43834	-1.18988	0.0044196	0.253873	down	yes
MSTRG.11913	VIT_19s0135g00070	VIT_19s0135g00070.t01	GO:0006412(translation);GO:0003735(structural constituent of ribosome);GO:0003723(RNA binding);GO:0016021(integral component of membrane);GO:0016020(membrane)	NA	NA	NA	Putative uncharacterized protein [Source:UniProtKB/TrEMBL;Acc:F6HKA8]	16.1025	19.1834	17.6728	38.5445	43.4644	49.8853	0.374698	-1.4162	0.00443728	0.253873	down	yes
MSTRG.279	VIT_01s0011g04030	VIT_01s0011g04030.t01	GO:0016021(integral component of membrane);GO:0016020(membrane)	NA	NA	EC:2.7.6.1	Putative uncharacterized protein [Source:UniProtKB/TrEMBL;Acc:D7TTH1]	4.2751	4.43219	3.82215	8.8622	10.7981	11.1202	0.424698	-1.23549	0.00446702	0.253873	down	yes
MSTRG.20086	VIT_09s0002g01450	MSTRG.20086.1;VIT_09s0002g01450.t01;MSTRG.20086.3;MSTRG.20086.4	NA	NA	NA	NA		38.9392	39.5295	33.1526	72.1152	77.9364	84.4537	0.444507	-1.16972	0.00447974	0.253873	down	yes
MSTRG.12152	VIT_19s0085g00380	VIT_19s0085g00380.t01	GO:0004618(phosphoglycerate kinase activity);GO:0006096(glycolytic process);GO:0016310(phosphorylation);GO:0016301(kinase activity);GO:0005524(ATP binding);GO:0016740(transferase activity)	01200(Carbon metabolism);01230(Biosynthesis of amino acids);00010(Glycolysis / Gluconeogenesis);00710(Carbon fixation in photosynthetic organisms)	K00927	EC:1.3.3.6	Acyl-coenzyme A oxidase [Source:UniProtKB/TrEMBL;Acc:F6H4X3]	7.85518	8.2698	9.57255	29.2684	23.4284	29.0364	0.322358	-1.63326	0.00450767	0.253873	down	yes
MSTRG.20995	VIT_09s0054g01780;HCF173	MSTRG.20995.1;VIT_09s0054g01770.t01	NA	NA	NA	NA		0	0	0.132895	0.863066	0.68485	1.61254	0.395839	-1.33701	0.00454778	0.253873	down	yes
MSTRG.8435	VIT_16s0098g01770	VIT_16s0098g01770.t01	GO:0006887(exocytosis);GO:0006906(vesicle fusion);GO:0031201(SNARE complex);GO:0005484(SNAP receptor activity);GO:0000149(SNARE binding);GO:0016021(integral component of membrane);GO:0016020(membrane);GO:0006810(transport)	NA	NA	EC:2.7.1.25	Adenylyl-sulfate kinase [Source:UniProtKB/TrEMBL;Acc:F6HST3]	0.396033	0.441583	0.411957	1.1423	1.56879	2.42951	0.40798	-1.29343	0.00455393	0.253873	down	yes
MSTRG.11960	VIT_19s0140g00040	MSTRG.11960.1	NA	NA	NA	NA		0.417517	0.149648	0.142535	0.249985	0.49129	1.35978	0.487262	-1.03723	0.00455551	0.253873	down	yes
MSTRG.11977		MSTRG.11977.1;MSTRG.11977.2	NA	NA	NA	NA	Putative uncharacterized protein [Source:UniProtKB/TrEMBL;Acc:F6HMG8]	6.0965	7.53904	6.55801	6.14659	7.06188	2.94609	2.06137	1.0436	0.00457941	0.253873	up	yes
MSTRG.2493	VIT_11s0149g00040	MSTRG.2493.1;VIT_11s0149g00040.t01	GO:0046939(nucleotide phosphorylation);GO:0006139(nucleobase-containing compound metabolic process);GO:0019205(nucleobase-containing compound kinase activity);GO:0016776(phosphotransferase activity, phosphate group as acceptor);GO:0004017(adenylate kinase activity);GO:0016310(phosphorylation);GO:0016301(kinase activity);GO:0005524(ATP binding);GO:0016740(transferase activity)	00230(Purine metabolism);00730(Thiamine metabolism)	K00939	NA		0.438833	0	0	0	0	1.43942	0.41758	-1.25988	0.00459456	0.253873	down	yes
MSTRG.8629	VIT_17s0000g02160	MSTRG.8629.1;VIT_17s0000g02160.t01	GO:0016021(integral component of membrane);GO:0016020(membrane)	NA	NA	NA		0.116414	0	0	0	0.17525	1.1077	0.468295	-1.09451	0.00460588	0.253873	down	yes
MSTRG.14039	VIT_04s0008g01300	MSTRG.14039.2;MSTRG.14039.1;MSTRG.14039.3;VIT_04s0008g01300.t01	GO:0006544(glycine metabolic process);GO:0005739(mitochondrion);GO:0055114(oxidation-reduction process);GO:0016491(oxidoreductase activity);GO:0003824(catalytic activity);GO:0004375(glycine dehydrogenase (decarboxylating) activity);GO:0006546(glycine catabolic process)	01200(Carbon metabolism);00630(Glyoxylate and dicarboxylate metabolism);00260(Glycine, serine and threonine metabolism)	K00281	EC:2.7.7.27	Glucose-1-phosphate adenylyltransferase [Source:UniProtKB/TrEMBL;Acc:F6HZG9]	0.512166	0.395675	0.404174	1.39704	2.08553	2.43378	0.404162	-1.30699	0.00461959	0.253873	down	yes
MSTRG.13805		MSTRG.13805.1	NA	NA	NA	NA	Peptidylprolyl isomerase [Source:UniProtKB/TrEMBL;Acc:D7T2A7]	13.927	15.4255	15.6735	15.0445	13.3078	5.59851	2.54671	1.34863	0.00466133	0.253873	up	yes
MSTRG.6165	VIT_14s0083g01020	MSTRG.6165.1;MSTRG.6165.2;MSTRG.6165.3;VIT_14s0083g01020.t01	NA	NA	NA	EC:2.5.1.18	Glutathione S-transferase [Source:UniProtKB/TrEMBL;Acc:Q56AY1]	646.492	486.158	315.035	12.827	21.902	11.3002	35.234	5.1389	0.0046849	0.253873	up	yes
MSTRG.11573	THI1-1	VIT_19s0177g00140.t01	GO:0009228(thiamine biosynthetic process);GO:0005506(iron ion binding);GO:0006950(response to stress);GO:0005829(cytosol);GO:0009536(plastid);GO:0009507(chloroplast);GO:0055114(oxidation-reduction process);GO:0046872(metal ion binding);GO:0016491(oxidoreductase activity);GO:0052837(thiazole biosynthetic process)	00730(Thiamine metabolism)	K03146	NA	Putative uncharacterized protein [Source:UniProtKB/TrEMBL;Acc:F6HEI0]	0.160757	0.112588	0.067333	0.462669	0.37051	1.47317	0.439902	-1.18475	0.00469724	0.253873	down	yes
MSTRG.12014	VIT_19s0027g00230	VIT_19s0027g00230.t01	GO:0005634(nucleus);GO:0006355(regulation of transcription, DNA-templated);GO:0006351(transcription, DNA-templated);GO:0003677(DNA binding)	NA	NA	NA	Putative uncharacterized protein [Source:UniProtKB/TrEMBL;Acc:D7TGJ2];Putative uncharacterized protein [Source:UniProtKB/TrEMBL;Acc:D7TGJ1]	5.94747	5.71008	5.0964	9.41608	8.5406	17.8424	0.341255	-1.55108	0.00469827	0.253873	down	yes
MSTRG.12018	VIT_19s0027g00240	MSTRG.12018.1;VIT_19s0027g00240.t01;MSTRG.12018.3	NA	NA	NA	NA		1.76939	1.74651	1.73293	2.77754	3.55669	8.88166	0.268501	-1.897	0.00470849	0.253873	down	yes
MSTRG.12026		MSTRG.12026.1	NA	NA	NA	NA	MLO-like protein [Source:UniProtKB/TrEMBL;Acc:D7TJF0]	2.52664	2.50788	2.75266	1.11249	0.687792	0.460231	2.5003	1.3221	0.00474711	0.253873	up	yes
MSTRG.1203	VIT_01s0150g00420	MSTRG.1203.1	NA	NA	NA	NA	Putative uncharacterized protein [Source:UniProtKB/TrEMBL;Acc:D7TGI0]	6.71079	7.18468	7.08019	13.428	11.9386	18.5697	0.410833	-1.28338	0.0047479	0.253873	down	yes
MSTRG.21217	VIT_00s0187g00010	VIT_00s0187g00010.t01;MSTRG.21217.2;MSTRG.21217.3	GO:0046916(cellular transition metal ion homeostasis);GO:0030001(metal ion transport);GO:0046914(transition metal ion binding);GO:0046872(metal ion binding);GO:0005737(cytoplasm)	NA	NA	NA	Putative uncharacterized protein [Source:UniProtKB/TrEMBL;Acc:F6HPI4]	2.45793	2.50208	2.35918	1.00017	1.32497	0.38035	2.51637	1.33135	0.00475665	0.253873	up	yes
MSTRG.2927	VIT_12s0028g00200	MSTRG.2927.1;VIT_12s0028g00200.t01	NA	NA	NA	NA	Putative uncharacterized protein [Source:UniProtKB/TrEMBL;Acc:F6HM65]	1.7185	3.52716	3.26685	3.09167	1.89323	0.15097	3.79636	1.92462	0.00476203	0.253873	up	yes
MSTRG.12039	VIT_19s0027g00520	MSTRG.12039.1;MSTRG.12039.3;MSTRG.12039.2;VIT_19s0027g00520.t01	NA	NA	NA	NA		3.68708	2.30494	3.3918	0	0	0	3.78987	1.92215	0.00476485	0.253873	up	yes
MSTRG.12046	VIT_19s0027g00660	MSTRG.12046.1	NA	NA	NA	NA	Putative uncharacterized protein [Source:UniProtKB/TrEMBL;Acc:D7UAQ7]	16.609	16.9571	14.7964	25.5227	26.996	50.2615	0.327988	-1.60828	0.00477385	0.253873	down	yes
MSTRG.12056	VIT_19s0027g00790	MSTRG.12056.1;MSTRG.12056.2;MSTRG.12056.3;MSTRG.12056.4;VIT_19s0027g00790.t01;MSTRG.12056.6	GO:0005773(vacuole);GO:0009507(chloroplast)	NA	NA	NA	Putative uncharacterized protein [Source:UniProtKB/TrEMBL;Acc:F6GSJ9]	0.805679	1.66646	1.70596	2.25103	1.95676	0	2.65133	1.40672	0.00478316	0.253873	up	yes
MSTRG.19780	VIT_08s0007g06200	VIT_08s0007g06200.t01;MSTRG.19780.2	GO:0016021(integral component of membrane);GO:0016020(membrane)	NA	NA	NA		1.78402	1.96416	1.95609	4.64621	6.14244	6.72319	0.374525	-1.41686	0.0048104	0.253873	down	yes
MSTRG.12065		MSTRG.12065.1	NA	NA	NA	NA		0	0	0	0.623186	1.18374	2.77164	0.256442	-1.9633	0.00481462	0.253873	down	yes
MSTRG.12068	VIT_19s0027g01010;VIT_19s0027g01050	MSTRG.12068.1;VIT_19s0027g01010.t01;VIT_19s0027g01050.t01	GO:0016021(integral component of membrane);GO:0016020(membrane)	NA	NA	NA	Putative uncharacterized protein [Source:UniProtKB/TrEMBL;Acc:D7TTH4]	0	0	0	0.500331	0.932704	3.22328	0.22797	-2.13309	0.00485016	0.253873	down	yes
MSTRG.21778	TBL12	MSTRG.21778.1	NA	NA	NA	NA	Putative uncharacterized protein [Source:UniProtKB/TrEMBL;Acc:F6H0E3]	21.0416	20.92	17.2878	34.0935	37.5344	88.757	0.223288	-2.16302	0.00490474	0.253873	down	yes
MSTRG.9167	DXR	VIT_17s0000g08390.t01	GO:0051484(isopentenyl diphosphate biosynthetic process, methylerythritol 4-phosphate pathway involved in terpenoid biosynthetic process);GO:0008299(isoprenoid biosynthetic process);GO:0070402(NADPH binding);GO:0030604(1-deoxy-D-xylulose-5-phosphate reductoisomerase activity);GO:0030145(manganese ion binding);GO:0046872(metal ion binding);GO:0055114(oxidation-reduction process)	00900(Terpenoid backbone biosynthesis)	K00099	NA	Putative uncharacterized protein [Source:UniProtKB/TrEMBL;Acc:D7TC86]	5.96195	6.49817	5.36347	11.8233	13.6813	17.6974	0.370881	-1.43097	0.0049161	0.253873	down	yes
MSTRG.12106	VIT_19s0027g01240	MSTRG.12106.1;VIT_19s0027g01240.t01	NA	NA	NA	NA		2.37349	3.49991	3.69175	3.63324	3.43392	0.927512	2.34723	1.23096	0.00493308	0.253873	up	yes

## Sheet: KEGG
gene_id	gene_name	transcript_id	GO	KEGG	KO_ENTRY	EC	Description	FPKM.VS_mix3	FPKM.VS_mix2	FPKM.VS_mix1	FPKM.Vv_mix1	FPKM.Vv_mix2	FPKM.Vv_mix3	fc	log2(fc)	pval	qval	regulation	significant
MSTRG.10039	VIT_18s0001g10150	MSTRG.10039.1;VIT_18s0001g10150.t01	GO:0005634(nucleus);GO:0006355(regulation of transcription, DNA-templated);GO:0006351(transcription, DNA-templated);GO:0003677(DNA binding);GO:0003700(transcription factor activity, sequence-specific DNA binding)	NA	NA	NA	Putative uncharacterized protein [Source:UniProtKB/TrEMBL;Acc:F6HDF3]	60.0603	60.5395	50.8878	0	0	0	58.1274	5.86115	2.8947e-05	0.149477	up	yes
MSTRG.10120	GA3	MSTRG.10120.1;VIT_18s0001g11320.t01	GO:0009707(chloroplast outer membrane);GO:0009740(gibberellic acid mediated signaling pathway);GO:0009686(gibberellin biosynthetic process);GO:0016705(oxidoreductase activity, acting on paired donors, with incorporation or reduction of molecular oxygen);GO:0005506(iron ion binding);GO:0004497(monooxygenase activity);GO:0020037(heme binding);GO:0005783(endoplasmic reticulum);GO:0016021(integral co…	00904(Diterpenoid biosynthesis)	K04122	NA	Putative uncharacterized protein [Source:UniProtKB/TrEMBL;Acc:F6H8H7]	0	0	0	13.6715	11.7039	10.6149	0.0870408	-3.52216	5.78176e-05	0.202424	down	yes
MSTRG.10060	VIT_18s0001g10430	MSTRG.10060.1;VIT_18s0001g10430.t01	GO:0001510(RNA methylation);GO:0008168(methyltransferase activity);GO:0005634(nucleus);GO:0009452(7-methylguanosine RNA capping);GO:0071164(RNA trimethylguanosine synthase activity);GO:0036261(7-methylguanosine cap hypermethylation)	03013(RNA transport)	K14292	NA		2.20287	2.11834	2.15175	0.073145	0	0	3.15239	1.65645	8.74182e-05	0.202424	up	yes
MSTRG.885	NIK2	VIT_01s0010g01000.t01	GO:0007178(transmembrane receptor protein serine/threonine kinase signaling pathway);GO:0007166(cell surface receptor signaling pathway);GO:0004675(transmembrane receptor protein serine/threonine kinase activity);GO:0006468(protein phosphorylation);GO:0016310(phosphorylation);GO:0016301(kinase activity);GO:0005524(ATP binding);GO:0004674(protein serine/threonine kinase activity);GO:0004672(protei…	NA	NA	NA		0	0	0	2.37887	2.43107	3.53236	0.218607	-2.19359	0.000100633	0.202424	down	yes
MSTRG.11418	VIT_19s0014g03320	MSTRG.11418.1;MSTRG.11418.2;MSTRG.11418.3;VIT_19s0014g03320.t01	GO:0005737(cytoplasm);GO:0016021(integral component of membrane)	04146(Peroxisome)	K13348	NA	Putative uncharacterized protein [Source:UniProtKB/TrEMBL;Acc:D7T263]	1.12066	0.780718	0.961303	2.20922	2.34299	3.31589	0.430931	-1.21447	0.000111584	0.205785	down	yes
MSTRG.18281	VIT_07s0129g00300;VIT_07s0129g00290;VIT_07s0129g00310	MSTRG.18281.1;MSTRG.18281.2;VIT_07s0129g00290.t01;MSTRG.18281.4;MSTRG.18281.5;MSTRG.18281.7;MSTRG.18281.8;MSTRG.18281.9;VIT_07s0129g00310.t01	GO:0016811(hydrolase activity, acting on carbon-nitrogen (but not peptide) bonds, in linear amides);GO:0016811(hydrolase activity, acting on carbon-nitrogen (but not peptide) bonds, in linear amides)	01200(Carbon metabolism);00630(Glyoxylate and dicarboxylate metabolism);00910(Nitrogen metabolism);00460(Cyanoamino acid metabolism);00460(Cyanoamino acid metabolism)	K01455	EC:1.6.5.3 1.6.99.3	Putative uncharacterized protein [Source:UniProtKB/TrEMBL;Acc:F6H393]	49.0875	42.1936	45.221	0.429506	0.102676	0.254124	36.2665	5.18057	0.000153689	0.212028	up	yes
MSTRG.10100	VIT_18s0001g11060	MSTRG.10100.3;MSTRG.10100.4;MSTRG.10100.1;MSTRG.10100.2;VIT_18s0001g11060.t01	GO:0016787(hydrolase activity);GO:0016021(integral component of membrane);GO:0016020(membrane)	NA	NA	NA	Putative uncharacterized protein [Source:UniProtKB/TrEMBL;Acc:F6H188]	1.23794	1.70417	1.48034	0.425204	0.422065	0.068468	2.42381	1.27728	0.000155529	0.212028	up	yes
MSTRG.10231	VIT_18s0001g12620	MSTRG.10231.1;MSTRG.10231.2;MSTRG.10231.3;VIT_18s0001g12620.t01	GO:0016567(protein ubiquitination);GO:0004842(ubiquitin-protein transferase activity);GO:0016740(transferase activity)	NA	NA	NA	Putative uncharacterized protein [Source:UniProtKB/TrEMBL;Acc:D7SM46]	3.11587	2.49543	2.43141	10.0768	10.3246	14.0183	0.233796	-2.09667	0.000173775	0.212028	down	yes
MSTRG.10109	VIT_18s0001g11180	VIT_18s0001g11180.t01	GO:0009055(electron carrier activity);GO:0016021(integral component of membrane);GO:0016020(membrane)	NA	NA	NA	Putative uncharacterized protein [Source:UniProtKB/TrEMBL;Acc:F6HW11];Putative uncharacterized protein [Source:UniProtKB/TrEMBL;Acc:F6HW08]	0.677015	0.156151	0.442148	0.42133	0.689233	3.08057	0.307719	-1.70031	0.000176386	0.212028	down	yes
MSTRG.657	VIT_01s0026g00350	VIT_01s0026g00350.t01;MSTRG.657.2;MSTRG.657.3	GO:0004674(protein serine/threonine kinase activity);GO:0006468(protein phosphorylation);GO:0005829(cytosol);GO:0035556(intracellular signal transduction)	NA	NA	NA	Putative uncharacterized protein [Source:UniProtKB/TrEMBL;Acc:F6HUT7]	7.84663	10.3294	8.84458	6.08332	5.89941	3.56956	2.32778	1.21895	0.000178821	0.212028	up	yes
MSTRG.10162	AT5PTASE11	VIT_18s0001g11790.t01	GO:0046856(phosphatidylinositol dephosphorylation);GO:0016787(hydrolase activity)	00562(Inositol phosphate metabolism);04070(Phosphatidylinositol signaling system)	K01106	NA	Putative uncharacterized protein [Source:UniProtKB/TrEMBL;Acc:F6HX03]	5.90864	7.37409	7.18084	0	0	0	8.11356	3.02033	0.00023653	0.253873	up	yes
MSTRG.7644	VIT_16s0039g01820	VIT_16s0039g01820.t01	GO:0006468(protein phosphorylation);GO:0005524(ATP binding);GO:0004672(protein kinase activity)	NA	NA	NA	Mitochondrial fission 1 protein [Source:UniProtKB/TrEMBL;Acc:F6HLQ3]	1.31287	0.775724	0.928782	2.22274	2.22576	4.15011	0.361006	-1.46991	0.000261929	0.253873	down	yes
MSTRG.10179	VIT_18s0001g11990	MSTRG.10179.1;MSTRG.10179.2;VIT_18s0001g11990.t01	GO:0032259(methylation);GO:0006139(nucleobase-containing compound metabolic process);GO:0008168(methyltransferase activity);GO:0003676(nucleic acid binding);GO:0005634(nucleus);GO:0009007(site-specific DNA-methyltransferase (adenine-specific) activity);GO:0032775(DNA methylation on adenine)	NA	NA	NA	Putative uncharacterized protein [Source:UniProtKB/TrEMBL;Acc:F6GXP2]	0	0	0	1.7894	2.04963	3.06281	0.242784	-2.04225	0.000274378	0.253873	down	yes
MSTRG.1018	VIT_01s0010g02900	VIT_01s0010g02900.t01	GO:0005839(proteasome core complex);GO:0000502(proteasome complex);GO:0051603(proteolysis involved in cellular protein catabolic process);GO:0004298(threonine-type endopeptidase activity);GO:0004175(endopeptidase activity);GO:0006508(proteolysis);GO:0008233(peptidase activity);GO:0016787(hydrolase activity);GO:0005737(cytoplasm);GO:0005634(nucleus)	03050(Proteasome)	K02737	NA	Putative uncharacterized protein [Source:UniProtKB/TrEMBL;Acc:F6H1A0]	10.551	8.78618	9.10476	11.4074	12.343	19.5829	0.48215	-1.05245	0.000295262	0.253873	down	yes
MSTRG.10182	VIT_18s0001g12030	VIT_18s0001g12030.t01	GO:0006284(base-excision repair);GO:0008725(DNA-3-methyladenine glycosylase activity);GO:0006281(DNA repair);GO:0003824(catalytic activity)	03410(Base excision repair)	K01246	NA		0	0	0	3.17315	3.97813	4.64915	0.17458	-2.51804	0.000297418	0.253873	down	yes
MSTRG.13035	VIT_02s0087g00710	VIT_02s0087g00710.t01	GO:0010295((+)-abscisic acid 8'-hydroxylase activity);GO:0009687(abscisic acid metabolic process);GO:0016132(brassinosteroid biosynthetic process);GO:0016125(sterol metabolic process);GO:0010268(brassinosteroid homeostasis);GO:0007275(multicellular organism development);GO:0016705(oxidoreductase activity, acting on paired donors, with incorporation or reduction of molecular oxygen);GO:0005506(iro…	00906(Carotenoid biosynthesis)	K09843	NA	Putative uncharacterized protein [Source:UniProtKB/TrEMBL;Acc:F6HY04]	1.32463	0	0.512112	0	0	5.27467	0.191891	-2.38164	0.000344118	0.253873	down	yes
MSTRG.19256	TTG2	MSTRG.19256.1;MSTRG.19256.2;VIT_08s0040g03070.t01	GO:0043565(sequence-specific DNA binding);GO:0006355(regulation of transcription, DNA-templated);GO:0003700(transcription factor activity, sequence-specific DNA binding);GO:0010214(seed coat development);GO:0009957(epidermal cell fate specification)	NA	NA	NA	Putative uncharacterized protein [Source:UniProtKB/TrEMBL;Acc:F6HEI1];Putative uncharacterized protein [Source:UniProtKB/TrEMBL;Acc:F6HEI2]	35.7811	33.7341	32.6806	55.9304	56.1829	72.188	0.469554	-1.09064	0.000353991	0.253873	down	yes
MSTRG.10216	VIT_18s0001g12390	VIT_18s0001g12390.t01;MSTRG.10216.2	GO:0030247(polysaccharide binding);GO:0004553(hydrolase activity, hydrolyzing O-glycosyl compounds);GO:0046658(anchored component of plasma membrane);GO:0005975(carbohydrate metabolic process);GO:0016787(hydrolase activity)	NA	NA	NA	Putative uncharacterized protein [Source:UniProtKB/TrEMBL;Acc:F6HM23];Putative uncharacterized protein [Source:UniProtKB/TrEMBL;Acc:F6I3G2]	15.4785	15.5679	15.4926	27.2114	28.769	34.2691	0.464929	-1.10492	0.000428102	0.253873	down	yes
MSTRG.10229	VIT_18s0001g12560	VIT_18s0001g12560.t01	GO:0046323(glucose import);GO:1904659(glucose transmembrane transport);GO:0035428(hexose transmembrane transport);GO:0015992(proton transport);GO:0022891(substrate-specific transmembrane transporter activity);GO:0005355(glucose transmembrane transporter activity);GO:0005351(sugar:proton symporter activity);GO:0022857(transmembrane transporter activity);GO:0016021(integral component of membrane);G…	NA	NA	NA	Peptidyl-prolyl cis-trans isomerase [Source:UniProtKB/TrEMBL;Acc:D7SP13]	2.46673	2.76312	1.53209	112.552	104.286	140.419	0.0230187	-5.44105	0.000477918	0.253873	down	yes
MSTRG.2857	VIT_11s0052g01570	VIT_11s0052g01570.t01	GO:0006855(drug transmembrane transport);GO:0015297(antiporter activity);GO:0015238(drug transmembrane transporter activity);GO:0055085(transmembrane transport);GO:0016021(integral component of membrane);GO:0016020(membrane)	NA	NA	NA	Putative uncharacterized protein [Source:UniProtKB/TrEMBL;Acc:A5AM00]	4.95393	7.51023	5.31092	3.05703	3.18599	0.905217	3.95832	1.98489	0.000493145	0.253873	up	yes
MSTRG.10279	VIT_18s0001g13150	MSTRG.10279.1;MSTRG.10279.2;MSTRG.10279.3;MSTRG.10279.4;VIT_18s0001g13150.t01	GO:0005634(nucleus);GO:0006355(regulation of transcription, DNA-templated);GO:0003677(DNA binding)	NA	NA	NA	Putative uncharacterized protein [Source:UniProtKB/TrEMBL;Acc:D7UCH0]	0.588988	0.330259	0.44415	1.7173	2.30317	3.76932	0.286534	-1.80322	0.000546352	0.253873	down	yes
MSTRG.10290	VIT_18s0001g13250;VIT_18s0001g13240	MSTRG.10290.2;MSTRG.10290.1;MSTRG.10290.3;VIT_18s0001g13240.t01;VIT_18s0001g13250.t01	GO:0055114(oxidation-reduction process);GO:0045454(cell redox homeostasis);GO:0034599(cellular response to oxidative stress);GO:0006662(glycerol ether metabolic process);GO:0047134(protein-disulfide reductase activity);GO:0016671(oxidoreductase activity, acting on a sulfur group of donors, disulfide as acceptor);GO:0015035(protein disulfide oxidoreductase activity);GO:0004791(thioredoxin-disulfid…	NA	NA	NA	Putative uncharacterized protein [Source:UniProtKB/TrEMBL;Acc:F6I0L3]	5.48086	6.23704	5.27424	21.43	22.3733	22.5459	0.288528	-1.79322	0.000556689	0.253873	down	yes
MSTRG.10308	VIT_18s0001g13560	MSTRG.10308.1;VIT_18s0001g13560.t01	GO:0000056(ribosomal small subunit export from nucleus);GO:0030688(preribosome, small subunit precursor);GO:0042274(ribosomal small subunit biogenesis);GO:0031902(late endosome membrane);GO:0005634(nucleus);GO:0034448(EGO complex)	NA	NA	NA	Peroxiredoxin [Source:UniProtKB/TrEMBL;Acc:D7TBK8]	38.2667	31.4102	33.0786	44.4626	42.533	76.0021	0.431866	-1.21134	0.000563378	0.253873	down	yes
MSTRG.17755	VIT_07s0005g00510	MSTRG.17755.1;VIT_07s0005g00510.t01	GO:0016020(membrane);GO:0006629(lipid metabolic process);GO:0016298(lipase activity)	00561(Glycerolipid metabolism)	K01054	EC:2.3.1.1	Putative uncharacterized protein [Source:UniProtKB/TrEMBL;Acc:F6HD90]	5.35625	5.02707	4.8844	10.5305	11.7564	18.5122	0.302835	-1.7234	0.000634767	0.253873	down	yes
MSTRG.11649	VIT_19s0090g00910	VIT_19s0090g00910.t01	GO:0030170(pyridoxal phosphate binding);GO:0005622(intracellular);GO:0016021(integral component of membrane);GO:0016020(membrane)	NA	NA	NA		0.663748	0	0.240849	0	0	1.85656	0.387947	-1.36607	0.000676068	0.253873	down	yes
MSTRG.10363	VIT_18s0001g14310	VIT_18s0001g14310.t01	GO:0055114(oxidation-reduction process);GO:0009813(flavonoid biosynthetic process);GO:0009416(response to light stimulus);GO:0046872(metal ion binding);GO:0045486(naringenin 3-dioxygenase activity);GO:0016491(oxidoreductase activity)	00941(Flavonoid biosynthesis)	K00475	NA		1.14109	0.725008	1.01034	0.73043	0.867059	2.93676	0.460853	-1.11762	0.000702798	0.253873	down	yes
MSTRG.20964	VIT_09s0054g01280;VIT_09s0054g01520;VIT_09s0054g01340;VIT_09s0054g01360;VIT_09s0054g01410;VIT_09s0054g01370;VIT_09s0054g01390;VIT_09s0054g01470;VIT_09s0054g01480;VIT_09s0054g01500	VIT_09s0054g01280.t01;MSTRG.20964.2;VIT_09s0054g01340.t01;MSTRG.20964.4;MSTRG.20964.6;MSTRG.20964.5;VIT_09s0054g01360.t01;VIT_09s0054g01370.t01;MSTRG.20964.9;VIT_09s0054g01390.t01;MSTRG.20964.11;MSTRG.20964.12;MSTRG.20964.13;VIT_09s0054g01410.t01;MSTRG.20964.15;MSTRG.20964.16;VIT_09s0054g01470.t01;VIT_09s0054g01480.t01;VIT_09s0054g01500.t01;MSTRG.20964.19;MSTRG.20964.21;VIT_09s0054g01520.t01	GO:0003676(nucleic acid binding);GO:0006468(protein phosphorylation);GO:0005524(ATP binding);GO:0004672(protein kinase activity);GO:0015074(DNA integration);GO:0016866(intramolecular transferase activity);GO:0016853(isomerase activity);GO:0003824(catalytic activity);GO:0016853(isomerase activity)	00909(Sesquiterpenoid and triterpenoid biosynthesis);00909(Sesquiterpenoid and triterpenoid biosynthesis)	K15813	EC:2.1.1.104	Putative uncharacterized protein [Source:UniProtKB/TrEMBL;Acc:D7TBB5]	4.07236	5.55989	4.35711	0.0154888	0.0511358	0	5.94136	2.57079	0.000729804	0.253873	up	yes
MSTRG.10381	CIP8	MSTRG.10381.1;MSTRG.10381.2;VIT_18s0001g14530.t01	GO:0042787(protein ubiquitination involved in ubiquitin-dependent protein catabolic process);GO:0043161(proteasome-mediated ubiquitin-dependent protein catabolic process);GO:0000209(protein polyubiquitination);GO:0061630(ubiquitin protein ligase activity);GO:0016567(protein ubiquitination);GO:0005737(cytoplasm)	NA	NA	NA	Putative uncharacterized protein [Source:UniProtKB/TrEMBL;Acc:F6GWN9]	0.481993	0.184307	0.24687	1.23597	1.07213	2.31616	0.369866	-1.43492	0.000771864	0.253873	down	yes
MSTRG.10382	VIT_18s0001g14540	MSTRG.10382.1;VIT_18s0001g14540.t01	GO:0004386(helicase activity);GO:0005730(nucleolus);GO:0010501(RNA secondary structure unwinding);GO:0016787(hydrolase activity);GO:0004004(ATP-dependent RNA helicase activity);GO:0003676(nucleic acid binding);GO:0005737(cytoplasm);GO:0005524(ATP binding);GO:0000166(nucleotide binding)	NA	NA	NA		1.64672	2.3751	2.15207	0.456019	0.36988	0.106183	2.92326	1.54758	0.00080784	0.253873	up	yes
MSTRG.10396	VIT_18s0001g14750	VIT_18s0001g14750.t01	GO:0046872(metal ion binding)	NA	NA	NA		0	0	0	0.850744	1.06781	1.10933	0.470812	-1.08678	0.000812454	0.253873	down	yes
MSTRG.10397	VIT_18s0001g14780	VIT_18s0001g14780.t01;MSTRG.10397.2	GO:0016788(hydrolase activity, acting on ester bonds);GO:0006629(lipid metabolic process);GO:0016298(lipase activity)	NA	NA	EC:4.2.2.2	Pectate lyase [Source:UniProtKB/TrEMBL;Acc:D7SHE0]	15.4442	5.11445	8.1642	143.808	132.824	396.744	0.0193069	-5.69474	0.000815286	0.253873	down	yes
MSTRG.14584	PSY	VIT_04s0079g00680.t01;MSTRG.14584.4;MSTRG.14584.3;MSTRG.14584.2	GO:0006696(ergosterol biosynthetic process);GO:0051996(squalene synthase activity);GO:0004310(farnesyl-diphosphate farnesyltransferase activity);GO:0016740(transferase activity);GO:0016765(transferase activity, transferring alkyl or aryl (other than methyl) groups);GO:0016021(integral component of membrane);GO:0016020(membrane);GO:0009058(biosynthetic process)	00906(Carotenoid biosynthesis)	K02291	EC:1.14.13.93	Putative uncharacterized protein [Source:UniProtKB/TrEMBL;Acc:F6HQA8]	20.8457	21.9073	18.2033	5.30114	5.88867	3.81833	4.48529	2.1652	0.000843619	0.253873	up	yes
MSTRG.3319	VIT_12s0059g02160	VIT_12s0059g02160.t01	GO:0006855(drug transmembrane transport);GO:0015297(antiporter activity);GO:0015238(drug transmembrane transporter activity);GO:0055085(transmembrane transport);GO:0016021(integral component of membrane);GO:0016020(membrane)	NA	NA	NA	Putative uncharacterized protein [Source:UniProtKB/TrEMBL;Acc:D7TX32];Putative uncharacterized protein [Source:UniProtKB/TrEMBL;Acc:F6HV96]	0.548676	0.0705731	0.384103	0.717269	0.833607	2.19811	0.37364	-1.42028	0.000894706	0.253873	down	yes
MSTRG.10442	VIT_18s0001g15410	VIT_18s0001g15410.t01	GO:0008270(zinc ion binding);GO:0055114(oxidation-reduction process);GO:0046872(metal ion binding);GO:0016491(oxidoreductase activity);GO:0004022(alcohol dehydrogenase (NAD) activity)	00010(Glycolysis / Gluconeogenesis);00071(Fatty acid degradation);00592(alpha-Linolenic acid metabolism);00350(Tyrosine metabolism)	K18857	NA	Putative uncharacterized protein [Source:UniProtKB/TrEMBL;Acc:F6HXQ0]	26.2259	28.5523	27.2626	13.6779	15.3186	11.8744	2.24146	1.16444	0.000897626	0.253873	up	yes
MSTRG.10470	ATRZ-1A	VIT_18s0166g00180.t01;MSTRG.10470.2;MSTRG.10470.3;MSTRG.10470.4;MSTRG.10470.5;MSTRG.10470.6;MSTRG.10470.8;MSTRG.10470.7	GO:0003723(RNA binding);GO:0008270(zinc ion binding);GO:0003676(nucleic acid binding)	03040(Spliceosome)	K12885	NA	Putative uncharacterized protein [Source:UniProtKB/TrEMBL;Acc:A5AND9]	38.3747	34.8234	29.6484	0	0	1.7329	12.2255	3.61182	0.000993076	0.253873	up	yes
MSTRG.10478	VIT_18s0076g00100	VIT_18s0076g00100.t01;MSTRG.10478.2	GO:0043231(intracellular membrane-bounded organelle);GO:0090305(nucleic acid phosphodiester bond hydrolysis);GO:0009451(RNA modification);GO:0004519(endonuclease activity);GO:0003723(RNA binding)	NA	NA	NA		0.214835	0.072347	0.208138	0.61288	0.864618	1.5975	0.428174	-1.22373	0.00105648	0.253873	down	yes
MSTRG.7662	4CL3	VIT_16s0039g02040.t01	GO:0016874(ligase activity);GO:0008152(metabolic process);GO:0003824(catalytic activity)	00360(Phenylalanine metabolism);00130(Ubiquinone and other terpenoid-quinone biosynthesis);00940(Phenylpropanoid biosynthesis)	K01904	EC:3.2.1.78	Putative uncharacterized protein [Source:UniProtKB/TrEMBL;Acc:D7SN14]	0.133201	0	0	0.513416	0.519163	2.13788	0.31664	-1.65909	0.00109883	0.253873	down	yes
MSTRG.866	WIT2	VIT_01s0010g00750.t01;MSTRG.866.2	GO:0016021(integral component of membrane);GO:0016020(membrane);GO:2000769(regulation of establishment or maintenance of cell polarity regulating cell shape)	NA	NA	NA	Putative uncharacterized protein [Source:UniProtKB/TrEMBL;Acc:F6I269];Putative uncharacterized protein [Source:UniProtKB/TrEMBL;Acc:F6I270];Putative uncharacterized protein [Source:UniProtKB/TrEMBL;Acc:D7U6N0]	2.11818	1.59204	1.27378	9.71878	12.046	16.1141	0.145601	-2.77991	0.00111722	0.253873	down	yes
MSTRG.10563	ERF110	VIT_18s0072g00260.t01	GO:0005634(nucleus);GO:0006355(regulation of transcription, DNA-templated);GO:0006351(transcription, DNA-templated);GO:0003677(DNA binding);GO:0003700(transcription factor activity, sequence-specific DNA binding)	NA	NA	NA	Putative uncharacterized protein [Source:UniProtKB/TrEMBL;Acc:F6H4S2]	0.0242156	0	0.0959159	0.648026	0.736793	1.22859	0.458968	-1.12353	0.00113389	0.253873	down	yes
MSTRG.10573	VIT_18s0072g00380	VIT_18s0072g00380.t01	GO:0006950(response to stress)	NA	NA	NA		0.346596	0.441864	0.595426	8.372	8.44883	23.8822	0.0576708	-4.11602	0.00114752	0.253873	down	yes
MSTRG.1060	VIT_01s0010g03290	VIT_01s0010g03290.t01	GO:0008378(galactosyltransferase activity);GO:0006486(protein glycosylation);GO:0016757(transferase activity, transferring glycosyl groups);GO:0005794(Golgi apparatus);GO:0000139(Golgi membrane);GO:0016020(membrane)	NA	NA	NA		1.49426	1.00635	1.44267	1.06914	1.22002	3.47634	0.479115	-1.06156	0.00123628	0.253873	down	yes
MSTRG.10620	VIT_18s0072g01090	VIT_18s0072g01090.t01	GO:0016021(integral component of membrane);GO:0016020(membrane)	NA	NA	NA	Putative uncharacterized protein [Source:UniProtKB/TrEMBL;Acc:D7TCA2]	0.522646	0.91014	0.640697	4.41491	4.56635	3.63491	0.382626	-1.38599	0.00126644	0.253873	down	yes
MSTRG.10608	DEGP1	VIT_18s0072g00970.t01	GO:0008270(zinc ion binding);GO:0006508(proteolysis);GO:0004252(serine-type endopeptidase activity);GO:0003676(nucleic acid binding);GO:0008236(serine-type peptidase activity);GO:0009735(response to cytokinin);GO:0010206(photosystem II repair);GO:0005634(nucleus);GO:0009507(chloroplast);GO:0009534(chloroplast thylakoid);GO:0009535(chloroplast thylakoid membrane);GO:0009579(thylakoid);GO:0031977(t…	NA	NA	NA		34.5503	21.4995	27.8059	58.822	45.8247	224.896	0.11061	-3.17644	0.00134796	0.253873	down	yes
MSTRG.10689	VIT_18s0117g00080;VIT_18s0117g00070	MSTRG.10689.1;VIT_18s0117g00070.t01;VIT_18s0117g00080.t01	GO:0007165(signal transduction);GO:0043531(ADP binding);GO:0006952(defense response)	NA	NA	NA	Putative uncharacterized protein [Source:UniProtKB/TrEMBL;Acc:F6H9V7]	0.413896	0.594428	0.578187	3.79324	4.63463	5.33287	0.244072	-2.03462	0.00143334	0.253873	down	yes
MSTRG.10692	VIT_18s0117g00130	VIT_18s0117g00130.t01	GO:0004252(serine-type endopeptidase activity);GO:0006508(proteolysis);GO:0004866(endopeptidase inhibitor activity);GO:0005829(cytosol);GO:0005886(plasma membrane)	NA	NA	NA	Succinate dehydrogenase [ubiquinone] iron-sulfur subunit, mitochondrial [Source:UniProtKB/TrEMBL;Acc:F6GX63]	50.6064	53.5573	48.1549	110.441	104.853	127.091	0.4076	-1.29477	0.00145999	0.253873	down	yes
MSTRG.1137	VIT_01s0146g00150	VIT_01s0146g00150.t01	GO:0006457(protein folding);GO:0051087(chaperone binding);GO:0009506(plasmodesma);GO:0009266(response to temperature stimulus);GO:0043207(response to external biotic stimulus)	NA	NA	NA	Putative uncharacterized protein [Source:UniProtKB/TrEMBL;Acc:F6GYU0];Putative uncharacterized protein [Source:UniProtKB/TrEMBL;Acc:F6GYT9]	0.152791	0.0683419	0.0620127	7.68842	8.79246	4.77385	0.188119	-2.41028	0.00148066	0.253873	down	yes
MSTRG.10714	VIT_18s0117g00360;VIT_18s0117g00570	MSTRG.10714.1;MSTRG.10714.3;VIT_18s0117g00570.t01	GO:0007165(signal transduction);GO:0043531(ADP binding);GO:0003676(nucleic acid binding);GO:0006952(defense response);GO:0015074(DNA integration)	NA	NA	NA	Putative uncharacterized protein [Source:UniProtKB/TrEMBL;Acc:F6I5W1]	12.3543	14.6317	13.7878	7.64559	5.67456	1.50241	6.28678	2.65232	0.00150438	0.253873	up	yes
MSTRG.1290	DUO3	MSTRG.1290.1;VIT_10s0116g01740.t01;MSTRG.1290.3	GO:0045261(proton-transporting ATP synthase complex, catalytic core F(1));GO:0046933(proton-transporting ATP synthase activity, rotational mechanism);GO:0099132(ATP hydrolysis coupled cation transmembrane transport);GO:0015986(ATP synthesis coupled proton transport);GO:0003677(DNA binding)	00190(Oxidative phosphorylation);00195(Photosynthesis)	K02115	NA		0.782799	0.404996	1.03528	3.17925	3.66721	7.13528	0.196374	-2.34833	0.00153255	0.253873	down	yes
MSTRG.11057	VIT_18s0001g02600	VIT_18s0001g02600.t01	GO:0003676(nucleic acid binding)	03010(Ribosome)	K02945	EC:2.1.1.56	Putative uncharacterized protein [Source:UniProtKB/TrEMBL;Acc:D7UBT3];Putative uncharacterized protein [Source:UniProtKB/TrEMBL;Acc:F6I5U4]	3.44916	3.39942	3.62773	9.37567	11.8527	13.9097	0.295469	-1.75892	0.00154116	0.253873	down	yes
MSTRG.2871	CIPK21	MSTRG.2871.1;MSTRG.2871.2;VIT_11s0052g01700.t01	GO:0004674(protein serine/threonine kinase activity);GO:0007165(signal transduction);GO:0006468(protein phosphorylation);GO:0005737(cytoplasm);GO:0035556(intracellular signal transduction);GO:0016310(phosphorylation);GO:0016301(kinase activity);GO:0005524(ATP binding);GO:0004672(protein kinase activity);GO:0000166(nucleotide binding);GO:0005634(nucleus);GO:0016740(transferase activity);GO:0071470…	NA	NA	NA	Putative uncharacterized protein [Source:UniProtKB/TrEMBL;Acc:F6HC08]	8.46932	4.63188	6.00565	5.13178	5.39818	14.3293	0.409178	-1.2892	0.00158047	0.253873	down	yes
MSTRG.10772	VIT_18s0041g00560	MSTRG.10772.1;VIT_18s0041g00560.t01	GO:0006857(oligopeptide transport);GO:0016021(integral component of membrane);GO:0016020(membrane);GO:0006810(transport);GO:0005215(transporter activity)	NA	NA	NA		4.40187	2.89397	2.91009	10.096	9.24874	15.8028	0.239225	-2.06356	0.00159541	0.253873	down	yes
MSTRG.17008	CIPK11	VIT_06s0004g07870.t01	GO:0018107(peptidyl-threonine phosphorylation);GO:0018105(peptidyl-serine phosphorylation);GO:0004674(protein serine/threonine kinase activity);GO:0007165(signal transduction);GO:0005622(intracellular);GO:0035556(intracellular signal transduction);GO:0016310(phosphorylation);GO:0006468(protein phosphorylation);GO:0016301(kinase activity);GO:0005524(ATP binding);GO:0004672(protein kinase activity)…	NA	NA	NA		1.24998	1.89773	1.72569	1.81896	1.29268	0	2.85494	1.51346	0.00172605	0.253873	up	yes
MSTRG.13838	VIT_03s0017g00940	VIT_03s0017g00940.t01;MSTRG.13838.2	GO:0051537(2 iron, 2 sulfur cluster binding);GO:0045158(electron transporter, transferring electrons within cytochrome b6/f complex of photosystem II activity);GO:0016679(oxidoreductase activity, acting on diphenols and related substances as donors);GO:0009496(plastoquinol--plastocyanin reductase activity);GO:0042651(thylakoid membrane);GO:0015979(photosynthesis);GO:0016021(integral component of …	00195(Photosynthesis)	K02636	EC:4.2.1.91 4.2.1.51	Arogenate dehydratase [Source:UniProtKB/TrEMBL;Acc:F6HIC1]	1.61967	1.49721	1.74571	6.54124	6.41678	4.97784	0.436781	-1.19502	0.00172933	0.253873	down	yes
MSTRG.14032	VIT_04s0008g01220	VIT_04s0008g01220.t01	GO:0006468(protein phosphorylation);GO:0005524(ATP binding);GO:0004672(protein kinase activity);GO:0016021(integral component of membrane);GO:0016020(membrane)	NA	NA	NA	Putative uncharacterized protein [Source:UniProtKB/TrEMBL;Acc:F6H3N6]	5.84992	7.40011	6.0807	4.04304	3.34293	2.3806	2.3273	1.21866	0.00176487	0.253873	up	yes
MSTRG.10913	VIT_18s0089g00160	VIT_18s0089g00160.t01	GO:0046355(mannan catabolic process);GO:0016985(mannan endo-1,4-beta-mannosidase activity);GO:0008152(metabolic process);GO:0016798(hydrolase activity, acting on glycosyl bonds);GO:0004553(hydrolase activity, hydrolyzing O-glycosyl compounds);GO:0005975(carbohydrate metabolic process);GO:0016787(hydrolase activity)	00051(Fructose and mannose metabolism)	K19355	NA		1.9617	2.31682	1.83261	0.052476	0	0.129116	2.74804	1.45841	0.0018456	0.253873	up	yes
MSTRG.10938	VIT_18s0089g00340	MSTRG.10938.1;VIT_18s0089g00340.t01	GO:0016021(integral component of membrane);GO:0016020(membrane)	NA	NA	NA		0.231318	0	0.217315	0	0.101714	1.34692	0.45347	-1.14092	0.00193365	0.253873	down	yes
MSTRG.1094	VIT_01s0010g03750	VIT_01s0010g03750.t01	GO:0005783(endoplasmic reticulum);GO:0006486(protein glycosylation);GO:0030968(endoplasmic reticulum unfolded protein response);GO:0016021(integral component of membrane);GO:0016020(membrane)	NA	NA	NA	Putative uncharacterized protein [Source:UniProtKB/TrEMBL;Acc:A5BAX1];Putative uncharacterized protein [Source:UniProtKB/TrEMBL;Acc:F6HFH2]	49.3462	58.3478	44.1456	494.799	725.189	1952.62	0.0258385	-5.27434	0.00195749	0.253873	down	yes
MSTRG.1759	VIT_10s0092g00590	VIT_10s0092g00590.t01	GO:0004674(protein serine/threonine kinase activity);GO:0006468(protein phosphorylation);GO:0005524(ATP binding);GO:0004672(protein kinase activity);GO:0005886(plasma membrane);GO:0016021(integral component of membrane);GO:0016020(membrane)	NA	NA	NA		1.38108	0.411165	1.40389	1.60587	1.4631	8.85584	0.175183	-2.51307	0.00205147	0.253873	down	yes
MSTRG.5404	VIT_14s0060g01030	MSTRG.5404.1;VIT_14s0060g01030.t01;MSTRG.5404.3	GO:0005623(cell);GO:0045454(cell redox homeostasis);GO:0016787(hydrolase activity);GO:0008152(metabolic process)	NA	NA	NA	40S ribosomal protein S12 [Source:UniProtKB/TrEMBL;Acc:F6HYI6]	55.9343	50.7605	52.7221	58.924	66.4925	117.097	0.438501	-1.18935	0.00207044	0.253873	down	yes
MSTRG.10963	VIT_18s0089g00860	VIT_18s0089g00860.t01	GO:0016021(integral component of membrane);GO:0016020(membrane)	NA	NA	NA	Putative uncharacterized protein [Source:UniProtKB/TrEMBL;Acc:F6I5Y4]	27.7208	26.445	37.2864	0.186765	0.97919	0.119806	27.1671	4.76379	0.00212221	0.253873	up	yes
MSTRG.10999	VIT_18s0089g01180	MSTRG.10999.1;VIT_18s0089g01180.t01	GO:0016021(integral component of membrane);GO:0016020(membrane)	NA	NA	NA	Putative uncharacterized protein [Source:UniProtKB/TrEMBL;Acc:D7TUI2]	1.08345	0.86975	1.36824	3.8749	3.76949	4.87746	0.346731	-1.52811	0.0021658	0.253873	down	yes
MSTRG.11011	ATHSP22.0	VIT_18s0089g01270.t01	GO:0009408(response to heat);GO:0005783(endoplasmic reticulum)	04141(Protein processing in endoplasmic reticulum)	K13993	NA	Putative uncharacterized protein [Source:UniProtKB/TrEMBL;Acc:F6H1Y8]	3.3661	2.59702	2.70019	5.01634	5.40032	6.48625	0.492727	-1.02114	0.00223257	0.253873	down	yes
MSTRG.11025	VIT_18s0001g00780	MSTRG.11025.1;MSTRG.11025.2;VIT_18s0001g00780.t01	GO:0016021(integral component of membrane);GO:0016020(membrane)	NA	NA	NA	Putative uncharacterized protein [Source:UniProtKB/TrEMBL;Acc:F6HM51]	6.73173	8.00665	6.70056	21.8474	21.9302	28.761	0.279779	-1.83764	0.00228457	0.253873	down	yes
MSTRG.3114	GPRI1	VIT_12s0028g03100.t01	GO:0005634(nucleus);GO:0006355(regulation of transcription, DNA-templated);GO:0006351(transcription, DNA-templated);GO:0003677(DNA binding)	NA	NA	EC:2.5.1.18	Putative uncharacterized protein [Source:UniProtKB/TrEMBL;Acc:F6HR75]	395.362	436.808	346.982	189.562	165.976	48.7591	8.4203	3.07387	0.00234524	0.253873	up	yes
MSTRG.12006	VIT_19s0027g00030	VIT_19s0027g00030.t01	GO:0004497(monooxygenase activity);GO:0016705(oxidoreductase activity, acting on paired donors, with incorporation or reduction of molecular oxygen);GO:0005506(iron ion binding);GO:0020037(heme binding);GO:0016021(integral component of membrane);GO:0016020(membrane);GO:0055114(oxidation-reduction process)	NA	NA	NA		0.298865	0.236991	0.124349	2.88481	2.13249	3.67223	0.25821	-1.95339	0.00239072	0.253873	down	yes
MSTRG.10353	VIT_18s0001g14100	MSTRG.10353.2;MSTRG.10353.1;VIT_18s0001g14100.t01	GO:0016020(membrane)	NA	NA	NA		0	0	0	0.678558	0.587485	1.69581	0.366258	-1.44907	0.00246923	0.253873	down	yes
MSTRG.8178	VIT_16s0050g01690	MSTRG.8178.1;VIT_16s0050g01690.t01	GO:0006468(protein phosphorylation);GO:0005524(ATP binding);GO:0004672(protein kinase activity)	NA	NA	EC:2.7.8.13	Putative uncharacterized protein [Source:UniProtKB/TrEMBL;Acc:D7TK38]	22.8474	21.8747	20.0264	30.8888	32.2965	47.4934	0.454907	-1.13636	0.00254031	0.253873	down	yes
MSTRG.6098	VIT_14s0083g00070	VIT_14s0083g00070.t01	GO:0016021(integral component of membrane);GO:0016020(membrane)	NA	NA	NA		7.22556	8.76954	9.73024	4.63801	4.93409	1.03498	4.98998	2.31903	0.00258056	0.253873	up	yes
MSTRG.11253	VIT_19s0014g01020	VIT_19s0014g01020.t01	GO:0015031(protein transport);GO:0016021(integral component of membrane);GO:0016020(membrane)	03060(Protein export);04141(Protein processing in endoplasmic reticulum);04145(Phagosome)	K10956	EC:2.3.1.1	Putative uncharacterized protein [Source:UniProtKB/TrEMBL;Acc:F6I2D5]	14.857	13.3156	13.2319	29.7547	24.9228	36.1539	0.389077	-1.36187	0.00264423	0.253873	down	yes
MSTRG.15272	VIT_05s0077g02260	MSTRG.15272.1;VIT_05s0077g02260.t01	GO:0005886(plasma membrane);GO:0034219(carbohydrate transmembrane transport);GO:0008643(carbohydrate transport);GO:0051119(sugar transmembrane transporter activity);GO:0016021(integral component of membrane);GO:0016020(membrane);GO:0006810(transport)	NA	NA	NA	Putative uncharacterized protein [Source:UniProtKB/TrEMBL;Acc:D7T4C6]	8.79639	8.79304	9.36483	18.1843	15.9233	19.7832	0.480564	-1.0572	0.00268666	0.253873	down	yes
MSTRG.21668	VIT_00s0260g00070	VIT_00s0260g00070.t01	GO:0000413(protein peptidyl-prolyl isomerization);GO:0016853(isomerase activity);GO:0003755(peptidyl-prolyl cis-trans isomerase activity)	NA	NA	NA	Putative uncharacterized protein [Source:UniProtKB/TrEMBL;Acc:F6H9W2]	3.26792	3.01721	2.82051	10.7815	15.8069	18.4021	0.200217	-2.32036	0.00268857	0.253873	down	yes
MSTRG.11276	VIT_19s0014g01410	VIT_19s0014g01410.t01	GO:0097502(mannosylation);GO:0000030(mannosyltransferase activity);GO:0005789(endoplasmic reticulum membrane);GO:0005783(endoplasmic reticulum);GO:0016757(transferase activity, transferring glycosyl groups);GO:0016021(integral component of membrane);GO:0016020(membrane);GO:0000026(alpha-1,2-mannosyltransferase activity);GO:0030433(ubiquitin-dependent ERAD pathway)	00510(N-Glycan biosynthesis)	K03846	NA		0	0	0	0.454995	0.649308	1.48918	0.393974	-1.34383	0.00268981	0.253873	down	yes
MSTRG.11278	VIT_19s0014g01420	MSTRG.11278.1;MSTRG.11278.2;MSTRG.11278.3;VIT_19s0014g01420.t01	GO:0019904(protein domain specific binding)	NA	NA	NA	Putative uncharacterized protein [Source:UniProtKB/TrEMBL;Acc:D7TL87]	4.86233	5.34931	5.34788	3.09465	3.55316	1.53015	2.51344	1.32967	0.00269755	0.253873	up	yes
MSTRG.11303	VIT_19s0014g01710;VIT_19s0014g01740	MSTRG.11303.1;VIT_19s0014g01710.t01;MSTRG.11303.3;VIT_19s0014g01740.t01	GO:0055074(calcium ion homeostasis);GO:0035725(sodium ion transmembrane transport);GO:0005432(calcium:sodium antiporter activity);GO:0005509(calcium ion binding);GO:0016021(integral component of membrane);GO:0055085(transmembrane transport);GO:0016020(membrane);GO:0016020(membrane)	NA	NA	NA		0.302923	0	0	0	0	1.40501	0.418538	-1.25657	0.00284662	0.253873	down	yes
MSTRG.11311	VIT_19s0014g01810	VIT_19s0014g01810.t01;MSTRG.11311.2	GO:0016021(integral component of membrane);GO:0016020(membrane)	NA	NA	NA	Glycosyltransferase [Source:UniProtKB/TrEMBL;Acc:F6H6Q6];Glycosyltransferase [Source:UniProtKB/TrEMBL;Acc:F6H6Q5]	8.14824	7.30083	5.03331	0	0	0.104524	6.82905	2.77169	0.00289971	0.253873	up	yes
MSTRG.11316	VIT_19s0014g01890	VIT_19s0014g01890.t01	GO:0016491(oxidoreductase activity);GO:0055114(oxidation-reduction process)	NA	NA	NA	RING-type E3 ubiquitin transferase [Source:UniProtKB/TrEMBL;Acc:F6H051]	7.8788	10.9991	12.0964	8.20481	7.5857	0.85433	6.74366	2.75353	0.00293119	0.253873	up	yes
MSTRG.16811	VIT_06s0004g05180	MSTRG.16811.1;VIT_06s0004g05180.t01	GO:0009579(thylakoid);GO:0043085(positive regulation of catalytic activity);GO:0046863(ribulose-1,5-bisphosphate carboxylase/oxygenase activator activity);GO:0009570(chloroplast stroma);GO:0005524(ATP binding)	NA	NA	NA	Putative uncharacterized protein [Source:UniProtKB/TrEMBL;Acc:F6GYH4]	33.1108	44.036	47.0154	37.2413	35.2043	9.18528	4.54587	2.18456	0.00293815	0.253873	up	yes
MSTRG.11351	VIT_19s0014g02430;VIT_19s0014g02450;VIT_19s0014g02440	VIT_19s0014g02430.t01;MSTRG.11351.2;MSTRG.11351.3;MSTRG.11351.4;VIT_19s0014g02440.t01;VIT_19s0014g02450.t01	GO:0006855(drug transmembrane transport);GO:0015297(antiporter activity);GO:0015238(drug transmembrane transporter activity);GO:0055085(transmembrane transport);GO:0016021(integral component of membrane);GO:0016020(membrane);GO:0016020(membrane)	NA	NA	EC:1.14.13.129	Putative uncharacterized protein [Source:UniProtKB/TrEMBL;Acc:D7TV52]	1.00135	0.492018	0.3529	1.21458	1.5648	4.59628	0.259392	-1.9468	0.00296677	0.253873	down	yes
MSTRG.3496	VIT_12s0057g01000	MSTRG.3496.1;VIT_12s0057g01000.t01	GO:0016021(integral component of membrane);GO:0016020(membrane)	NA	NA	NA		1.23699	1.51305	1.77237	0	0	0	2.55818	1.35512	0.00297599	0.253873	up	yes
MSTRG.9192	VIT_17s0000g08630	VIT_17s0000g08630.t01	GO:0016021(integral component of membrane);GO:0016020(membrane)	NA	NA	NA		0.059416	0	0	0.311877	0.459269	2.07878	0.317952	-1.65312	0.00297931	0.253873	down	yes
MSTRG.11379	ATRMA3	VIT_19s0014g02900.t01	GO:0036513(Derlin-1 retrotranslocation complex);GO:0071712(ER-associated misfolded protein catabolic process);GO:0042787(protein ubiquitination involved in ubiquitin-dependent protein catabolic process);GO:0030433(ubiquitin-dependent ERAD pathway);GO:1904264(ubiquitin protein ligase activity involved in ERAD pathway);GO:0044390(ubiquitin-like protein conjugating enzyme binding)	04141(Protein processing in endoplasmic reticulum)	K10666	NA	Putative uncharacterized protein [Source:UniProtKB/TrEMBL;Acc:A5AFX4]	159.149	148.044	270.016	10.4693	11.7858	7.41803	21.8823	4.45169	0.0029881	0.253873	up	yes
MSTRG.11404	VIT_19s0014g03120	VIT_19s0014g03120.t01	GO:0010181(FMN binding);GO:0055114(oxidation-reduction process)	NA	NA	NA		0.717225	0.518804	0.411841	1.65226	1.92066	2.32268	0.448903	-1.15553	0.00309408	0.253873	down	yes
MSTRG.10068	VIT_18s0001g10500	VIT_18s0001g10500.t01	GO:0010295((+)-abscisic acid 8'-hydroxylase activity);GO:0004497(monooxygenase activity);GO:0016132(brassinosteroid biosynthetic process);GO:0016125(sterol metabolic process);GO:0010268(brassinosteroid homeostasis);GO:0007275(multicellular organism development);GO:0016705(oxidoreductase activity, acting on paired donors, with incorporation or reduction of molecular oxygen);GO:0005506(iron ion bin…	00906(Carotenoid biosynthesis)	K09843	NA	Putative uncharacterized protein [Source:UniProtKB/TrEMBL;Acc:F6HCS1]	2.98582	2.51624	2.31909	4.20604	4.96814	6.57913	0.455505	-1.13446	0.00312717	0.253873	down	yes
MSTRG.547	VIT_01s0137g00510	VIT_01s0137g00510.t01;MSTRG.547.2	GO:0044550(secondary metabolite biosynthetic process);GO:0016709(oxidoreductase activity, acting on paired donors, with incorporation or reduction of molecular oxygen, NAD(P)H as one donor, and incorporation of one atom of oxygen);GO:0016705(oxidoreductase activity, acting on paired donors, with incorporation or reduction of molecular oxygen);GO:0005506(iron ion binding);GO:0004497(monooxygenase …	NA	NA	EC:3.2.1.26	Putative uncharacterized protein [Source:UniProtKB/TrEMBL;Acc:F6HP92]	5.98322	5.08347	4.13913	14.0346	13.886	18.68	0.295193	-1.76027	0.00313077	0.253873	down	yes
MSTRG.1144	ANAC083	VIT_01s0146g00280.t01	GO:0005634(nucleus);GO:0006355(regulation of transcription, DNA-templated);GO:0006351(transcription, DNA-templated);GO:0003677(DNA binding)	NA	NA	NA	Putative uncharacterized protein [Source:UniProtKB/TrEMBL;Acc:D7SQ64]	0	0.145002	0.120155	1.13364	1.27771	1.29351	0.485455	-1.04259	0.00313731	0.253873	down	yes
MSTRG.9456	VIT_18s0122g01290;VIT_18s0122g01300;VIT_18s0122g01310	MSTRG.9456.1;VIT_18s0122g01290.t01;MSTRG.9456.3;MSTRG.9456.5;VIT_18s0122g01310.t01	GO:0005634(nucleus);GO:0006355(regulation of transcription, DNA-templated);GO:0006351(transcription, DNA-templated);GO:0003677(DNA binding)	NA	NA	NA		0.351077	0	0.336986	0.121461	0.108198	1.35029	0.47542	-1.07272	0.00319395	0.253873	down	yes
MSTRG.11443	VIT_19s0014g03710	VIT_19s0014g03710.t01	GO:0008574(ATP-dependent microtubule motor activity, plus-end-directed);GO:0030286(dynein complex);GO:0007017(microtubule-based process);GO:0060271(cilium assembly);GO:0008092(cytoskeletal protein binding);GO:0045505(dynein intermediate chain binding);GO:0051959(dynein light intermediate chain binding);GO:0010970(transport along microtubule);GO:2000582(positive regulation of ATP-dependent microtu…	NA	NA	NA	Putative uncharacterized protein [Source:UniProtKB/TrEMBL;Acc:F6HBJ5]	6.17474	10.8973	10.8254	0	0	0	11.1496	3.47891	0.00319504	0.253873	up	yes
MSTRG.11462	VIT_19s0014g03920	MSTRG.11462.1;MSTRG.11462.2;VIT_19s0014g03920.t01	GO:0036459(thiol-dependent ubiquitinyl hydrolase activity);GO:0016579(protein deubiquitination);GO:0004843(thiol-dependent ubiquitin-specific protease activity);GO:0008234(cysteine-type peptidase activity);GO:0006511(ubiquitin-dependent protein catabolic process);GO:0006508(proteolysis);GO:0008233(peptidase activity);GO:0008270(zinc ion binding);GO:0016787(hydrolase activity);GO:0046872(metal ion…	NA	NA	NA		0	0	0	3.35792	7.20073	24.3631	0.036762	-4.76564	0.00320389	0.253873	down	yes
MSTRG.11564	VIT_19s0014g05310	MSTRG.11564.2;MSTRG.11564.1;VIT_19s0014g05310.t01	GO:0030127(COPII vesicle coat);GO:0006888(ER to Golgi vesicle-mediated transport);GO:0015031(protein transport);GO:0008270(zinc ion binding);GO:0006886(intracellular protein transport);GO:0006810(transport)	04141(Protein processing in endoplasmic reticulum)	K14007	NA		1.56783	2.52493	2.39206	3.64817	2.85007	0.402023	2.4868	1.31429	0.00348879	0.253873	up	yes
MSTRG.11566	VIT_19s0014g05330	VIT_19s0014g05330.t01	GO:2000031(regulation of salicylic acid mediated signaling pathway);GO:0071446(cellular response to salicylic acid stimulus);GO:0031347(regulation of defense response);GO:0016020(membrane);GO:0007165(signal transduction);GO:0016021(integral component of membrane)	NA	NA	NA	Putative uncharacterized protein [Source:UniProtKB/TrEMBL;Acc:D7TIR8]	18.2613	14.4679	19.4618	17.6372	21.7555	77.3044	0.212014	-2.23777	0.00349143	0.253873	down	yes
MSTRG.11570	VIT_19s0177g00100;VIT_19s0177g00110	MSTRG.11570.1;VIT_19s0177g00100.t01;VIT_19s0177g00110.t01	GO:0006413(translational initiation);GO:0003743(translation initiation factor activity)	03013(RNA transport)	K03113	NA	Glycosyltransferase [Source:UniProtKB/TrEMBL;Acc:F6I298]	1.32659	0.672937	0.298097	15.8605	28.4629	32.0519	0.0468337	-4.41631	0.003534	0.253873	down	yes
MSTRG.11609	VIT_19s0090g00240	VIT_19s0090g00240.t01	GO:0007165(signal transduction);GO:0006952(defense response);GO:0043531(ADP binding);GO:0005886(plasma membrane)	NA	NA	NA	Putative uncharacterized protein [Source:UniProtKB/TrEMBL;Acc:F6HAD0]	2.29925	2.37227	2.59018	4.3531	4.83171	9.18768	0.329763	-1.6005	0.00357311	0.253873	down	yes
MSTRG.11611	VIT_19s0090g00280	MSTRG.11611.1;VIT_19s0090g00280.t01	GO:0003723(RNA binding);GO:0003676(nucleic acid binding)	NA	NA	NA	Putative uncharacterized protein [Source:UniProtKB/TrEMBL;Acc:F6HCK9];Putative uncharacterized protein [Source:UniProtKB/TrEMBL;Acc:F6HCL0]	25.911	21.8958	26.8618	23.5189	27.0179	59.3226	0.400605	-1.31975	0.00361143	0.253873	down	yes
MSTRG.11635	VIT_19s0090g00590	VIT_19s0090g00590.t01	GO:0005634(nucleus);GO:0030154(cell differentiation);GO:0006357(regulation of transcription from RNA polymerase II promoter);GO:0044212(transcription regulatory region DNA binding);GO:0043565(sequence-specific DNA binding);GO:0001135(transcription factor activity, RNA polymerase II transcription factor recruiting);GO:0000981(RNA polymerase II transcription factor activity, sequence-specific DNA b…	NA	NA	NA		0	0	0	0.286655	0.338959	1.16376	0.454509	-1.13762	0.00366549	0.253873	down	yes
MSTRG.19908	VIT_08s0007g07870	VIT_08s0007g07870.t01	GO:0046983(protein dimerization activity)	NA	NA	NA		0.033941	0.047049	0.264425	1.31621	1.3075	2.53553	0.31066	-1.68659	0.00371619	0.253873	down	yes
MSTRG.11661	VIT_19s0090g01120	VIT_19s0090g01120.t01	GO:0016021(integral component of membrane);GO:0016020(membrane)	NA	NA	NA		0.036479	0.050905	0.111312	0.47601	0.627796	1.27666	0.462055	-1.11386	0.00373488	0.253873	down	yes
MSTRG.11671	VIT_19s0090g01220	MSTRG.11671.1;VIT_19s0090g01220.t01	GO:0016024(CDP-diacylglycerol biosynthetic process);GO:0006655(phosphatidylglycerol biosynthetic process);GO:0004605(phosphatidate cytidylyltransferase activity);GO:0016772(transferase activity, transferring phosphorus-containing groups);GO:0016779(nucleotidyltransferase activity);GO:0006629(lipid metabolic process);GO:0005789(endoplasmic reticulum membrane);GO:0016021(integral component of membr…	00564(Glycerophospholipid metabolism);04070(Phosphatidylinositol signaling system)	K00981	NA	Putative uncharacterized protein [Source:UniProtKB/TrEMBL;Acc:D7SQN3]	0.241324	0.145703	0.0167465	1.00617	1.37424	1.91464	0.375771	-1.41207	0.00376603	0.253873	down	yes
MSTRG.7374	VIT_15s0046g01200;VIT_15s0046g01190;VIT_15s0046g01210	MSTRG.7374.1;VIT_15s0046g01190.t01;VIT_15s0046g01210.t01	GO:0080044(quercetin 7-O-glucosyltransferase activity);GO:0080043(quercetin 3-O-glucosyltransferase activity);GO:0016758(transferase activity, transferring hexosyl groups);GO:0016757(transferase activity, transferring glycosyl groups);GO:0043231(intracellular membrane-bounded organelle);GO:0008152(metabolic process);GO:0016740(transferase activity);GO:0016740(transferase activity)	NA	NA	NA		30.8066	33.8643	35.9475	22.8304	18.3046	13.1283	2.54044	1.34508	0.00380537	0.253873	up	yes
MSTRG.9657	VIT_18s0001g03910	MSTRG.9657.1;MSTRG.9657.2;VIT_18s0001g03910.t01	GO:0042128(nitrate assimilation);GO:0030151(molybdenum ion binding);GO:0005829(cytosol);GO:0020037(heme binding);GO:0055114(oxidation-reduction process);GO:0046872(metal ion binding);GO:0016491(oxidoreductase activity);GO:0009703(nitrate reductase (NADH) activity);GO:0043546(molybdopterin cofactor binding);GO:0050464(nitrate reductase (NADPH) activity);GO:0006809(nitric oxide biosynthetic process)	00910(Nitrogen metabolism)	K10534	NA	Putative uncharacterized protein [Source:UniProtKB/TrEMBL;Acc:F6H905]	35.8806	34.6866	31.0295	67.3728	59.3377	81.7077	0.417149	-1.26137	0.00382328	0.253873	down	yes
MSTRG.11291	VIT_19s0014g01560	MSTRG.11291.1;VIT_19s0014g01560.t01	GO:0004190(aspartic-type endopeptidase activity);GO:0006508(proteolysis);GO:0003676(nucleic acid binding);GO:0005634(nucleus);GO:0003677(DNA binding)	NA	NA	NA	Putative uncharacterized protein [Source:UniProtKB/TrEMBL;Acc:F6H3Y2]	0.261002	0	0.314097	0.22837	0.248124	1.30151	0.479876	-1.05927	0.00385343	0.253873	down	yes
MSTRG.9655	VIT_18s0001g03850	VIT_18s0001g03850.t01	GO:0042254(ribosome biogenesis);GO:0015935(small ribosomal subunit);GO:0030529(intracellular ribonucleoprotein complex);GO:0005840(ribosome);GO:0006412(translation);GO:0005622(intracellular);GO:0003735(structural constituent of ribosome);GO:0003676(nucleic acid binding);GO:0003723(RNA binding);GO:0009507(chloroplast);GO:0009570(chloroplast stroma);GO:0009941(chloroplast envelope)	03010(Ribosome)	K02952	NA		3.19802	4.09695	4.63216	2.99638	2.90829	0.89657	2.82444	1.49796	0.00396955	0.253873	up	yes
MSTRG.11765	ATCSLE1	VIT_19s0015g00710.t01	GO:0030244(cellulose biosynthetic process);GO:0009833(plant-type primary cell wall biogenesis);GO:0016759(cellulose synthase activity);GO:0016760(cellulose synthase (UDP-forming) activity);GO:0005794(Golgi apparatus);GO:0016757(transferase activity, transferring glycosyl groups);GO:0071555(cell wall organization);GO:0016021(integral component of membrane);GO:0005886(plasma membrane);GO:0016020(me…	NA	NA	NA		0.347854	0.120752	0.210856	0	0.222502	1.50273	0.454755	-1.13684	0.00398449	0.253873	down	yes
MSTRG.11769	VIT_19s0015g00770	MSTRG.11769.3;MSTRG.11769.4;MSTRG.11769.1;MSTRG.11769.2;MSTRG.11769.5;MSTRG.11769.6;MSTRG.11769.7;VIT_19s0015g00770.t01	GO:0004674(protein serine/threonine kinase activity);GO:0005737(cytoplasm);GO:0035556(intracellular signal transduction);GO:0006468(protein phosphorylation);GO:0005524(ATP binding);GO:0004672(protein kinase activity);GO:0005886(plasma membrane);GO:0005634(nucleus)	NA	NA	NA		0	0.245937	0.056947	2.55296	2.5782	5.27366	0.179935	-2.47446	0.00404125	0.253873	down	yes
MSTRG.6347	VIT_14s0068g02070	MSTRG.6347.1;VIT_14s0068g02070.t01	GO:0071586(CAAX-box protein processing);GO:0004222(metalloendopeptidase activity);GO:0008237(metallopeptidase activity);GO:0006508(proteolysis);GO:0008233(peptidase activity);GO:0016787(hydrolase activity)	NA	NA	NA	Putative uncharacterized protein [Source:UniProtKB/TrEMBL;Acc:F6HUD9]	0.517139	0.876601	0.209967	9.27245	14.6125	29.2248	0.0501054	-4.31889	0.00408098	0.253873	down	yes
MSTRG.11804	VIT_19s0015g01210	MSTRG.11804.1;MSTRG.11804.2;MSTRG.11804.3;MSTRG.11804.4;VIT_19s0015g01210.t01	GO:0003676(nucleic acid binding);GO:0003723(RNA binding)	NA	NA	NA	Putative uncharacterized protein [Source:UniProtKB/TrEMBL;Acc:F6HAN5]	11.3868	10.5258	11.8025	12.1824	13.512	26.8466	0.421603	-1.24604	0.00409425	0.253873	down	yes
MSTRG.11818	VIT_19s0015g01390	VIT_19s0015g01390.t01	GO:0006289(nucleotide-excision repair);GO:0008094(DNA-dependent ATPase activity);GO:0006281(DNA repair);GO:0006366(transcription from RNA polymerase II promoter);GO:0006351(transcription, DNA-templated);GO:0000439(core TFIIH complex);GO:0070816(phosphorylation of RNA polymerase II C-terminal domain);GO:0006360(transcription from RNA polymerase I promoter);GO:0008353(RNA polymerase II carboxy-term…	03022(Basal transcription factors);03420(Nucleotide excision repair)	K03141	NA		0.238904	0.0551958	0	3.48378	2.05937	5.42447	0.16455	-2.6034	0.00417591	0.253873	down	yes
MSTRG.11821	VIT_19s0015g01400	VIT_19s0015g01400.t01	GO:0004190(aspartic-type endopeptidase activity);GO:0043130(ubiquitin binding);GO:0006508(proteolysis)	NA	NA	NA	Putative uncharacterized protein [Source:UniProtKB/TrEMBL;Acc:F6GY54]	0.388794	0.086816	0.419446	1.65343	1.00445	5.11709	0.196504	-2.34737	0.00423676	0.253873	down	yes
MSTRG.10193	VIT_18s0001g12120;VIT_18s0001g12110	MSTRG.10193.1;MSTRG.10193.2;VIT_18s0001g12110.t01;MSTRG.10193.4;VIT_18s0001g12120.t01	GO:0006355(regulation of transcription, DNA-templated);GO:0003700(transcription factor activity, sequence-specific DNA binding)	NA	NA	NA	Putative uncharacterized protein [Source:UniProtKB/TrEMBL;Acc:D7T731]	4.83905	2.92041	2.93599	7.3003	8.08963	12.6399	0.297212	-1.75044	0.00432264	0.253873	down	yes
MSTRG.1190	NEF1	VIT_01s0150g00290.t01	GO:0016021(integral component of membrane);GO:0016020(membrane)	NA	NA	NA	Protein DETOXIFICATION [Source:UniProtKB/TrEMBL;Acc:D7TEL3]	3.64413	3.92655	3.81691	3.3346	3.15589	0.952957	2.54884	1.34984	0.00440785	0.253873	up	yes
MSTRG.11907	VIT_19s0138g00120	VIT_19s0138g00120.t01	GO:0016021(integral component of membrane);GO:0016020(membrane);GO:0003843(1,3-beta-D-glucan synthase activity);GO:0006075((1->3)-beta-D-glucan biosynthetic process);GO:0000148(1,3-beta-D-glucan synthase complex)	NA	NA	NA	Putative uncharacterized protein [Source:UniProtKB/TrEMBL;Acc:D7T0D4]	1.31235	1.06967	1.11556	1.50267	2.13971	3.70242	0.43834	-1.18988	0.0044196	0.253873	down	yes
MSTRG.11913	VIT_19s0135g00070	VIT_19s0135g00070.t01	GO:0006412(translation);GO:0003735(structural constituent of ribosome);GO:0003723(RNA binding);GO:0016021(integral component of membrane);GO:0016020(membrane)	NA	NA	NA	Putative uncharacterized protein [Source:UniProtKB/TrEMBL;Acc:F6HKA8]	16.1025	19.1834	17.6728	38.5445	43.4644	49.8853	0.374698	-1.4162	0.00443728	0.253873	down	yes
MSTRG.279	VIT_01s0011g04030	VIT_01s0011g04030.t01	GO:0016021(integral component of membrane);GO:0016020(membrane)	NA	NA	EC:2.7.6.1	Putative uncharacterized protein [Source:UniProtKB/TrEMBL;Acc:D7TTH1]	4.2751	4.43219	3.82215	8.8622	10.7981	11.1202	0.424698	-1.23549	0.00446702	0.253873	down	yes
MSTRG.12152	VIT_19s0085g00380	VIT_19s0085g00380.t01	GO:0004618(phosphoglycerate kinase activity);GO:0006096(glycolytic process);GO:0016310(phosphorylation);GO:0016301(kinase activity);GO:0005524(ATP binding);GO:0016740(transferase activity)	01200(Carbon metabolism);01230(Biosynthesis of amino acids);00010(Glycolysis / Gluconeogenesis);00710(Carbon fixation in photosynthetic organisms)	K00927	EC:1.3.3.6	Acyl-coenzyme A oxidase [Source:UniProtKB/TrEMBL;Acc:F6H4X3]	7.85518	8.2698	9.57255	29.2684	23.4284	29.0364	0.322358	-1.63326	0.00450767	0.253873	down	yes
MSTRG.8435	VIT_16s0098g01770	VIT_16s0098g01770.t01	GO:0006887(exocytosis);GO:0006906(vesicle fusion);GO:0031201(SNARE complex);GO:0005484(SNAP receptor activity);GO:0000149(SNARE binding);GO:0016021(integral component of membrane);GO:0016020(membrane);GO:0006810(transport)	NA	NA	EC:2.7.1.25	Adenylyl-sulfate kinase [Source:UniProtKB/TrEMBL;Acc:F6HST3]	0.396033	0.441583	0.411957	1.1423	1.56879	2.42951	0.40798	-1.29343	0.00455393	0.253873	down	yes
MSTRG.2493	VIT_11s0149g00040	MSTRG.2493.1;VIT_11s0149g00040.t01	GO:0046939(nucleotide phosphorylation);GO:0006139(nucleobase-containing compound metabolic process);GO:0019205(nucleobase-containing compound kinase activity);GO:0016776(phosphotransferase activity, phosphate group as acceptor);GO:0004017(adenylate kinase activity);GO:0016310(phosphorylation);GO:0016301(kinase activity);GO:0005524(ATP binding);GO:0016740(transferase activity)	00230(Purine metabolism);00730(Thiamine metabolism)	K00939	NA		0.438833	0	0	0	0	1.43942	0.41758	-1.25988	0.00459456	0.253873	down	yes
MSTRG.8629	VIT_17s0000g02160	MSTRG.8629.1;VIT_17s0000g02160.t01	GO:0016021(integral component of membrane);GO:0016020(membrane)	NA	NA	NA		0.116414	0	0	0	0.17525	1.1077	0.468295	-1.09451	0.00460588	0.253873	down	yes
MSTRG.14039	VIT_04s0008g01300	MSTRG.14039.2;MSTRG.14039.1;MSTRG.14039.3;VIT_04s0008g01300.t01	GO:0006544(glycine metabolic process);GO:0005739(mitochondrion);GO:0055114(oxidation-reduction process);GO:0016491(oxidoreductase activity);GO:0003824(catalytic activity);GO:0004375(glycine dehydrogenase (decarboxylating) activity);GO:0006546(glycine catabolic process)	01200(Carbon metabolism);00630(Glyoxylate and dicarboxylate metabolism);00260(Glycine, serine and threonine metabolism)	K00281	EC:2.7.7.27	Glucose-1-phosphate adenylyltransferase [Source:UniProtKB/TrEMBL;Acc:F6HZG9]	0.512166	0.395675	0.404174	1.39704	2.08553	2.43378	0.404162	-1.30699	0.00461959	0.253873	down	yes
MSTRG.11573	THI1-1	VIT_19s0177g00140.t01	GO:0009228(thiamine biosynthetic process);GO:0005506(iron ion binding);GO:0006950(response to stress);GO:0005829(cytosol);GO:0009536(plastid);GO:0009507(chloroplast);GO:0055114(oxidation-reduction process);GO:0046872(metal ion binding);GO:0016491(oxidoreductase activity);GO:0052837(thiazole biosynthetic process)	00730(Thiamine metabolism)	K03146	NA	Putative uncharacterized protein [Source:UniProtKB/TrEMBL;Acc:F6HEI0]	0.160757	0.112588	0.067333	0.462669	0.37051	1.47317	0.439902	-1.18475	0.00469724	0.253873	down	yes
MSTRG.12014	VIT_19s0027g00230	VIT_19s0027g00230.t01	GO:0005634(nucleus);GO:0006355(regulation of transcription, DNA-templated);GO:0006351(transcription, DNA-templated);GO:0003677(DNA binding)	NA	NA	NA	Putative uncharacterized protein [Source:UniProtKB/TrEMBL;Acc:D7TGJ2];Putative uncharacterized protein [Source:UniProtKB/TrEMBL;Acc:D7TGJ1]	5.94747	5.71008	5.0964	9.41608	8.5406	17.8424	0.341255	-1.55108	0.00469827	0.253873	down	yes
MSTRG.21217	VIT_00s0187g00010	VIT_00s0187g00010.t01;MSTRG.21217.2;MSTRG.21217.3	GO:0046916(cellular transition metal ion homeostasis);GO:0030001(metal ion transport);GO:0046914(transition metal ion binding);GO:0046872(metal ion binding);GO:0005737(cytoplasm)	NA	NA	NA	Putative uncharacterized protein [Source:UniProtKB/TrEMBL;Acc:F6HPI4]	2.45793	2.50208	2.35918	1.00017	1.32497	0.38035	2.51637	1.33135	0.00475665	0.253873	up	yes
MSTRG.12056	VIT_19s0027g00790	MSTRG.12056.1;MSTRG.12056.2;MSTRG.12056.3;MSTRG.12056.4;VIT_19s0027g00790.t01;MSTRG.12056.6	GO:0005773(vacuole);GO:0009507(chloroplast)	NA	NA	NA	Putative uncharacterized protein [Source:UniProtKB/TrEMBL;Acc:F6GSJ9]	0.805679	1.66646	1.70596	2.25103	1.95676	0	2.65133	1.40672	0.00478316	0.253873	up	yes
MSTRG.19780	VIT_08s0007g06200	VIT_08s0007g06200.t01;MSTRG.19780.2	GO:0016021(integral component of membrane);GO:0016020(membrane)	NA	NA	NA		1.78402	1.96416	1.95609	4.64621	6.14244	6.72319	0.374525	-1.41686	0.0048104	0.253873	down	yes
MSTRG.12068	VIT_19s0027g01010;VIT_19s0027g01050	MSTRG.12068.1;VIT_19s0027g01010.t01;VIT_19s0027g01050.t01	GO:0016021(integral component of membrane);GO:0016020(membrane)	NA	NA	NA	Putative uncharacterized protein [Source:UniProtKB/TrEMBL;Acc:D7TTH4]	0	0	0	0.500331	0.932704	3.22328	0.22797	-2.13309	0.00485016	0.253873	down	yes
MSTRG.9167	DXR	VIT_17s0000g08390.t01	GO:0051484(isopentenyl diphosphate biosynthetic process, methylerythritol 4-phosphate pathway involved in terpenoid biosynthetic process);GO:0008299(isoprenoid biosynthetic process);GO:0070402(NADPH binding);GO:0030604(1-deoxy-D-xylulose-5-phosphate reductoisomerase activity);GO:0030145(manganese ion binding);GO:0046872(metal ion binding);GO:0055114(oxidation-reduction process)	00900(Terpenoid backbone biosynthesis)	K00099	NA	Putative uncharacterized protein [Source:UniProtKB/TrEMBL;Acc:D7TC86]	5.96195	6.49817	5.36347	11.8233	13.6813	17.6974	0.370881	-1.43097	0.0049161	0.253873	down	yes
