# Supplementary material for: Interfamily Grafted Hybrids Vitis vinifera/Schisandra chinensis Resulted in Transcriptomic, Phenotypic, and Metabolic Changes
Source: Plants (Basel). 2024 Jun 17;13(12):1676. doi: 10.3390/plants13121676 (PMC11207768; doi:10.3390/plants13121676)
Supplement: Supplementary file 1 [file plants-13-01676-s001.zip › Table S3.xlsx]

## Sheet: Sheet1
red is pvalue<=0.001,orange is pvalue <=0.01,blue is pvalue<=0.05,green is pvalue <=0.1.
Index	miR_name	miR_seq	up/down	fold_change(group2(mean)/group1(mean))	log2(fold_change)	pvalue(t_test)	group1(mean)	group2(mean)	group1/Vv_mix1(norm)	group1/Vv_mix2(norm)	group1/Vv_mix3(norm)	group2/VS_mix1(norm)	group2/VS_mix2(norm)	group2/VS_mix3(norm)	group1/Vv_mix1(raw)	group1/Vv_mix2(raw)	group1/Vv_mix3(raw)	group2/VS_mix1(raw)	group2/VS_mix2(raw)	group2/VS_mix3(raw)	Expression level
1	vvi-miR3627-5p	TTGTCGCAGGAGAGACGGCACT	down	0.0605211	-4.04642	1.26912e-05	120.276	7.27924	123.541	117.255	120.032	9.4694	10.3817	1.98663	142	112	130	9	8	2	middle
2	PC-3p-160935_32	ACCACTATTGAAATACCATTCACC	up	inf	inf	0.00146539	0	6.63563	0	0	0	6.31293	7.13741	6.45654	0	0	0	6	5.5	6.5	low
3	PC-5p-258348_18	CAAGGTGAATTACTCATGATG	down	0.138178	-2.8554	0.00260646	3.96149	0.547389	3.48002	4.71115	3.69329	0	0.648855	0.993313	4	4.5	4	0	0.5	1	low
4	vvi-MIR162-p5	GGATGCAGCGGTTCATCGATC	down	0.460859	-1.1176	0.00276247	483.74	222.936	492.423	433.425	525.37	269.352	170	229.455	566	414	569	256	131	231	middle
5	PC-3p-183443_28	TAGTATTTTGACTAAGGAATCTTC	up	5.1653	2.36885	0.00289162	2.45008	12.6554	2.61002	1.04692	3.69329	13.678	10.3817	13.9064	3	1	4	13	8	14	middle
6	PC-3p-467298_9	ACGAGATTGATTTTCAATCATTTT	up	3.24924	1.7001	0.00293993	2.24247	7.28633	1.74001	3.14076	1.84664	8.41724	6.48855	6.95319	2	3	2	8	5	7	low
7	bra-miR9563b-5p_L-2R-4_1ss16AC	GAACTCGTCTCTTCACTT	down	-inf	-inf	0.00304899	0.94675	0	0.870006	1.04692	0.923322	0	0	0	1	1	1	0	0	0	low
8	PC-3p-14755157_1	TTGACAATCATTTTATAAAGTGTT	down	-inf	-inf	0.00304899	0.94675	0	0.870006	1.04692	0.923322	0	0	0	1	1	1	0	0	0	low
9	PC-5p-1078672_4	AGAAGATGGCAAGAGACCAAC	up	5.09051	2.34781	0.00374415	0.328374	1.67159	0	0.523461	0.461661	1.57823	1.94657	1.48997	0	0.5	0.5	1.5	1.5	1.5	low
10	stu-miR827-5p_2ss8AC19TG	TTTGTTGCTGGTCATCTAGTC	down	0.419591	-1.25295	0.00455213	157.025	65.8861	133.981	172.742	164.351	56.8164	58.397	82.445	154	165	178	54	45	83	middle
11	PC-3p-9866470_1	TTATAAACACTTTTTTAAATCATT	up	inf	inf	0.0069248	0	1.11439	0	0	0	1.05216	1.29771	0.993313	0	0	0	1	1	1	low
12	vvi-miR3632-5p_1ss14AG	GGATTGGGGGCCGGTGGAAAGG	down	0.352878	-1.50276	0.00916165	139.347	49.1726	137.461	163.32	117.262	62.0772	63.5878	21.8529	158	156	127	59	49	22	middle
13	PC-3p-76913_74	ACTTTAGTTATGTTGCATGATATC	up	5.57852	2.47988	0.00928168	3.26071	18.1899	2.61002	2.09384	5.07827	18.9388	14.2748	21.3562	3	2	5.5	18	11	21.5	middle
14	vvi-MIR168-p3	CCCGCCTTGCATCAACTGAAT	down	0.569831	-0.811393	0.00959089	4993.31	2845.34	4937.28	5197.96	4844.67	3144.89	2280.08	3111.06	5675	4965	5247	2989	1757	3132	high
15	PC-3p-1082527_4	ATTGAATGATGTCAATAAGTTACT	up	4.34473	2.11927	0.0107374	0.638976	2.77618	0.870006	1.04692	0	2.10431	3.24428	2.97994	1	1	0	2	2.5	3	low
16	PC-3p-201983_25	AATTTTGGAAATGTAAATATGAAT	down	0.0797441	-3.64848	0.0112824	19.6451	1.56658	14.7901	21.9853	22.1597	2.10431	2.59542	0	17	21	24	2	2	0	middle
17	PC-3p-786951_5	CCATCATGAGTAAATTCACCTTGCC	down	-inf	-inf	0.0112968	2.63628	0	3.04502	2.09384	2.76997	0	0	0	3.5	2	3	0	0	0	low
18	vvi-miR2950-5p	TTCCATCTCTTGCACACTGGA	down	0.50883	-0.974744	0.0114433	1556.54	792.015	1296.31	1692.87	1680.45	753.343	629.39	993.313	1490	1617	1820	716	485	1000	middle
19	PC-5p-787511_5	AAATCACCTTCCAACATAATTGAT	down	0.21398	-2.22445	0.0117841	2.36687	0.506464	2.17501	2.6173	2.3083	0.526078	0	0.993313	2.5	2.5	2.5	0.5	0	1	low
20	PC-3p-590865_7	ACCAGAAATAGAACAAAACAC	up	2.85763	1.51482	0.0124923	1.6035	4.5822	0.870006	2.09384	1.84664	4.7347	4.54199	4.46991	1	2	2	4.5	3.5	4.5	low
21	ptc-miR167f-3p_L-2R+2	ATCATGTGGCAGTTTCACCTT	down	0.293974	-1.76624	0.0126823	11.0209	3.23986	10.0051	11.5161	11.5415	1.05216	5.19084	3.4766	11.5	11	12.5	1	4	3.5	middle
22	PC-5p-72217_80	TACACATGTAGTGCCATCATATGA	down	0.069038	-3.85647	0.0132966	78.5681	5.42418	82.6505	60.7214	92.3322	4.20862	9.08397	2.97994	95	58	100	4	7	3	middle
23	PC-3p-449813_10	CATCATGAGTAATTTCACCTTGCC	down	-inf	-inf	0.0138393	3.89363	0	4.78503	3.66422	3.23163	0	0	0	5.5	3.5	3.5	0	0	0	low
24	vvi-miR394a_R-2	TTGGCATTCTGTCCACCTCC	down	0.39363	-1.34509	0.0147352	624.86	245.963	570.289	649.964	654.327	311.263	120.687	305.94	655.5	620.833	708.667	295.833	93	308	middle
25	vvi-miR394b	TTGGCATTCTGTCCACCTCC	down	0.39363	-1.34509	0.0147352	624.86	245.963	570.289	649.964	654.327	311.263	120.687	305.94	655.5	620.833	708.667	295.833	93	308	middle
26	tcc-miR530b_L+2R-1_1	TCTGCATTTGCACCTGCACCT	up	3.15915	1.65953	0.0147851	4004.89	12652	6296.67	4249.45	1468.54	15655.5	10449.8	11850.7	7237.5	4059	1590.5	14879.5	8052.5	11930.5	high
27	tcc-miR530b_L+2R-1_2	TTTGCATTTGCACCTGCACCT	up	3.15915	1.65953	0.0147851	4004.89	12652	6296.67	4249.45	1468.54	15655.5	10449.8	11850.7	7237.5	4059	1590.5	14879.5	8052.5	11930.5	high
28	PC-5p-432324_10	TTCACAAGGTGAATTAACTCATGAT	down	0.155529	-2.68474	0.0165181	1.39064	0.216285	1.74001	1.04692	1.38498	0	0.648855	0	2	1	1.5	0	0.5	0	low
29	PC-3p-1729110_3	CTAAAATTACTGCCAAACACACTC	up	2.40477	1.2659	0.0165328	2.93516	7.05839	3.48002	2.09384	3.23163	5.78685	8.43512	6.95319	4	2	3.5	5.5	6.5	7	low
30	vvi-MIR845e-p3_2ss16TA18GA	TCTGATACCAATTGAAGAGAA	down	0.382097	-1.38799	0.0165724	14.2097	5.4295	12.3976	17.5359	12.6957	3.4195	6.16413	6.70486	14.25	16.75	13.75	3.25	4.75	6.75	middle
31	vvi-MIR845d-p3_2ss16TA18GA	TCTGATACCAATTGAAGAGAA	down	0.382097	-1.38799	0.0165724	14.2097	5.4295	12.3976	17.5359	12.6957	3.4195	6.16413	6.70486	14.25	16.75	13.75	3.25	4.75	6.75	middle
32	PC-5p-601660_7	GTGATTTTAGGAAACATTTTTAGC	up	13.1415	3.71606	0.0167419	0.153887	2.02231	0	0	0.461661	2.63039	1.94657	1.48997	0	0	0.5	2.5	1.5	1.5	low
33	vvi-miR403a	TTAGATTCACGCACAAACTCG	up	1.38883	0.473874	0.0178885	1461.26	2029.45	1251.13	1511.89	1620.77	1894.72	1982.25	2211.38	1438.07	1444.13	1755.37	1800.8	1527.5	2226.27	middle
34	PC-5p-24222_228	AATTTGGCTATTTTTTATGGTGAC	up	2.12786	1.0894	0.0181331	29.2628	62.267	32.6252	21.4619	33.7012	52.6078	59.6947	74.4985	37.5	20.5	36.5	50	46	75	middle
35	PC-5p-1644287_3	GTTTGACAGTAATTTTAGGAAGT	up	4.31541	2.1095	0.0188312	0.647862	2.79579	0.435003	1.04692	0.461661	3.15647	3.24428	1.98663	0.5	1	0.5	3	2.5	2	low
36	PC-5p-1738250_3	TATTTGATAGTGATTTTAGAAAGC	up	inf	inf	0.0190547	0	1.79622	0	0	0	2.10431	1.29771	1.98663	0	0	0	2	1	2	low
37	PC-5p-843656_5	CAAGGTGAATTACTCATGATGCGC	down	-inf	-inf	0.0190645	2.50299	0	3.04502	2.6173	1.84664	0	0	0	3.5	2.5	2	0	0	0	low
38	PC-3p-530873_8	ATGAGTAATTCACCTTGCGAAAAT	down	-inf	-inf	0.0200825	2.78128	0	3.48002	2.09384	2.76997	0	0	0	4	2	3	0	0	0	low
39	PC-3p-1421955_3	TTTGATAATGATTTTAAGAAGTGT	up	2.06985	1.04953	0.0210785	1.23675	2.55989	1.74001	1.04692	0.923322	2.10431	2.59542	2.97994	2	1	1	2	2	3	low
40	PC-3p-1513_2080	CATCATGAGTAAATTCACCTTGCC	down	-inf	-inf	0.0216948	334.594	0	252.737	425.573	325.471	0	0	0	290.5	406.5	352.5	0	0	0	middle
41	PC-5p-165639_31	TAAAAGTAACCTGTTAACATCATC	up	1.83777	0.877956	0.0222237	7.40597	13.6105	9.13506	5.23461	7.84824	15.7823	13.626	11.4231	10.5	5	8.5	15	10.5	11.5	middle
42	PC-3p-334822_14	ACGGAGTGAGTGGTGAAGAGCCA	up	4.46118	2.15742	0.0224011	1.24281	5.54439	0.435003	0.523461	2.76997	5.78685	3.89313	6.95319	0.5	0.5	3	5.5	3	7	low
43	vvi-miR479	TGTGGTATTGGTTCGGCTCATC	up	2.19797	1.13617	0.0230043	50.5557	111.12	56.5504	31.4076	63.7092	136.78	101.221	95.3581	65	30	69	130	78	96	middle
44	PC-5p-177079_29	AAGGATTAGTGTTCTAGGGAAAGG	up	3.97264	1.9901	0.023222	2.16573	8.60365	3.48002	2.09384	0.923322	9.4694	10.3817	5.95988	4	2	1	9	8	6	middle
45	vvi-MIR167c-p3	GATCATGTGGTAGCCTCACC	down	0.129027	-2.95426	0.0244626	35.5411	4.58574	32.1902	28.2669	46.1661	4.20862	2.59542	6.95319	37	27	50	4	2	7	middle
46	PC-3p-370784_12	AAGGGAAGTTGGGTTTGTTTTGGG	up	2.17433	1.12057	0.0244905	4.17717	9.08255	3.48002	6.28153	2.76997	10.5216	7.78626	8.93982	4	6	3	10	6	9	middle
47	PC-3p-12739878_1	ATCAATTATGTTGGAAGGTGATTT	down	-inf	-inf	0.0253485	0.772263	0	0.870006	0.523461	0.923322	0	0	0	1	0.5	1	0	0	0	low
48	vvi-miR164a	TGGAGAAGCAGGGCACGTGCA	down	0.227263	-2.13757	0.0266106	7493.03	1702.89	8215.32	8746.85	5516.92	1892.65	1787.38	1428.63	9442.83	8354.83	5975.08	1798.83	1377.33	1438.25	high
49	PC-3p-163439_32	ATGGAGAAGGTCATGTAGAGGAGA	up	4.50197	2.17056	0.0269302	4.22766	19.0328	0	5.75807	6.92491	17.8866	25.3054	13.9064	0	5.5	7.5	17	19.5	14	middle
50	PC-5p-623544_7	TCATTTCTTGAAGAGACGATTTCC	up	4.09395	2.03349	0.0275923	0.987949	4.04462	0.870006	2.09384	0	5.26078	3.89313	2.97994	1	2	0	5	3	3	low
51	PC-5p-662110_6	TCAGTTGACAATTGAGGCTTC	up	7.02792	2.8131	0.0281478	0.783977	5.50973	1.30501	1.04692	0	7.36509	5.19084	3.97325	1.5	1	0	7	4	4	low
52	PC-5p-22696_241	ATTTTTATCACTTGCTGATGTGGT	up	2.65849	1.4106	0.0288126	15.6771	41.6773	19.5751	5.75807	21.6981	29.9864	47.3664	47.679	22.5	5.5	23.5	28.5	36.5	48	middle
53	PC-5p-630830_7	TGGCAAGGTGAATTACTCATGATT	down	-inf	-inf	0.0288729	1.7279	0	1.30501	1.57038	2.3083	0	0	0	1.5	1.5	2.5	0	0	0	low
54	PC-5p-3331525_2	GTGATTATGAGAAGTATTTTTAGT	up	4.2235	2.07844	0.0297032	0.464489	1.96177	0.870006	0.523461	0	2.10431	1.29771	2.48328	1	0.5	0	2	1	2.5	low
55	PC-3p-146499_36	ACTTCCTATAATCACTGCCAAATG	up	2.07481	1.05298	0.030315	4.81978	10.0001	5.65504	4.18769	4.61661	7.89116	11.6794	10.4298	6.5	4	5	7.5	9	10.5	middle
56	csi-miR169_L+4R-1_1ss13AG	TCTAGAGCCAAGGATGACTTGCCG	down	0.147651	-2.75973	0.030591	2.24247	0.331104	1.74001	3.14076	1.84664	0	0	0.993313	2	3	2	0	0	1	low
57	PC-5p-64534_90	ATGGATTTTTTGAATTGCTTCTCC	down	0.580487	-0.784665	0.0306568	44.973	26.1062	42.6303	38.7361	53.5527	21.0431	32.4428	24.8328	49	37	58	20	25	25	middle
58	vvi-miR166a_L+2	TCTCGGACCAGGCTTCATTCC	down	0.749332	-0.416323	0.0313391	6228.61	4667.3	6100.26	6517.17	6068.41	5178.11	4816.02	4007.77	7011.75	6225.08	6572.37	4921.43	3711.17	4034.75	high
59	vvi-MIR535c-p3	GTGCTCTCTGTCGCTGTCATA	down	0.278185	-1.84588	0.0360048	198.418	55.1969	161.386	261.207	172.661	71.5466	55.8016	38.2426	185.5	249.5	187	68	43	38.5	middle
60	PC-5p-180860_28	CTAGGGAAAGGAAAAAGAATA	up	2.61944	1.38926	0.0369267	5.22409	13.6842	3.48002	9.42229	2.76997	11.5737	15.5725	13.9064	4	9	3	11	12	14	middle
61	stu-MIR8005a-p5_1ss19GT	AGGGTTTAGGGTTTAGGGTTTAGG	down	0.481421	-1.05463	0.0369869	60.4918	29.122	69.6005	63.8622	48.0127	28.4082	31.1451	27.8128	80	61	52	27	24	28	middle
62	PC-3p-89135_63	TGTACCCTTTGTCATATTCTTCGT	up	2.21783	1.14915	0.0385011	8.33657	18.4891	7.83005	12.5631	4.61661	22.0953	19.4657	13.9064	9	12	5	21	15	14	middle
63	PC-5p-3816867_2	TTATTCAACTAAAAACAATATGTT	up	5.79788	2.53553	0.0386205	0.290002	1.6814	0.870006	0	0	2.10431	1.94657	0.993313	1	0	0	2	1.5	1	low
64	PC-5p-999010_4	ATAGGACAGGACATTGATTATCAA	down	0.185222	-2.43267	0.038785	0.94675	0.175359	0.870006	1.04692	0.923322	0.526078	0	0	1	1	1	0.5	0	0	low
65	PC-5p-1886638_2	AACATTTCAAGATCCCAAACAGAC	up	5.1932	2.37662	0.0388995	0.580004	3.01207	1.74001	0	0	3.15647	3.89313	1.98663	2	0	0	3	3	2	low
66	PC-5p-274301_17	ATGATTCTAGAAAACGTTTATAGT	up	3.12655	1.64457	0.0396818	2.1423	6.69801	2.61002	1.04692	2.76997	8.94332	5.19084	5.95988	3	1	3	8.5	4	6	low
67	PC-3p-1149081_4	AAAAACACTTCTTATAATCACTGT	up	2.57418	1.36411	0.040654	1.96781	5.0655	2.61002	0.523461	2.76997	4.7347	6.48855	3.97325	3	0.5	3	4.5	5	4	low
68	tcc-miR172b_L+4R-2	AATGAGAATCTTGATGATGCTGC	up	inf	inf	0.0411481	0	2.45488	0	0	0	2.63039	3.24428	1.48997	0	0	0	2.5	2.5	1.5	low
69	PC-3p-160709_32	ATTGGTGTTTGAGAATTTATTAGT	up	3.03982	1.60399	0.0411595	7.1604	21.7663	6.09004	5.23461	10.1565	23.1474	27.2519	14.8997	7	5	11	22	21	15	middle
70	PC-3p-19252_277	ATTTATTGAGCTCATGTGCAAGTC	up	2.31725	1.21242	0.0420566	36.6857	85.0101	49.5903	42.9238	17.5431	59.9729	94.7329	100.325	57	41	19	57	73	101	middle
71	PC-3p-502492_9	ATTTTAGTTATGTTAGATGATGTC	up	3.91853	1.97031	0.0421498	0.790035	3.09578	0	0.523461	1.84664	4.20862	2.59542	2.48328	0	0.5	2	4	2	2.5	low
72	vvi-miR3631a-3p_R+3_1ss21AG	TATATTGGATGATGTCAACAGGTT	down	0.415199	-1.26812	0.0430325	7.30177	3.03169	5.22003	8.37537	8.3099	4.20862	3.89313	0.993313	6	8	9	4	3	1	low
73	PC-3p-147326_36	GTGATTGACAGTGATTTTAGGAAG	up	2.69506	1.43032	0.044335	5.18087	13.9627	3.04502	4.18769	8.3099	9.4694	17.5191	14.8997	3.5	4	9	9	13.5	15	middle
74	vvi-MIR167d-p3	GGTCATGCCCTGACAGCCTCACT	up	2.25123	1.17071	0.0466204	55.8113	125.644	44.3703	33.5015	89.5622	134.676	118.092	124.164	51	32	97	128	91	125	middle
75	PC-5p-88220_64	TTTTCGCAAGGTGAATTACTCAT	down	0.0251692	-5.3122	0.0474607	22.5277	0.567004	14.7901	20.9384	31.8546	1.05216	0.648855	0	17	20	34.5	1	0.5	0	middle
76	vvi-MIR159c-p5	GAGCTCCTTGAAGTCCAATA	down	0.357654	-1.48337	0.0476617	1651.42	590.637	1213.66	1683.45	2057.16	610.25	539.848	621.814	1395	1608	2228	580	416	626	middle
77	PC-3p-49361_118	CACCATAAACAATAGCCAAATTTT	up	1.98976	0.992595	0.048461	20.0817	39.9577	16.9651	14.6569	28.623	29.9864	48.6641	41.2225	19.5	14	31	28.5	37.5	41.5	middle
78	PC-5p-236401_21	AATGTAAAAGCGAACCTCTAATT	up	2.41756	1.27355	0.0485261	8.50863	20.5701	10.4401	10.4692	4.61661	23.1474	24.6565	13.9064	12	10	5	22	19	14	middle
79	aly-miR408-3p_L-1R+4	TGCACTGCCTCTTCCCTGGCTCCA	up	3.34302	1.74115	0.0491044	7.64293	25.5504	7.10505	8.89883	6.92491	27.1807	17.5191	31.9516	8.16667	8.5	7.5	25.8333	13.5	32.1667	middle
Following miRNAs do not show significant difference (p-value<=0.05).
80	PC-3p-36346_159	CAAAATTCAAAATAATTGGTCATG	up	2.49317	1.31798	0.0518385	26.202	65.326	31.3202	25.1261	22.1597	78.9116	71.3741	45.6924	36	24	24	75	55	46	middle
81	PC-5p-4922_793	AATGTTTGAAAATCAATCTCAATC	up	3.81716	1.9325	0.0527091	69.2928	264.502	49.5903	65.956	92.3322	277.769	343.893	171.843	57	63	100	264	265	173	middle
82	PC-3p-11830_405	GCACAAGGAAGTAAAATTATA	up	1.73718	0.796748	0.0530073	54.1667	94.0973	48.7203	56.5337	57.246	106.268	102.519	73.5052	56	54	62	101	79	74	middle
83	PC-3p-331806_14	CACACAAAGTATACAATTGACACT	down	0.209807	-2.25287	0.0534552	12.21	2.56174	16.0951	13.61	6.92491	4.20862	0	3.4766	18.5	13	7.5	4	0	3.5	middle
84	PC-3p-3354060_2	TTGAAAACGCTTCCTAAAATCACT	up	4.58581	2.19718	0.0554538	0.638976	2.93022	0.870006	1.04692	0	4.20862	2.59542	1.98663	1	1	0	4	2	2	low
85	PC-3p-1594933_3	GCTTGTCACATGGATTTCTCCATC	down	-inf	-inf	0.055518	1.83453	0	2.61002	1.04692	1.84664	0	0	0	3	1	2	0	0	0	low
86	ptc-miR403a_L+1	TTTAGATTCACGCACAAACTCG	down	0.0467623	-4.41851	0.0559197	285.408	13.3463	303.632	160.179	392.412	22.0953	12.9771	4.96657	349	153	425	21	10	5	middle
87	PC-5p-6695_620	TGGTTGGCTGTATATAGTATGAGA	down	0.0571005	-4.13035	0.0563886	125.361	7.15816	124.411	74.8549	176.816	8.41724	9.08397	3.97325	143	71.5	191.5	8	7	4	middle
88	PC-3p-159525_33	AGTAATATCCACAAATGAAGTTCC	up	1.99464	0.996125	0.0569121	5.21884	10.4097	5.22003	6.28153	4.15495	12.0998	11.6794	7.44985	6	6	4.5	11.5	9	7.5	middle
89	PC-3p-1148669_4	GTTAGTAACTGTGGTTTTATGGTT	down	0.14981	-2.73879	0.0571751	2.21016	0.331104	1.30501	2.09384	3.23163	0	0	0.993313	1.5	2	3.5	0	0	1	low
90	PC-3p-964823_4	AAGTTTAGTTTAATTATATTGGTT	up	6.16583	2.6243	0.0574147	0.153887	0.948841	0	0	0.461661	1.05216	1.29771	0.496657	0	0	0.5	1	1	0.5	low
91	vvi-MIR3631a-p5_2ss4AG19GA	TTTGACTGAATAGAAAAAACC	up	8.29086	3.05152	0.0588942	0.298888	2.47804	0.435003	0	0.461661	3.15647	1.29771	2.97994	0.5	0	0.5	3	1	3	low
92	rgl-MIR5141-p3_1ss18TG	AGTTTTGAACTACCGCAGACTTGT	down	0.208803	-2.25978	0.0590817	1.58573	0.331104	1.74001	2.09384	0.923322	0	0	0.993313	2	2	1	0	0	1	low
93	vvi-MIR319e-p5	GGGGGTTCCTTTGCAGCCCAAA	up	6.15214	2.62109	0.059202	0.348974	2.14693	0	1.04692	0	3.15647	1.29771	1.98663	0	1	0	3	1	2	low
94	vvi-miR395a	CTGAAGTGTTTGGGGGAACTC	down	0.579374	-0.787433	0.0594206	122.842	71.1713	122.888	102.877	142.76	45.6811	98.8639	68.969	141.25	98.2667	154.615	43.4167	76.1833	69.4333	middle
95	PC-3p-1687097_3	GTTGGATGATGTTAACATGTTACT	up	3.24805	1.69958	0.0604411	2.29619	7.45814	2.61002	1.04692	3.23163	9.4694	8.43512	4.46991	3	1	3.5	9	6.5	4.5	low
96	vvi-miR390	AAGCTCAGGAGGGATAGCGCC	down	0.227175	-2.13812	0.0604643	1485.61	337.493	2068.87	1050.06	1337.89	416.653	329.619	266.208	2378	1003	1449	396	254	268	middle
97	PC-5p-128400_42	TCTTTTTAAAACAACAAGGGTACT	up	2.1932	1.13304	0.0611239	12.1825	26.7187	10.4401	17.7977	8.3099	25.2517	35.0382	19.8663	12	17	9	24	27	20	middle
98	PC-5p-49762_118	TACTATTGTTCAAAATAACCCTTT	down	0.0772189	-3.6949	0.0611792	67.5722	5.21785	44.3703	58.6276	99.7188	9.4694	5.19084	0.993313	51	56	108	9	4	1	middle
99	PC-3p-2687183_2	TTAATTGGCAATTGAGGCTTCAGT	down	0.334258	-1.58096	0.0615775	1.54453	0.516271	1.74001	1.04692	1.84664	1.05216	0	0.496657	2	1	2	1	0	0.5	low
100	PC-3p-1807506_3	AAACGCTTTCTAGAATCACTCCCA	up	3.03744	1.60286	0.0620325	0.801749	2.43526	0.435003	1.04692	0.923322	1.57823	3.24428	2.48328	0.5	1	1	1.5	2.5	2.5	low
101	PC-5p-3680964_2	TGTTTGATAGTGATTATAAGAAGC	up	3.13171	1.64695	0.0627199	1.63055	5.10643	3.04502	0	1.84664	4.20862	7.13741	3.97325	3.5	0	2	4	5.5	4	low
102	PC-3p-307724_15	AAAGCCTTATGTTTCAACTATTTGG	up	5.23538	2.3883	0.0635961	2.24247	11.7402	1.74001	3.14076	1.84664	8.41724	16.8702	9.93313	2	3	2	8	13	10	middle
103	tcc-miR167a_R+2	TGAAGCTGCCAGCATGATCTAAC	down	0.550742	-0.86055	0.0637525	46.4077	25.5587	34.8002	55.4868	48.9361	16.3084	35.0382	25.3295	40	53	53	15.5	27	25.5	middle
104	sly-miR168a-3p_R+1_1ss3TC	CCCGCCTTGCATCAACTGAATT	down	0.657316	-0.605341	0.0657088	274.225	180.253	260.132	252.308	310.236	184.127	127.176	229.455	299	241	336	175	98	231	middle
105	PC-5p-1049671_4	AAAAATACCCTAGACAGCACCACT	down	-inf	-inf	0.0658918	0.92615	0	0.870006	0.523461	1.38498	0	0	0	1	0.5	1.5	0	0	0	low
106	PC-3p-783177_5	TCATGAGTAAATTCACCTTGCCT	down	-inf	-inf	0.0658918	1.8523	0	1.74001	1.04692	2.76997	0	0	0	2	1	3	0	0	0	low
107	PC-3p-146350_36	TTTGACTGGGAAAACAAAGTTATG	up	6.64347	2.73194	0.0660771	2.75139	18.2788	0.435003	3.66422	4.15495	13.678	27.2519	13.9064	0.5	3.5	4.5	13	21	14	middle
108	PC-3p-780645_5	TAAAATCACTGTCAAACGCACTCT	up	4.53294	2.18045	0.0663715	1.92944	8.74605	3.48002	0	2.3083	8.94332	12.3283	4.96657	4	0	2.5	8.5	9.5	5	middle
109	PC-5p-2363698_2	ATTTTAGGAAGTGTTTTTAACATC	up	4.14543	2.05152	0.0670996	0.597776	2.47804	0.870006	0	0.923322	3.15647	1.29771	2.97994	1	0	1	3	1	3	low
110	PC-3p-2881974_2	TTTAAAATCACCATTAAACGCATT	up	4.14543	2.05152	0.0670996	0.597776	2.47804	0.870006	0	0.923322	3.15647	1.29771	2.97994	1	0	1	3	1	3	low
111	vvi-MIR477a-p3_1ss9AC	GTTGGAAGCCAGTGGGGGACC	up	17.0018	4.08762	0.0676211	422.429	7182.07	53.9404	86.8945	1126.45	10864.6	4397.94	6283.7	62	83	1220	10326	3389	6326	high
112	tcc-miR399a_1ss21GT	CGCCAAAGGAGAGTTGCCCTT	down	0.20655	-2.27544	0.0678428	140.76	29.0741	210.541	112.021	99.7188	60.4989	20.7634	5.95988	242	107	108	57.5	16	6	middle
113	PC-5p-21481_252	AGTACTTTTCTTGCTTTTGAAAGC	up	2.09318	1.0657	0.0691206	42.0382	87.9938	42.6303	34.5484	48.9361	67.3379	114.199	82.445	49	33	53	64	88	83	middle
114	PC-3p-44848_130	ATGAACTTGGATTCATGTGTCACA	up	1.90473	0.929589	0.0699005	32.433	61.7762	36.1052	17.7977	43.3961	71.5466	70.0764	43.7058	41.5	17	47	68	54	44	middle
115	tcc-miR164a_L+1	CTGGAGAAGCAGGGCACGTGCA	down	0.298748	-1.743	0.0700898	153.192	45.7659	183.571	183.211	92.7938	45.7688	49.313	42.2158	211	175	100.5	43.5	38	42.5	middle
116	PC-5p-3262_1082	AGAAGAGAGAGAGTACAGCTA	down	0.222143	-2.17044	0.07123	350.126	77.7779	222.721	503.569	324.086	76.8073	116.794	39.7325	256	481	351	73	90	40	middle
117	PC-5p-2399958_2	TCAACATAATTAAACTGAATCTAT	up	inf	inf	0.0722043	0	2.2599	0	0	0	1.05216	3.24428	2.48328	0	0	0	1	2.5	2.5	low
118	mdm-miR408a_L-1R+2_1ss21CT	TGCACTGCCTCTTCCCTGGTTT	up	5.21051	2.38142	0.0730123	1.48434	7.73419	2.17501	1.04692	1.2311	4.03326	9.73283	9.43647	2.5	1	1.33333	3.83333	7.5	9.5	low
119	PC-5p-50391_116	AGCTTAAGTTGTTAGGTAATGGGG	up	3.62928	1.85968	0.0730497	17.1263	62.1562	23.4902	9.42229	18.4664	38.9297	86.9466	60.5921	27	9	20	37	67	61	middle
120	PC-5p-249174_19	GCAAGGTGAATTACTCATGATGCG	down	-inf	-inf	0.0731073	4.27491	0	5.22003	5.75807	1.84664	0	0	0	6	5.5	2	0	0	0	low
121	PC-5p-533117_8	AACATCATCCAACATAAGTAAAGT	up	1.99139	0.993774	0.0736886	2.67465	5.32626	2.17501	2.6173	3.23163	3.68254	5.8397	6.45654	2.5	2.5	3.5	3.5	4.5	6.5	low
122	PC-5p-416649_11	ATTGACATCGTCCAACATAAT	up	1.76758	0.821774	0.074928	8.84064	15.6265	5.22003	8.37537	12.9265	17.3606	13.626	15.893	6	8	14	16.5	10.5	16	middle
123	tcc-miR396c_L-2R+1	CCACAGCTTTCTTGAACTTT	down	0.353635	-1.49966	0.0759867	5.5149	1.95026	4.78503	5.75807	6.00159	4.20862	0.648855	0.993313	5.5	5.5	6.5	4	0.5	1	low
124	stu-miR160a-3p_1ss16AT	GCGTATGAGGAGCCATGCATA	down	0.52109	-0.940396	0.0761197	755.964	393.925	568.984	981.489	717.421	304.073	324.428	553.275	654	937.5	777	289	250	557	middle
125	PC-5p-39943_146	TGGCAAGGTGAATTACTCATGAT	down	0.00964077	-6.69664	0.0770806	44.8689	0.43257	43.9353	68.0499	22.6214	0	1.29771	0	50.5	65	24.5	0	1	0	middle
126	PC-5p-122918_44	ACCGCTGCTAGAGCTCGCGAT	down	0.40389	-1.30797	0.0772186	30.8396	12.4558	37.4102	36.6422	18.4664	8.41724	9.08397	19.8663	43	35	20	8	7	20	middle
127	PC-5p-1188790_4	AAAACGCTTTGTAGAATTACTATC	up	4.12502	2.0444	0.0776683	0.923322	3.80872	0	0	2.76997	4.20862	3.24428	3.97325	0	0	3	4	2.5	4	low
128	vvi-MIR535a-p3	GTGCTCTCTCTCGCTGTCATA	down	0.300822	-1.73302	0.0777741	82.7247	24.8854	48.2853	109.403	90.4855	32.6168	24.6565	17.383	55.5	104.5	98	31	19	17.5	middle
129	vvi-MIR164d-p3	CACGTGCTCCCCTTCTCCAAC	down	0.482909	-1.05018	0.0791611	121.148	58.5035	101.791	163.32	98.3338	71.0205	38.9313	65.5587	117	156	106.5	67.5	30	66	middle
130	vvi-MIR164a-p3	CACGTGCTCCCCTTCTCCAAC	down	0.482909	-1.05018	0.0791611	121.148	58.5035	101.791	163.32	98.3338	71.0205	38.9313	65.5587	117	156	106.5	67.5	30	66	middle
131	PC-3p-555924_8	AAACACAGTGGTATGGTTTGTAGT	up	3.82363	1.93494	0.0799957	3.18357	12.1728	0.870006	3.14076	5.53993	8.41724	18.1679	9.93313	1	3	6	8	14	10	middle
132	tcc-miR171d_1ss1TC	CGATTGAGCCGTGCCAATATC	down	0.652212	-0.616587	0.0802636	6.81951	4.44777	5.22003	7.85191	7.38657	3.68254	5.19084	4.46991	6	7.5	8	3.5	4	4.5	low
133	PC-3p-80930_70	ACTTATCTAAACGAACAACTCACC	up	3.10037	1.63244	0.0815533	9.54504	29.5931	0.870006	8.37537	19.3898	37.3515	35.0382	16.3897	1	8	21	35.5	27	16.5	middle
134	vun-miR164	TGGAGAAGGGGAGCACGTGCA	down	0.048662	-4.36106	0.0818135	3.40208	0.165552	1.74001	5.23461	3.23163	0	0	0.496657	2	5	3.5	0	0	0.5	low
135	PC-5p-650322_7	CAAGGTGAATTACTCATGATGCC	down	0.228409	-2.13031	0.0828065	1.44961	0.331104	0.870006	2.09384	1.38498	0	0	0.993313	1	2	1.5	0	0	1	low
136	PC-3p-536767_8	TCATGAGTTAATTCACCTTGCGAAA	down	-inf	-inf	0.0840417	2.74008	0	3.48002	1.04692	3.69329	0	0	0	4	1	4	0	0	0	low
137	PC-5p-213725_23	TTTCGCAAGGTGAATTACTCATG	down	-inf	-inf	0.0841383	12.5784	0	9.57006	7.85191	20.3131	0	0	0	11	7.5	22	0	0	0	middle
138	vvi-miR3636-5p	TCGGTTTGCTTCTTTGATAGATTC	up	1.2972	0.375402	0.0844629	186.053	241.348	198.361	153.897	205.901	240.944	272.519	210.582	228	147	223	229	210	212	middle
139	PC-5p-69792_83	AATATTACAGAGCCATTTTGG	down	0.543548	-0.879521	0.0847319	19.8931	10.8128	21.7501	24.0792	13.8498	10.5216	12.9771	8.93982	25	23	15	10	10	9	middle
140	PC-3p-7513955_1	CATCATGAGTAATTTCACCTTGCCA	down	-inf	-inf	0.0861827	1.7073	0	1.30501	1.04692	2.76997	0	0	0	1.5	1	3	0	0	0	low
141	vvi-MIR403f-p5	AGTTTGTGCGTGACTCTAAAA	down	0.377742	-1.40453	0.0870242	275.369	104.018	232.292	384.22	209.594	113.633	92.1375	106.285	267	367	227	108	71	107	middle
142	tcc-miR167a_R+1	TGAAGCTGCCAGCATGATCTAT	down	0.438986	-1.18775	0.0874057	492.407	216.16	394.983	685.21	397.028	136.78	250.458	261.241	454	654.5	430	130	193	263	middle
143	vvi-MIR3631a-p3_2ss5AT19GA	TTTATCTGAATAGAAAAAACC	down	0.363539	-1.45982	0.0886068	1.42012	0.516271	1.30501	1.57038	1.38498	1.05216	0	0.496657	1.5	1.5	1.5	1	0	0.5	low
144	ptc-miR403a_R-1_1ss20CT	TTAGATTCACGCACAAACTT	up	2.50201	1.32309	0.0891578	12.6789	31.7228	12.1801	7.85191	18.0048	28.4082	22.0611	44.6991	14	7.5	19.5	27	17	45	middle
145	PC-5p-333575_14	AAAATCATTATCAAACACACTCTT	up	3.33273	1.73671	0.0908819	2.82248	9.40656	3.48002	3.14076	1.84664	11.5737	11.6794	4.96657	4	3	2	11	9	5	middle
146	rco-miR395a_L-1R+1	TGAAGTGTTTGGGGGAACTCT	down	0.351375	-1.50892	0.0909848	2.50016	0.878494	2.17501	2.09384	3.23163	0	0.648855	1.98663	2.5	2	3.5	0	0.5	2	low
147	vvi-MIR477a-p5	TCCCTCAAAGGCTTCCAATTT	up	2.44743	1.29127	0.0910173	4962.54	12145.5	5312.25	5705.72	3869.64	15898.1	7599.39	12938.9	6106	5450	4191	15110	5856	13026	high
148	ptc-miR159d_R-1_1ss1CT	TTTGGATTGAAGGGAGCTCC	down	0.0951976	-3.39293	0.0917097	4.54392	0.43257	2.61002	7.32845	3.69329	0	1.29771	0	3	7	4	0	1	0	low
149	vvi-MIR319f-p5	GAGCTTCCTTCAGTCCACTC	down	0.582292	-0.780185	0.0917545	44.8551	26.1188	57.4204	35.5953	41.5495	23.1474	36.3359	18.8729	66	34	45	22	28	19	middle
150	PC-3p-63474_92	GTGGCTCAAATGTTTTTTCTCAGG	up	1.52538	0.609167	0.0922941	9.00018	13.7287	6.96005	9.42229	10.6182	10.5216	14.2748	16.3897	8	9	11.5	10	11	16.5	middle
151	vvi-MIR160a-p3	TCCTAGTTGGCATCAGAGGAG	down	0.391725	-1.35209	0.0927332	7.05296	2.76282	4.35003	9.42229	7.38657	2.10431	5.19084	0.993313	5	9	8	2	4	1	low
152	PC-3p-3511219_2	CAAACACTTCTTAGAATTACTATC	up	3.84271	1.94212	0.093157	0.290002	1.11439	0.870006	0	0	1.05216	1.29771	0.993313	1	0	0	1	1	1	low
153	PC-5p-953896_4	AACATCATCCAACATAACTAAACT	up	4.47074	2.16051	0.0959974	1.23675	5.52919	1.74001	1.04692	0.923322	3.68254	8.43512	4.46991	2	1	1	3.5	6.5	4.5	low
154	vvi-MIR390-p3	CGCTATCTATCCTGAGTTTCA	down	0.437766	-1.19177	0.09649	139.339	60.9981	187.921	142.381	87.7156	64.1815	83.0535	35.7593	216	136	95	61	64	36	middle
155	PC-5p-745870_6	GATACTAACTAACATAATTAACGT	up	4.24192	2.08472	0.0974422	1.6241	6.88929	0.870006	2.6173	1.38498	6.31293	10.3817	3.97325	1	2.5	1.5	6	8	4	middle
156	PC-3p-149006_35	AAAACTTATTTAAATTGGAATGTG	up	2.2652	1.17964	0.0975864	3.79265	8.59113	5.22003	5.23461	0.923322	7.36509	6.48855	11.9198	6	5	1	7	5	12	middle
157	PC-5p-1201119_4	CGTTTGACAGTGATTTTAGAAAGC	up	5.00787	2.3242	0.098184	1.55341	7.77929	1.30501	1.04692	2.3083	4.20862	11.6794	7.44985	1.5	1	2.5	4	9	7.5	middle
158	PC-5p-591598_7	AACCAATATAATTAAAATGAACTT	up	2.70263	1.43436	0.0983533	1.35227	3.65467	2.61002	0.523461	0.923322	2.10431	3.89313	4.96657	3	0.5	1	2	3	5	low
159	amg-miR2086_L+4R-1_1ss23GC	AAGTGACATGAATGCAGAACTGCA	up	inf	inf	0.0992704	0	1.7766	0	0	0	1.05216	1.29771	2.97994	0	0	0	1	1	3	low
160	PC-3p-1949113_2	AAAATCACTATCAAATGTACTCAT	up	6.43768	2.68654	0.102917	0.656748	4.22793	0	1.04692	0.923322	4.20862	6.48855	1.98663	0	1	1	4	5	2	low
161	vvi-MIR3631a-p3_1ss6TC	CTATTCAGCCAAAAAACAAACACC	up	1.82779	0.870099	0.104353	458.553	838.137	475.893	433.949	465.816	812.79	1082.29	619.331	547	414.5	504.5	772.5	834	623.5	middle
162	PC-5p-307706_15	AGGTAAGGGTAGAATTCAAGAACC	down	0.280181	-1.83557	0.105238	4.60329	1.28975	5.22003	6.28153	2.3083	1.57823	1.29771	0.993313	6	6	2.5	1.5	1	1	low
163	mes-MIR1446-p5_2ss19AG21GC	CTGAACTCTCTCCCTCATGGCC	down	0.0534676	-4.22519	0.105333	22.041	1.17848	36.5402	12.0396	17.5431	1.05216	0	2.48328	42	11.5	19	1	0	2.5	middle
164	PC-5p-1522580_3	CGTTTGACCATATTTTCTGAAACT	down	0.269422	-1.89206	0.105429	1.84341	0.496657	2.17501	1.04692	2.3083	0	0	1.48997	2.5	1	2.5	0	0	1.5	low
165	PC-3p-1522580_3	CGTTTGACCATATTTTCTGAAACT	down	0.269422	-1.89206	0.105429	1.84341	0.496657	2.17501	1.04692	2.3083	0	0	1.48997	2.5	1	2.5	0	0	1.5	low
166	PC-5p-441352_10	AGAAATTGAACTCAAGACCAAACC	up	3.58538	1.84213	0.106366	2.50016	8.96403	2.17501	2.09384	3.23163	6.31293	13.626	6.95319	2.5	2	3.5	6	10.5	7	middle
167	vvi-miR3635-3p	ATTATGTCCCACACATGCCTC	down	0.512007	-0.965766	0.106553	1149.38	588.489	855.216	1018.65	1574.26	791.221	443.817	530.429	983	973	1705	752	342	534	middle
168	vvi-MIR169x-p3	GGCAGTCATTCCTTCGGCTAAAC	up	2.01562	1.01123	0.106617	122.529	246.972	215.761	65.956	85.8689	301.969	181.679	257.268	248	63	93	287	140	259	middle
169	PC-3p-180622_28	TCATGAGTAAATTCACCTTGCCAAA	down	0.0291422	-5.10074	0.106801	6.01736	0.175359	7.83005	8.37537	1.84664	0.526078	0	0	9	8	2	0.5	0	0	low
170	vvi-MIR482-p5	AATTGGAGAGTAGGAAAGCTT	down	0.641669	-0.640099	0.106919	21260.3	13642.1	16456.2	26667.2	20657.5	14697.6	10240.2	15988.4	18915	25472	22373	13969	7891	16096	high
171	tcc-MIR171e-p5	TGTTGGCTCGGTTCACTCAGA	down	0.0463353	-4.43174	0.107201	3.78457	0.175359	6.09004	1.57038	3.69329	0.526078	0	0	7	1.5	4	0.5	0	0	low
172	gma-miR159a-5p_R-1	GAGCTCCTTGAAGTCCAATT	down	0.24274	-2.04251	0.107578	25.0081	6.07047	17.4001	18.8446	38.7795	7.36509	3.89313	6.95319	20	18	42	7	3	7	middle
173	PC-5p-3723426_2	TGTGTTTTGTTCTATTTCTGG	up	2.41813	1.27389	0.107615	0.298888	0.722749	0.435003	0	0.461661	0.526078	0.648855	0.993313	0.5	0	0.5	0.5	0.5	1	low
174	PC-5p-883718_5	GAGTGATTTTAGAAAACGTTTATC	up	4.11609	2.04127	0.108155	1.3959	5.74563	0	4.18769	0	8.41724	5.8397	2.97994	0	4	0	8	4.5	3	low
175	vvi-miR3635-5p_L-2R+5	CATGTGTGGGGCATAATAGAGAAT	down	0.629951	-0.666688	0.108199	82.1305	51.7382	93.0906	62.8153	90.4855	73.6509	42.8245	38.7392	107	60	98	70	33	39	middle
176	PC-3p-967350_4	AAAGAAGGGTAGTATGTGATGAAA	up	2.47525	1.30757	0.108434	4.73375	11.7172	4.35003	5.23461	4.61661	12.6259	15.5725	6.95319	5	5	5	12	12	7	middle
177	PC-5p-284876_17	TTTCTCTTCTCTTTTTGGTGT	down	-inf	-inf	0.109126	10.6614	0	9.57006	17.7977	4.61661	0	0	0	11	17	5	0	0	0	middle
178	vvi-MIR3629b-p5_2ss6CT20GA	TTTCTTAGCAACCAAACAGAG	down	0.473707	-1.07793	0.10956	36.6025	17.3389	42.6303	45.0176	22.1597	13.678	19.4657	18.8729	49	43	24	13	15	19	middle
179	PC-5p-1401472_3	CTTTAGAGTTTCTTGATCTTCAAT	up	3.62082	1.85632	0.109702	0.307774	1.11439	0	0	0.923322	1.05216	1.29771	0.993313	0	0	1	1	1	1	low
180	PC-5p-55698_105	AATAAATCAACAAATAGTCATTGA	up	1.64463	0.71776	0.111492	41.9793	69.0403	35.6702	60.7214	29.5463	51.5556	83.0535	72.5119	41	58	32	49	64	73	middle
181	vvi-MIR3631d-p5	AGGAAAAACTAAGGTGATGTTTGT	up	1.69613	0.762246	0.112937	21.6302	36.6877	18.2701	28.6158	18.0048	42.7876	42.6082	24.6673	21	27.3333	19.5	40.6667	32.8333	24.8333	middle
182	PC-5p-1155509_4	CTCTCCTCTACATCACCTTCTCCA	down	0.115071	-3.11941	0.112977	3.04785	0.350718	3.48002	1.04692	4.61661	1.05216	0	0	4	1	5	1	0	0	low
183	PC-3p-19961_269	GCTGTACCCTCTCTCTTCCCC	down	0.297885	-1.74717	0.113542	167.65	49.9403	101.791	144.475	256.683	75.7552	53.2061	20.8596	117	138	278	72	41	21	middle
184	vvi-miR156a_L+1	TTGACAGAAGAGAGGGAGCAC	down	0.195765	-2.35281	0.114803	9.82837	1.92405	9.57006	4.44942	15.4656	5.52382	0	0.248328	11	4.25	16.75	5.25	0	0.25	middle
185	PC-5p-1835240_2	TTTAACAATGATTTTTGAAAGTAT	up	inf	inf	0.115159	0	1.81583	0	0	0	3.15647	1.29771	0.993313	0	0	0	3	1	1	low
186	mdm-miR535a_L+2	TCTGACAACGAGAGAGAGCACGC	down	0.387379	-1.36818	0.115616	34.9619	13.5435	29.5802	51.2991	24.0064	9.4694	14.2748	16.8863	34	49	26	9	11	17	middle
187	PC-3p-11922740_1	TTTAATTATATTGGAAGATATCAAT	down	0.371661	-1.42794	0.116475	1.83453	0.681823	2.61002	1.04692	1.84664	1.05216	0	0.993313	3	1	2	1	0	1	low
188	vvi-miR160a_R-2	TGCCTGGCTCCCTGAATGCCA	down	0.332191	-1.58991	0.116672	252.672	83.9354	379.496	220.447	158.073	80.7003	55.9313	115.175	436.2	210.567	171.2	76.7	43.1	115.95	middle
189	PC-3p-2005166_2	TTAAAAACGCTTTATAAAATCACC	up	3.42354	1.77549	0.117269	0.656748	2.2484	0	1.04692	0.923322	3.15647	2.59542	0.993313	0	1	1	3	2	1	low
190	vvi-MIR845a-p3_2ss3AT21TA	CTTGCTCTGATACCAATTGAA	up	1.17212	0.229118	0.117733	17.0984	20.0414	17.6176	15.4421	18.2356	22.3583	19.1412	18.6246	20.25	14.75	19.75	21.25	14.75	18.75	middle
191	vvi-MIR845b-p3_2ss3AT21TA	CTTGCTCTGATACCAATTGAA	up	1.17212	0.229118	0.117733	17.0984	20.0414	17.6176	15.4421	18.2356	22.3583	19.1412	18.6246	20.25	14.75	19.75	21.25	14.75	18.75	middle
192	PC-5p-236305_21	CAAGGTGAATTACTCATGATGC	down	0.111851	-3.16035	0.118966	3.4138	0.381837	2.17501	5.75807	2.3083	0	0.648855	0.496657	2.5	5.5	2.5	0	0.5	0.5	low
193	PC-3p-55424_105	TGCTATATCCAACCAACCAAACAT	up	1.69842	0.764196	0.119074	32.5707	55.3189	33.9302	24.0792	39.7028	46.2948	73.9695	45.6924	39	23	43	44	57	46	middle
194	vvi-miR396b_R+1_1	TTCCACAGCTTTCTTGAACTG	down	0.455333	-1.13501	0.11995	21887.7	9966.19	14566.7	20862.5	30233.9	9697.8	10063.9	10136.9	16743.2	19927.5	32744.8	9217.08	7755.08	10205.2	high
195	vvi-miR396b_R+1_2	TTCCACAGCTTTCTTGAACTT	down	0.455333	-1.13501	0.11995	21887.7	9966.19	14566.7	20862.5	30233.9	9697.8	10063.9	10136.9	16743.2	19927.5	32744.8	9217.08	7755.08	10205.2	high
196	PC-3p-2079047_2	TTGATAGTAATTTTAGGAAGCGCT	up	2.7469	1.45781	0.120029	2.98888	8.21016	4.35003	0	4.61661	6.83901	12.3283	5.46322	5	0	5	6.5	9.5	5.5	middle
197	vvi-MIR171c-p5	GGATATTGGTGCGGTTCAATA	down	0.220976	-2.17804	0.120494	11.3028	2.49765	18.2701	7.32845	8.3099	4.20862	1.29771	1.98663	21	7	9	4	1	2	middle
198	PC-5p-3611914_2	GATTTTAGGAAATGTTTATAACAT	up	6.26694	2.64776	0.121341	0.307774	1.9288	0	0	0.923322	1.05216	3.24428	1.48997	0	0	1	1	2.5	1.5	low
199	PC-3p-2799630_2	TTAAAAGCGCTTCATAAAATCACT	up	4.32669	2.11326	0.121431	1.74001	7.52849	5.22003	0	0	10.5216	9.08397	2.97994	6	0	0	10	7	3	middle
200	ath-MIR156j-p5_2ss14CT19TC	AGAAGAGAGAGAGTACAGCT	down	0.162319	-2.6231	0.121968	44.2202	7.17777	18.2701	46.0645	68.3258	9.4694	9.08397	2.97994	21	44	74	9	7	3	middle
201	PC-5p-534229_8	AGGTGAATTACTCATGATGCGAA	down	0.0875627	-3.51354	0.126053	1.89067	0.165552	0.870006	1.57038	3.23163	0	0	0.496657	1	1.5	3.5	0	0	0.5	low
202	PC-5p-236680_21	AAAATTTTAGCTCCAAATGCTATT	up	4.26171	2.09143	0.126494	2.26024	9.6325	0.870006	3.14076	2.76997	7.36509	15.5725	5.95988	1	3	3	7	12	6	middle
203	vvi-miR164b_L+1R-1_1ss21CT	CTGGAGAAGCAGGGCACATGT	up	2.5093	1.32729	0.126909	18.0066	45.184	37.8452	2.09384	14.0807	52.0817	26.6031	56.8672	43.5	2	15.25	49.5	20.5	57.25	middle
204	PC-5p-2824787_2	AATTTATATAATTAAACTGAACCT	up	3.68308	1.88091	0.127412	0.783977	2.88745	1.30501	1.04692	0	2.63039	4.54199	1.48997	1.5	1	0	2.5	3.5	1.5	low
205	PC-3p-956585_4	TTAATTATGTTGGATGATGTTAAC	up	2.88958	1.53086	0.127593	0.760549	2.19767	0.435003	0	1.84664	3.15647	1.94657	1.48997	0.5	0	2	3	1.5	1.5	low
206	vvi-miR167b	TGAAGCTGCCAGCATGATCTA	down	0.426461	-1.22951	0.127824	5189.54	2213.13	4014.74	7632.06	3921.81	1653.53	2280.4	2705.47	4614.62	7290	4247.5	1571.57	1757.25	2723.68	high
207	PC-3p-1058716_4	TAAAATCACTGTCAAATGCACTCT	up	2.32152	1.21507	0.127853	2.37333	5.50973	4.35003	0	2.76997	7.36509	5.19084	3.97325	5	0	3	7	4	4	low
208	vvi-MIR395g-p5	GTTCCCCTGAGCACTTCATTG	down	0.282275	-1.82483	0.129005	299.651	84.5841	321.554	138.822	438.578	75.9656	65.1451	112.642	369.6	132.6	475	72.2	50.2	113.4	middle
209	vvi-miR3629a-3p_L+1R-1	TGGCTGCTGAGAAAATGTAGG	down	0.567671	-0.816872	0.130362	23.2359	13.1904	15.5151	30.1862	24.0064	15.7823	13.1934	10.5953	17.8333	28.8333	26	15	10.1667	10.6667	middle
210	vvi-miR3631a-3p_L+4R-1	TAGTTATATTGGATGATGTCAACA	up	4.82643	2.27096	0.132261	0.760549	3.67074	0.435003	0	1.84664	3.68254	5.8397	1.48997	0.5	0	2	3.5	4.5	1.5	low
211	PC-3p-241699_20	ACTTCTCAAAGTCACTGTCAAACG	up	1.31493	0.394991	0.133203	6.04481	7.94854	6.96005	4.71115	6.46325	8.41724	6.48855	8.93982	8	4.5	7	8	5	9	low
212	vvi-miR171h_1ss12CT	TGGTTGAGCCGTGCCAATATC	down	0.157104	-2.67021	0.133515	0.997157	0.156658	1.21801	1.46569	0.307774	0.210431	0.259542	0	1.4	1.4	0.333333	0.2	0.2	0	low
213	tcc-miR172a_R+1_1ss1GT	TGAATCTTGATGATGCTGCAT	down	0.522738	-0.93584	0.134784	31.0957	16.2549	23.9252	43.9707	25.3913	18.4127	21.4122	8.93982	27.5	42	27.5	17.5	16.5	9	middle
214	vun-miR172_1ss1AT	TGAATCTTGATGATGCTGCAT	down	0.522738	-0.93584	0.134784	31.0957	16.2549	23.9252	43.9707	25.3913	18.4127	21.4122	8.93982	27.5	42	27.5	17.5	16.5	9	middle
215	PC-5p-53924_108	AGTGATTTTAGGAAGTGTTTCTGG	up	1.9946	0.996101	0.137669	6.35542	12.6765	7.83005	5.23461	6.00159	7.36509	14.2748	16.3897	9	5	6.5	7	11	16.5	middle
216	vvi-MIR167b-p3	AGATCATGTGGCAGTTTCACC	down	0.414537	-1.27043	0.13767	6322.44	2620.89	4112.08	5356.57	9498.67	1607.17	2335.88	3919.61	4726.5	5116.5	10287.5	1527.5	1800	3946	high
217	ptc-miR167f-3p	AGATCATGTGGCAGTTTCACC	down	0.414537	-1.27043	0.13767	6322.44	2620.89	4112.08	5356.57	9498.67	1607.17	2335.88	3919.61	4726.5	5116.5	10287.5	1527.5	1800	3946	high
218	stu-MIR530-p5	ATTTGCACCTGCACCTTA	up	3.35007	1.74419	0.138081	1.46132	4.89554	1.30501	2.6173	0.461661	5.78685	1.94657	6.95319	1.5	2.5	0.5	5.5	1.5	7	low
219	PC-3p-3418474_2	AAATTACTGTCAAATACACTCTTC	up	10.7363	3.42442	0.13859	0.290002	3.11354	0.870006	0	0	3.15647	5.19084	0.993313	1	0	0	3	4	1	low
220	nta-miR1446_L+2R-1_1ss19AT	TCTGAACTCTCTCCCTCATTGGC	down	0.356622	-1.48753	0.139305	3.58908	1.27995	2.61002	2.6173	5.53993	1.05216	1.29771	1.48997	3	2.5	6	1	1	1.5	low
221	PC-5p-833174_5	AAACGTTTTTAGCCTTTTTAACAC	up	2.98815	1.57925	0.140945	1.23675	3.6956	1.74001	1.04692	0.923322	1.57823	4.54199	4.96657	2	1	1	1.5	3.5	5	low
222	PC-5p-1658504_3	TGTTTGACAGTAATTCTAAGAAGT	up	4.34372	2.11893	0.142093	0.697948	3.03169	0	2.09384	0	4.20862	3.89313	0.993313	0	2	0	4	3	1	low
223	PC-3p-826404_5	TTAACTATGTTAGATGATGTCAAC	up	2.16527	1.11455	0.142746	2.42948	5.26047	2.61002	0.523461	4.15495	6.31293	6.48855	2.97994	3	0.5	4.5	6	5	3	low
224	vvi-miR399a	TGCCAAAGGAGAATTGCCCTG	down	0.38287	-1.38507	0.146226	171.502	65.6629	190.966	80.0895	243.449	64.1815	110.954	21.8529	219.5	76.5	263.667	61	85.5	22	middle
225	PC-5p-422780_10	ATATAGCGCCAAGAACATTCTCCC	down	0.40565	-1.30169	0.147112	8.49166	3.44464	5.22003	7.32845	12.9265	3.15647	5.19084	1.98663	6	7	14	3	4	2	middle
226	PC-5p-478806_9	GTTTGATAGTGATTTTAGGAAGC	up	2.07864	1.05564	0.149107	1.72184	3.57908	2.61002	2.09384	0.461661	4.20862	4.54199	1.98663	3	2	0.5	4	3.5	2	low
227	PC-5p-1763413_3	AGAGTGTGTTTGACAGTAATTTGA	up	3.31392	1.72854	0.150578	0.638976	2.11751	0.870006	1.04692	0	1.57823	1.29771	3.4766	1	1	0	1.5	1	3.5	low
228	vvi-miR3624-5p	TAGTATGCTGCTGTCTTTAGA	down	0.24034	-2.05685	0.151078	748.502	179.895	666.424	1221.76	357.326	145.197	250.458	144.03	766	1167	387	138	193	145	middle
229	PC-3p-1593657_3	AAAAACGTTTTCTAAAATCACTGT	up	8.75063	3.12939	0.151976	0.443889	3.88431	0.870006	0	0.461661	2.10431	2.59542	6.95319	1	0	0.5	2	2	7	low
230	PC-3p-332021_14	ACTTTAGTTATGTTGGATGATGTC	up	2.1724	1.11929	0.152093	2.44119	5.30325	3.04502	1.04692	3.23163	7.89116	4.54199	3.4766	3.5	1	3.5	7.5	3.5	3.5	low
231	hbr-miR6483_L-1_1ss17AG	ATTGTAGAAATTTTCGGGATC	down	0.356338	-1.48868	0.152534	9.20738	3.28094	4.35003	9.42229	13.8498	5.26078	2.59542	1.98663	5	9	15	5	2	2	middle
232	vvi-MIR399i-p5	GGGCTTCTCTCCTTCTGGCAGG	down	0.19421	-2.36431	0.152848	500.724	97.2456	734.285	638.622	129.265	249.361	32.4428	9.93313	844	610	140	237	25	10	middle
233	vvi-miR167b_R+1	TGAAGCTGCCAGCATGATCTAA	down	0.395814	-1.33711	0.153789	14271.7	5648.95	10187.1	22078.1	10550	4199.4	6254.64	6492.81	11709.3	21088.6	11426.1	3991.23	4819.75	6536.52	high
234	vvi-miR167c_R+1_1ss21CA	TGAAGCTGCCAGCATGATCTAA	down	0.395814	-1.33711	0.153789	14271.7	5648.95	10187.1	22078.1	10550	4199.4	6254.64	6492.81	11709.3	21088.6	11426.1	3991.23	4819.75	6536.52	high
235	PC-3p-488945_9	AATGAAAGGCTTTGAGTTG	down	0.270423	-1.88671	0.153954	6.49719	1.75699	10.4401	6.28153	2.76997	0	1.29771	3.97325	12	6	3	0	1	4	middle
236	vvi-MIR319c-p5	AGAGCTTTCTTCAGTCCACTC	down	0.508104	-0.976803	0.154099	208.853	106.119	283.622	167.507	175.431	134.676	164.809	18.8729	326	160	190	128	127	19	middle
237	vvi-miR3631a-5p	CATGTTGACATCATCCAATATA	up	1.49606	0.581165	0.154109	491.257	734.948	470.673	441.103	561.995	714.326	939.975	550.544	541	421.333	608.667	678.917	724.333	554.25	middle
238	vvi-miR2950-3p	TGGTGTGCACGGGATGGAATA	down	0.310067	-1.68935	0.154343	298.312	92.4965	395.853	387.361	111.722	89.4332	64.8855	123.171	455	370	121	85	50	124	middle
239	sly-miR164b-3p_R+1_2ss7TC10TC	CACGTGCTCCCCTTCTCCAACT	down	0.614534	-0.702435	0.15508	2.70413	1.66178	1.74001	3.14076	3.23163	1.05216	1.94657	1.98663	2	3	3.5	1	1.5	2	low
240	vvi-MIR3631c-p3_2ss6TC18TC	TTCAACCAAAAAACAAACACCACC	up	1.85442	0.890964	0.158108	141.519	262.435	167.041	113.94	143.577	239.541	369.631	178.134	192	108.833	155.5	227.667	284.833	179.333	middle
241	ptc-miR403a_L+2R-1_1ss22CT	CGTTAGATTCACGCACAAACTT	up	3.969	1.98878	0.158275	0.90555	3.59413	0.870006	0	1.84664	1.57823	3.24428	5.95988	1	0	2	1.5	2.5	6	low
242	PC-5p-1719487_3	TGAATGGTATTTCAATAGTGGTTT	up	inf	inf	0.158776	0	1.38141	0	0	0	1.05216	2.59542	0.496657	0	0	0	1	2	0.5	low
243	vvi-miR399i	CGCCAAAGGAGAGTTGCCCTG	down	0.276766	-1.85326	0.159008	836.647	231.556	1354.38	792.694	362.865	417.355	227.316	49.9968	1556.75	757.167	393	396.667	175.167	50.3333	middle
244	PC-3p-386280_12	CATGAGTAAATTCACCTTGCCAAAT	down	-inf	-inf	0.159728	4.0556	0	3.91503	7.32845	0.923322	0	0	0	4.5	7	1	0	0	0	low
245	ptc-miR160e-3p_1ss15GA	GCATGAGGGGAGTCAAGCAGG	down	0.194927	-2.359	0.160141	213.045	41.528	251.432	327.686	60.0159	37.8776	18.1679	68.5386	289	313	65	36	14	69	middle
246	mes-MIR167f-p3_2ss2CT18TA	GTTTCACCTGTTGATGGAAGC	down	0.194481	-2.3623	0.161038	22.3892	4.35426	10.0051	18.8446	38.3179	2.10431	6.48855	4.46991	11.5	18	41.5	2	5	4.5	middle
247	ptc-miR172b-5p	GGAGCATCATCAAGATTCACA	down	0.465543	-1.10301	0.161465	326.435	151.97	310.157	476.175	192.974	173.08	171.082	111.748	356.5	454.833	209	164.5	131.833	112.5	middle
248	vvi-MIR828a-p3	AGATGCTCATTTGAGGAAGCAA	down	0.707297	-0.499612	0.161559	67.4777	47.7268	60.0304	56.5337	85.8689	48.3991	44.1222	50.659	69	54	93	46	34	51	middle
249	vvi-MIR166c-p5	GGAATGTTGTCTGGCTCGAGG	down	0.628285	-0.670509	0.161766	2353.71	1478.8	3118.39	1687.29	2255.44	1690.38	1253.16	1492.87	3584.33	1611.67	2442.75	1606.58	965.667	1502.92	high
250	vvi-MIR166e-p5	GGAATGTTGTCTGGCTCGAGG	down	0.628285	-0.670509	0.161766	2353.71	1478.8	3118.39	1687.29	2255.44	1690.38	1253.16	1492.87	3584.33	1611.67	2442.75	1606.58	965.667	1502.92	high
251	PC-5p-116252_47	GTCACATGGCCAATTATTTTGAAT	up	1.86907	0.902317	0.16237	28.4008	53.083	33.0602	11.5161	40.6262	45.2427	75.2672	38.7392	38	11	44	43	58	39	middle
252	gma-miR403a_1ss21GT	TTAGATTCACGCACAAACTTT	up	2.39235	1.25843	0.162622	92.1642	220.489	60.9004	58.6276	156.965	198.857	125.878	336.733	70	56	170	189	97	339	middle
253	PC-5p-2775636_2	GATAATGATTTTAAGAAGTGTGTT	up	3.33046	1.73572	0.163736	0.464489	1.54696	0.870006	0.523461	0	1.05216	2.59542	0.993313	1	0.5	0	1	2	1	low
254	vvi-miR3625-3p	CGGGAGATGACTACTGGAAGC	down	0.619638	-0.690503	0.166583	14.0171	8.68551	13.0501	18.8446	10.1565	8.41724	11.6794	5.95988	15	18	11	8	9	6	middle
255	tcc-miR530b_R+1_1ss9CT	TGCATTTGTACCTGCACCTTA	up	1.72567	0.787159	0.167789	4.29551	7.41265	5.22003	6.28153	1.38498	6.31293	6.48855	9.43647	6	6	1.5	6	5	9.5	low
256	vvi-miR477b-5p	ACTCTTTCTCAAGGGCTTCTAG	up	2.12444	1.08709	0.16952	81.6443	173.449	45.2403	150.757	48.9361	232.526	92.1375	195.683	52	144	53	221	71	197	middle
257	PC-3p-1674006_3	AAAACGTTTTCTATAATCACTCTC	up	1.36201	0.445736	0.170584	3.4558	4.70682	2.61002	3.14076	4.61661	5.26078	3.89313	4.96657	3	3	5	5	3	5	low
258	peu-MIR2916-p3	TCAACCATAAACGATGCCGACC	up	2.23344	1.15927	0.17201	4539.04	10137.7	3099.83	2296.95	8220.33	14671.3	5321.91	10419.9	3563	2194	8903	13944	4101	10490	high
259	vvi-MIR3640-p3	GAAAAGGCATCATCAATCAGGTAA	up	1.47385	0.55959	0.173036	1618	2384.69	2171.53	1503.38	1179.08	1677.14	2777.1	2699.83	2496	1436	1277	1594	2140	2718	high
260	PC-5p-64447_90	GAACACTTTCTAAAATCATTGTCA	up	2.41428	1.27159	0.173667	29.5645	71.377	23.4902	36.1188	29.0846	62.6032	110.305	41.2225	27	34.5	31.5	59.5	85	41.5	middle
261	PC-3p-229325_21	CATTTTTGAACTGAAGCCGCAATT	up	2.42381	1.27727	0.173805	7.52794	18.2463	12.1801	2.09384	8.3099	26.83	19.4657	8.44316	14	2	9	25.5	15	8.5	middle
262	vvi-miR535a	TGACAACGAGAGAGAGCACGC	down	0.299481	-1.73946	0.175224	8521.4	2552	6165.73	14307.7	5090.73	1905.98	2893.25	2856.77	7087	13666.5	5513.5	1811.5	2229.5	2876	high
263	vvi-miR3633a-5p	GGAATGGATGGTTAGGAGAG	down	0.440796	-1.18182	0.175649	965.557	425.614	1147.54	1301.32	447.811	436.644	393.206	446.991	1319	1243	485	415	303	450	middle
264	vvi-MIR3631a-p3_1ss23AG	TGATGTCAACAAGTTACTTTTAGC	up	3.73169	1.89983	0.177823	2.54742	9.50617	0.870006	2.6173	4.15495	9.4694	15.5725	3.4766	1	2.5	4.5	9	12	3.5	middle
265	PC-3p-1376380_3	TGATATCAATAGGTTACTTTTAGC	up	3.77211	1.91537	0.177863	0.792863	2.99076	0.870006	1.04692	0.461661	4.7347	3.24428	0.993313	1	1	0.5	4.5	2.5	1	low
266	PC-3p-94658_59	ACAGTGTATTTCTCTGAAAGAAGG	up	1.59354	0.672232	0.177935	5.67161	9.03792	5.65504	6.28153	5.07827	6.83901	12.3283	7.94651	6.5	6	5.5	6.5	9.5	8	middle
267	PC-5p-26553_211	TACTTATGTCAACCGGTAGCC	up	1.53548	0.618691	0.179196	17.7447	27.2466	17.8351	10.4692	24.9297	27.356	20.1145	34.2693	20.5	10	27	26	15.5	34.5	middle
268	vvi-miR3623-3p_R-1	TGGTGCTTGGACGAATTTGCT	down	0.795131	-0.330736	0.181674	10991.8	8739.9	11482.3	12082.5	9410.5	9102.2	6672.83	10444.7	13198	11541	10192	8651	5142	10515	high
269	vvi-MIR172d-p5_1ss11CG	GCAGCATCATGAAGATTCACA	down	0.801789	-0.318706	0.183657	1103.36	884.66	1156.96	1198.55	954.561	785.96	1102.84	765.182	1329.83	1144.83	1033.83	747	849.833	770.333	middle
270	PC-3p-11630647_1	GAAGCCTTAGTTGGCAACTACGGC	up	inf	inf	0.183841	0	1.36365	0	0	0	2.10431	0	1.98663	0	0	0	2	0	2	low
271	PC-3p-9815784_1	AAAACACTTCTCAGAATCACTATC	down	-inf	-inf	0.183864	0.597776	0	0.870006	0	0.923322	0	0	0	1	0	1	0	0	0	low
272	PC-3p-9519928_1	TTCATGGGAACTCGTCTCTCGAAG	down	-inf	-inf	0.183864	0.597776	0	0.870006	0	0.923322	0	0	0	1	0	1	0	0	0	low
273	PC-3p-4923205_1	ACAATCCTTCTTTTAATGCCCCTT	down	-inf	-inf	0.183864	0.597776	0	0.870006	0	0.923322	0	0	0	1	0	1	0	0	0	low
274	PC-5p-1795353_3	TTTTCCTAAAGGGAACTCGTCTC	down	-inf	-inf	0.183864	1.19555	0	1.74001	0	1.84664	0	0	0	2	0	2	0	0	0	low
275	PC-3p-1330135_3	TAAAATAACTATCAAACTTACTCT	up	10.7607	3.4277	0.183904	0.145001	1.56032	0.435003	0	0	1.05216	0.648855	2.97994	0.5	0	0	1	0.5	3	low
276	vvi-miR167a_R+1	TGAAGCTGCCAGCATGATCTGG	down	0.808363	-0.306924	0.184526	7472.53	6040.52	7707.55	7988.79	6721.24	7242.58	4689.71	6189.27	8859.2	7630.75	7279.42	6883.57	3613.83	6230.93	high
277	PC-3p-2113144_2	GCTTCGTCTCTCTATTCTAATCTCC	down	-inf	-inf	0.184573	2.20693	0	3.48002	3.14076	0	0	0	0	4	3	0	0	0	0	low
278	PC-5p-1501287_3	TTGACAATGATTTTGAGAAGTGAT	up	2.59873	1.3778	0.184611	1.62693	4.22793	1.74001	3.14076	0	4.20862	6.48855	1.98663	2	3	0	4	5	2	low
279	PC-5p-1825944_3	CATCTAAATGTCAATCCTGATACC	down	0.636272	-0.652285	0.186396	6.30493	4.01165	4.78503	6.28153	7.84824	4.20862	5.8397	1.98663	5.5	6	8.5	4	4.5	2	low
280	PC-3p-205567_24	CAATTAGTAGCTTAACATGGTATT	up	5.76688	2.52779	0.186814	1.83453	10.5795	2.61002	1.04692	1.84664	6.31293	19.4657	5.95988	3	1	2	6	15	6	middle
281	stu-miR162a-5p_R+3_1ss4GT	GGATGCAGCGGTTCATCGATCGGT	down	-inf	-inf	0.186959	0.638976	0	0.870006	1.04692	0	0	0	0	1	1	0	0	0	0	low
282	PC-5p-1142793_4	GCAAGGTGAATTACTCATGATGCC	down	-inf	-inf	0.186959	2.87539	0	3.91503	4.71115	0	0	0	0	4.5	4.5	0	0	0	0	low
283	PC-5p-754693_6	AACGGTTGTTTAGAACATGAGTCT	up	2.41763	1.2736	0.187715	2.70453	6.53857	5.22003	1.04692	1.84664	5.26078	10.3817	3.97325	6	1	2	5	8	4	middle
284	PC-5p-2891349_2	CACTTATCCTATTCCATGTTTGTT	up	inf	inf	0.187925	0	1.56658	0	0	0	2.10431	2.59542	0	0	0	0	2	2	0	low
285	PC-5p-11289792_1	TATGTCAACCGGTAGCCACTGCC	up	inf	inf	0.187925	0	0.391644	0	0	0	0.526078	0.648855	0	0	0	0	0.5	0.5	0	low
286	mes-MIR394b-p3_1ss12TA	AGCTCTGTTGGACTCTCTTTG	down	0.46257	-1.11226	0.188854	8.38989	3.88091	5.22003	12.5631	7.38657	7.36509	1.29771	2.97994	6	12	8	7	1	3	middle
287	ppe-miR482a-3p_L+2R-1_1ss9AT	TCTTTCCGTAACCTCCCATTCCA	up	inf	inf	0.190616	0	0.763675	0	0	0	0	1.29771	0.993313	0	0	0	0	1	1	low
288	PC-3p-3649277_2	ACTTTTGTTCTAGGTGGGACT	up	inf	inf	0.190616	0	0.763675	0	0	0	0	1.29771	0.993313	0	0	0	0	1	1	low
289	vvi-MIR156f-p3	CCTCTCTCTTCTCCTGTCAACA	down	0.533294	-0.906998	0.193489	80.6684	43.0199	109.621	88.9883	43.3961	43.1384	40.229	45.6924	126	85	47	41	31	46	middle
290	vvi-MIR394c-p3	CGGCCAGGATGCCAAATTGGCT	down	0.267021	-1.90498	0.194593	33.4747	8.93846	26.1002	58.6276	15.6965	13.678	5.19084	7.94651	30	56	17	13	4	8	middle
291	lus-miR167b_L+1R-2	CTGAAGCTGCCAGCATGATC	down	0.173564	-2.52646	0.194992	1.96418	0.340911	1.30501	3.66422	0.923322	0.526078	0	0.496657	1.5	3.5	1	0.5	0	0.5	low
292	PC-3p-1086962_4	GAAACGCTTCTTAGAATCATTATC	up	22.2578	4.47624	0.195324	0.307774	6.85036	0	0	0.923322	13.678	3.89313	2.97994	0	0	1	13	3	3	middle
293	vvi-MIR156g-p3	GCTCTCTAGACTTCTGTCATC	down	0.472834	-1.0806	0.195438	593.149	280.461	329.732	544.399	905.317	398.767	260.84	181.776	379	520	980.5	379	201	183	middle
294	vvi-MIR395i-p5_1ss11CG	GTTCCCCTGAGCACTTCACT	down	0.195857	-2.35213	0.195582	18.5408	3.63135	19.4446	4.55411	31.6238	2.31474	5.45038	3.12894	22.35	4.35	34.25	2.2	4.2	3.15	middle
295	vvi-MIR395j-p5_1ss11CG	GTTCCCCTGAGCACTTCACT	down	0.195857	-2.35213	0.195582	18.5408	3.63135	19.4446	4.55411	31.6238	2.31474	5.45038	3.12894	22.35	4.35	34.25	2.2	4.2	3.15	middle
296	vvi-MIR395l-p5_1ss11CG	GTTCCCCTGAGCACTTCACT	down	0.195857	-2.35213	0.195582	18.5408	3.63135	19.4446	4.55411	31.6238	2.31474	5.45038	3.12894	22.35	4.35	34.25	2.2	4.2	3.15	middle
297	vvi-MIR395f-p5_1ss11CG	GTTCCCCTGAGCACTTCACT	down	0.195857	-2.35213	0.195582	18.5408	3.63135	19.4446	4.55411	31.6238	2.31474	5.45038	3.12894	22.35	4.35	34.25	2.2	4.2	3.15	middle
298	vvi-miR169v	AAGCCAAGGATGAATTGCCGG	up	10.6226	3.40907	0.196452	17.0108	180.699	25.2302	23.0323	2.76997	352.472	101.221	88.4049	29	22	3	335	78	89	middle
299	PC-3p-545428_8	CCAATTTGGCCCATTAGTGCC	down	0.239646	-2.06103	0.196456	1.80504	0.43257	3.04502	0.523461	1.84664	0	1.29771	0	3.5	0.5	2	0	1	0	low
300	PC-5p-2189223_2	CTATTTAGCTAAAAGTACCTTATT	down	0.408487	-1.29164	0.196963	4.46475	1.82379	6.96005	3.66422	2.76997	1.57823	3.89313	0	8	3.5	3	1.5	3	0	low
301	vvi-miR169r_R+1	TGAGTCAAGGATGACTTGCCGA	up	2.98376	1.57713	0.198716	147.547	440.246	188.139	175.098	79.4057	750.362	244.402	325.972	216.25	167.25	86	713.167	188.333	328.167	middle
302	PC-3p-1760359_3	AAAAACGTTTTCTAGAATCACTGT	up	2.68316	1.42393	0.199106	0.94675	2.54028	0.870006	1.04692	0.923322	1.05216	2.59542	3.97325	1	1	1	1	2	4	low
303	mdm-MIR399d-p5_1ss7TG	AGCGAAGTAGTTGTAGGGCTT	down	0.273807	-1.86877	0.199899	4.14163	1.13401	5.22003	6.28153	0.923322	2.10431	1.29771	0	6	6	1	2	1	0	low
304	PC-5p-42785_136	ATATATAGCTCTTCACCACTCACT	up	1.44719	0.533255	0.200426	49.2903	71.3325	55.6804	26.173	66.0175	58.9207	74.6184	80.4584	64	25	71.5	56	57.5	81	middle
305	PC-3p-1074767_4	CACCATGAAGAAACCACCTTGCG	up	inf	inf	0.200894	0	2.18956	0	0	0	0	2.59542	3.97325	0	0	0	0	2	4	low
306	PC-3p-2324063_2	AATCTTCATACCTTTTCTCACATT	up	inf	inf	0.200894	0	1.09478	0	0	0	0	1.29771	1.98663	0	0	0	0	1	2	low
307	stu-miR390-3p_2ss12TC20TC	CGCTATCCATCCTGAGTTTCA	down	0.216488	-2.20764	0.201383	62.8247	13.6008	114.841	29.3138	44.3194	19.991	10.3817	10.4298	132	28	48	19	8	10.5	middle
308	vvi-MIR3637-p5	AAGGGTATTTATGTATTGTGTTTT	up	1.66285	0.733659	0.201674	994.504	1653.71	1155.37	985.153	842.993	1116.34	2331.99	1512.82	1328	941	913	1061	1797	1523	high
309	PC-3p-247481_19	AGAATCACTGTCAAACGCACTGTT	up	1.75937	0.815057	0.201692	4.75515	8.36606	4.78503	2.09384	7.38657	11.0476	9.08397	4.96657	5.5	2	8	10.5	7	5	middle
310	vvi-MIR408-p5	CGGGGACGAGGTAGTGCATGG	up	1.69868	0.764412	0.202733	155.432	264.028	262.742	113.067	90.4855	209.379	227.099	355.606	302	108	98	199	175	358	middle
311	PC-3p-1586699_3	AGAAACACTTCCCATAATCATTGT	up	6.59177	2.72067	0.203177	0.647862	4.27056	0.435003	1.04692	0.461661	1.05216	7.78626	3.97325	0.5	1	0.5	1	6	4	low
312	PC-5p-101553_55	TCGCAAGGTGAATTACTCATGATG	down	0.162761	-2.61918	0.203883	12.6765	2.06323	8.26505	5.75807	24.0064	2.10431	2.59542	1.48997	9.5	5.5	26	2	2	1.5	middle
313	PC-5p-1701462_3	AAAACACTTCCTAAAATCATTGCT	up	3.35158	1.74484	0.205671	0.928978	3.11354	1.74001	1.04692	0	3.15647	5.19084	0.993313	2	1	0	3	4	1	low
314	tcc-miR390a_R+1_1ss19GA	AAGCTCAGGAGGGATAGCACCA	down	0.303078	-1.72224	0.206984	5.07181	1.53716	4.35003	2.09384	8.77156	0.526078	2.59542	1.48997	5	2	9.5	0.5	2	1.5	low
315	tcc-miR166b_R+1	TCGGACCAGGCTTCATTCCCA	down	0.717358	-0.479235	0.207052	1942.53	1393.49	2143.69	1343.72	2340.16	1689.76	1200.38	1290.31	2464	1283.5	2534.5	1606	925	1299	high
316	PC-5p-208428_24	GTGATTTTAGAAAACGTTTCTAGC	up	3.82459	1.9353	0.207391	1.33167	5.09307	2.61002	0	1.38498	4.20862	9.08397	1.98663	3	0	1.5	4	7	2	low
317	PC-3p-11831_405	CAGTCAAAACCGTAGTCATCAACT	up	1.39353	0.478745	0.208842	50.8292	70.8321	51.7653	39.783	60.9392	82.0681	81.7558	48.6723	59.5	38	66	78	63	49	middle
318	PC-3p-3629297_2	AAAGCGTTTTTTAGAATCATTGTC	up	2.58787	1.37176	0.209007	0.597776	1.54696	0.870006	0	0.923322	1.05216	2.59542	0.993313	1	0	1	1	2	1	low
319	PC-5p-7433680_1	GTGATTTTAGGAATTGTTTCTAAC	up	3.25967	1.70472	0.209102	0.638976	2.08285	0.870006	1.04692	0	3.15647	2.59542	0.496657	1	1	0	3	2	0.5	low
320	PC-5p-2043796_2	ATATCAGTCAATATAATTAAACTG	up	3.00801	1.58881	0.209519	1.35227	4.06763	2.61002	0.523461	0.923322	1.05216	5.19084	5.95988	3	0.5	1	1	4	6	low
321	vvi-MIR398b-p5	GGTGTGACCTGAGAATCACATG	up	2.78428	1.4773	0.209652	14.8955	41.4733	15.6601	7.32845	21.6981	24.1996	29.1985	71.0219	18	7	23.5	23	22.5	71.5	middle
322	vvi-miR156f	TTGACAGAAGATAGAGAGCAC	down	0.504048	-0.988366	0.209933	1938.37	977.032	1551.22	3001.78	1262.1	853.386	1297.71	779.999	1783	2867.25	1366.92	811.083	1000	785.25	high
323	PC-3p-623743_7	CTTGAATTCCACCCTTACCTTAAG	down	0.418044	-1.25827	0.211932	2.68919	1.1242	3.48002	3.66422	0.923322	1.57823	1.29771	0.496657	4	3.5	1	1.5	1	0.5	low
324	vvi-MIR399d-p5_1ss20TC	GCAGATTTCTTTTGGCAGACG	down	0.36615	-1.44949	0.21209	38.5057	14.0989	46.9803	56.5337	12.0032	9.4694	29.8473	2.97994	54	54	13	9	23	3	middle
325	vvi-MIR3639-p3_1ss18CT	TCAGAAGTCAATCCAAATAAGGTCT	down	0.729528	-0.454965	0.212894	292.621	213.475	380.192	265.918	231.754	193.597	249.16	197.669	437	254	251	184	192	199	middle
326	hbr-miR396a_R-2_1ss1CG	GACAGCTTTCTTGAACTTT	down	-inf	-inf	0.213008	0.482261	0	0	0.523461	0.923322	0	0	0	0	0.5	1	0	0	0	low
327	PC-3p-7195739_1	AATTATATTGGATGATGTTAACAT	down	-inf	-inf	0.213008	0.964522	0	0	1.04692	1.84664	0	0	0	0	1	2	0	0	0	low
328	PC-5p-1199268_4	GATACTAACCAATATAATTAAAGT	up	7.04589	2.81678	0.216138	1.08892	7.67243	0.435003	0.523461	2.3083	2.63039	14.9237	5.46322	0.5	0.5	2.5	2.5	11.5	5.5	middle
329	PC-3p-1031656_4	TATAATCACTATTAAACACACTCT	up	1.98343	0.988	0.216144	2.1011	4.16739	2.61002	0	3.69329	3.68254	5.8397	2.97994	3	0	4	3.5	4.5	3	low
330	stu-miR172b-5p_2ss2CT7CT	GTAGCATCATCAAGATTCACA	down	0.587314	-0.767797	0.216424	1606.09	943.28	1626.04	2247.22	945.02	1100.03	886.985	842.826	1869	2146.5	1023.5	1045.5	683.5	848.5	high
331	stu-miR172c-5p_L+2_1ss9TA	GTAGCATCATCAAGATTCACA	down	0.587314	-0.767797	0.216424	1606.09	943.28	1626.04	2247.22	945.02	1100.03	886.985	842.826	1869	2146.5	1023.5	1045.5	683.5	848.5	high
332	PC-3p-308033_15	CAAACAACAAGGCCTTAGTCC	down	0.25218	-1.98747	0.216917	8.51349	2.14693	5.22003	15.7038	4.61661	3.15647	1.29771	1.98663	6	15	5	3	1	2	middle
333	PC-5p-432669_10	AATTGTAAAACCACAGTTACTAAC	up	2.81276	1.49198	0.217773	1.79616	5.05215	3.48002	0.523461	1.38498	4.7347	8.43512	1.98663	4	0.5	1.5	4.5	6.5	2	low
334	vvi-miR156e	TGACAGAGGAGAGTGAGCAC	up	5.19914	2.37827	0.218662	2.91719	15.1669	2.61002	3.14076	3.0008	6.31293	10.3817	28.8061	3	3	3.25	6	8	29	middle
335	vvi-miR3631a-3p_L+3_1ss24AT	AGTTATATTGGATGATGTCAACAT	up	2.62601	1.39287	0.219338	1.03278	2.71209	2.17501	0	0.923322	2.10431	4.54199	1.48997	2.5	0	1	2	3.5	1.5	low
336	PC-3p-844129_5	TTATTTATGTTGGACGATGTCAAC	up	2.46161	1.2996	0.219774	2.56842	6.32244	4.35003	1.04692	2.3083	9.99548	6.48855	2.48328	5	1	2.5	9.5	5	2.5	low
337	PC-5p-771594_5	AGAATGTGAGGTAAGGTACGAAGA	down	0.368146	-1.44165	0.220096	2.8047	1.03254	4.35003	3.14076	0.923322	2.10431	0	0.993313	5	3	1	2	0	1	low
338	tcc-miR535_2ss10TG21CT	TGACAACGAGAGAGAGCACGT	down	0.274706	-1.86404	0.222165	31.4746	8.64628	16.5301	57.5807	20.3131	6.31293	11.6794	7.94651	19	55	22	6	9	8	middle
339	PC-5p-299544_16	TGCCAATAGCATGTTATATACTGT	down	0.612155	-0.708031	0.222288	4.58592	2.80729	3.04502	4.71115	6.00159	1.05216	3.89313	3.4766	3.5	4.5	6.5	1	3	3.5	low
340	PC-5p-3297816_2	TTGATAGTGATTTTATGAAGTAT	up	8.10293	3.01844	0.222411	0.290002	2.34987	0.870006	0	0	3.15647	3.89313	0	1	0	0	3	3	0	low
341	vvi-miR160c	TGCCTGGCTCCCTGTATGCCA	down	0.648396	-0.625052	0.222756	1420.89	921.298	1642.31	1774.25	846.101	845.442	856.403	1062.05	1887.7	1694.73	916.367	803.533	659.933	1069.2	middle
342	PC-3p-4955751_1	TCAACAAATTATTTTTAACTGAAT	up	inf	inf	0.223313	0	0.97996	0	0	0	0	1.94657	0.993313	0	0	0	0	1.5	1	low
343	lus-miR398b_R+3_1ss20TA	TGTGTTCTCAGGTCACCCCACCA	up	2.76002	1.46468	0.223966	12.2019	33.6776	10.4401	10.4692	15.6965	34.7211	11.6794	54.6322	12	10	17	33	9	55	middle
344	PC-3p-962418_4	AAAACACTTTTTAGAATCAATACC	up	3.83377	1.93876	0.224078	0.769435	2.94984	0	0	2.3083	5.26078	2.59542	0.993313	0	0	2.5	5	2	1	low
345	vvi-miR168	TCGCTTGGTGCAGGTCGGGAA	down	0.469137	-1.09192	0.224867	10152.5	4762.92	13932.3	12549.4	3975.82	4561.09	4400.54	5327.14	16014	11987	4306	4335	3391	5363	high
346	vvi-miR399e	TGCCAAAGGAGATTTGCCCGG	down	0.312409	-1.67849	0.22568	126.022	39.3705	215.544	39.2595	123.263	39.9819	64.8855	13.2442	247.75	37.5	133.5	38	50	13.3333	middle
347	PC-3p-2954366_2	AAATACTTTCTAGAATCACTCCCA	up	1.84907	0.8868	0.227077	1.8523	3.42503	1.74001	1.04692	2.76997	2.10431	5.19084	2.97994	2	1	3	2	4	3	low
348	vvi-miR3638-3p	GCAACAAGCATGAAAAGGCACACC	down	0.617008	-0.69664	0.227243	243.622	150.317	327.992	260.683	142.192	147.302	159.618	144.03	377	249	154	140	123	145	middle
349	PC-5p-1590893_3	TGTGATTTTAGGAAGTGTTTCTAG	up	2.154	1.10702	0.227798	1.50333	3.23817	1.74001	0	2.76997	3.68254	4.54199	1.48997	2	0	3	3.5	3.5	1.5	low
350	stu-MIR8005a-p3_1ss5GA	GTTTAGGGTTTAGGGTTTAGGGTT	down	0.628522	-0.669964	0.227834	88.3393	55.5232	121.801	86.8945	56.3226	32.6168	71.3741	62.5787	140	83	61	31	55	63	middle
351	vvi-MIR396b-p3	GTTCAAGAAAGCTGTGGGAAA	down	0.197619	-2.33921	0.228323	3578.26	707.132	1339.81	2540.7	6854.28	737.561	563.855	819.98	1540	2426.83	7423.5	701	434.5	825.5	high
352	PC-5p-2170535_2	ATATTCGAGTTGGGTTTTGGTTAG	up	2.421	1.27561	0.228334	0.638976	1.54696	0.870006	1.04692	0	1.05216	2.59542	0.993313	1	1	0	1	2	1	low
353	PC-5p-1678030_3	AGTAACTTGTTGATATCATCCAAT	up	9.73096	3.28258	0.228704	0.656748	6.39078	0	1.04692	0.923322	4.20862	12.9771	1.98663	0	1	1	4	10	2	middle
354	PC-3p-9479687_1	ATCATGAGTTAATTCACCTTGCGAA	down	0.370445	-1.43267	0.229491	0.473375	0.175359	0.435003	0.523461	0.461661	0.526078	0	0	0.5	0.5	0.5	0.5	0	0	low
355	tcc-miR396d_R+1_1ss7GA	TTCCACAGCTTTCTTGAACTTT	down	0.760911	-0.394201	0.229617	355.561	270.55	271.877	354.383	440.424	235.683	240.725	335.243	312.5	338.5	477	224	185.5	337.5	middle
356	tcc-miR396c_R+1	TTCCACAGCTTTCTTGAACTTT	down	0.760911	-0.394201	0.229617	355.561	270.55	271.877	354.383	440.424	235.683	240.725	335.243	312.5	338.5	477	224	185.5	337.5	middle
357	PC-5p-1779278_3	GTTTGACAGTGATTTTAAAAAGT	up	3.17772	1.66799	0.230168	1.46778	4.6642	3.48002	0	0.923322	8.41724	2.59542	2.97994	4	0	1	8	2	3	low
358	mtr-miR171g_R+2_1ss10TC	CGAGCCGAACCAATATCACTCCA	up	inf	inf	0.231441	0	1.03254	0	0	0	2.10431	0	0.993313	0	0	0	2	0	1	low
359	PC-5p-7367337_1	TTAACAGTGGTTATGAAAAGTGTT	up	inf	inf	0.231441	0	0.516271	0	0	0	1.05216	0	0.496657	0	0	0	1	0	0.5	low
360	PC-5p-9999004_1	ATAAGGATAGGGAGAAGTTACAAT	up	inf	inf	0.231441	0	1.03254	0	0	0	2.10431	0	0.993313	0	0	0	2	0	1	low
361	PC-5p-10517046_1	TCAATCAATATAACTAAATTGAAC	up	2.13247	1.09253	0.233719	1.34944	2.87764	1.74001	0	2.3083	2.10431	4.54199	1.98663	2	0	2.5	2	3.5	2	low
362	vvi-MIR845d-p5_1ss10TA	AAACCAAGTAAGCACACCCTAGAA	up	2.02165	1.01553	0.23405	0.928978	1.87807	1.74001	1.04692	0	1.05216	2.59542	1.98663	2	1	0	1	2	2	low
363	PC-5p-2935627_2	TTTAAGAAACATTTTTAACCTTTT	up	4.07563	2.02702	0.235285	1.06226	4.3294	1.74001	0.523461	0.923322	4.20862	7.78626	0.993313	2	0.5	1	4	6	1	low
364	vvi-miR162	TCGATAAACCTCTGCATCCAG	down	0.747308	-0.420225	0.236403	31936	23866.1	31601.2	40472.9	23734	24242.7	23025.3	24330.2	36323	38659	25705	23041	17743	24494	high
365	vvi-MIR171i-p5	TGTTGGAATGGCTCAATCAAA	down	0.312369	-1.67867	0.236772	10.7026	3.34318	9.57006	18.8446	3.69329	3.15647	3.89313	2.97994	11	18	4	3	3	3	middle
366	PC-3p-522552_8	TTAGTTATGTTGAACGATGTCAAT	down	0.322763	-1.63145	0.23705	3.8084	1.22921	3.91503	1.04692	6.46325	1.05216	0.648855	1.98663	4.5	1	7	1	0.5	2	low
367	PC-5p-1418994_3	AATTTGGTAGTGATTCTAAGAAAC	up	2.13704	1.09562	0.237753	1.25452	2.68097	0.870006	1.04692	1.84664	3.15647	3.89313	0.993313	1	1	2	3	3	1	low
368	rco-miR535_1ss21CG	TGACAACGAGAGAGAGCACGG	down	0.319808	-1.64472	0.237895	2.6803	0.857182	3.91503	3.66422	0.461661	1.57823	0	0.993313	4.5	3.5	0.5	1.5	0	1	low
369	PC-3p-2806792_2	AATTGCAGCTTAAAAGTATACTAT	down	-inf	-inf	0.238781	1.00572	0	0	2.09384	0.923322	0	0	0	0	2	1	0	0	0	low
370	vvi-miR159a_L-1_1ss21CA	TTGGAGTGAAGGGAGCTCTA	down	0.185087	-2.43372	0.239122	117.86	21.8143	34.8002	231.23	87.5485	8.45231	2.85496	54.1356	40	220.867	94.819	8.03333	2.2	54.5	middle
371	PC-5p-3150494_2	TTCTAGGAAGTATTTCTAACTTTT	up	3.13072	1.64649	0.239167	0.580004	1.81583	1.74001	0	0	3.15647	1.29771	0.993313	2	0	0	3	1	1	low
372	vvi-MIR169v-p3	GGCAATTTATTTCTTGGCTATG	up	24.1155	4.59189	0.239714	3.5382	85.3254	2.61002	5.23461	2.76997	178.866	66.1832	10.9264	3	5	3	170	51	11	middle
373	tcc-miR399a_L-1_1ss21GT	GCCAAAGGAGAGTTGCCCTT	down	0.340184	-1.55561	0.239785	3.73368	1.27014	6.09004	4.18769	0.923322	0.526078	1.29771	1.98663	7	4	1	0.5	1	2	low
374	PC-5p-11660851_1	AGGAGATTTCTTATTCAAAACACT	up	inf	inf	0.240149	0	1.42588	0	0	0	0	1.29771	2.97994	0	0	0	0	1	3	low
375	PC-3p-36709_158	ATATTATGGGACTACATGTGTTAC	down	0.508435	-0.975866	0.241096	86.449	43.9536	77.4305	47.1115	134.805	72.5987	32.4428	26.8195	89	45	146	69	25	27	middle
376	PC-3p-2022799_2	AAAATACTTCTTAAAATCATTGTC	up	7.11418	2.8307	0.243666	0.307774	2.18956	0	0	0.923322	0	2.59542	3.97325	0	0	1	0	2	4	low
377	vvi-miR408_L-1R+1	TGCACTGCCTCTTCCCTGGCT	up	3.63018	1.86004	0.243924	1517.69	5509.51	3077.21	1129.63	346.246	2242.14	3915.19	10371.2	3537	1079	375	2131	3017	10441	high
378	gma-MIR5368-p3_1ss16CT	AATTCTAACCTTGTGTCAGGA	down	0.211466	-2.2415	0.24528	5318.19	1124.62	1539.04	4169.89	10245.6	993.761	1241.26	1138.83	1769	3983	11096.5	944.5	956.5	1146.5	high
379	PC-3p-7138954_1	GCATCATGAGTAATTCACCTTGCG	down	-inf	-inf	0.245311	0.493975	0	0.435003	1.04692	0	0	0	0	0.5	1	0	0	0	0	low
380	PC-3p-10226397_1	ATGAATTCTTTTTAACCTTATAGA	down	-inf	-inf	0.245311	0.493975	0	0.435003	1.04692	0	0	0	0	0.5	1	0	0	0	0	low
381	PC-3p-13293965_1	ATTTATTTTAATTATATTGATTGA	up	5.40196	2.43348	0.245361	0.145001	0.783289	0.435003	0	0	1.05216	1.29771	0	0.5	0	0	1	1	0	low
382	vvi-miR169t_R+1	CGAGTCAAGGATGACTTGCCGA	up	3.98292	1.99383	0.245495	46.3374	184.558	68.7305	58.2786	12.0032	355.979	96.2592	101.436	79	55.6667	13	338.333	74.1762	102.119	middle
383	vvi-MIR3631a-p3_1ss15AT	GGATGATGTCAACATGTTACTTTT	up	1.61703	0.693348	0.24661	4.2434	6.86172	5.22003	1.04692	6.46325	6.83901	7.78626	5.95988	6	1	7	6.5	6	6	low
384	PC-3p-2443341_2	ACAGCATCCAACTTGGTTGTCCG	down	-inf	-inf	0.246663	2.34264	0	0.870006	5.23461	0.923322	0	0	0	1	5	1	0	0	0	low
385	tcc-miR396d_L+2R-2	TTTTCCACGGCTTTCTTGAAC	down	0.509457	-0.972967	0.250226	27.2885	13.9023	10.8751	38.2126	32.7779	13.678	13.626	14.403	12.5	36.5	35.5	13	10.5	14.5	middle
386	PC-3p-53062_110	AAACCGAGATCGTCCATTGATTGG	down	0.721361	-0.471206	0.250788	34.3818	24.8017	35.6702	24.0792	43.3961	31.5647	25.9542	16.8863	41	23	47	30	20	17	middle
387	PC-5p-1753388_3	ATTGTGATTTTAGAAAGTGTTTCT	up	2.02873	1.02058	0.251022	1.19555	2.42546	1.74001	0	1.84664	1.05216	3.24428	2.97994	2	0	2	1	2.5	3	low
388	vvi-MIR171a-p5	TGATGTTGGGACGGCTCAATC	up	1.39463	0.479886	0.251188	112.221	156.508	138.331	139.241	59.0926	188.336	157.023	124.164	159	133	64	179	121	125	middle
389	vvi-MIR169u-p3	GGCAAGTTGACTTGACTCTGT	up	2.06667	1.04731	0.252349	1003.25	2073.39	727.035	1131.02	1151.69	3426.87	1347.02	1446.26	835.667	1080.33	1247.33	3257	1038	1456	high
390	PC-5p-6696221_1	TATTTGGTAGTAATTTTAGAAA	up	inf	inf	0.254426	0	1.19624	0	0	0	0	2.59542	0.993313	0	0	0	0	2	1	low
391	PC-3p-366863_12	AGTATATAACATGCTATTGGCATT	down	0.361132	-1.4694	0.25501	3.45297	1.24698	1.74001	2.6173	6.00159	0	3.24428	0.496657	2	2.5	6.5	0	2.5	0.5	low
392	vvi-MIR319b-p5	GAGCTCTCTTTAGTCCAGTC	down	0.0546597	-4.19338	0.255231	64.9438	3.54981	33.0602	142.381	19.3898	7.36509	1.29771	1.98663	38	136	21	7	1	2	middle
393	PC-5p-1699650_3	CAAATGCGGCTTCATTTTTGAACT	up	1.98778	0.991161	0.255425	4.25392	8.45587	1.74001	7.32845	3.69329	8.41724	12.9771	3.97325	2	7	4	8	10	4	middle
394	PC-3p-132009_41	CAAATTTCTGTCTAATGTATCAAT	down	0.760259	-0.395437	0.256692	12.21	9.28276	9.57006	14.1334	12.9265	8.94332	6.48855	12.4164	11	13.5	14	8.5	5	12.5	middle
395	vvi-miR3627-3p	TCGCCGCTCTCCTGTGACAAG	down	0.256411	-1.96347	0.258908	414.366	106.248	759.515	412.487	71.0958	31.5647	123.283	163.897	873	394	77	30	95	165	middle
396	PC-3p-3645248_2	CTACCGGTAGAGATAAGTAGC	up	2.94994	1.56069	0.260076	0.307774	0.907915	0	0	0.923322	1.57823	0.648855	0.496657	0	0	1	1.5	0.5	0.5	low
397	tcc-miR827_1ss9CT	TTAGATGATCATCAACAAACA	down	0.508492	-0.975703	0.261796	43358.5	22047.4	18377.1	45230.1	66468.1	26478.5	25898.4	13765.3	21123	43203	71988	25166	19957	13858	high
398	PC-5p-781095_5	TTTGACGGTGATTATGAGAAGTAT	down	0.61986	-0.689985	0.262219	7.00328	4.34106	8.26505	6.28153	6.46325	6.83901	5.19084	0.993313	9.5	6	7	6.5	4	1	low
399	PC-3p-200901_25	ACCATGAAGAAACCACCTTGCGAA	up	2.10909	1.07662	0.263061	3.44368	7.26302	5.22003	4.18769	0.923322	3.15647	11.6794	6.95319	6	4	1	3	9	7	middle
400	PC-3p-1339190_3	AAAAACACTTTTTAGAATCACGCT	down	0.359256	-1.47692	0.263376	0.976236	0.350718	0.435003	1.57038	0.923322	1.05216	0	0	0.5	1.5	1	1	0	0	low
401	vvi-MIR169t-p3	GGCAAGTTGACTTGACTCAGT	up	3.44965	1.78645	0.264346	660.834	2279.65	706.155	591.859	684.489	4359.08	1541.68	938.184	811.667	565.333	741.333	4143	1188	944.5	high
402	vvi-MIR169r-p3	GGCAAGTTGACTTGACTCAGT	up	3.44965	1.78645	0.264346	660.834	2279.65	706.155	591.859	684.489	4359.08	1541.68	938.184	811.667	565.333	741.333	4143	1188	944.5	high
403	vvi-MIR3631a-p3_1ss1AG	GGTTACTTTTAACTGAATAGAAAA	up	3.64481	1.86584	0.26441	0.90555	3.30056	0.870006	0	1.84664	6.31293	2.59542	0.993313	1	0	2	6	2	1	low
404	PC-5p-1716763_3	ATAATATACTTTTAAGTTGCAGTT	up	2.974	1.5724	0.267799	1.04692	3.11354	0	3.14076	0	3.15647	5.19084	0.993313	0	3	0	3	4	1	low
405	PC-5p-1068583_4	TTATTGATATTAACCAACGTAACT	up	3.4904	1.80339	0.268477	1.52675	5.32897	2.61002	1.04692	0.923322	5.26078	9.73283	0.993313	3	1	1	5	7.5	1	low
406	hbr-miR6171_L-1R+1_1ss18CA	TGTGGATTGCTGAAGGATTTG	up	1.7542	0.810816	0.268989	1.95247	3.42503	0.870006	3.14076	1.84664	2.10431	5.19084	2.97994	1	3	2	2	4	3	low
407	PC-3p-2930846_2	AGTTTAGTTATATTGGTTAATATC	up	2.94805	1.55976	0.269494	0.760549	2.24214	0.435003	0	1.84664	2.10431	0.648855	3.97325	0.5	0	2	2	0.5	4	low
408	PC-5p-3085831_2	CTCATATGTCAATCGGTTTTAGT	down	0.161039	-2.63452	0.269999	1.08892	0.175359	0.435003	0.523461	2.3083	0.526078	0	0	0.5	0.5	2.5	0.5	0	0	low
409	PC-5p-1072784_4	AATGTGACGAAGAGTGCTAAGAAT	up	2.48402	1.31268	0.273853	2.90205	7.20874	2.61002	4.71115	1.38498	3.68254	12.9771	4.96657	3	4.5	1.5	3.5	10	5	middle
410	peu-MIR2916-p5_1ss5AG	TACCGTCCTAGTCTCAACCATA	up	2.1954	1.13448	0.27529	5078.23	11148.8	2251.57	1527.46	11455.7	17534.2	5154.51	10757.6	2588	1459	12407	16665	3972	10830	high
411	vvi-miR166a_R+2_1	TCGGACCAGGCTTCATTCCCC	down	0.60912	-0.715203	0.277015	42664	25987.5	62482.4	42222.9	23286.8	21044.9	21533.1	35384.5	71818.3	40330.5	25220.7	20001.7	16593.1	35622.7	high
412	vvi-miR166a_R+2_2	TCGGACCAGGCTTCATTCCTC	down	0.60912	-0.715203	0.277015	42664	25987.5	62482.4	42222.9	23286.8	21044.9	21533.1	35384.5	71818.3	40330.5	25220.7	20001.7	16593.1	35622.7	high
413	vvi-MIR399h-p5	GTGCAATCCTCCTTTGGCAGA	down	0.430145	-1.2171	0.28024	61.8553	26.6068	107.011	24.0792	54.476	31.5647	36.3359	11.9198	123	23	59	30	28	12	middle
414	PC-3p-3654874_2	AATCATTGCCAAATACACCCATA	down	0.236086	-2.08262	0.280636	1.48555	0.350718	2.61002	0	1.84664	1.05216	0	0	3	0	2	1	0	0	low
415	gma-miR171j-5p_1ss9TC	TATTGGCCCGGTTCACTCAGA	down	0.502315	-0.993337	0.281448	210.469	105.722	172.261	350.195	108.952	87.855	151.832	77.4784	198	334.5	118	83.5	117	78	middle
416	PC-5p-1805428_3	AACCAATATAACTAAAGTAAACTT	up	2.321	1.21475	0.282583	2.86085	6.64004	2.61002	3.66422	2.3083	5.26078	11.6794	2.97994	3	3.5	2.5	5	9	3	middle
417	PC-3p-48407_121	AGGGGAAAAATTATACGTGTC	up	1.42801	0.514008	0.282661	9.34835	13.3496	6.52504	14.1334	7.38657	12.0998	17.5191	10.4298	7.5	13.5	8	11.5	13.5	10.5	middle
418	PC-5p-482958_9	ACATAAAACCTTGAATATTCTGCC	down	0.440977	-1.18123	0.282926	3.04785	1.34403	3.48002	1.04692	4.61661	1.05216	0	2.97994	4	1	5	1	0	3	low
419	vun-miR168_L+1	CTCGCTTGGTGCAGGTCGGGAA	down	0.644808	-0.633059	0.284149	79.1828	51.0577	107.011	88.9883	41.5495	58.9207	37.6336	56.6188	123	85	45	56	29	57	middle
420	tcc-MIR397-p3_1ss19GC	CGCTGCACTCAATCATGTCTT	up	7.80495	2.96439	0.284484	0.580004	4.5269	1.74001	0	0	1.05216	2.59542	9.93313	2	0	0	1	2	10	low
421	PC-3p-1002130_4	GTGATTCTAGAAAACGTTTTTAGT	up	2.66716	1.4153	0.28453	0.290002	0.773482	0.870006	0	0	0.526078	1.29771	0.496657	1	0	0	0.5	1	0.5	low
422	PC-3p-1812744_3	CTTAAAATCACTATCAAATACACT	up	2.04236	1.03023	0.284746	1.21332	2.47804	0.870006	0	2.76997	3.15647	1.29771	2.97994	1	0	3	3	1	3	low
423	PC-3p-3175401_2	CTTAAAATTATTGTCAAACGCACT	up	2.98395	1.57722	0.286344	0.987949	2.94799	0.870006	2.09384	0	3.15647	5.19084	0.496657	1	2	0	3	4	0.5	low
424	ath-miR167d_R+2	TGAAGCTGCCAGCATGATCTGGCA	down	0.724852	-0.464242	0.287628	167.867	121.678	121.366	152.327	229.907	126.785	111.603	126.647	139.5	145.5	249	120.5	86	127.5	middle
425	PC-3p-746543_6	TCATGAGTTAATTCACCTTGCG	down	0.203515	-2.29679	0.288113	1.62693	0.331104	1.74001	3.14076	0	0	0	0.993313	2	3	0	0	0	1	low
426	PC-3p-286003_16	AAAACAAGAAAAAAGGACCT	down	0.0748118	-3.74059	0.288512	13.7771	1.03069	2.61002	7.32845	31.3929	0	2.59542	0.496657	3	7	34	0	2	0.5	middle
427	ssl-miR399_L+2_2ss15AT22GC	TCTGCCAAAGGAGATTTGCCCCG	down	0.514558	-0.958595	0.289971	2.16573	1.11439	3.48002	2.09384	0.923322	1.05216	1.29771	0.993313	4	2	1	1	1	1	low
428	vvi-MIR3631a-p3_2ss16AT17GA	TGGATGATGTCAACATATTACTTT	down	0.276947	-1.85232	0.292514	1.19555	0.331104	1.74001	0	1.84664	0	0	0.993313	2	0	2	0	0	1	low
429	tcc-miR319_L+1	CTTTGGACTGAAGGGAGCTCCT	up	4.39088	2.13451	0.292649	16.9235	74.3092	30.4502	15.7038	4.61661	155.719	32.4428	34.766	35	15	5	148	25	35	middle
430	PC-3p-13347340_1	CATTGGCAGAATATTCAAGGTTTT	down	-inf	-inf	0.293897	0.733891	0	1.74001	0	0.461661	0	0	0	2	0	0.5	0	0	0	low
431	vvi-MIR156e-p3	GCTTACTCCCTATCTGTCACC	up	4.13381	2.04747	0.293941	2.55025	10.5422	1.74001	3.14076	2.76997	9.4694	1.29771	20.8596	2	3	3	9	1	21	middle
432	gma-MIR169e-p5_2ss12GT20AG	TGCATGAAGAGTTAGAGAGGGT	up	3.18089	1.66943	0.296368	1.00572	3.19909	0	2.09384	0.923322	6.31293	1.29771	1.98663	0	2	1	6	1	2	low
433	PC-3p-559337_8	GAAATTTCAAACCAATGGGGGCTA	down	0.337465	-1.56719	0.29705	11.7318	3.95907	10.4401	21.9853	2.76997	2.10431	7.78626	1.98663	12	21	3	2	6	2	middle
434	PC-3p-180351_28	AAAATGGTTAAAGTCGTAGTCACC	down	0.571959	-0.806017	0.297112	11.9422	6.83045	9.57006	7.32845	18.9281	3.15647	10.3817	6.95319	11	7	20.5	3	8	7	middle
435	PC-5p-211252_23	TACTAACTGCGGTTTTAAAAGAAG	down	0.705778	-0.502713	0.297414	12.3619	8.72473	15.6601	9.42229	12.0032	10.5216	11.6794	3.97325	18	9	13	10	9	4	middle
436	PC-5p-2075251_2	AGTAACTTGTTAACATCATTTAAT	up	2.1999	1.13744	0.297464	1.61278	3.54796	3.91503	0	0.923322	5.26078	3.89313	1.48997	4.5	0	1	5	3	1.5	low
437	tcc-miR398a_R+2	TGTGTTCTCAGGTCGCCCCTGCA	up	15.0454	3.91125	0.298549	0.290002	4.3632	0.870006	0	0	3.15647	0	9.93313	1	0	0	3	0	10	low
438	PC-5p-68288_85	CACATATAATTTTTTCCCGTCA	up	1.1666	0.222314	0.299336	14.0098	16.3439	14.3551	11.5161	16.1581	16.3084	18.8168	13.9064	16.5	11	17.5	15.5	14.5	14	middle
439	PC-3p-681867_6	CCTAAAGTATGTAACAAAAGGGGA	up	3.59932	1.84772	0.301081	0.443889	1.5977	0.870006	0	0.461661	1.05216	3.24428	0.496657	1	0	0.5	1	2.5	0.5	low
440	PC-5p-1154_2732	TCTCACCATCTCCTTAAAATC	up	1.37726	0.461801	0.30129	612.529	843.611	614.659	500.428	722.499	557.116	836.375	1137.34	706.5	478	782.5	529.5	644.5	1145	middle
441	vvi-miR3624-3p	TCAGGGCAGCAGCATACTACT	down	0.374563	-1.41672	0.301749	58284.3	21831.1	51213.8	107363	16276.3	10851.9	27577.6	27063.8	58866	102551	17628	10314	21251	27246	high
442	PC-5p-915116_5	AAATTTTGTAAGGTTAAGAGGAGT	up	2.64526	1.40341	0.302437	1.34055	3.54611	2.17501	0	1.84664	3.15647	6.48855	0.993313	2.5	0	2	3	5	1	low
443	vvi-miR396a_R-1	TTCCACAGCTTTCTTGAACT	down	0.656796	-0.606482	0.303746	900.464	591.421	585.949	777.165	1338.28	602.973	637.717	533.575	673.5	742.333	1449.42	573.083	491.417	537.167	middle
444	vvi-miR156b	TGACAGAAGAGAGTGAGCAC	down	0.545344	-0.874763	0.304168	322.133	175.673	192.996	534.802	238.602	169.572	205.471	151.977	221.833	510.833	258.417	161.167	158.333	153	middle
445	PC-3p-1127773_4	AGGCTAGACTTGAATTATAGGAAT	up	2.04478	1.03195	0.306575	3.49417	7.1448	1.74001	3.66422	5.07827	8.41724	11.0305	1.98663	2	3.5	5.5	8	8.5	2	middle
446	PC-5p-845326_5	ACATTAATATTCAATATGCATATT	up	1.92083	0.941729	0.306601	0.493975	0.948841	0.435003	1.04692	0	1.05216	1.29771	0.496657	0.5	1	0	1	1	0.5	low
447	PC-3p-463642_9	TATTTGAGTGGTGCAAACTTT	down	-inf	-inf	0.306934	1.69478	0	0.435003	4.18769	0.461661	0	0	0	0.5	4	0.5	0	0	0	low
448	vvi-miR3629a-5p	CGCATTTTCTCAGCAGCCAAG	down	0.768411	-0.380049	0.30773	38.2884	29.4213	30.4502	50.2522	34.1629	34.7211	20.7634	32.7793	35	48	37	33	16	33	middle
449	vvi-MIR169l-p3	GCTAGTTATTCTTGGCTCATT	up	1.69152	0.758319	0.308179	17.3428	29.3357	9.57006	35.0719	7.38657	31.5647	24.6565	31.786	11	33.5	8	30	19	32	middle
450	PC-3p-1265801_3	AGTTTAGTTATGTTGGATGATATT	up	4.34594	2.11967	0.309369	0.290002	1.26033	0.870006	0	0	0	1.29771	2.48328	1	0	0	0	1	2.5	low
451	vvi-miR3638-5p	TGTGCCTTTTCGCGCTTGTTGCTA	down	0.714988	-0.484009	0.309733	18.9697	13.5631	21.7501	24.0792	11.0799	10.5216	14.2748	15.893	25	23	12	10	11	16	middle
452	vvi-MIR3631a-p3_1ss11CT_2	TTCTATTTAGTCAAAAAACAAACA	down	0.299239	-1.74063	0.311147	2.89114	0.86514	2.61002	0.523461	5.53993	0	2.59542	0	3	0.5	6	0	2	0	low
453	vvi-MIR3631a-p3_1ss11CT_1	TGGATGATGTTAACAAGTTACTTT	down	0.299239	-1.74063	0.311147	2.89114	0.86514	2.61002	0.523461	5.53993	0	2.59542	0	3	0.5	6	0	2	0	low
454	stu-miR156a_R+1	TTGACAGAAGATAGAGAGCACG	down	0.394696	-1.34119	0.312543	8.84469	3.49097	6.09004	16.7507	3.69329	4.20862	1.29771	4.96657	7	16	4	4	1	5	middle
455	PC-3p-898216_5	AAAAACACTTCCTAAAATCATTGT	up	3.68972	1.88351	0.31373	0.597776	2.20563	0.870006	0	0.923322	1.57823	4.54199	0.496657	1	0	1	1.5	3.5	0.5	low
456	PC-3p-5428307_1	AACATTAAAAACGCTTCCTAAAAT	down	0.243625	-2.03726	0.315407	0.887778	0.216285	1.74001	0	0.923322	0	0.648855	0	2	0	1	0	0.5	0	low
457	PC-5p-1464552_3	TGATAGTAATTTTAGGAAGTGATT	up	1.81813	0.862452	0.316219	0.987949	1.79622	0.870006	2.09384	0	2.10431	1.29771	1.98663	1	2	0	2	1	2	low
458	PC-5p-1453761_3	TTAAAACCATAATTTGTGACTATG	up	3.20069	1.67838	0.316223	1.6447	5.26417	0.870006	3.14076	0.923322	10.5216	1.29771	3.97325	1	3	1	10	1	4	middle
459	vvi-MIR479-p3	CGAGCCGAACCAATATCACTC	up	1.52909	0.612673	0.316426	391.643	598.858	267.092	455.411	452.428	895.384	534.657	366.533	307	435	490	851	412	369	middle
460	PC-5p-2467022_2	TTCGCAAGGTGAATTAACTCATGAT	down	-inf	-inf	0.317281	0.842948	0	0.435003	2.09384	0	0	0	0	0.5	2	0	0	0	0	low
461	vvi-miR399g	TGCCAAAGGAGATTTGCCCCT	up	2.66588	1.41461	0.318458	477.333	1272.51	717.32	257.019	457.66	494.513	857.787	2465.24	824.5	245.5	495.667	470	661	2481.83	high
462	PC-3p-2563609_2	AAGGGCCAGTGGCTACCGATTGAG	down	0.275315	-1.86085	0.318581	1.57118	0.43257	0.435003	1.04692	3.23163	0	1.29771	0	0.5	1	3.5	0	1	0	low
463	PC-3p-2259170_2	AGAAGAGTTAAGAGAGAAAAACCT	up	5.53173	2.46773	0.319728	0.94675	5.23716	0.870006	1.04692	0.923322	1.05216	11.6794	2.97994	1	1	1	1	9	3	middle
464	PC-5p-372673_12	TCTCTTGAAGAGATGATTTCCACT	down	0.270097	-1.88845	0.320885	5.80004	1.56658	4.35003	1.04692	12.0032	2.10431	2.59542	0	5	1	13	2	2	0	middle
465	PC-3p-967537_4	AGGTTATGTTTGGTTATAGAAAGT	up	1.49704	0.582109	0.321106	1.25452	1.87807	0.870006	1.04692	1.84664	1.05216	2.59542	1.98663	1	1	2	1	2	2	low
466	PC-5p-358339_13	AGTTTTGTATACCCATGTGCT	down	0.320024	-1.64375	0.32156	4.93692	1.57993	3.48002	9.94575	1.38498	2.10431	0.648855	1.98663	4	9.5	1.5	2	0.5	2	low
467	PC-3p-2417845_2	GTTAGATGATGTTAATAAGTTACT	up	2.39268	1.25863	0.323489	2.06839	4.94898	5.22003	0.523461	0.461661	7.36509	6.48855	0.993313	6	0.5	0.5	7	5	1	low
468	tcc-miR398a_1ss15GA	TGTGTTCTCAGGTCACCCCTG	up	4.07525	2.02689	0.323792	1.42295	5.79889	2.17501	2.09384	0	3.68254	1.29771	12.4164	2.5	2	0	3.5	1	12.5	middle
469	PC-3p-2942143_2	GTTAAAAACACATTCAAGAATCAC	up	6.38545	2.67479	0.324959	0.638976	4.08015	0.870006	1.04692	0	3.15647	9.08397	0	1	1	0	3	7	0	low
470	PC-3p-559790_8	CAGTGATTTTAGGAAGTGTTTAT	up	1.45431	0.540336	0.325178	6.68096	9.7162	6.96005	5.23461	7.84824	8.41724	14.2748	6.45654	8	5	8.5	8	11	6.5	middle
471	PC-5p-2466878_2	CTGTTGACATTATCCAATATATT	up	8.09534	3.01709	0.325291	0.174487	1.41253	0	0.523461	0	0	3.24428	0.993313	0	0.5	0	0	2.5	1	low
472	PC-3p-860573_5	AACGTTTCTAATATTTCTAACACT	down	0.311451	-1.68292	0.325331	2.08333	0.648855	3.48002	0	2.76997	0	1.94657	0	4	0	3	0	1.5	0	low
473	PC-3p-1078292_4	AAAACGTTTCCTAGAATGACTACC	down	0.351232	-1.5095	0.325678	2.8459	0.999574	4.35003	4.18769	0	1.05216	1.94657	0	5	4	0	1	1.5	0	low
474	PC-3p-512310_8	AAAAACACTTCTTAAAATTACTGT	up	1.58856	0.66772	0.325821	2.50905	3.98577	1.74001	2.09384	3.69329	2.10431	3.89313	5.95988	2	2	4	2	3	6	low
475	PC-5p-1170000_4	TTGATAGTCATTCTAAAAAGTGTT	up	2.35927	1.23834	0.326708	1.74001	4.10516	5.22003	0	0	5.78685	4.54199	1.98663	6	0	0	5.5	3.5	2	low
476	PC-5p-25617_218	ACTAATAAATTGTCAAACACCAAT	up	1.46506	0.550957	0.326995	127.57	186.898	139.201	130.865	112.645	134.676	279.008	147.01	160	125	122	128	215	148	middle
477	PC-3p-443451_10	TGAAGATTAAGAAATTCTAAAGCC	down	0.556839	-0.844667	0.327322	2.1835	1.21586	2.61002	2.09384	1.84664	1.05216	2.59542	0	3	2	2	1	2	0	low
478	vvi-MIR3631a-p5	ATCCAATATAATTAAACTGAACCT	up	2.99803	1.58402	0.327571	0.914436	2.74151	0.435003	0	2.3083	3.68254	4.54199	0	0.5	0	2.5	3.5	3.5	0	low
479	ptc-MIR169p-p5	TTTGCATGAAGAGGTAGAGAG	down	0.351831	-1.50705	0.327937	1.46738	0.516271	0	2.09384	2.3083	1.05216	0	0.496657	0	2	2.5	1	0	0.5	low
480	vvi-miR319e	TTTGGACTGAAGGGAGCTCCT	up	3.11263	1.63813	0.327982	1785.26	5556.85	3385.28	1332.49	638.015	11443.4	2493.16	2734	3891.1	1272.77	691	10876.1	1921.2	2752.4	high
481	PC-3p-496894_9	AATTTAGTTATGTTGGTTGATATC	up	18.3413	4.19702	0.32836	0.290002	5.31902	0.870006	0	0	0	12.9771	2.97994	1	0	0	0	10	3	middle
482	vvi-MIR3631a-p3_1ss21AT	ACTTTTAACTGAATAGAAAATGCC	up	2.57197	1.36287	0.32852	1.21332	3.12063	0.870006	0	2.76997	2.10431	1.29771	5.95988	1	0	3	2	1	6	low
483	PC-5p-1710486_3	CGTTAGACAGTGATTTTAGGAAGT	down	0.647549	-0.626938	0.328668	3.71268	2.40415	2.61002	5.75807	2.76997	2.63039	2.59542	1.98663	3	5.5	3	2.5	2	2	low
484	vvi-miR3636-3p	GTCTGTCGGAGAAGCAAGTCGGAG	up	1.33482	0.41664	0.329476	1120.22	1495.29	1487.71	1255.26	617.702	1151.06	1885.57	1449.24	1710	1199	669	1094	1453	1459	middle
485	aqc-miR477a_L+1R+1	ACTCTCCCTCAAGGGCTTCTAG	down	0.229237	-2.12509	0.329817	24.736	5.67041	17.2551	53.5675	3.38551	12.9766	2.37914	1.65552	19.8333	51.1667	3.66667	12.3333	1.83333	1.66667	middle
486	ppe-miR477-5p_1ss13AG	ACTCTCCCTCAAGGGCTTCTAG	down	0.229237	-2.12509	0.329817	24.736	5.67041	17.2551	53.5675	3.38551	12.9766	2.37914	1.65552	19.8333	51.1667	3.66667	12.3333	1.83333	1.66667	middle
487	tcc-miR171d_L+4	GATCTGATTGAGCCGTGCCAATATC	up	1.33732	0.419348	0.330599	3.642	4.87053	3.04502	4.18769	3.69329	3.15647	6.48855	4.96657	3.5	4	4	3	5	5	low
488	vvi-miR477b-3p	CGAAGTCTTTGGGGAGAGTGG	up	1.46981	0.555634	0.330983	648.017	952.464	599.434	1081.47	263.147	1121.6	781.222	954.574	689	1033	285	1066	602	961	middle
489	stu-miR166d-5p_2ss1AG8CT	GGAATGTTGTCTGGTTCGAGA	up	1.49923	0.584217	0.335781	161.208	241.687	127.601	153.199	202.823	147.652	213.69	363.718	146.667	146.333	219.667	140.333	164.667	366.167	middle
490	PC-3p-2565696_2	GAAAACACTTCCTATAATCACTAT	down	0.204151	-2.29229	0.337187	2.11887	0.43257	1.74001	0	4.61661	0	1.29771	0	2	0	5	0	1	0	low
491	PC-5p-311191_15	CTATGTTATAGGATCTTGGAT	up	1.70884	0.77302	0.340566	2.97111	5.07716	5.22003	0	3.69329	7.36509	3.89313	3.97325	6	0	4	7	3	4	low
492	mes-miR160a_1ss21AG	TGCCTGGCTCCCTGTATGCCG	down	0.374109	-1.41847	0.34171	58.8851	22.0295	72.2105	102.598	1.84664	12.6259	24.6565	28.8061	83	98	2	12	19	29	middle
493	gma-miR164a_R+1_1ss21AC	TGGAGAAGCAGGGCACGTGCCA	down	0.371461	-1.42872	0.342259	133.352	49.535	69.6005	61.7684	268.687	94.694	35.0382	18.8729	80	59	291	90	27	19	middle
494	vvi-miR169d	CAGCCAAGAATGATTTGCCGG	down	0.0949486	-3.39671	0.345139	37.7998	3.58904	16.5301	93.176	3.69329	9.4694	1.29771	0	19	89	4	9	1	0	middle
495	vvi-MIR397a-p3	ATTGGCGCTGCACTCAATCAT	up	3.72936	1.89893	0.346428	37.2318	138.851	61.7704	8.37537	41.5495	18.9388	98.626	298.987	71	8	45	18	76	301	middle
496	PC-3p-12785534_1	CTAAAATTATTATCAAACGCACTC	up	4.19259	2.06784	0.346748	0.290002	1.21586	0.870006	0	0	1.05216	2.59542	0	1	0	0	1	2	0	low
497	vvi-miR159c	TTTGGATTGAAGGGAGCTCTA	down	0.730159	-0.453718	0.349104	102871	75112.3	90038.3	147393	71181.9	75856	82117	67364	103492	140788	77093.3	72095.8	63278.3	67817.5	high
498	vvi-MIR171b-p3	TTGAGCCGCGTCAATATCTCC	up	1.53555	0.618753	0.34998	10074.1	15469.3	16026.4	6832.56	7363.49	17931.2	7522.83	20953.9	18421	6526.33	7975	17042.3	5797	21095	high
499	vvi-MIR399a-p5	GTGTGATTCTCCTTTGGCAGA	down	0.515055	-0.9572	0.350085	88.0516	45.3515	118.321	23.0323	122.802	86.2767	42.8245	6.95319	136	22	133	82	33	7	middle
500	PC-3p-682849_6	AAAATCACTGTCAAACGCACTACT	up	1.53751	0.620594	0.352249	3.6634	5.63251	3.48002	1.04692	6.46325	5.78685	7.13741	3.97325	4	1	7	5.5	5.5	4	low
501	PC-3p-2334728_2	TGACGATGTTTATAGGAAGTGTT	up	3.42071	1.7743	0.352742	0.452775	1.54881	0.435003	0	0.923322	3.15647	0	1.48997	0.5	0	1	3	0	1.5	low
502	vvi-miR3634-3p	TTTCCGACTCGCACTCATGCCGT	down	0.674493	-0.568124	0.352963	28852.1	19460.6	32498.2	39991.3	14066.8	13364.5	19696.7	25320.5	37354	38199	15235	12702	15178	25491	high
503	PC-3p-233607_21	AATCAACGTCCTGTCCTATGCACC	up	1.41613	0.501955	0.353992	2.88751	4.08909	1.30501	3.66422	3.69329	4.20862	2.59542	5.46322	1.5	3.5	4	4	2	5.5	low
504	PC-5p-2008500_2	AAGTGGTGTTTGTTTTTTGACTGG	up	1.98999	0.992763	0.354005	1.08286	2.15489	1.74001	1.04692	0.461661	1.57823	3.89313	0.993313	2	1	0.5	1.5	3	1	low
505	vvi-miR398b	TGTGTTCTCAGGTCGCCCCTG	up	4.28821	2.10037	0.354739	173.262	742.985	326.687	136.623	56.4765	182.023	354.491	1692.44	375.5	130.5	61.1667	173	273.167	1703.83	middle
506	PC-5p-2638550_2	AACTAACGTAACTAAAGTAAACTT	up	3.95049	1.98203	0.355544	0.307774	1.21586	0	0	0.923322	1.05216	2.59542	0	0	0	1	1	2	0	low
507	PC-5p-4631038_1	AAACGTTTTCTAAAGTCACTACCA	up	3.95049	1.98203	0.355544	0.307774	1.21586	0	0	0.923322	1.05216	2.59542	0	0	0	1	1	2	0	low
508	PC-5p-91551_62	TTGACACAGGACAATTAGTCC	down	0.238047	-2.07068	0.356256	17.4171	4.14608	5.22003	7.32845	39.7028	5.26078	5.19084	1.98663	6	7	43	5	4	2	middle
509	PC-5p-14348869_1	TATTCATATTTATATTTTCGAAAT	down	0.4569	-1.13005	0.356376	0.94675	0.43257	0.870006	1.04692	0.923322	0	1.29771	0	1	1	1	0	1	0	low
510	vvi-MIR399c-p5_1ss18TC	GGGCCTCTTTCACTTGGCAGG	up	3.29114	1.71859	0.356643	0.307774	1.01293	0	0	0.923322	1.05216	0	1.98663	0	0	1	1	0	2	low
511	PC-3p-623338_7	ATTTTAGTTATGTTAGATGATGCC	up	2.16543	1.11465	0.359842	1.48555	3.21686	2.61002	0	1.84664	5.26078	3.89313	0.496657	3	0	2	5	3	0.5	low
512	rco-miR535_R+2	TGACAACGAGAGAGAGCACGCCT	down	0.393108	-1.347	0.360507	1.26341	0.496657	0.435003	1.04692	2.3083	0	0	1.48997	0.5	1	2.5	0	0	1.5	low
513	gma-MIR5368-p5_2ss1TC21TC	CCCTGGGATTGGCTTTGGGCC	down	0.148318	-2.75323	0.362991	628.721	93.251	174.001	166.984	1545.18	136.78	67.481	75.4918	200	159.5	1673.5	130	52	76	middle
514	PC-3p-706293_6	ATAAGTTACTTTTAGCTGAATAGA	up	1.51464	0.598978	0.36411	1.52675	2.31249	2.61002	1.04692	0.923322	3.15647	1.29771	2.48328	3	1	1	3	1	2.5	low
515	tcc-miR171d_1ss9CT	TGATTGAGTCGTGCCAATATC	down	0.738072	-0.438167	0.365187	13.4754	9.94584	10.4401	19.368	10.6182	8.41724	12.9771	8.44316	12	18.5	11.5	8	10	8.5	middle
516	PC-3p-13232043_1	GATGTCAATATGTTACTTTTAGCTT	down	0.361816	-1.46667	0.365211	0.597776	0.216285	0.870006	0	0.923322	0	0.648855	0	1	0	1	0	0.5	0	low
517	PC-3p-14634833_1	AGAATGTTTTCTAGAATTACTATC	up	3.88676	1.95857	0.365542	0.307774	1.19624	0	0	0.923322	0	2.59542	0.993313	0	0	1	0	2	1	low
518	PC-5p-599480_7	AGCTAAAAGTAACTTGTTGATACT	down	0.521517	-0.939213	0.365952	3.50063	1.82564	3.91503	1.04692	5.53993	3.68254	1.29771	0.496657	4.5	1	6	3.5	1	0.5	low
519	mdm-MIR172d-p5_1ss10CG	CAGCATCATGAAGATTCACAA	up	1.51631	0.600569	0.367165	157.817	239.3	194.011	224.041	55.3993	219.9	352.977	145.024	223	214	60	209	272	146	middle
520	PC-5p-376267_12	TATCTAAACATCCTTAAAAGTTGT	down	0.388873	-1.36263	0.367193	3.12662	1.21586	2.17501	6.28153	0.923322	1.05216	2.59542	0	2.5	6	1	1	2	0	low
521	PC-5p-67939_85	TTTGTTCGAGATCATTGAAGAGG	up	1.26227	0.336024	0.36825	44.6725	56.389	50.4603	58.6276	24.9297	51.5556	60.9924	56.6188	58	56	27	49	47	57	middle
522	cca-miR396a-3p_L-1R+1_1ss13TC	TTCAAGAAAGCCGTGGGAAAA	down	0.599294	-0.738665	0.368918	1369.07	820.472	1113.61	2289.09	704.495	522.921	955.115	983.38	1280	2186.5	763	497	736	990	high
523	aly-miR172a-3p_R+3	AGAATCTTGATGATGCTGCATCCA	up	1.81942	0.863479	0.369784	20.9076	38.0398	12.1801	13.61	36.9329	64.1815	35.0382	14.8997	14	13	40	61	27	15	middle
524	PC-3p-212053_23	CTGGGCTTTTGTTTCTTCGTG	down	0.32615	-1.61639	0.371028	4.81412	1.57012	10.4401	2.6173	1.38498	1.57823	0.648855	2.48328	12	2.5	1.5	1.5	0.5	2.5	middle
525	PC-3p-2781393_2	AAAACACTTTCTAAAATTACTATC	up	2.7195	1.44334	0.371945	1.25452	3.41168	0.870006	1.04692	1.84664	2.10431	7.13741	0.993313	1	1	2	2	5.5	1	low
526	PC-3p-741750_6	AAAACCGTAGTTACTAATTATAGT	up	1.84195	0.881235	0.372567	0.964522	1.7766	0	1.04692	1.84664	1.05216	1.29771	2.97994	0	1	2	1	1	3	low
527	PC-3p-2651947_2	TATAGAAGATGTCTTTTCAAGAGA	up	1.95909	0.970182	0.37432	2.99453	5.86656	6.09004	1.04692	1.84664	4.7347	10.3817	2.48328	7	1	2	4.5	8	2.5	middle
528	mes-MIR172f-p5	AGCATCATCAAGATTCACACA	down	0.523115	-0.9348	0.37461	2.07081	1.08327	2.61002	3.14076	0.461661	2.10431	0.648855	0.496657	3	3	0.5	2	0.5	0.5	low
529	PC-3p-2360242_2	GTTAGATGATGTCAACATGTTACT	up	3.39637	1.76399	0.375698	0.597776	2.03027	0.870006	0	0.923322	1.05216	4.54199	0.496657	1	0	1	1	3.5	0.5	low
530	PC-5p-146112_36	ATTGACATCATCTAACATAAC	down	0.634071	-0.657283	0.376117	12.5032	7.92794	8.26505	13.0865	16.1581	4.7347	15.5725	3.4766	9.5	12.5	17.5	4.5	12	3.5	middle
531	vvi-MIR156b-p3	GCTCATTTCTCTTTCTGTCAGC	down	0.505046	-0.985515	0.376627	51.742	26.1321	22.6201	36.1188	96.4871	21.5692	22.0611	34.766	26	34.5	104.5	20.5	17	35	middle
532	vvi-MIR166d-p5	GGATTGTTGTCTGGCTCGAGG	down	0.730596	-0.452854	0.37678	1082.62	790.96	825.345	1497.97	924.553	475.574	720.229	1177.08	948.667	1430.83	1001.33	452	555	1185	middle
533	vvi-miR828a	TCTTGCTCAAATGAGTATTCCA	down	0.501033	-0.997023	0.37686	847.664	424.708	481.983	462.739	1598.27	493.461	486.641	294.021	554	442	1731	469	375	296	middle
534	PC-3p-13577129_1	CATGCTTTGTACCTTCATCACATT	up	2.70098	1.43348	0.378089	0.290002	0.783289	0.870006	0	0	1.05216	1.29771	0	1	0	0	1	1	0	low
535	PC-3p-1289803_3	TTTAGTTTAATGATGTTGGTTAAT	down	0.666388	-0.585567	0.379136	2.4323	1.62086	3.48002	1.04692	2.76997	1.57823	1.29771	1.98663	4	1	3	1.5	1	2	low
536	PC-3p-541715_8	TCTTGAAGAGACGATTTCCACCC	up	7.65329	2.93608	0.37925	0.597776	4.57495	0.870006	0	0.923322	1.05216	11.6794	0.993313	1	0	1	1	9	1	middle
537	vvi-MIR169b-p3	GGTTAGTCATCCTTGGCTCAT	up	1.73337	0.793576	0.379667	100.927	174.944	89.6106	147.616	65.5558	290.395	63.5878	170.85	103	141	71	276	49	172	middle
538	stu-MIR3627-p5_2ss3GC19TC	TCCCAGGAGAGATGGCACC	down	0.232877	-2.10236	0.379731	32.7785	7.63335	6.09004	77.4722	14.7731	5.26078	11.6794	5.95988	7	74	16	5	9	6	middle
539	aau-miR168_L-3R-1_1ss22AT	CAGTTGATGCAAGGCGGGTT	down	0.608737	-0.71611	0.37993	1.25452	0.763675	0.870006	1.04692	1.84664	0	1.29771	0.993313	1	1	2	0	1	1	low
540	PC-5p-280216_17	CATCCAACGTAACTAAACTGAACC	up	1.32741	0.408619	0.380008	4.36054	5.78825	3.04502	6.80499	3.23163	5.26078	7.13741	4.96657	3.5	6.5	3.5	5	5.5	5	low
541	PC-5p-1027414_4	AGTTTGCACCACTCAAATATT	down	0.232421	-2.10519	0.380683	0.754491	0.175359	1.74001	0.523461	0	0.526078	0	0	2	0.5	0	0.5	0	0	low
542	stu-miR396-3p_L-1R+1_1ss3CT	TTCAAGAAAGCTGTGGGAAAA	down	0.303204	-1.72164	0.381926	17.4377	5.28718	5.22003	7.85191	39.2412	6.31293	2.59542	6.95319	6	7.5	42.5	6	2	7	middle
543	vvi-MIR3631a-p3_2ss11AT22AG	GATGTCAACATGTTACTTTTAGCT	up	1.44776	0.533826	0.382248	6.85262	9.92098	6.09004	5.23461	9.23322	10.5216	14.2748	4.96657	7	5	10	10	11	5	middle
544	PC-5p-894895_5	AGTGTGTTTGACAGTAATTTTAGA	up	1.73495	0.794896	0.384317	1.84947	3.20875	0.870006	0.523461	4.15495	2.10431	4.54199	2.97994	1	0.5	4.5	2	3.5	3	low
545	vvi-miR2111-3p	GTCCTCTGGTTGCAGATTACT	up	1.72948	0.790339	0.385158	83.6467	144.665	54.8104	34.5484	161.581	48.3991	199.847	185.75	63	33	175	46	154	187	middle
546	PC-3p-2245326_2	AATGCACTCTTAGAATATGTTTGA	up	3.79632	1.9246	0.385867	0.754491	2.86429	1.74001	0.523461	0	2.10431	6.48855	0	2	0.5	0	2	5	0	low
547	PC-3p-173729_29	TTGGTGACTACGGTTTTGACTGTT	up	1.4147	0.500501	0.386365	7.81674	11.0584	9.13506	7.85191	6.46325	7.36509	16.8702	8.93982	10.5	7.5	7	7	13	9	middle
548	PC-3p-683780_6	ACTTTAATTATGTTGGATGATGTC	up	2.01844	1.01324	0.386666	1.20081	2.42376	0	3.14076	0.461661	3.68254	2.59542	0.993313	0	3	0.5	3.5	2	1	low
549	vvi-MIR845a-p5	CATTCTTGCTTGGGTTTTGGAACC	up	1.17078	0.227475	0.388702	8.55669	10.018	9.57006	7.32845	8.77156	11.5737	11.0305	7.44985	11	7	9.5	11	8.5	7.5	middle
550	PC-5p-235458_21	ACTTCTTAGAATCACTACCAAACG	up	1.65384	0.725817	0.389094	4.1182	6.81083	4.35003	5.23461	2.76997	2.10431	10.3817	7.94651	5	5	3	2	8	8	middle
551	PC-5p-1506930_3	AGAGACGAGTTCCGTTGAGGAAT	down	0.395883	-1.33686	0.393969	1.92904	0.763675	0	2.09384	3.69329	0	1.29771	0.993313	0	2	4	0	1	1	low
552	PC-5p-1605138_3	TTTGTTTTGCCAAAATTTTCTTTT	up	2.40027	1.26319	0.394308	1.48555	3.56572	2.61002	0	1.84664	4.20862	6.48855	0	3	0	2	4	5	0	low
553	PC-5p-24745_224	ACAGTGATTTTAGGAAGTGTTTCC	up	1.28918	0.366459	0.395775	17.9034	23.0808	25.6652	14.6569	13.3882	17.8866	30.4962	20.8596	29.5	14	14.5	17	23.5	21	middle
554	PC-5p-1972719_2	TTCTTTCACAGAAATACACTGT	up	2.95879	1.56501	0.397427	0.174487	0.516271	0	0.523461	0	1.05216	0	0.496657	0	0.5	0	1	0	0.5	low
555	vvi-MIR167a-p3	AGGTCATCTTGCAGCTTCAAT	up	1.10351	0.142105	0.397594	279.635	308.582	287.972	302.56	248.374	277.769	289.389	358.586	331	289	269	264	223	361	middle
556	tcc-miR397_L+1	CTCATTGAGTGCAGCGTTGATG	up	3.09095	1.62805	0.398047	4.58026	14.1574	7.83005	3.14076	2.76997	0	11.6794	30.7927	9	3	3	0	9	31	middle
557	PC-5p-3187498_2	AATCAATCAGTCAGTCATGAAATC	down	0.329221	-1.60287	0.398526	1.00572	0.331104	0	2.09384	0.923322	0	0	0.993313	0	2	1	0	0	1	low
558	vvi-MIR3631a-p3_2ss13AG23AG	AAGTTACTTTTAGCTGAATAGAGA	up	2.07143	1.05063	0.398674	1.91127	3.95907	0.870006	2.09384	2.76997	2.10431	7.78626	1.98663	1	2	3	2	6	2	low
559	PC-3p-938_3284	TGTGTTTTAAAGTCGTGAGGGTCC	down	0.767979	-0.380862	0.399108	924.955	710.345	1156.67	1005.57	612.624	448.744	999.886	682.406	1329.5	960.5	663.5	426.5	770.5	687	middle
560	PC-5p-507286_9	GTGTATGGTAGTGATTTTAGGAAG	down	0.467954	-1.09556	0.399166	2.38142	1.11439	3.48002	3.66422	0	1.05216	1.29771	0.993313	4	3.5	0	1	1	1	low
561	PC-3p-2173677_2	CACTTTAATAATGTTGATTGATA	down	0.363619	-1.4595	0.399392	0.964522	0.350718	0	1.04692	1.84664	1.05216	0	0	0	1	2	1	0	0	low
562	PC-3p-133963_40	ACATTATCTAACAACTTAAGCTTT	up	1.61422	0.69084	0.400426	11.2972	18.2362	3.48002	7.32845	23.083	16.8345	25.9542	11.9198	4	7	25	16	20	12	middle
563	mes-MIR393b-p3	CTTTGGATTCCTCCTTTGGTA	down	0.496741	-1.00943	0.400565	53.3	26.4763	58.2904	94.2229	7.38657	13.678	38.9313	26.8195	67	90	8	13	30	27	middle
564	csi-miR399c_R+2	TGCCAAAGGAGAATTGCCCTGCA	up	2.54501	1.34767	0.401253	0.307774	0.783289	0	0	0.923322	1.05216	1.29771	0	0	0	1	1	1	0	low
565	PC-3p-3242140_2	TTAAAAATATTGGAAGCGTTT	up	2.54501	1.34767	0.401253	0.307774	0.783289	0	0	0.923322	1.05216	1.29771	0	0	0	1	1	1	0	low
566	ptc-MIR530a-p3_2ss12CA21GA	AGGTGCAGGTGAAGGTGCAGA	up	1.53692	0.620041	0.402673	488.503	750.79	848.256	488.912	128.342	990.078	380.229	882.062	975	467	139	941	293	888	middle
567	vvi-miR482	TCTTTCCTACTCCTCCCATTCC	down	0.836763	-0.257109	0.403538	148731	124453	167200	176117	102877	116387	125637	131335	192183	168224	111420	110618	96814	132219	high
568	PC-5p-1349145_3	AAAAAGTAACATATTGACATCATC	down	0.377532	-1.40533	0.406673	0.928978	0.350718	1.74001	1.04692	0	1.05216	0	0	2	1	0	1	0	0	low
569	gma-MIR5368-p3_2ss6AC17AT	GGGCCCGAGCCATCAGTGAGAT	down	0.0709829	-3.81639	0.406818	15.2611	1.08327	1.74001	1.57038	42.4728	2.10431	0.648855	0.496657	2	1.5	46	2	0.5	0.5	middle
570	PC-5p-1646393_3	AAGGTGAATTACTCATGA	up	1.85557	0.891864	0.407431	0.751663	1.39476	0.870006	0	1.38498	1.05216	0.648855	2.48328	1	0	1.5	1	0.5	2.5	low
571	vvi-MIR3631a-p3_2ss1GA22AG	AATGTCAACAAGTTACTTTTAGCT	up	2.57964	1.36717	0.407438	1.2311	3.17578	0	0	3.69329	1.05216	6.48855	1.98663	0	0	4	1	5	2	low
572	PC-5p-222078_22	AAGTAGTTGGGATTAAGGTTTTGT	up	1.45064	0.536689	0.408551	6.08924	8.83329	11.3101	4.18769	2.76997	9.4694	9.08397	7.94651	13	4	3	9	7	8	middle
573	nta-miR397_L+1_1ss20GT	CATTGAGTGCAGCGTTGATTT	up	3.34986	1.7441	0.408713	2.14796	7.19535	4.35003	2.09384	0	2.10431	2.59542	16.8863	5	2	0	2	2	17	middle
574	PC-3p-345338_13	CCAGGATTGACATTTAGGTGGACC	up	1.34792	0.430738	0.409947	8.60032	11.5926	6.96005	10.9927	7.84824	12.0998	16.2214	6.45654	8	10.5	8.5	11.5	12.5	6.5	middle
575	vvi-miR172c	GGAATCTTGATGATGCTGCAG	down	0.399221	-1.32474	0.412901	1562.76	623.885	886.173	3373.44	428.652	579.562	838.646	453.447	1018.58	3222.25	464.25	550.833	646.25	456.5	high
576	PC-5p-2318534_2	TAAAGCCTCAATTGTCAACTAATG	down	0.372959	-1.42291	0.41488	0.887778	0.331104	1.74001	0	0.923322	0	0	0.993313	2	0	1	0	0	1	low
577	vvi-MIR3631a-p3_2ss13CT18AT	ATTGGATGATGTTAACATGTTACT	down	0.540985	-0.886338	0.414981	1.90521	1.03069	2.17501	2.6173	0.923322	0	2.59542	0.496657	2.5	2.5	1	0	2	0.5	low
578	mdm-MIR858-p5_2ss12GA18TA	ATGCATTTATTAGATAAA	up	2.03766	1.02691	0.415309	11.487	23.4066	5.22003	5.23461	24.0064	45.2427	9.08397	15.893	6	5	26	43	7	16	middle
579	cca-miR396a-5p_R+3	TTCCACAGCTTTCTTGAACTTCCA	down	0.671064	-0.575477	0.416411	91.4598	61.3754	65.2504	58.6276	150.501	62.0772	54.5038	67.5453	75	56	163	59	42	68	middle
580	PC-5p-111554_49	TCAGCCAATAGTTCATCGAGGC	up	4.09059	2.03231	0.417677	3.22556	13.1945	7.83005	0	1.84664	4.20862	2.59542	32.7793	9	0	2	4	2	33	middle
581	PC-3p-1550068_3	AAAACACTGTCTAAAATCACTACC	down	0.467073	-1.09828	0.419262	3.44165	1.6075	4.78503	0	5.53993	1.57823	3.24428	0	5.5	0	6	1.5	2.5	0	low
582	PC-3p-1119074_4	TTTAAGTTTAAAGTTGTAGTCACC	up	2.05235	1.03727	0.420035	0.964522	1.97953	0	1.04692	1.84664	1.05216	3.89313	0.993313	0	1	2	1	3	1	low
583	PC-5p-532839_8	AACTTTGTTTTCCCAGTCAAGGGC	down	0.754332	-0.406728	0.421011	8.13583	6.13712	6.09004	10.4692	7.84824	4.20862	9.73283	4.46991	7	10	8.5	4	7.5	4.5	middle
584	PC-3p-787456_5	AAGACTAGAAACACTTCTCAAAAT	up	1.8466	0.884874	0.42161	1.59744	2.94984	2.17501	2.6173	0	5.26078	2.59542	0.993313	2.5	2.5	0	5	2	1	low
585	PC-5p-1734289_3	AGGACAACCAAGCTGGATGCCATT	down	0.730254	-0.45353	0.422332	3.42025	2.49765	4.35003	3.14076	2.76997	4.20862	1.29771	1.98663	5	3	3	4	1	2	low
586	PC-3p-183494_28	ATAAGGGAAAAAGTTTTTGACACT	down	0.824896	-0.277716	0.422378	24.067	19.8527	31.3202	17.7977	23.083	24.1996	19.4657	15.893	36	17	25	23	15	16	middle
587	vvi-MIR156a-p3	GCTCTCTCTTCTTCTGTCATC	down	-inf	-inf	0.42265	0.290002	0	0.870006	0	0	0	0	0	1	0	0	0	0	0	low
588	vvi-MIR156h-p3	AATCTGAATTCTGCCTCTATC	up	inf	inf	0.42265	0	0.43257	0	0	0	0	1.29771	0	0	0	0	0	1	0	low
589	aqc-MIR160b-p3_1ss6CT	GCGTGTGAGGAGCCATGCATA	down	-inf	-inf	0.42265	0.174487	0	0	0.523461	0	0	0	0	0	0.5	0	0	0	0	low
590	vvi-MIR169f-p3	GGCAAGTTGTGTTTGGCTACA	up	inf	inf	0.42265	0	0.350718	0	0	0	1.05216	0	0	0	0	0	1	0	0	low
591	vvi-MIR169w-p3_2ss13TC18GC	CAAAAATGGTGGCCGGCC	down	-inf	-inf	0.42265	0.290002	0	0.870006	0	0	0	0	0	1	0	0	0	0	0	low
592	vvi-MIR319g-p5_1ss10TA	GAGCTCCTTATAGTCCAATA	down	-inf	-inf	0.42265	0.290002	0	0.870006	0	0	0	0	0	1	0	0	0	0	0	low
593	vvi-MIR395d-p5	TTCCCCTGACCACTTCATTGG	up	inf	inf	0.42265	0	0.86514	0	0	0	0	2.59542	0	0	0	0	0	2	0	low
594	vvi-MIR3629c-p3_2ss6TC18CT	TGCCCCCTTTCCTTTTCTTTT	down	-inf	-inf	0.42265	1.04692	0	0	3.14076	0	0	0	0	0	3	0	0	0	0	low
595	vvi-MIR3631a-p5_2ss11CT17CT	TATAATTAAATTGAACTTATTGAT	up	inf	inf	0.42265	0	0.350718	0	0	0	1.05216	0	0	0	0	0	1	0	0	low
596	vvi-MIR3631a-p5_1ss10CT	ATAATTAAATTGAACCTATTGATA	down	-inf	-inf	0.42265	0.580004	0	1.74001	0	0	0	0	0	2	0	0	0	0	0	low
597	vvi-MIR3631a-p5_2ss19GA21CT	TTTGGTTGAATAGAAAAAATT	up	inf	inf	0.42265	0	0.43257	0	0	0	0	1.29771	0	0	0	0	0	1	0	low
598	ptc-MIR162b-p5	CAGCGGTTCATCGATCTTT	down	-inf	-inf	0.42265	0.348974	0	0	1.04692	0	0	0	0	0	1	0	0	0	0	low
599	rgl-MIR164-p3	ACGTGCCCTGCTTCTCCATC	down	-inf	-inf	0.42265	0.290002	0	0.870006	0	0	0	0	0	1	0	0	0	0	0	low
600	mes-MIR172c-p5_2ss16CT17TC	TCATCAAGATTCTCATCTCAAA	down	-inf	-inf	0.42265	0.580004	0	1.74001	0	0	0	0	0	2	0	0	0	0	0	low
601	han-miR160a_1ss4TG	TGCGCGGCTCCCTGTATGCCA	up	inf	inf	0.42265	0	0.350718	0	0	0	1.05216	0	0	0	0	0	1	0	0	low
602	stu-miR319-3p_R-2_1ss14TA	TTGGACTGAAGGGATCCCT	down	-inf	-inf	0.42265	0.290002	0	0.870006	0	0	0	0	0	1	0	0	0	0	0	low
603	gma-miR393a_R+1_1ss13GA	TCCAAAGGGATCACATTGATCT	down	-inf	-inf	0.42265	0.145001	0	0.435003	0	0	0	0	0	0.5	0	0	0	0	0	low
604	ath-miR5658_R-3_1ss13AT	ATGATGATGATGTTGATG	up	inf	inf	0.42265	0	0.175359	0	0	0	0.526078	0	0	0	0	0	0.5	0	0	low
605	mtr-miR7696a-3p_R-3_1ss2TC	TCGAATTATGAGAACTTG	down	-inf	-inf	0.42265	0.290002	0	0.870006	0	0	0	0	0	1	0	0	0	0	0	low
606	stu-miR8002-5p_R-3_1ss11TG	TTTTTCGTGAGAATAATGGAA	up	inf	inf	0.42265	0	0.43257	0	0	0	0	1.29771	0	0	0	0	0	1	0	low
607	PC-5p-9186457_1	TTGGCACTAATGGGCAAAATT	down	-inf	-inf	0.42265	0.435003	0	1.30501	0	0	0	0	0	1.5	0	0	0	0	0	low
608	PC-3p-12083123_1	CGTTTTGGTAGTTGTATTAAG	down	-inf	-inf	0.42265	0.145001	0	0.435003	0	0	0	0	0	0.5	0	0	0	0	0	low
609	PC-3p-9947880_1	AAACACTTCTCTAAAATCACGATC	up	inf	inf	0.42265	0	1.40287	0	0	0	4.20862	0	0	0	0	0	4	0	0	low
610	PC-3p-13830853_1	CTATAATTATTATCAAACAC	up	inf	inf	0.42265	0	0.350718	0	0	0	1.05216	0	0	0	0	0	1	0	0	low
611	PC-5p-7659116_1	ATTTTGAAAAGTGTTTTTAGT	up	inf	inf	0.42265	0	0.216285	0	0	0	0	0.648855	0	0	0	0	0	0.5	0	low
612	PC-3p-6101973_1	GTCTCTTCAAGAGATGAGTTCTCAT	down	-inf	-inf	0.42265	0.290002	0	0.870006	0	0	0	0	0	1	0	0	0	0	0	low
613	PC-5p-8573512_1	GTGTTTGATAGTAATTTTAGGAAGT	up	inf	inf	0.42265	0	0.86514	0	0	0	0	2.59542	0	0	0	0	0	2	0	low
614	PC-3p-7139028_1	GATGTCAAAGAGTTACTTTTAACT	up	inf	inf	0.42265	0	0.648855	0	0	0	0	1.94657	0	0	0	0	0	1.5	0	low
615	PC-5p-13902227_1	CTAACAGTGCGTTTGACAGTGATT	up	inf	inf	0.42265	0	0.350718	0	0	0	1.05216	0	0	0	0	0	1	0	0	low
616	PC-3p-3642197_2	GGTTGATATCAGCATGTTACTTTT	down	-inf	-inf	0.42265	0.697948	0	0	2.09384	0	0	0	0	0	2	0	0	0	0	low
617	PC-5p-4010078_1	GTTTGATGGTGATTTTAGAAAGTG	down	-inf	-inf	0.42265	0.290002	0	0.870006	0	0	0	0	0	1	0	0	0	0	0	low
618	PC-3p-14508798_1	TCATGAGTTAATTCACCTTGCGAA	down	-inf	-inf	0.42265	0.174487	0	0	0.523461	0	0	0	0	0	0.5	0	0	0	0	low
619	PC-3p-7199284_1	CTTTCCCTATAACACTAATCC	up	inf	inf	0.42265	0	0.43257	0	0	0	0	1.29771	0	0	0	0	0	1	0	low
620	PC-5p-4122492_1	ATAGTGATTCTAAAAAACGTTTTC	up	inf	inf	0.42265	0	0.43257	0	0	0	0	1.29771	0	0	0	0	0	1	0	low
621	PC-5p-1292862_3	TTAGTAGTGATTTTAAAAAGTAC	up	inf	inf	0.42265	0	1.05216	0	0	0	3.15647	0	0	0	0	0	3	0	0	low
622	PC-5p-13155295_1	ACTGATTTGCCGACACTCACA	down	-inf	-inf	0.42265	0.290002	0	0.870006	0	0	0	0	0	1	0	0	0	0	0	low
623	PC-5p-6823763_1	AGACGAGTTCCTATGGGAAATTTT	up	inf	inf	0.42265	0	0.350718	0	0	0	1.05216	0	0	0	0	0	1	0	0	low
624	PC-5p-10126746_1	TTTAGAGTGTGTTTGGTAGTGATT	up	inf	inf	0.42265	0	0.350718	0	0	0	1.05216	0	0	0	0	0	1	0	0	low
625	PC-5p-8003011_1	TGTTAAGCTTCCAATTATCCTAAA	up	inf	inf	0.42265	0	0.350718	0	0	0	1.05216	0	0	0	0	0	1	0	0	low
626	PC-5p-6323875_1	GTGTTTGGTAGTGATTCTAGGAAG	down	-inf	-inf	0.42265	0.348974	0	0	1.04692	0	0	0	0	0	1	0	0	0	0	low
627	PC-3p-2351334_2	TTCTTTAAAACCAAATCAGTCCAA	down	-inf	-inf	0.42265	0.697948	0	0	2.09384	0	0	0	0	0	2	0	0	0	0	low
628	PC-3p-15226960_1	AAAAACACTTCTCAAAATTATTGC	down	-inf	-inf	0.42265	0.145001	0	0.435003	0	0	0	0	0	0.5	0	0	0	0	0	low
629	PC-5p-1745496_3	AAGATTTTAAGAAGTGTTTTTAGT	up	2.02514	1.01802	0.423357	0.94675	1.9173	0.870006	1.04692	0.923322	3.15647	2.59542	0	1	1	1	3	2	0	low
630	PC-5p-14240536_1	TGAAAGTAAAATGTTGACATCATC	down	0.533596	-0.906181	0.425202	1.37287	0.732556	2.61002	1.04692	0.461661	1.05216	0.648855	0.496657	3	1	0.5	1	0.5	0.5	low
631	PC-5p-1651588_3	TGTTTGATAGTGAATTTAGAAAGC	up	1.46612	0.552001	0.426044	2.45573	3.60039	4.35003	2.09384	0.923322	2.63039	5.19084	2.97994	5	2	1	2.5	4	3	low
632	vvi-miR397a	TCATTGAGTGCAGCGTTGATG	up	3.41382	1.77139	0.427289	338.689	1156.23	733.415	118.302	164.351	160.98	516.489	2791.21	843	113	178	153	398	2810	high
633	PC-3p-371162_12	CGAAATTTCGTACAGCCATGCAAA	up	1.99853	0.99894	0.428057	2.86368	5.72315	3.48002	4.18769	0.923322	1.05216	5.19084	10.9264	4	4	1	1	4	11	middle
634	PC-3p-10914_430	TTTTAAGGAGATGGTGAAAGA	up	1.48341	0.568921	0.429795	114.012	169.127	130.936	126.154	84.9456	93.6418	135.611	278.128	150.5	120.5	92	89	104.5	280	middle
635	vvi-miR2111-5p	TAATCTGCATCCTGAGGTCTA	up	1.94982	0.963344	0.431198	308.429	601.383	241.862	228.229	455.198	149.406	1164.05	490.697	278	218	493	142	897	494	middle
636	PC-3p-6772242_1	CCTAGAGGTTCTCTTTTACATTTG	up	2.3511	1.23333	0.432265	0.290002	0.681823	0.870006	0	0	1.05216	0	0.993313	1	0	0	1	0	1	low
637	vvi-MIR403b-p5	CCTCGAGTTTGTGCGCGAATC	down	0.757025	-0.401586	0.432907	7.61802	5.76704	7.83005	9.94575	5.07827	4.20862	4.15267	8.93982	9	9.5	5.5	4	3.2	9	low
638	mtr-miR171e-5p	CGATGTTGGTGAGGTTCAATC	up	1.2792	0.355246	0.433503	7.03882	9.00409	6.52504	6.28153	8.3099	6.31293	7.78626	12.9131	7.5	6	9	6	6	13	middle
639	vvi-MIR171f-p5	CGATGTTGGTGAGGTTCAATC	up	1.2792	0.355246	0.433503	7.03882	9.00409	6.52504	6.28153	8.3099	6.31293	7.78626	12.9131	7.5	6	9	6	6	13	middle
640	PC-3p-169_19241	GTTGGAAGTCGGTGGGGGAAC	down	0.637198	-0.650187	0.433926	2581.65	1645.02	2705.28	3685.16	1354.51	3294.3	1030.38	610.391	3109.5	3520	1467	3131	794	614.5	high
641	cme-miR477a_L+1R-1_1	AACCTCCCTCAAAGGCTTCCA	down	0.417346	-1.26068	0.434217	17.8598	7.45373	7.39505	39.2595	6.92491	10.5216	3.89313	7.94651	8.5	37.5	7.5	10	3	8	middle
642	cme-miR477a_L+1R-1_2	CACCTCCCTCAAAGGCTTCCA	down	0.417346	-1.26068	0.434217	17.8598	7.45373	7.39505	39.2595	6.92491	10.5216	3.89313	7.94651	8.5	37.5	7.5	10	3	8	middle
643	mtr-miR166e-5p_2ss10GT21GA	GGAATGTTGTCTGGCTCGAGA	down	0.799468	-0.322889	0.43537	34.2994	27.4213	35.6702	21.9853	45.2428	34.7211	22.7099	24.8328	41	21	49	33	17.5	25	middle
644	stu-miR166a-5p_1ss21GA	GGAATGTTGTCTGGCTCGAGA	down	0.799468	-0.322889	0.43537	34.2994	27.4213	35.6702	21.9853	45.2428	34.7211	22.7099	24.8328	41	21	49	33	17.5	25	middle
645	vvi-MIR845b-p5_1ss18AG	CAAAACTCCATCAACTAGTTTAGT	down	0.795711	-0.329684	0.435377	14.9303	11.8802	20.0101	10.4692	14.3115	15.7823	8.43512	11.4231	23	10	15.5	15	6.5	11.5	middle
646	stu-miR171b-3p_1ss21TA	TTGAGCCGCGTCAATATCTCA	up	1.63444	0.708795	0.437762	29.7612	48.6428	21.7501	16.7507	50.7827	82.0681	18.1679	45.6924	25	16	55	78	14	46	middle
647	vvi-MIR3637-p3	CAAGACACAATGCATAAATGCTCT	up	1.24683	0.318264	0.438343	1166.35	1454.24	1186.69	1168.36	1144	1200.51	2051.68	1110.52	1364	1116	1239	1141	1581	1118	middle
648	PC-5p-1707344_3	CTATATCAACCAACATAATTAAAGT	down	0.28438	-1.81411	0.439286	1.5211	0.43257	0.870006	0	3.69329	0	1.29771	0	1	0	4	0	1	0	low
649	PC-5p-1045218_4	GTGATTTTGAGAAGTGTTTCTAGT	up	2.48375	1.31252	0.439579	0.597776	1.48473	0.870006	0	0.923322	3.15647	1.29771	0	1	0	1	3	1	0	low
650	PC-5p-1773748_3	AAAAGTAACTTGTTAATATCAACC	up	2.61672	1.38776	0.439954	1.91127	5.00126	0.870006	2.09384	2.76997	0	11.0305	3.97325	1	2	3	0	8.5	4	middle
651	PC-5p-1207_2622	ACCCTCATGACTTTAAAATGCATC	down	0.838679	-0.25381	0.440381	645.002	540.95	547.234	571.096	816.678	462.422	712.443	447.984	629	545.5	884.5	439.5	549	451	middle
652	PC-3p-3541890_2	ACATGCTACTTTTAATTGAATAGA	up	2.77676	1.4734	0.442115	0.435003	1.2079	1.30501	0	0	2.63039	0	0.993313	1.5	0	0	2.5	0	1	low
653	PC-5p-2012709_2	AATGTGAGGAAAAGTACGAAGAAT	down	0.459251	-1.12264	0.443042	3.32574	1.52735	6.96005	2.09384	0.923322	0	2.59542	1.98663	8	2	1	0	2	2	low
654	PC-5p-3392263_2	CGTTTGATAGTGATTTTATGAAAT	up	1.99824	0.998733	0.445248	0.783977	1.56658	1.30501	1.04692	0	2.10431	2.59542	0	1.5	1	0	2	2	0	low
655	PC-3p-158164_33	AATGACTATTTGTTGATTTATTCT	up	1.90648	0.930909	0.44571	5.83964	11.1331	3.48002	9.42229	4.61661	7.36509	22.0611	3.97325	4	9	5	7	17	4	middle
656	vvi-MIR393b-p3	ATCATGCTATCCCTTTGGATT	down	0.650404	-0.620592	0.447606	60.8328	39.5659	52.2003	102.598	27.6997	23.1474	38.9313	56.6188	60	98	30	22	30	57	middle
657	PC-5p-1445399_3	AAAGACGAGTTCCCAGGGAAAAAA	down	0.308955	-1.69453	0.449495	3.21508	0.993313	0.870006	7.85191	0.923322	0	0	2.97994	1	7.5	1	0	0	3	low
658	vvi-MIR399g-p5	GGGCAATACTCCATTGGCAGT	up	2.84826	1.51008	0.449688	101.641	289.499	99.1807	53.393	152.348	108.372	68.7787	691.346	114	51	165	103	53	696	middle
659	PC-5p-1553914_3	ATTCTGGAAAGTGTTTTTAGCATT	up	3.92699	1.97342	0.450673	0.580004	2.27767	1.74001	0	0	0	5.8397	0.993313	2	0	0	0	4.5	1	low
660	PC-5p-1095008_4	CGTTTGTTAGTGATTTTAAGAAGC	up	3.35618	1.74682	0.450953	0.597776	2.00624	0.870006	0	0.923322	1.05216	0	4.96657	1	0	1	1	0	5	low
661	PC-3p-807144_5	ATGAATTACTTTTAGCTGAATAGA	up	2.06891	1.04887	0.453065	1.6245	3.36094	4.35003	0.523461	0	2.10431	6.48855	1.48997	5	0.5	0	2	5	1.5	low
662	PC-3p-1267305_3	ATGGGAATTGATTTTGCTAAACGG	down	0.74704	-0.420743	0.454688	3.47922	2.59912	3.48002	4.18769	2.76997	4.20862	2.59542	0.993313	4	4	3	4	2	1	low
663	PC-5p-12437952_1	TATGATAAGTTATCCCATCACTTA	down	0.367276	-1.44506	0.455468	1.17778	0.43257	2.61002	0	0.923322	0	1.29771	0	3	0	1	0	1	0	low
664	PC-5p-2351515_2	AACTAAAAATAATCTGTTGATATC	down	0.650243	-0.62095	0.457497	2.16007	1.40457	1.74001	1.04692	3.69329	1.57823	0.648855	1.98663	2	1	4	1.5	0.5	2	low
665	PC-5p-169822_30	TAATACAACTACCAAAACGCC	down	0.528646	-0.919626	0.458899	3.31685	1.75344	0.870006	2.6173	6.46325	0.526078	3.24428	1.48997	1	2.5	7	0.5	2.5	1.5	low
666	PC-3p-2090697_2	AGACATACTAGATCGGACATTATT	down	0.356517	-1.48796	0.460005	0.606662	0.216285	0.435003	0	1.38498	0	0.648855	0	0.5	0	1.5	0	0.5	0	low
667	PC-3p-1016901_4	AGAAACACTTCGTAGAATCATTAT	down	0.773828	-0.369916	0.460685	3.10682	2.40415	2.61002	2.09384	4.61661	2.63039	2.59542	1.98663	3	2	5	2.5	2	2	low
668	PC-3p-10656406_1	ACTAAAACCGATTGACATATGAGA	up	2.21534	1.14753	0.461855	0.153887	0.340911	0	0	0.461661	0.526078	0	0.496657	0	0	0.5	0.5	0	0.5	low
669	ppe-MIR394b-p3_1ss4CT	AAATTGGCTCTGTAAATTTCT	down	0.436675	-1.19537	0.462317	19.1628	8.36791	5.65504	8.89883	42.9345	13.1519	6.48855	5.46322	6.5	8.5	46.5	12.5	5	5.5	middle
670	PC-3p-547502_8	TTAATGATGTTGGTTGATGTCAAT	down	0.601651	-0.733001	0.465715	3.05068	1.83544	4.35003	1.57038	3.23163	4.20862	1.29771	0	5	1.5	3.5	4	1	0	low
671	vvi-miR399d_L+2R-2	TCTGCCAAAGGAGATTTGCTC	down	0.705705	-0.502863	0.466458	97.9869	69.1499	116.581	86.8945	90.4855	84.1724	115.496	7.78095	134	83	98	80	89	7.83333	middle
672	cme-miR477a_R-1	ACCTCCCTCAAAGGCTTCCA	down	0.505452	-0.984355	0.467286	19.286	9.74815	13.9201	39.783	4.15495	5.26078	9.08397	14.8997	16	38	4.5	5	7	15	middle
673	tcc-miR393b_R+1_1ss21CT	TCCAAAGGGATCGCATTGATTT	up	1.26521	0.339378	0.467454	31.4023	39.7305	34.3652	21.9853	37.8562	49.4513	22.0611	47.679	39.5	21	41	47	17	48	middle
674	PC-5p-3012333_2	AAGTGAGAATTAAGTAATAAGTT	up	2.20377	1.13998	0.467632	0.870006	1.9173	2.61002	0	0	3.15647	2.59542	0	3	0	0	3	2	0	low
675	PC-5p-3602720_2	AAAATATTTTCTAGAATCACTGCC	up	1.57543	0.655745	0.471244	1.23675	1.94841	1.74001	1.04692	0.923322	2.10431	3.24428	0.496657	2	1	1	2	2.5	0.5	low
676	PC-3p-807391_5	AAAACACTTCCTAAGATCACTATC	up	1.80018	0.84814	0.4742	2.21016	3.97868	1.30501	2.09384	3.23163	3.15647	7.78626	0.993313	1.5	2	3.5	3	6	1	low
677	sly-miR482e-3p_2ss5TG20AT	TCTTGCCTACTCCTCCCATTCC	up	1.9932	0.995084	0.477095	23.8287	47.4952	26.9702	25.1261	19.3898	101.007	11.6794	29.7994	31	24	21	96	9	30	middle
678	csi-miR159_R+3	TTTGGATTGAAGGGAGCTCTACCA	up	1.44358	0.52965	0.481048	392.993	567.317	213.151	270.106	695.723	878.024	508.054	315.874	245	258	753.5	834.5	391.5	318	middle
679	vvi-MIR3631a-p3_1ss22AG	GATGTCAACAAGTTACTTTTAGCT	up	1.70224	0.767435	0.481776	12.4083	21.1219	4.78503	1.04692	31.3929	22.0953	29.8473	11.4231	5.5	1	34	21	23	11.5	middle
680	PC-3p-94316_59	CCAAGATACTATAACATGGTC	down	0.781005	-0.356596	0.486984	14.8273	11.5802	9.57006	21.9853	12.9265	14.7302	9.08397	10.9264	11	21	14	14	7	11	middle
681	vvi-MIR396d-p3	GTTCAATAAAGCTGTGGGAAG	down	0.85976	-0.217995	0.487455	3304.42	2841	2615.24	2911.31	4386.7	2731.92	2803.7	2987.39	3006	2780.83	4751	2596.5	2160.5	3007.5	high
682	PC-5p-147418_36	GATACTAACCAACATAATTAAAGT	down	0.662332	-0.594375	0.490995	6.94511	4.59996	9.57006	1.57038	9.69488	3.68254	7.13741	2.97994	11	1.5	10.5	3.5	5.5	3	low
683	vvi-miR171a	TGATTGAGCCGTGCCAATATC	down	0.771698	-0.373892	0.491079	2135.8	1648.19	1713.16	3275.43	1418.81	1658.13	1937.61	1348.84	1969.13	3128.63	1536.63	1575.93	1493.1	1357.92	high
684	vvi-miR169a	CAGCCAAGGATGACTTGCCGG	down	0.593961	-0.75156	0.491848	18.2813	10.8584	13.2918	35.3967	6.15548	15.612	9.53817	7.42502	15.2778	33.8103	6.66667	14.8381	7.35	7.475	middle
685	PC-5p-1970059_2	TTCTAAAAAGTGTTTCTAACATTT	up	1.81417	0.859311	0.492698	0.751663	1.36365	0.870006	0	1.38498	2.10431	0	1.98663	1	0	1.5	2	0	2	low
686	PC-3p-3574244_2	GAAACACTTCCTAGAATCACTATC	up	1.70904	0.773184	0.494098	2.0385	3.48387	2.17501	2.09384	1.84664	5.26078	5.19084	0	2.5	2	2	5	4	0	low
687	PC-5p-850536_5	AAAAGTATCCTGTTAACATCATCC	up	1.31787	0.398204	0.49511	6.12196	8.06792	8.70006	3.66422	6.00159	12.0998	7.13741	4.96657	10	3.5	6.5	11.5	5.5	5	middle
688	PC-5p-292464_16	TAGAGCTTCCTGTATATTTTT	down	0.631285	-0.663636	0.496988	1.78081	1.1242	1.74001	3.14076	0.461661	1.57823	1.29771	0.496657	2	3	0.5	1.5	1	0.5	low
689	vvi-MIR169e-p3	AGGCAGTCACCTTGGCTAATT	up	1.24333	0.314206	0.498045	3.17145	3.94315	3.48002	4.18769	1.84664	5.26078	2.59542	3.97325	4	4	2	5	2	4	low
690	PC-3p-510572_8	TACTAGACTCACGTTTTGAACAAC	up	1.52957	0.613127	0.50095	5.85176	8.95068	0.870006	8.37537	8.3099	6.31293	15.5725	4.96657	1	8	9	6	12	5	middle
691	PC-5p-1764397_3	GCGTACTTCTCTCAACCGGTAGCC	down	0.523344	-0.934168	0.503901	1.77556	0.929227	3.48002	0	1.84664	0	1.29771	1.48997	4	0	2	0	1	1.5	low
692	PC-5p-43800_133	AATTCCTATAATTCAAGTCTAGCC	up	1.48138	0.566942	0.50869	17.4127	25.7948	16.5301	13.0865	22.6214	23.6735	44.771	8.93982	19	12.5	24.5	22.5	34.5	9	middle
693	PC-5p-2036257_2	CAAGAGACACCTTTAGTGTAAATC	up	2.03397	1.0243	0.50875	0.597776	1.21586	0.870006	0	0.923322	1.05216	2.59542	0	1	0	1	1	2	0	low
694	rgl-MIR5141-p5_1ss13AG	CAAATTGAGCAAGGGCGGCCACT	up	1.64929	0.721841	0.510814	1.27795	2.10771	1.74001	2.09384	0	1.05216	1.29771	3.97325	2	2	0	1	1	4	low
695	ptc-miR396g-3p_L-1	TCAAGAAAGCCGTGGGAAAA	down	0.707383	-0.499436	0.511361	13.2824	9.39573	10.8751	22.5088	6.46325	6.83901	8.43512	12.9131	12.5	21.5	7	6.5	6.5	13	middle
696	PC-3p-393761_11	CATAGGATAAGATAAGTGATGGGA	down	0.77212	-0.373104	0.511532	12.7476	9.84267	13.9201	18.3211	6.00159	11.0476	11.0305	7.44985	16	17.5	6.5	10.5	8.5	7.5	middle
697	PC-5p-2869657_2	AAATACTTCAAGTAGAAATGTTGT	down	0.541348	-0.885373	0.51223	1.29572	0.701437	0.870006	2.09384	0.923322	2.10431	0	0	1	2	1	2	0	0	low
698	PC-5p-1118897_4	TAATCAACATAATTAAAGTGAACT	up	2.47149	1.30538	0.512649	0.754491	1.86471	1.74001	0.523461	0	1.05216	4.54199	0	2	0.5	0	1	3.5	0	low
699	vvi-MIR3631a-p3_1ss17AT	TTGGATGATGTCAACATGTTACT	down	0.512117	-0.965455	0.513107	2.23682	1.14551	0	2.09384	4.61661	0	1.94657	1.48997	0	2	5	0	1.5	1.5	low
700	vvi-miR3623-5p	TCACAAGTTCATCCAAGCACCA	up	1.06792	0.0948022	0.515768	345718	369199	286252	370198	380705	360810	368499	378287	329023	353606	412321	342925	283961	380834	high
701	vvi-MIR166h-p5	GGAACGCTGTCTGGTTCGAGA	up	1.38974	0.474816	0.515891	273.467	380.049	486.333	154.944	179.124	395.61	190.763	553.772	559	148	194	376	147	557.5	middle
702	ptc-miR159d_1ss21TA	CTTGGATTGAAGGGAGCTCCA	up	2.88384	1.52799	0.516854	1.98841	5.73427	2.61002	1.04692	2.3083	15.2563	1.94657	0	3	1	2.5	14.5	1.5	0	middle
703	PC-5p-724972_6	CGTTTGATGGTAATTTTAAGAAGT	down	0.789681	-0.340658	0.517299	3.37017	2.66136	4.78503	2.09384	3.23163	2.10431	3.89313	1.98663	5.5	2	3.5	2	3	2	low
704	PC-3p-162916_32	TGATATTAGCAGCTGAGAACA	up	1.4001	0.485527	0.517512	8.4012	11.7625	2.17501	15.1804	7.84824	9.4694	8.43512	17.383	2.5	14.5	8.5	9	6.5	17.5	middle
705	PC-3p-2428870_2	CAATTTAGTTATGTTGGTTGATATT	up	1.86808	0.901553	0.517616	1.68953	3.15616	2.17501	1.04692	1.84664	0	6.48855	2.97994	2.5	1	2	0	5	3	low
706	PC-5p-3712385_2	AACATATTGATATCAACCAACATC	up	2.04114	1.02937	0.52047	1.10064	2.24655	0.870006	1.04692	1.38498	1.05216	5.19084	0.496657	1	1	1.5	1	4	0.5	low
707	PC-3p-1209934_4	ATTATGTTGGATGATGTCAACT	up	1.68911	0.756261	0.5246	1.33692	2.25821	0.870006	3.14076	0	3.68254	2.59542	0.496657	1	3	0	3.5	2	0.5	low
708	vvi-miR3633a-3p	TTCCTATACCACCCATTCCCTA	down	0.813847	-0.297171	0.524789	30479.1	24805.3	32734.8	41671.7	17030.7	18986.1	28291.4	27138.3	37626	39804	18445	18045	21801	27321	high
709	PC-5p-6522_632	AAAAATTACAGGGCATGCCATTGT	up	1.4449	0.530972	0.52559	180.942	261.444	219.241	246.026	77.559	125.206	455.496	203.629	252	235	84	119	351	205	middle
710	cme-miR399f_R+2_1ss12AG	TGCCAAAGGAGGATTGCACTG	down	0.575768	-0.79644	0.526527	1.79333	1.03254	2.61002	0	2.76997	2.10431	0	0.993313	3	0	3	2	0	1	low
711	PC-5p-304709_15	ACTAATGGGCCAAATTGGGGT	down	0.549464	-0.863903	0.526572	5.37475	2.95323	5.65504	10.4692	0	0	3.89313	4.96657	6.5	10	0	0	3	5	middle
712	PC-3p-148534_35	ACCAACCAAACATGGGATAAGATA	down	0.773318	-0.370867	0.52669	14.5623	11.2613	10.4401	15.7038	17.5431	7.36509	19.4657	6.95319	12	15	19	7	15	7	middle
713	vvi-miR319b_R-1	TTGGACTGAAGGGAGCTCCC	down	0.761272	-0.393517	0.528135	2698.62	2054.39	2654.84	3259.47	2181.57	2244	3387	532.151	3051.52	3113.38	2362.74	2132.77	2609.98	535.733	high
714	vvi-miR319g_R-1	TTGGACTGAAGGGAGCTCCC	down	0.761272	-0.393517	0.528135	2698.62	2054.39	2654.84	3259.47	2181.57	2244	3387	532.151	3051.52	3113.38	2362.74	2132.77	2609.98	535.733	high
715	PC-5p-846850_5	GTGATTATAGGAAACGTTTTTAGT	down	0.505035	-0.985543	0.528206	2.08333	1.05216	3.48002	0	2.76997	3.15647	0	0	4	0	3	3	0	0	low
716	vvi-miR169m_L+1R-1	TGAGCCAAGGATGACTTGCCG	down	0.487186	-1.03745	0.528291	784.172	382.038	450.88	1821.23	80.4059	379.552	229.491	537.07	518.25	1739.6	87.0833	360.738	176.843	540.686	middle
717	vvi-miR169l_L+1R-1	TGAGCCAAGGATGACTTGCCG	down	0.487186	-1.03745	0.528291	784.172	382.038	450.88	1821.23	80.4059	379.552	229.491	537.07	518.25	1739.6	87.0833	360.738	176.843	540.686	middle
718	vvi-miR169o_L+1R-1	TGAGCCAAGGATGACTTGCCG	down	0.487186	-1.03745	0.528291	784.172	382.038	450.88	1821.23	80.4059	379.552	229.491	537.07	518.25	1739.6	87.0833	360.738	176.843	540.686	middle
719	PC-3p-126815_43	CCAAATTGGCTCTGTAAATTT	up	1.36343	0.447239	0.529726	5.81419	7.92723	2.17501	4.18769	11.0799	9.99548	5.8397	7.94651	2.5	4	12	9.5	4.5	8	middle
720	PC-5p-1642483_3	GATATCAACCAATATACCTAAACT	up	1.855	0.891422	0.529958	1.19192	2.21102	0.435003	3.14076	0	3.15647	0	3.4766	0.5	3	0	3	0	3.5	low
721	PC-3p-4127360_1	AACACTTCGTAAAATCACTATCAA	down	0.477688	-1.06586	0.530371	0.90555	0.43257	0.870006	0	1.84664	0	1.29771	0	1	0	2	0	1	0	low
722	PC-5p-14538155_1	AGAAAATATGATTAAATGAACTCA	down	0.477688	-1.06586	0.530371	0.90555	0.43257	0.870006	0	1.84664	0	1.29771	0	1	0	2	0	1	0	low
723	PC-3p-3083228_2	ACTAGAATTACTGCCAAACACACT	down	0.487251	-1.03726	0.530935	0.887778	0.43257	1.74001	0	0.923322	0	1.29771	0	2	0	1	0	1	0	low
724	PC-3p-6225555_1	ATATTTCATAAAATCACTTTCAAA	down	0.487251	-1.03726	0.530935	0.887778	0.43257	1.74001	0	0.923322	0	1.29771	0	2	0	1	0	1	0	low
725	vvi-MIR169q-p5	AATAGAGCCAAGGATGACTTGC	down	0.553982	-0.852088	0.531512	476.145	263.776	225.259	1040.21	162.966	311.005	196.183	284.14	258.917	993.588	176.5	295.588	151.176	286.052	middle
726	vvi-MIR169n-p5	AATAGAGCCAAGGATGACTTGC	down	0.553982	-0.852088	0.531512	476.145	263.776	225.259	1040.21	162.966	311.005	196.183	284.14	258.917	993.588	176.5	295.588	151.176	286.052	middle
727	PC-5p-1729423_3	GCAAGGGGATTTTCCTCATGGTGCG	up	1.95379	0.966278	0.532783	0.348974	0.681823	0	1.04692	0	1.05216	0	0.993313	0	1	0	1	0	1	low
728	PC-3p-575943_7	CACATGGGTATACAAAACTTT	down	0.630137	-0.666262	0.536063	3.29545	2.07659	0.435003	5.75807	3.69329	2.10431	0.648855	3.4766	0.5	5.5	4	2	0.5	3.5	low
729	PC-5p-7609020_1	AGTGATTTTAGGAAGCTTTCTAAT	up	2.09629	1.06784	0.542609	0.580004	1.21586	1.74001	0	0	1.05216	2.59542	0	2	0	0	1	2	0	low
730	PC-5p-3785877_2	TCTGAACTCTCTCCCTCATGGCT	down	0.443928	-1.1716	0.543393	1.58007	0.701437	0	1.04692	3.69329	2.10431	0	0	0	1	4	2	0	0	low
731	vvi-miR172d_L-2	AGAATCTTGATGATGCTGCAT	down	0.76738	-0.381987	0.543819	18478.9	14180.4	13942.2	30205.7	11288.9	14146.9	15596.6	12797.5	16025.4	28851.9	12226.4	13445.7	12018.6	12883.7	high
732	vvi-MIR172a-p5	CCGATGCAGCATCATCAAGATT	down	0.744979	-0.424728	0.544286	1.72763	1.28705	1.16001	2.79179	1.2311	0.526078	1.514	1.82107	1.33333	2.66667	1.33333	0.5	1.16667	1.83333	low
733	PC-3p-2011214_2	AAATTTTAGAAAACATGATCAAACA	up	3.61816	1.85526	0.54551	0.298888	1.08143	0.435003	0	0.461661	0	3.24428	0	0.5	0	0.5	0	2.5	0	low
734	PC-5p-1568601_3	CAGCTAAAAGTACCTTATTGACAC	down	0.695937	-0.522972	0.54703	1.76627	1.22921	0.435003	2.09384	2.76997	1.05216	0.648855	1.98663	0.5	2	3	1	0.5	2	low
735	PC-3p-7170682_1	CGTTTCTTAGAATCACAACCAAAC	up	1.95517	0.967295	0.547452	0.580004	1.13401	1.74001	0	0	2.10431	1.29771	0	2	0	0	2	1	0	low
736	PC-3p-826198_5	TTGCATTTGGATCTAAAATTTTGT	up	1.34022	0.422469	0.547642	3.6634	4.90976	3.48002	1.04692	6.46325	5.26078	6.48855	2.97994	4	1	7	5	5	3	low
737	PC-5p-1713938_3	TTATAATACATTTACCCAAACGCC	up	2.2401	1.16356	0.549389	0.928978	2.081	1.74001	1.04692	0	1.05216	5.19084	0	2	1	0	1	4	0	low
738	PC-3p-4644244_1	AAAGTGTTTTCTAGAATTGTTATC	up	1.85133	0.888565	0.549777	0.656748	1.21586	0	1.04692	0.923322	1.05216	2.59542	0	0	1	1	1	2	0	low
739	PC-5p-7443398_1	GTGATTATAAGAAATGTTTTTAGT	up	1.68073	0.749091	0.550034	1.17778	1.97953	2.61002	0	0.923322	1.05216	3.89313	0.993313	3	0	1	1	3	1	low
740	PC-3p-717575_6	TCCCTTAAAACCACAGTTAGTAAC	down	0.543566	-0.879472	0.550788	2.23682	1.21586	0	2.09384	4.61661	1.05216	2.59542	0	0	2	5	1	2	0	low
741	PC-5p-147654_36	ACATCATCCAACGTAACTAAACT	up	1.15331	0.205779	0.550883	12.4023	14.3036	8.70006	14.6569	13.8498	9.99548	17.5191	15.3964	10	14	15	9.5	13.5	15.5	middle
742	PC-3p-1797241_3	AAAATACTTTTTAGAATCACTATC	up	1.87213	0.90468	0.551343	0.638976	1.19624	0.870006	1.04692	0	0	2.59542	0.993313	1	1	0	0	2	1	low
743	PC-5p-1031065_4	TTGATAGTGATTTTAGGAAACATT	up	1.68665	0.754164	0.552169	0.90555	1.52735	0.870006	0	1.84664	0	2.59542	1.98663	1	0	2	0	2	2	low
744	PC-5p-1921408_2	TTGGTAGTAATTATAAGAAGTGTT	up	1.72942	0.790291	0.55316	0.769435	1.33068	0	0	2.3083	1.05216	1.94657	0.993313	0	0	2.5	1	1.5	1	low
745	PC-3p-3130645_2	TAATTATGTTGGCTGATATCAATG	up	1.72873	0.789716	0.553244	1.3547	2.34191	0	3.14076	0.923322	4.7347	1.29771	0.993313	0	3	1	4.5	1	1	low
746	PC-3p-813158_5	TTATAAAGCCTAAAAACACTTCCT	up	1.6298	0.704694	0.554393	1.54453	2.51727	1.74001	1.04692	1.84664	5.26078	1.29771	0.993313	2	1	2	5	1	1	low
747	PC-5p-2855486_2	TCTCACCTAGAACAAAAGTAAT	down	0.707209	-0.499792	0.555755	1.6035	1.13401	0.870006	2.09384	1.84664	2.10431	1.29771	0	1	2	2	2	1	0	low
748	PC-5p-10751956_1	ATTTGATAGTGATTTTAAGAAGTG	down	0.617893	-0.694571	0.55891	1.10346	0.681823	1.74001	1.57038	0	1.05216	0	0.993313	2	1.5	0	1	0	1	low
749	PC-5p-1482763_3	GATTATAGAAAGTGTTTATAGCAT	up	1.47701	0.562683	0.559149	1.50898	2.22879	3.48002	1.04692	0	2.10431	2.59542	1.98663	4	1	0	2	2	2	low
750	PC-3p-852415_5	ATAAACACTTCCTACAATCACTAT	up	1.95931	0.970349	0.559712	1.2311	2.4121	0	0	3.69329	1.05216	5.19084	0.993313	0	0	4	1	4	1	low
751	PC-5p-169932_30	AGGAAGGATGCCGATAGAGAA	down	0.773901	-0.369779	0.559986	18.5723	14.3731	19.1401	28.2669	8.3099	11.5737	11.6794	19.8663	22	27	9	11	9	20	middle
752	vvi-miR3625-5p	TTCCAGCAGTCATCTCCAAGG	down	0.895448	-0.159319	0.560397	5.73947	5.13939	4.35003	7.32845	5.53993	5.26078	5.19084	4.96657	5	7	6	5	4	5	low
753	PC-5p-1147901_4	AAAGGATCTAATTATGGATAGGAT	down	0.515447	-0.956105	0.560975	2.64556	1.36365	6.09004	0	1.84664	2.10431	0	1.98663	7	0	2	2	0	2	low
754	PC-3p-1056864_4	AGAAACACTTCTTAGAATCACTAT	up	1.33843	0.420543	0.563488	1.96781	2.63378	2.61002	0.523461	2.76997	2.63039	1.29771	3.97325	3	0.5	3	2.5	1	4	low
755	PC-3p-7792877_1	TCCTAGAATTATTGTCAAACACAC	down	0.302341	-1.72575	0.563595	1.16001	0.350718	3.48002	0	0	1.05216	0	0	4	0	0	1	0	0	low
756	mtr-miR482-3p_L+1_2ss8TA20GT	TCTTACCAACACCTCCCATTCC	down	0.889552	-0.16885	0.563983	387758	344930	384996	491675	286602	312952	403256	318583	442521	469639	310403	297439	310744	320728	high
757	vvi-MIR166b-p5	GGAATGTTGGCTGGCTCGAGG	up	1.31402	0.393993	0.564322	97.6368	128.297	156.166	34.0249	102.72	177.025	63.5878	144.279	179.5	32.5	111.25	168.25	49	145.25	middle
758	vvi-MIR166f-p5	GGAATGTTGGCTGGCTCGAGG	up	1.31402	0.393993	0.564322	97.6368	128.297	156.166	34.0249	102.72	177.025	63.5878	144.279	179.5	32.5	111.25	168.25	49	145.25	middle
759	vvi-miR399b	TGCCAAAGGAGAGTTGCCCTG	up	1.25461	0.327239	0.56613	10.551	13.2373	15.0076	10.6437	6.00159	19.1142	7.35369	13.2442	17.25	10.1667	6.5	18.1667	5.66667	13.3333	middle
760	PC-3p-12968463_1	TTCCTAAAATCACTATTAAATAGA	up	1.69449	0.760854	0.566676	0.298888	0.506464	0.435003	0	0.461661	0.526078	0	0.993313	0.5	0	0.5	0.5	0	1	low
761	csi-MIR535-p5_1ss6TA	GACAAAGAGAGAGAGCACAC	up	1.76192	0.817145	0.567928	0.872434	1.53716	0	2.6173	0	0.526078	2.59542	1.48997	0	2.5	0	0.5	2	1.5	low
762	PC-5p-259527_18	GTGATTATAGGAAGTGTTTATAGC	up	1.13323	0.180446	0.57093	6.12721	6.94357	6.96005	6.80499	4.61661	5.78685	9.08397	5.95988	8	6.5	5	5.5	7	6	low
763	vvi-miR169x_R-1	TAGCCAAGGATGACTTGCCT	down	0.744172	-0.426291	0.574951	49.1777	36.5967	70.0355	65.956	11.5415	36.2994	31.2748	42.2158	80.5	63	12.5	34.5	24.1	42.5	middle
764	vvi-miR169e_R-2	TAGCCAAGGATGACTTGCCT	down	0.744172	-0.426291	0.574951	49.1777	36.5967	70.0355	65.956	11.5415	36.2994	31.2748	42.2158	80.5	63	12.5	34.5	24.1	42.5	middle
765	tcc-miR394a_L+2	CTTTGGCATTCTGTCCACCTCC	up	1.22209	0.289354	0.576718	3.69854	4.51996	4.78503	2.6173	3.69329	6.83901	3.24428	3.4766	5.5	2.5	4	6.5	2.5	3.5	low
766	ssl-miR171b	TTGAGCCGCGCCAATATCACT	down	0.778787	-0.3607	0.577267	161.361	125.666	112.144	267.558	104.382	95.9916	151.875	129.131	128.9	255.567	113.05	91.2333	117.033	130	middle
767	vvi-miR171f	TTGAGCCGCGCCAATATCACT	down	0.778787	-0.3607	0.577267	161.361	125.666	112.144	267.558	104.382	95.9916	151.875	129.131	128.9	255.567	113.05	91.2333	117.033	130	middle
768	PC-3p-3139442_2	ACTTTAGTTATATTAGTTGACATC	up	1.53913	0.622111	0.577832	1.52675	2.34987	2.61002	1.04692	0.923322	3.15647	3.89313	0	3	1	1	3	3	0	low
769	mes-miR828a_L+1	CTCTTGCTCAAATGAGTATTCCA	down	0.670892	-0.575848	0.577977	4.39689	2.94984	1.74001	3.14076	8.3099	5.26078	2.59542	0.993313	2	3	9	5	2	1	low
770	vvi-miR3639-5p_L-1R+1	TTGACTTCTGAAAGGCTAAAAGCT	up	1.13911	0.187903	0.578136	2703.88	3080.01	2632.64	1877.13	3601.88	2725.08	3806.19	2708.76	3026	1793	3901	2590	2933	2727	high
771	tcc-miR398b_L+1	CTGTGTTCTCAGGTCACCCCTT	up	1.92469	0.944624	0.578501	20.4945	39.4454	36.9752	19.8915	4.61661	12.0998	10.3817	95.8547	42.5	19	5	11.5	8	96.5	middle
772	PC-3p-734319_6	AAATATACAGGAAGCTCTAAA	up	2.93353	1.55264	0.579302	0.298888	0.876796	0.435003	0	0.461661	2.63039	0	0	0.5	0	0.5	2.5	0	0	low
773	tcc-miR171d_R+1	TGATTGAGCCGTGCCAATATCT	down	0.841612	-0.248773	0.580192	16.411	13.8117	10.8751	19.8915	18.4664	18.4127	15.5725	7.44985	12.5	19	20	17.5	12	7.5	middle
774	PC-3p-3384855_2	TAAAATCACTATTAAACACACTTT	up	1.84227	0.881487	0.582758	0.615548	1.13401	0	0	1.84664	2.10431	1.29771	0	0	0	2	2	1	0	low
775	vvi-miR169f	CAGCCAAGGATGACTTGCCGA	down	0.563826	-0.826679	0.583669	66.211	37.3315	38.8119	152.896	6.92491	20.5922	47.8206	43.5816	44.6111	146.044	7.5	19.5714	36.85	43.875	middle
776	PC-3p-6591546_1	AATGTCAACATGTTACTTTTAGCTT	up	1.94338	0.95857	0.58474	0.923322	1.79437	0	0	2.76997	0	3.89313	1.48997	0	0	3	0	3	1.5	low
777	vvi-miR398a	TGTGTTCTCAGGTCACCCCTT	up	1.89888	0.925149	0.586068	1439.73	2733.88	2283.76	1453.13	582.308	737.561	750.942	6713.14	2625	1388	630.667	701	578.667	6758.33	high
778	ppe-miR1511-3p_L+1R-4	AACCTGGCTCTGATACCA	up	1.75178	0.808825	0.586718	70.4799	123.466	33.4952	43.4472	134.497	282.328	32.4428	55.6255	38.5	41.5	145.667	268.333	25	56	middle
779	rgl-miR5139_L-1	AACCTGGCTCTGATACCA	up	1.75178	0.808825	0.586718	70.4799	123.466	33.4952	43.4472	134.497	282.328	32.4428	55.6255	38.5	41.5	145.667	268.333	25	56	middle
780	vvi-MIR156d-p3	TGCTCACCTCTCTTTCTGTCAGC	down	0.788375	-0.343046	0.587994	1551.13	1222.87	1326.76	2415.77	910.857	772.808	1851.83	1043.97	1525	2307.5	986.5	734.5	1427	1051	high
781	nta-miR168a_R+2_1ss21CA	TCGCTTGGTGCAGGTCGGGAATT	up	1.35226	0.435375	0.588286	3.07128	4.15317	4.35003	2.09384	2.76997	4.20862	1.29771	6.95319	5	2	3	4	1	7	low
782	PC-5p-176133_29	TGATAAAGAGCCATAAGCCTTGA	down	0.790535	-0.339099	0.589974	19.868	15.7064	20.0101	30.3607	9.23322	9.4694	20.7634	16.8863	23	29	10	9	16	17	middle
783	vvi-MIR169k-p3	GGCAGGTTGTCCTTGGCTACC	up	1.9819	0.986882	0.590086	0.348974	0.69163	0	1.04692	0	1.57823	0	0.496657	0	1	0	1.5	0	0.5	low
784	vvi-MIR169j-p3	GGCAGGTTGTCCTTGGCTACC	up	1.9819	0.986882	0.590086	0.348974	0.69163	0	1.04692	0	1.57823	0	0.496657	0	1	0	1.5	0	0.5	low
785	vvi-miR3634-5p	GGCATATGTGTGACGGAAAGA	down	0.868046	-0.204157	0.590106	356.985	309.88	335.822	494.147	240.987	290.395	311.451	327.793	386	472	261	276	240	330	middle
786	cca-miR156c_L+4	GATCTTGACAGAAGATAGAGAGCAC	down	0.841984	-0.248136	0.590791	19.4787	16.4007	13.9201	25.1261	19.3898	12.6259	24.6565	11.9198	16	24	21	12	19	12	middle
787	vvi-MIR169o-p3	GCGAGTTATTCTTGGCTCATG	up	1.27048	0.345369	0.593856	39.3467	49.989	36.5402	68.5733	12.9265	39.9819	45.4199	64.5654	42	65.5	14	38	35	65	middle
788	PC-5p-1917440_2	CAATGGACCCTCATGACTTTA	down	0.742815	-0.428925	0.594735	1.8729	1.39122	1.74001	1.57038	2.3083	1.57823	2.59542	0	2	1.5	2.5	1.5	2	0	low
789	stu-miR156f-5p_L-1R+2	TGACAGAAGAGAGTGAGCACC	down	0.823076	-0.280902	0.595558	9.08944	7.4813	6.09004	7.32845	13.8498	9.99548	6.48855	5.95988	7	7	15	9.5	5	6	middle
790	vvi-MIR3631a-p3_1ss22GA	ACTTTTAACTGAATAGAAAAAACC	up	1.32034	0.400913	0.597412	2.80511	3.7037	1.30501	1.57038	5.53993	4.7347	3.89313	2.48328	1.5	1.5	6	4.5	3	2.5	low
791	vvi-MIR169a-p3	CAAGTTGTCCTTGGCTACATT	down	0.439717	-1.18535	0.597614	30.4152	13.3741	3.48002	85.1496	2.61608	18.7634	10.598	10.7609	4	81.3333	2.83333	17.8333	8.16667	10.8333	middle
792	vvi-MIR169d-p3	CAAGTTGTCCTTGGCTACATT	down	0.439717	-1.18535	0.597614	30.4152	13.3741	3.48002	85.1496	2.61608	18.7634	10.598	10.7609	4	81.3333	2.83333	17.8333	8.16667	10.8333	middle
793	vvi-MIR169c-p3	CAAGTTGTCCTTGGCTACATT	down	0.439717	-1.18535	0.597614	30.4152	13.3741	3.48002	85.1496	2.61608	18.7634	10.598	10.7609	4	81.3333	2.83333	17.8333	8.16667	10.8333	middle
794	PC-3p-1098983_4	TATGCATATTGAATATTAATGTCT	up	1.56228	0.643655	0.599114	0.627262	0.97996	0.435003	0.523461	0.923322	0	1.94657	0.993313	0.5	0.5	1	0	1.5	1	low
795	PC-5p-819092_5	AAATAATGTCCGATCTAGTATGTC	up	1.37147	0.455725	0.599828	2.07687	2.84837	1.30501	2.6173	2.3083	5.26078	1.29771	1.98663	1.5	2.5	2.5	5	1	2	low
796	PC-5p-278902_17	GAACTCGTCTCTTGAAGAAAA	down	0.855584	-0.225019	0.602963	3.73691	3.19724	3.91503	3.14076	4.15495	4.20862	3.89313	1.48997	4.5	3	4.5	4	3	1.5	low
797	vvi-MIR403c-p5	AGTTTGTGCGTGAATCAAACC	down	0.874563	-0.193367	0.605011	41.128	35.969	45.5303	48.7691	29.0846	23.8489	36.3792	47.679	52.3333	46.5833	31.5	22.6667	28.0333	48	middle
798	vvi-MIR403a-p5	AGTTTGTGCGTGAATCAAACC	down	0.874563	-0.193367	0.605011	41.128	35.969	45.5303	48.7691	29.0846	23.8489	36.3792	47.679	52.3333	46.5833	31.5	22.6667	28.0333	48	middle
799	vvi-MIR403e-p5	AGTTTGTGCGTGAATCAAACC	down	0.874563	-0.193367	0.605011	41.128	35.969	45.5303	48.7691	29.0846	23.8489	36.3792	47.679	52.3333	46.5833	31.5	22.6667	28.0333	48	middle
800	tcc-miR396c_R+2	TTCCACAGCTTTCTTGAACTTGG	down	0.691459	-0.532285	0.605809	2.95819	2.04547	0.870006	5.23461	2.76997	3.15647	0	2.97994	1	5	3	3	0	3	low
801	PC-3p-900417_5	CTAAAAACACTTCTTAGAACCACT	down	0.703421	-0.50754	0.606262	4.69215	3.30056	0.870006	6.28153	6.92491	6.31293	2.59542	0.993313	1	6	7.5	6	2	1	low
802	tcc-miR396a_R+2_1ss21GT	TTCCACAGCTTTCTTGAACTTCA	down	0.83259	-0.264321	0.606639	30.3327	25.2547	16.9651	28.7903	45.2428	30.5125	21.4122	23.8395	19.5	27.5	49	29	16.5	24	middle
803	PC-5p-1705847_3	TACTACAGCATCTTTTATGCCAAG	up	1.26745	0.341932	0.607423	1.61238	2.04362	0.435003	2.09384	2.3083	1.05216	2.59542	2.48328	0.5	2	2.5	1	2	2.5	low
804	PC-3p-46123_127	TATTTCAAGGGTTTATGGCTCCTT	up	1.21768	0.284136	0.607432	46.2744	56.3475	32.1902	42.9238	63.7092	34.7211	85.6489	48.6723	37	41	69	33	66	49	middle
805	PC-3p-101408_55	TCTAACATTGGTGAAGCTAGG	up	1.10254	0.140833	0.609714	36.2204	39.9345	39.1503	33.5015	36.0095	29.4603	50.6107	39.7325	45	32	39	28	39	40	middle
806	vvi-MIR3631a-p3_2ss8AT19AG	GTCAACATGTTACTTTTAGCTGAA	down	0.53066	-0.914141	0.609973	2.19562	1.16513	0	1.04692	5.53993	1.05216	1.94657	0.496657	0	1	6	1	1.5	0.5	low
807	vvi-MIR394a-p3	CCAGCATGCCAAAGTGGCTCT	up	2.49562	1.3194	0.614741	1.21332	3.02799	0.870006	0	2.76997	0	9.08397	0	1	0	3	0	7	0	low
808	PC-5p-3367369_2	GATATCATCCAACATAACTAAACT	up	1.53771	0.620787	0.615252	1.68387	2.58931	0.435003	0	4.61661	3.68254	2.59542	1.48997	0.5	0	5	3.5	2	1.5	low
809	vvi-MIR3631a-p3_2ss6TC21AG	TTGGACGATGTCAACAAGTTGCTT	up	1.50633	0.591035	0.616578	2.50905	3.77945	1.74001	2.09384	3.69329	7.36509	0	3.97325	2	2	4	7	0	4	low
810	PC-5p-911191_5	GTGATTCTAGAAAACATTTATAAC	down	0.757211	-0.401233	0.616978	4.81129	3.64316	3.04502	2.6173	8.77156	4.20862	3.24428	3.4766	3.5	2.5	9.5	4	2.5	3.5	low
811	vvi-miR3632-3p	TTTCCCAGACCCCCAATACCAA	down	0.81702	-0.291557	0.61757	7125.6	5821.75	11315.3	5928.72	4132.79	4465.35	5722.9	7277.01	13006	5663	4476	4244	4410	7326	high
812	gma-miR396a-3p_L+1_1ss21GA	GTTCAATAAAGCTGTGGGAAA	down	0.782125	-0.35453	0.619382	6.19224	4.84311	4.78503	7.32845	6.46325	8.41724	0.648855	5.46322	5.5	7	7	8	0.5	5.5	low
813	vvi-miR3630-5p_L-1	GCAAGTGACGATATCAGACA	down	0.776616	-0.364726	0.620902	69.1579	53.7092	33.0602	61.7684	112.645	86.2767	31.1451	43.7058	38	59	122	82	24	44	middle
814	vvi-MIR396a-p3	GCTCAAGAAAGCTGTGGGAGG	up	1.03635	0.051509	0.621739	181.496	188.093	174.871	199.264	170.353	180.445	205.038	178.796	201	190.333	184.5	171.5	158	180	middle
815	vvi-MIR164b-p3	ATGTGCCCTGGCTCTCCCACT	up	1.38459	0.469464	0.623409	1.77556	2.45842	3.48002	0	1.84664	2.10431	1.29771	3.97325	4	0	2	2	1	4	low
816	PC-5p-1077965_4	AAAACTTTCCGAGAACCAAACATA	up	1.57929	0.659274	0.62376	4.38477	6.92482	4.35003	4.18769	4.61661	4.20862	15.5725	0.993313	5	4	5	4	12	1	middle
817	vvi-MIR403d-p5	TTTGTGCGCGAATCCAACCCC	up	1.12212	0.166229	0.624971	628.41	705.152	673.384	725.255	486.591	473.47	750.985	891.002	774	692.75	527	450	578.7	897	middle
818	vvi-MIR3631a-p3_1ss23GA	TACTTTTAACTGAATAGAAAAAAC	up	1.34274	0.425184	0.625362	2.60316	3.49538	2.17501	4.71115	0.923322	3.15647	5.8397	1.48997	2.5	4.5	1	3	4.5	1.5	low
819	PC-5p-1339343_3	TTTAGCAAAATCAATTCCCATCCC	up	1.51866	0.602799	0.627973	1.00572	1.52735	0	2.09384	0.923322	0	2.59542	1.98663	0	2	1	0	2	2	low
820	PC-3p-239965_20	AGTTTAGTTATGTTGGATGGTATC	down	0.874964	-0.192705	0.629259	4.52695	3.96092	3.91503	3.66422	6.00159	4.20862	5.19084	2.48328	4.5	3.5	6.5	4	4	2.5	low
821	PC-3p-15082336_1	TTAGTTATGTCGGATGATGTTAAC	up	2.41873	1.27425	0.629786	0.145001	0.350718	0.435003	0	0	1.05216	0	0	0.5	0	0	1	0	0	low
822	PC-5p-3540749_2	ATGTAAGAAGGGTACGAAGAATGT	down	0.626487	-0.674644	0.630779	1.21898	0.763675	2.61002	1.04692	0	0	1.29771	0.993313	3	1	0	0	1	1	low
823	vvi-miR3633b-3p	GTTCCCATGCCATCCATTCCTA	down	0.86784	-0.2045	0.634635	1717	1490.08	1885.3	2071.86	1193.86	1289.94	1010.92	2169.4	2167	1979	1293	1226	779	2184	middle
824	PC-5p-2871301_2	AAAAGTAACTTATTGATGTCAACT	up	1.56554	0.646661	0.63507	0.923322	1.4455	0	0	2.76997	1.05216	1.29771	1.98663	0	0	3	1	1	2	low
825	PC-5p-1326792_3	AAAAGTACTTTGTTGATATCAACC	down	0.810453	-0.303199	0.637972	1.6035	1.29956	0.870006	2.09384	1.84664	2.10431	1.29771	0.496657	1	2	2	2	1	0.5	low
826	PC-3p-86754_65	TAGGAGTATACTCATGGACTT	up	2.24732	1.16821	0.639297	33.877	76.1324	70.4705	29.3138	1.84664	0	228.397	0	81	28	2	0	176	0	middle
827	ath-miR156a-5p_R+2	TGACAGAAGAGAGTGAGCACCA	down	0.717001	-0.479953	0.64205	4.85895	3.48387	5.22003	1.04692	8.3099	5.26078	5.19084	0	6	1	9	5	4	0	low
828	PC-5p-133578_40	ATTTAATATCTATTTATTTGTCCT	up	1.28348	0.360062	0.64599	10.9559	14.0617	12.1801	10.9927	9.69488	14.2041	24.0076	3.97325	14	10.5	10.5	13.5	18.5	4	middle
829	vvi-MIR169y-p5_1ss1GC	CAAGGATGACTTGCCTACAGCC	up	1.41646	0.50229	0.646399	8.45937	11.9824	0.870006	19.8915	4.61661	10.5216	19.4657	5.95988	1	19	5	10	15	6	middle
830	PC-3p-2621201_2	AAGAGGTTTTTAGCATTTGTTGTT	up	2.1709	1.11829	0.647166	0.597776	1.29771	0.870006	0	0.923322	0	3.89313	0	1	0	1	0	3	0	low
831	PC-5p-2957678_2	TTAGAAGTGTTTCTTATAATCACT	up	1.31569	0.39582	0.649676	2.69525	3.54611	2.17501	3.14076	2.76997	3.15647	6.48855	0.993313	2.5	3	3	3	5	1	low
832	vvi-MIR169n-p3	AAGCATCTGAGGCTCTATTTC	down	0.813223	-0.298277	0.650716	765.684	622.672	307.112	1174.65	815.293	882.057	421.756	564.202	353	1122	883	838.333	325	568	middle
833	vvi-MIR3631a-p5_2ss16CT21GA	ATAATTAAACTGAACTTATTAAT	up	2.23742	1.16183	0.651041	0.580004	1.29771	1.74001	0	0	0	3.89313	0	2	0	0	0	3	0	low
834	vvi-MIR169s-p3	GGCAAGTTGTTCCTGGCTACA	up	2.13609	1.09497	0.651665	0.656748	1.40287	0	1.04692	0.923322	4.20862	0	0	0	1	1	4	0	0	low
835	ath-MIR169g-p5_2ss15CA18GC	ACAAGATCACAAGAAAACAAA	down	0.782027	-0.35471	0.654665	3.85163	3.01207	4.35003	6.28153	0.923322	3.15647	3.89313	1.98663	5	6	1	3	3	2	low
836	tcc-MIR396e-p3	TTCAAGAAAGCCGTGGAAAA	up	1.67743	0.746256	0.654963	0.615548	1.03254	0	0	1.84664	2.10431	0	0.993313	0	0	2	2	0	1	low
837	vvi-MIR160c-p3	GCGTGCGAGGAGCCAAGCATA	down	0.875801	-0.191325	0.654982	87.6148	76.7331	72.2105	128.771	61.8626	78.9116	81.7558	69.5319	83	123	67	75	63	70	middle
838	vvi-MIR169y-p3	TTTATGGCAAGTCTCCTTGGC	down	0.609585	-0.7141	0.655418	5.07546	3.09393	1.74001	12.5631	0.923322	2.10431	5.19084	1.98663	2	12	1	2	4	2	middle
839	stu-miR395a_R+1	CTGAAGTGTTTGGGGGAACTCT	down	0.737015	-0.440233	0.655745	42.7434	31.5026	29.5802	18.3211	80.329	17.8866	57.7481	18.8729	34	17.5	87	17	44.5	19	middle
840	PC-3p-234858_21	GAAACACTTTCTAGAATTACTATC	up	1.1528	0.205144	0.656131	4.76081	5.48826	6.52504	3.14076	4.61661	4.20862	7.78626	4.46991	7.5	3	5	4	6	4.5	low
841	PC-5p-1975441_2	ACTTAGAGAGCGTTTGATAGTGAT	down	0.456693	-1.1307	0.657316	0.725005	0.331104	2.17501	0	0	0	0	0.993313	2.5	0	0	0	0	1	low
842	PC-3p-774675_5	CAAGAGGGTGGAGTTCAGATA	down	0.55889	-0.839363	0.657411	3.24899	1.81583	8.70006	1.04692	0	3.15647	1.29771	0.993313	10	1	0	3	1	1	low
843	PC-5p-3487621_2	CTTAGAGTGTGTTTGATCGTGATT	up	1.33436	0.416153	0.659306	1.23675	1.65028	1.74001	1.04692	0.923322	3.15647	1.29771	0.496657	2	1	1	3	1	0.5	low
844	PC-3p-1136730_4	ATTTTTTGTACCCTTACTCACATT	up	1.36442	0.448283	0.660085	1.88461	2.5714	2.17501	2.09384	1.38498	0	3.24428	4.46991	2.5	2	1.5	0	2.5	4.5	low
845	tcc-miR166c_R+1	TCGGACCAGGCTTCATTCCTCA	up	1.20966	0.274596	0.660925	56.8603	68.7813	77.4305	38.2126	54.9376	107.846	32.4428	66.0553	89	36.5	59.5	102.5	25	66.5	middle
846	PC-3p-1151200_4	AGGTTAATTGGTAGTTTAACATGG	down	0.737005	-0.440253	0.663499	1.9347	1.42588	1.74001	3.14076	0.923322	0	1.29771	2.97994	2	3	1	0	1	3	low
847	tcc-miR394a_L+1	CTTGGCATTCTGTCCACCTCC	down	0.914154	-0.12949	0.665952	7.9258	7.2454	7.83005	9.94575	6.00159	8.94332	5.8397	6.95319	9	9.5	6.5	8.5	4.5	7	low
848	PC-5p-3772413_2	CATTTGATAGTGATTCTAGGAAGT	down	0.568761	-0.814107	0.667615	1.5211	0.86514	0.870006	0	3.69329	0	2.59542	0	1	0	4	0	2	0	low
849	vvi-MIR3631a-p5_2ss14CT20CT	CAATATAATTAAATTGAACTTATT	up	2.10822	1.07603	0.668762	0.615548	1.29771	0	0	1.84664	0	3.89313	0	0	0	2	0	3	0	low
850	vvi-MIR398c-p5	GGAGTGACCTGAGAATCACATG	down	0.76237	-0.391438	0.669721	99.7515	76.0475	167.041	52.3461	79.8673	39.9819	35.687	152.474	192	50	86.5	38	27.5	153.5	middle
851	PC-5p-13506893_1	AACTAAGGTCTTGTTGTCTGCCCT	down	0.67373	-0.569758	0.670773	0.887778	0.598122	1.74001	0	0.923322	0	1.29771	0.496657	2	0	1	0	1	0.5	low
852	PC-3p-2531689_2	TTCAGTGTCGGTTGATATTAACAT	down	0.677944	-0.560762	0.671665	1.00572	0.681823	0	2.09384	0.923322	1.05216	0	0.993313	0	2	1	1	0	1	low
853	PC-5p-803792_5	GAAACACTTCCTAAAATCATTGTC	up	1.55977	0.641337	0.672011	2.1011	3.27724	2.61002	0	3.69329	1.05216	7.78626	0.993313	3	0	4	1	6	1	low
854	PC-3p-1085148_4	TTAAAATCACTACCAAACACACTC	up	1.49171	0.576965	0.677114	2.04779	3.0547	5.22003	0	0.923322	0	5.19084	3.97325	6	0	1	0	4	4	low
855	vvi-MIR399b-p5	GGGCACCTCTTTCTTGGCAGG	down	0.726302	-0.461358	0.679075	4.43163	3.2187	6.09004	6.28153	0.923322	7.36509	1.29771	0.993313	7	6	1	7	1	1	low
856	mtr-miR169e-5p_L+1_1ss22GA	TGAGCCAAGGATGACTTGCCGA	up	1.41649	0.502325	0.680185	3.31605	4.69717	0.435003	6.28153	3.23163	9.4694	0.648855	3.97325	0.5	6	3.5	9	0.5	4	low
857	PC-5p-5062872_1	TTTCTATTCAGCTAAAAATACCTT	down	0.706903	-0.500417	0.682731	0.482261	0.340911	0	0.523461	0.923322	0.526078	0	0.496657	0	0.5	1	0.5	0	0.5	low
858	PC-5p-834650_5	TTCTCAGCTGCTAATATCAAA	up	1.21959	0.286391	0.682861	2.26024	2.75656	0.870006	3.14076	2.76997	1.05216	3.24428	3.97325	1	3	3	1	2.5	4	low
859	vvi-MIR171b-p5	AGGTATTGGCGTGCCTCAATT	up	1.231	0.29983	0.683059	46.242	56.9239	87.8706	24.0792	26.7763	79.9638	44.1222	46.6857	101	23	29	76	34	47	middle
860	PC-5p-2561500_2	TTAAAGTGTATTTGATAGTGATTT	up	2.01	1.00719	0.683958	0.348974	0.701437	0	1.04692	0	2.10431	0	0	0	1	0	2	0	0	low
861	PC-5p-2015647_2	TTGTTACATACTTTAGAGCCA	up	1.56857	0.649449	0.685652	0.348974	0.547389	0	1.04692	0	0	0.648855	0.993313	0	1	0	0	0.5	1	low
862	PC-5p-14428368_1	AAACGTTTATAATATTTCTAACACT	up	1.46106	0.547017	0.68575	0.94675	1.38326	0.870006	1.04692	0.923322	3.15647	0	0.993313	1	1	1	3	0	1	low
863	PC-5p-728056_6	AGACTGGTTTGGATTTAAAGAAAG	up	1.21467	0.280569	0.68659	1.5623	1.89768	0.870006	1.04692	2.76997	2.10431	2.59542	0.993313	1	1	3	2	2	1	low
864	PC-3p-5531950_1	AAATATTAGGAACATTTTCGAGAA	down	0.5025	-0.992805	0.687248	0.348974	0.175359	0	1.04692	0	0.526078	0	0	0	1	0	0.5	0	0	low
865	PC-3p-13156974_1	GTCTCTTTAAGAGATGATTTCTCA	down	0.5025	-0.992805	0.687248	0.697948	0.350718	0	2.09384	0	1.05216	0	0	0	2	0	1	0	0	low
866	PC-3p-188787_27	ATAAAGCCTAGAAATACTTCCTAT	up	1.14858	0.199849	0.690441	6.30493	7.24171	4.78503	6.28153	7.84824	4.7347	11.0305	5.95988	5.5	6	8.5	4.5	8.5	6	middle
867	PC-3p-1482465_3	TATCCTACCCATAATTGAGATC	down	0.839591	-0.252241	0.693932	2.26024	1.89768	0.870006	3.14076	2.76997	2.10431	2.59542	0.993313	1	3	3	2	2	1	low
868	PC-5p-2905396_2	TGATAGTAATTTTGAAAAGTATTT	down	0.772964	-0.371527	0.693937	1.87007	1.4455	0.870006	1.04692	3.69329	1.05216	1.29771	1.98663	1	1	4	1	1	2	low
869	PC-3p-2436117_2	AAAACGCTGTCTAAAATCACT	up	1.25526	0.327988	0.698402	0.887778	1.11439	1.74001	0	0.923322	1.05216	1.29771	0.993313	2	0	1	1	1	1	low
870	PC-5p-1723151_3	GATTATGGGAAGTGTTTTTAACCT	down	0.606387	-0.721688	0.699973	1.83776	1.11439	0.435003	0	5.07827	1.05216	1.29771	0.993313	0.5	0	5.5	1	1	1	low
871	vvi-miR3630-3p	TTTGGGAATCTCTCTGATGCAC	down	0.794654	-0.331601	0.702148	164.219	130.497	106.141	161.226	225.291	273.56	45.4199	72.5119	122	154	244	260	35	73	middle
872	vvi-MIR845e-p5	AAAAACAAGTTAGCACACCCT	down	0.658655	-0.602405	0.702917	0.656748	0.43257	0	1.04692	0.923322	0	1.29771	0	0	1	1	0	1	0	low
873	PC-3p-114839_48	CTTGACTGGGAAAACAAAGTTACG	up	1.16569	0.22118	0.703167	12.9168	15.057	9.13506	16.2273	13.3882	21.0431	18.1679	5.95988	10.5	15.5	14.5	20	14	6	middle
874	PC-5p-3834346_2	TTTGGTAGTGATTTTAGGAAGTGTC	down	0.553834	-0.852474	0.704139	0.615548	0.340911	0	0	1.84664	0.526078	0	0.496657	0	0	2	0.5	0	0.5	low
875	PC-5p-626515_7	AAGAGACGAGTTTCCCATGGGAAA	down	0.782531	-0.35378	0.704317	2.16573	1.69475	3.48002	2.09384	0.923322	2.10431	0	2.97994	4	2	1	2	0	3	low
876	PC-3p-1230330_3	ATTTAGTAGTGATTTTAGAAAGT	up	1.29656	0.374693	0.706952	1.52675	1.97953	2.61002	1.04692	0.923322	1.05216	3.89313	0.993313	3	1	1	1	3	1	low
877	PC-5p-504497_9	TAAAAGTAACTTGTTAACATCATC	down	0.861626	-0.214866	0.707454	4.346	3.74463	1.74001	5.75807	5.53993	4.20862	4.54199	2.48328	2	5.5	6	4	3.5	2.5	low
878	PC-3p-3077597_2	TTAGTTTAATTATATTGGTTGATG	up	1.45992	0.545889	0.707767	0.870006	1.27014	2.61002	0	0	0.526078	1.29771	1.98663	3	0	0	0.5	1	2	low
879	PC-5p-2372745_2	TTTAGAGTGCATTTGGTAGTAATT	up	1.85932	0.894778	0.710723	0.697948	1.29771	0	2.09384	0	0	3.89313	0	0	2	0	0	3	0	low
880	PC-5p-8711303_1	TTAAAAATGTTAGAAGCGTTTCGT	up	1.36565	0.449583	0.711913	1.11841	1.52735	0	1.04692	2.3083	0	2.59542	1.98663	0	1	2.5	0	2	2	low
881	PC-3p-7580253_1	CAAAAAATAAACACCACCTAAGTA	up	1.76012	0.815671	0.713166	0.597776	1.05216	0.870006	0	0.923322	3.15647	0	0	1	0	1	3	0	0	low
882	PC-3p-262222_18	TTTAAAGTCGTGAGGGTCCATTGA	up	1.19228	0.253723	0.713584	2.92345	3.48557	3.04502	1.57038	4.15495	2.63039	5.8397	1.98663	3.5	1.5	4.5	2.5	4.5	2	low
883	vvi-miR169r	TGAGTCAAGGATGACTTGCCG	up	1.18398	0.243646	0.719506	6.36613	7.53738	2.82752	10.7309	5.53993	9.99548	3.67685	8.93982	3.25	10.25	6	9.5	2.83333	9	middle
884	PC-3p-47295_124	AGGAAAATTTTGGCAAAGCAAAAT	up	1.08099	0.112351	0.719568	60.2188	65.0958	47.8503	69.0968	63.7092	59.9729	85.6489	49.6657	55	66	69	57	66	50	middle
885	PC-3p-247156_19	AAGTTTAGTTTAATGATGTTGGTT	down	0.920778	-0.119075	0.721427	4.67195	4.30183	4.35003	3.66422	6.00159	4.7347	5.19084	2.97994	5	3.5	6.5	4.5	4	3	low
886	stu-miR395a_L+1	CCTGAAGTGTTTGGGGGAACTC	down	0.878867	-0.186283	0.721439	3.00585	2.64174	3.04502	3.66422	2.3083	1.05216	3.89313	2.97994	3.5	3.5	2.5	1	3	3	low
887	PC-3p-89949_63	GAGAAGCAATTTGAAGAATCCATT	down	0.920102	-0.120134	0.721577	44.1547	40.6268	49.5903	45.0176	37.8562	24.1996	48.0153	49.6657	57	43	41	23	37	50	middle
888	PC-5p-2767966_2	TTATGTTTGGTTCTCGGAAAGTAT	down	0.827345	-0.273439	0.722146	0.94675	0.783289	0.870006	1.04692	0.923322	1.05216	1.29771	0	1	1	1	1	1	0	low
889	PC-5p-2241457_2	ATATCGTTCAATATAACTAAAGT	down	0.743743	-0.427124	0.722289	1.23392	0.917722	0.870006	0.523461	2.3083	2.10431	0.648855	0	1	0.5	2.5	2	0.5	0	low
890	PC-3p-3559946_2	ATTACTATCAAACGCACTCTTAAG	up	1.2847	0.361433	0.725035	2.47068	3.17408	2.61002	1.57038	3.23163	3.68254	5.8397	0	3	1.5	3.5	3.5	4.5	0	low
891	PC-3p-2379811_2	AACCTAACCCAAACCTAATTTAAT	up	1.31034	0.389939	0.729771	0.597776	0.783289	0.870006	0	0.923322	1.05216	1.29771	0	1	0	1	1	1	0	low
892	stu-miR156g-3p_2ss4TC20CT	GCTCACTCTCTATCTGTCATC	down	0.569766	-0.811558	0.732122	0.615548	0.350718	0	0	1.84664	1.05216	0	0	0	0	2	1	0	0	low
893	vvi-MIR159a-p5	AGCTCCTTTACGCTCCAGTT	down	0.570866	-0.808776	0.732861	0.580004	0.331104	1.74001	0	0	0	0	0.993313	2	0	0	0	0	1	low
894	mdm-miR156a_L+1R+1	ATGACAGAAGAGAGTGAGCACA	down	0.570866	-0.808776	0.732861	0.580004	0.331104	1.74001	0	0	0	0	0.993313	2	0	0	0	0	1	low
895	PC-5p-14723133_1	TGTTGACATCATTCAGTATAACTA	down	0.570866	-0.808776	0.732861	0.290002	0.165552	0.870006	0	0	0	0	0.496657	1	0	0	0	0	0.5	low
896	vvi-MIR169m-p3	GCAAGCATCCGAGGCTCTGT	down	0.839707	-0.252041	0.735636	135.5	113.78	87.0006	195.774	123.725	213.412	58.397	69.5319	100	187	134	202.833	45	70	middle
897	vvi-MIR169p-p3	GCAAGCATCCGAGGCTCTGT	down	0.839707	-0.252041	0.735636	135.5	113.78	87.0006	195.774	123.725	213.412	58.397	69.5319	100	187	134	202.833	45	70	middle
898	PC-3p-1866479_2	TCTAGAATCATTGTCAAACACACT	up	1.13413	0.181587	0.736168	1.87573	2.12732	2.61002	2.09384	0.923322	2.10431	1.29771	2.97994	3	2	1	2	1	3	low
899	PC-5p-9974490_1	TTCAGCTAAAAGTAACCTGTTAAT	up	1.36955	0.453705	0.738105	0.443889	0.607929	0.870006	0	0.461661	0.526078	1.29771	0	1	0	0.5	0.5	1	0	low
900	PC-3p-1041075_4	AATTACTACCAAATGCACTCT	up	1.33989	0.422117	0.741041	3.64563	4.88475	4.35003	1.04692	5.53993	2.63039	11.0305	0.993313	5	1	6	2.5	8.5	1	middle
901	vvi-MIR395k-p5	GTTCCCTTGACCACTTCACTG	down	0.826266	-0.275323	0.741532	5.65545	4.6729	10.4401	3.14076	3.38551	2.10431	5.62341	6.29098	12	3	3.66667	2	4.33333	6.33333	middle
902	vvi-MIR395h-p5	GTTCCCTTGACCACTTCACTG	down	0.826266	-0.275323	0.741532	5.65545	4.6729	10.4401	3.14076	3.38551	2.10431	5.62341	6.29098	12	3	3.66667	2	4.33333	6.33333	middle
903	vvi-MIR395c-p5	GTTCCCTTGACCACTTCACTG	down	0.826266	-0.275323	0.741532	5.65545	4.6729	10.4401	3.14076	3.38551	2.10431	5.62341	6.29098	12	3	3.66667	2	4.33333	6.33333	middle
904	ath-miR8175_L+2_1ss4AT	TCGTTCCCCGGCAACGGCGCCA	up	1.31317	0.393051	0.741697	2705.66	3552.99	1094.47	1147.43	5875.1	7114.67	1360	2184.3	1258	1096	6363	6762	1048	2199	high
905	PC-5p-984274_4	GTCAAAACTGTAGTCACCAACTAC	down	0.895463	-0.159294	0.743365	5.28709	4.7344	7.39505	5.23461	3.23163	4.7347	6.48855	2.97994	8.5	5	3.5	4.5	5	3	low
906	PC-5p-1177051_4	TGAAATTTCATCAAATACATCCCT	up	1.28198	0.358368	0.743993	1.06226	1.3618	1.74001	0.523461	0.923322	0	2.59542	1.48997	2	0.5	1	0	2	1.5	low
907	vvi-MIR169h-p3_1ss4AC	CGGCGGGTTATCCTTGACTCC	down	0.745778	-0.423183	0.744308	90.4867	67.4829	22.6201	207.29	41.5495	114.685	31.1451	56.6188	26	198	45	109	24	57	middle
908	vvi-miR845c_R+2_1ss2GT	ATGCTCTGATACCAATTGATGAA	down	0.752938	-0.409397	0.744637	0.90555	0.681823	0.870006	0	1.84664	1.05216	0	0.993313	1	0	2	1	0	1	low
909	PC-3p-6776525_1	AAACTAAAAACGTTTCCTAAAAT	up	1.29026	0.367661	0.748512	0.656748	0.847375	0	1.04692	0.923322	1.05216	0	1.48997	0	1	1	1	0	1.5	low
910	PC-3p-193254_26	TTCTATCGTCATCCTTCCTTG	down	0.822995	-0.281044	0.749314	9.61452	7.91271	9.57006	14.6569	4.61661	1.05216	7.78626	14.8997	11	14	5	1	6	15	middle
911	PC-5p-478712_9	TAAAAACCGTAATATGATAAT	down	0.854065	-0.227582	0.751096	3.98532	3.40372	1.30501	4.18769	6.46325	3.68254	4.54199	1.98663	1.5	4	7	3.5	3.5	2	low
912	bra-miR171a_R+2_1ss20CT	TTGAGCCGTGCCAATATCATGCA	up	1.27498	0.350474	0.751416	1.21332	1.54696	0.870006	0	2.76997	1.05216	2.59542	0.993313	1	0	3	1	2	1	low
913	vvi-MIR169i-p3	GGCTGGTTATCCCTGTCTCCT	down	0.76458	-0.38726	0.751743	124.136	94.9119	77.4305	277.434	17.5431	136.78	50.6107	97.3447	89	265	19	130	39	98	middle
914	tcc-miR169h_R+1	TAGCCAAGGATGACTTGCCTGA	up	1.31478	0.394818	0.752935	1.05338	1.38496	2.17501	0.523461	0.461661	0.526078	0.648855	2.97994	2.5	0.5	0.5	0.5	0.5	3	low
915	vvi-MIR156h-p5	AAAACAATTACAACTTTTGAT	up	1.27753	0.353353	0.754529	0.597776	0.763675	0.870006	0	0.923322	0	1.29771	0.993313	1	0	1	0	1	1	low
916	aly-miR391-5p_L-1_1ss15AG	TCGCAGGAGAGATGGCGCCA	down	0.668498	-0.581005	0.754664	1.53295	1.02477	0.290002	0	4.30884	0.350718	1.73028	0.993313	0.333333	0	4.66667	0.333333	1.33333	1	low
917	ptc-miR3627b_L-2_1ss21TC	TCGCAGGAGAGATGGCGCCA	down	0.668498	-0.581005	0.754664	1.53295	1.02477	0.290002	0	4.30884	0.350718	1.73028	0.993313	0.333333	0	4.66667	0.333333	1.33333	1	low
918	vvi-MIR398a-p5	GGAGTGGCACCTGAGAACACCGG	up	1.19866	0.261427	0.755844	511.086	612.621	606.394	600.933	325.933	284.082	390.611	1163.17	697	574	353	270	301	1171	middle
919	tcc-miR166b_R+2	TCGGACCAGGCTTCATTCCCCA	down	0.897008	-0.156807	0.756005	420.44	377.138	387.588	248.644	625.089	482.413	255.649	393.352	445.5	237.5	677	458.5	197	396	middle
920	PC-3p-989124_4	TAATGATGTTGGTTGATGTCAATG	down	0.71973	-0.474473	0.756868	0.760549	0.547389	0.435003	0	1.84664	0	0.648855	0.993313	0.5	0	2	0	0.5	1	low
921	mdm-miR1511_L+1R-4	AACCTAGCTCTGATACCA	down	0.712031	-0.489988	0.759472	0.656748	0.467625	0	1.04692	0.923322	1.40287	0	0	0	1	1	1.33333	0	0	low
922	PC-3p-532357_8	ACTTTAGTTATGTTGGACGATGTC	up	1.22094	0.287987	0.760369	3.6634	4.47277	3.48002	1.04692	6.46325	6.31293	0.648855	6.45654	4	1	7	6	0.5	6.5	low
923	vvi-MIR3631a-p3_1	ACTTTTAACTGAATAGAAAAAGCC	up	1.14935	0.200824	0.762437	4.20746	4.83586	3.48002	3.14076	6.00159	4.7347	7.78626	1.98663	4	3	6.5	4.5	6	2	low
924	vvi-MIR3631a-p3_2	GATGTCAACAAGTTACTTTTAACT	up	1.14935	0.200824	0.762437	4.20746	4.83586	3.48002	3.14076	6.00159	4.7347	7.78626	1.98663	4	3	6.5	4.5	6	2	low
925	rco-miR169c_1ss21GA	TGAGCCAAGGATGACTTGCCA	down	0.802912	-0.316685	0.762506	22.1998	17.8245	10.4401	45.5411	10.6182	29.9864	9.08397	14.403	12	43.5	11.5	28.5	7	14.5	middle
926	ppe-miR169d	TGAGCCAAGGATGACTTGCCA	down	0.802912	-0.316685	0.762506	22.1998	17.8245	10.4401	45.5411	10.6182	29.9864	9.08397	14.403	12	43.5	11.5	28.5	7	14.5	middle
927	tcc-miR162_R+1	TCGATAAACCTCTGCATCCAGA	down	0.859865	-0.217818	0.766672	278.293	239.295	153.991	198.915	481.974	368.254	177.786	171.843	177	190	522	350	137	173	middle
928	ptc-miR396e-3p	CTCAAGAAAGCTGTGGGAGA	up	1.33639	0.418336	0.767886	0.502861	0.672016	0	1.04692	0.461661	0.526078	0	1.48997	0	1	0.5	0.5	0	1.5	low
929	vvi-MIR3640-p5	ACCCGAAGCTGTACACGTGACACC	up	1.03353	0.0475759	0.769553	994.012	1027.34	1142.32	856.382	983.338	901.697	1126.41	1053.91	1313	818	1065	857	868	1061	middle
930	PC-5p-3317082_2	TGTTTGGTAGTGATTTTAGGAAACC	up	1.31399	0.393952	0.770779	1.25452	1.64843	0.870006	1.04692	1.84664	1.05216	3.89313	0	1	1	2	1	3	0	low
931	PC-5p-2135503_2	TGCATTTGACAGTGATTGTATGAA	down	0.723633	-0.46667	0.771005	1.19555	0.86514	1.74001	0	1.84664	0	2.59542	0	2	0	2	0	2	0	low
932	PC-5p-5465777_1	CAGTAATTTTAGGAAACGTTTCTA	down	0.723633	-0.46667	0.771005	0.597776	0.43257	0.870006	0	0.923322	0	1.29771	0	1	0	1	0	1	0	low
933	PC-3p-7516262_1	CCAAGTGGTGCTGTCTAGGGTATT	down	0.658336	-0.603104	0.771764	0.580004	0.381837	1.74001	0	0	0	0.648855	0.496657	2	0	0	0	0.5	0.5	low
934	gma-miR396a-5p_R+2_1ss21GT	TTCCACAGCTTTCTTGAACTTTG	up	1.2579	0.331013	0.772823	1.35227	1.70101	2.61002	0.523461	0.923322	3.15647	1.94657	0	3	0.5	1	3	1.5	0	low
935	PC-3p-3362731_2	AAAAATTCCTAAGGGAACTCGTCT	down	0.747909	-0.419065	0.775451	1.87573	1.40287	2.61002	2.09384	0.923322	4.20862	0	0	3	2	1	4	0	0	low
936	PC-3p-9968715_1	AAGTGTTATAAAGGTTAGAAATAC	down	0.791765	-0.336856	0.778292	0.964522	0.763675	0	1.04692	1.84664	0	1.29771	0.993313	0	1	2	0	1	1	low
937	vun-miR172_1ss1AG	GGAATCTTGATGATGCTGCAT	down	0.891793	-0.165219	0.780655	1541.02	1374.27	1262.81	2508.95	851.303	1174.21	1803.82	1144.79	1451.5	2396.5	922	1116	1390	1152.5	high
938	PC-3p-7860_550	TTCCAAAAGTAGGAAAAGTACTTG	down	0.899056	-0.153518	0.787234	165.87	149.127	170.521	236.604	90.4855	114.685	228.397	104.298	196	226	98	109	176	105	middle
939	tcc-miR169a_R+1	CAGCCAAGGATGACTTGCCGAT	down	0.798057	-0.325436	0.787435	9.58949	7.65296	7.83005	20.9384	0	6.31293	11.6794	4.96657	9	20	0	6	9	5	middle
940	PC-3p-57726_101	TTGGTCTCTTGCCATCTTCTC	up	1.1504	0.202136	0.787998	15.0983	17.3691	13.9201	27.22	4.15495	13.1519	13.626	25.3295	16	26	4.5	12.5	10.5	25.5	middle
941	PC-5p-364536_12	AACATCATCCAACATAACTAAAGT	up	1.11077	0.151559	0.790126	3.29585	3.66093	3.91503	3.66422	2.3083	3.15647	5.8397	1.98663	4.5	3.5	2.5	3	4.5	2	low
942	PC-5p-3033987_2	TGGACAAACCCTTGTGACAAGCGT	up	1.44727	0.53333	0.792984	0.597776	0.86514	0.870006	0	0.923322	0	2.59542	0	1	0	1	0	2	0	low
943	vvi-MIR166a-p5	AATGAGGTTTGATCCAAGATC	down	0.976037	-0.0349916	0.795234	230.549	225.024	209.671	265.918	216.057	230.422	210.229	234.422	241	254	234	219	162	236	middle
944	vvi-MIR395n-p3	TGGAGGAACTCTTGGTGCCAC	down	0.772599	-0.372208	0.799007	1.46778	1.13401	3.48002	0	0.923322	2.10431	1.29771	0	4	0	1	2	1	0	low
945	PC-3p-99363_56	AACTTTTAAAGATGTTTAGATAGA	down	0.943101	-0.0845158	0.799082	25.0424	23.6175	18.2701	24.0792	32.7779	17.8866	24.6565	28.3094	21	23	35.5	17	19	28.5	middle
946	PC-3p-3932022_1	TAAAACTTATTACTTAATTCTTC	up	1.49161	0.576872	0.79967	0.290002	0.43257	0.870006	0	0	0	1.29771	0	1	0	0	0	1	0	low
947	PC-3p-5414359_1	ATATATTTTTCGAGAATCAAACAT	up	1.49161	0.576872	0.79967	0.290002	0.43257	0.870006	0	0	0	1.29771	0	1	0	0	0	1	0	low
948	PC-3p-13665456_1	ATTTAGTAGTGATTCTATAAAGTG	up	1.49161	0.576872	0.79967	0.290002	0.43257	0.870006	0	0	0	1.29771	0	1	0	0	0	1	0	low
949	hpe-miR162a_R+2	TCGATAAACCTCTGCATCCAGTT	down	0.911628	-0.133483	0.803687	198.791	181.223	146.161	129.818	320.393	191.492	150.534	201.643	168	124	347	182	116	203	middle
950	vvi-miR3631b-3p	TGTTGGATGATGTCAATAAGT	up	1.02482	0.0353769	0.80471	275.494	282.333	300.152	255.798	270.533	284.783	319.021	243.196	345	244.333	293	270.667	245.833	244.833	middle
951	PC-3p-867305_5	TAAGTGGTGGGATATATTATC	down	0.876392	-0.190352	0.804824	1.67175	1.46511	3.04502	1.04692	0.923322	2.10431	1.29771	0.993313	3.5	1	1	2	1	1	low
952	PC-3p-1535940_3	AATAATAATGAAGTATCTTTT	up	1.21867	0.285304	0.805032	0.914436	1.11439	0.435003	0	2.3083	1.05216	1.29771	0.993313	0.5	0	2.5	1	1	1	low
953	PC-5p-895206_5	AAAAGTAACCTATTGACACCATCC	down	0.735387	-0.443424	0.808854	2.60719	1.9173	0.435003	0	7.38657	3.15647	2.59542	0	0.5	0	8	3	2	0	low
954	PC-3p-816845_5	TCCATTAATTTTTCACACCCA	up	1.20101	0.26425	0.809542	0.790035	0.948841	0	0.523461	1.84664	1.05216	1.29771	0.496657	0	0.5	2	1	1	0.5	low
955	PC-3p-290836_16	CGATGTCAACAGTTTACTTTTAGT	down	0.888887	-0.169928	0.814523	6.78516	6.03124	10.8751	2.09384	7.38657	5.26078	3.89313	8.93982	12.5	2	8	5	3	9	middle
956	PC-5p-3491725_2	GTGATTTTAGGAAACGTTTTTAGC	up	1.19104	0.25222	0.814874	1.53281	1.82564	1.30501	0.523461	2.76997	3.68254	1.29771	0.496657	1.5	0.5	3	3.5	1	0.5	low
957	PC-5p-496926_9	CATATTGACATCATCCAACATAGT	up	1.15504	0.207948	0.815643	0.937864	1.08327	1.30501	1.04692	0.461661	2.10431	0.648855	0.496657	1.5	1	0.5	2	0.5	0.5	low
958	PC-3p-843888_5	AAGAGACGATTTCCCTTTTGCAAT	down	0.896972	-0.156866	0.815857	2.87579	2.5795	0.870006	3.14076	4.61661	3.15647	2.59542	1.98663	1	3	5	3	2	2	low
959	PC-5p-7018187_1	TTTCTGACTGTGAACTTAACTGTG	up	1.19515	0.257197	0.81863	0.638976	0.763675	0.870006	1.04692	0	0	1.29771	0.993313	1	1	0	0	1	1	low
960	ppe-miR169d_1ss18GA	TGAGCCAAGGATGACTTACCA	up	1.159	0.212881	0.818767	1.6035	1.85845	0.870006	2.09384	1.84664	0	2.59542	2.97994	1	2	2	0	2	3	low
961	PC-3p-1330450_3	AACTACTGTTAAGTTCATGTGAAA	up	1.19556	0.257681	0.820642	3.46791	4.14608	0	2.09384	8.3099	5.26078	5.19084	1.98663	0	2	9	5	4	2	low
962	PC-3p-2268106_2	AAAACGTTTCCTAAATTCACTGCT	down	0.70274	-0.508937	0.821102	0.615548	0.43257	0	0	1.84664	0	1.29771	0	0	0	2	0	1	0	low
963	PC-3p-9989865_1	TCACTGTGAAACATATTTTTAGAG	down	0.70274	-0.508937	0.821102	0.615548	0.43257	0	0	1.84664	0	1.29771	0	0	0	2	0	1	0	low
964	vvi-MIR399e-p5	GGGCAAATTATCTTTTGGCAGG	down	0.845707	-0.24177	0.822134	13.0679	11.0516	12.1801	2.09384	24.9297	17.8866	14.2748	0.993313	14	2	27	17	11	1	middle
965	PC-3p-846109_5	TTGTTTGGCTTTGTGAGATGTGCT	down	0.932657	-0.100582	0.822766	9.6343	8.98549	13.0501	5.23461	10.6182	9.4694	11.0305	6.45654	15	5	11.5	9	8.5	6.5	middle
966	vvi-miR393a_R+1	TCCAAAGGGATCGCATTGATCC	up	1.06613	0.0923813	0.823409	510.239	543.98	639.454	483.154	408.108	781.225	380.878	469.837	735	461.5	442	742.5	293.5	473	middle
967	PC-3p-3323076_2	AATTTTATTATCATATTACGGTTT	up	1.15636	0.209585	0.823462	0.473375	0.547389	0.435003	0.523461	0.461661	0	0.648855	0.993313	0.5	0.5	0.5	0	0.5	1	low
968	tcc-MIR169a-p3_1ss12TC	TTGGCTACATGCTTCTTTCTGC	up	1.15993	0.214044	0.823861	2.65042	3.07431	0.870006	5.23461	1.84664	1.05216	5.19084	2.97994	1	5	2	1	4	3	low
969	tcc-miR160c_R+1_1ss15GA	TGCCTGGCTCCCTGAATGCCAA	down	0.845337	-0.242401	0.826746	2.83459	2.39619	0.870006	2.09384	5.53993	4.20862	0	2.97994	1	2	6	4	0	3	low
970	PC-3p-9562187_1	AAATATTTCTTAAAATCGTTGTCA	up	1.40548	0.491063	0.82687	0.307774	0.43257	0	0	0.923322	0	1.29771	0	0	0	1	0	1	0	low
971	PC-5p-685965_6	TAAAAGTAATCTGTTGACATCGTC	down	0.867766	-0.204623	0.828359	5.13684	4.45757	2.17501	2.6173	10.6182	4.20862	5.19084	3.97325	2.5	2.5	11.5	4	4	4	middle
972	vvi-MIR169q-p3	CGGCATGTAATCCTGGCTCTA	up	1.13573	0.183623	0.829996	71.1823	80.8441	42.6303	86.8945	84.0223	156.771	48.0153	37.7459	49	83	91	149	37	38	middle
973	PC-3p-6224852_1	GATTTATGATTGATTGATTGATTG	up	1.27251	0.347673	0.831999	0.615548	0.783289	0	0	1.84664	1.05216	1.29771	0	0	0	2	1	1	0	low
974	PC-3p-2669153_2	ATAAGTTCACTTTAGTTATGTTAGA	up	1.13843	0.187044	0.832379	1.44961	1.65028	0.870006	2.09384	1.38498	3.15647	1.29771	0.496657	1	2	1.5	3	1	0.5	low
975	stu-miR172d-5p_R+1	GGAGCATCATCAAGATTCACAT	up	1.06725	0.0939005	0.833268	2.41696	2.5795	1.74001	3.66422	1.84664	3.15647	2.59542	1.98663	2	3.5	2	3	2	2	low
976	PC-5p-37307_155	TTGTGACACATGAATCCAAGTTCA	down	0.94295	-0.0847463	0.833584	46.2861	43.6455	43.0653	29.3138	66.4792	37.8776	47.3664	45.6924	49.5	28	72	36	36.5	46	middle
977	vvi-miR3633b-5p_R-1	GGAATGGGTGGCTGGGATCT	down	0.939628	-0.0898392	0.836381	302.639	284.368	302.762	417.722	187.434	332.481	186.87	333.753	348	399	203	316	144	336	middle
978	PC-3p-491394_9	TACCGGTTGAGATAAGTAGCCAAC	up	1.13226	0.179204	0.83941	4.27249	4.83756	7.83005	3.14076	1.84664	2.10431	8.43512	3.97325	9	3	2	2	6.5	4	low
979	PC-5p-1355402_3	GGTGTGAAAAATTAATGGACT	down	0.790104	-0.339885	0.84063	0.443889	0.350718	0.870006	0	0.461661	1.05216	0	0	1	0	0.5	1	0	0	low
980	vvi-miR169i_L+1	TGAGCCAAGGATGACTGGCCGT	up	1.10815	0.148159	0.848158	12.0703	13.3758	11.6001	22.4565	2.15442	16.5714	12.9771	10.5788	13.3333	21.45	2.33333	15.75	10	10.65	middle
981	vun-miR172_R+1	AGAATCTTGATGATGCTGCATC	down	0.934084	-0.0983755	0.848872	110.807	103.503	81.7805	171.695	78.944	134.676	103.817	72.0152	94	164	85.5	128	80	72.5	middle
982	PC-5p-5731485_1	TGTCAATTGTATACTTTGTGTGTA	down	0.745806	-0.423128	0.84925	0.290002	0.216285	0.870006	0	0	0	0.648855	0	1	0	0	0	0.5	0	low
983	PC-3p-2470974_2	AAAAATATTAGAAACACTTCCTAA	up	1.16366	0.218672	0.849478	1.19555	1.39122	1.74001	0	1.84664	1.57823	2.59542	0	2	0	2	1.5	2	0	low
984	PC-3p-258411_18	CTGTTCGGGAGTTTGAAATGTTCT	up	1.11654	0.159034	0.851154	4.48817	5.01122	7.83005	4.71115	0.923322	5.26078	7.78626	1.98663	9	4.5	1	5	6	2	low
985	PC-5p-1146784_4	AAGTGTTTCTAGTATTTTTAATAC	up	1.12799	0.173749	0.855236	0.987949	1.11439	0.870006	2.09384	0	1.05216	1.29771	0.993313	1	2	0	1	1	1	low
986	PC-5p-1686713_3	ACATATTCTTAGAGCCCATTTGAC	up	1.09383	0.129385	0.855477	2.55025	2.78953	1.74001	3.14076	2.76997	2.10431	1.29771	4.96657	2	3	3	2	1	5	low
987	PC-5p-3301688_2	AAAAGTTGTAAGGGATATGGCATG	down	0.759688	-0.39652	0.858202	0.923322	0.701437	0	0	2.76997	2.10431	0	0	0	0	3	2	0	0	low
988	PC-5p-2603595_2	GTTTGATAGTGATTTTAAGAAGC	up	1.22818	0.296524	0.8598	0.923322	1.13401	0	0	2.76997	2.10431	1.29771	0	0	0	3	2	1	0	low
989	PC-3p-8718845_1	ATAAGTATGGACTCTTCTTAACCT	up	1.14587	0.196439	0.863137	1.29572	1.48473	0.870006	2.09384	0.923322	3.15647	1.29771	0	1	2	1	3	1	0	low
990	PC-3p-3747238_2	CAACTTTTAAAGATGTTTAGATA	up	1.16306	0.217929	0.863593	0.443889	0.516271	0.870006	0	0.461661	1.05216	0	0.496657	1	0	0.5	1	0	0.5	low
991	PC-5p-3383368_2	GACATCGTCTAACATAATTAAAGT	up	1.09214	0.127163	0.869149	2.79542	3.053	1.30501	5.23461	1.84664	2.63039	4.54199	1.98663	1.5	5	2	2.5	3.5	2	low
992	sly-miR168b-3p_R+2	CCCGCCTTGCATCAACTGAATTT	down	0.947501	-0.0778013	0.869658	10.8351	10.2663	13.0501	8.37537	11.0799	8.41724	6.48855	15.893	15	8	12	8	5	16	middle
993	vvi-MIR171d-p5	AGATATTGATACGGTTCAATT	up	1.15641	0.209648	0.87134	1.3547	1.56658	0	3.14076	0.923322	2.10431	2.59542	0	0	3	1	2	2	0	low
994	PC-3p-14112336_1	AAAACACTTTCTAGAATCACTACC	down	0.915573	-0.127254	0.872185	2.45573	2.2484	4.35003	2.09384	0.923322	3.15647	2.59542	0.993313	5	2	1	3	2	1	low
995	PC-3p-1333977_3	ATGAGTTACTTTTAGTTGAATAGA	down	0.844658	-0.243561	0.874469	1.75778	1.48473	4.35003	0	0.923322	3.15647	1.29771	0	5	0	1	3	1	0	low
996	PC-3p-1510907_3	ATTAAAGATGCTAGAAACACTTCC	down	0.897577	-0.155893	0.882976	1.26341	1.13401	0.435003	1.04692	2.3083	2.10431	1.29771	0	0.5	1	2.5	2	1	0	low
997	PC-3p-8124252_1	TCTAAAATTATTGTCAAACACATT	down	0.870309	-0.2004	0.884002	1.19555	1.0405	1.74001	0	1.84664	0.526078	2.59542	0	2	0	2	0.5	2	0	low
998	stu-miR166a-5p_L-1R+1	GAATGTTGTCTGGCTCGAGGT	down	0.909314	-0.13715	0.885961	2.69282	2.44862	4.78503	0.523461	2.76997	1.57823	1.29771	4.46991	5.5	0.5	3	1.5	1	4.5	low
999	vvi-MIR172b-p5_2ss10CG18TA	CAGCATCATGAAGATTCACAAC	down	0.949959	-0.0740624	0.887055	2.53827	2.41125	1.16001	3.83871	2.61608	2.10431	2.81171	2.31773	1.33333	3.66667	2.83333	2	2.16667	2.33333	low
1000	PC-3p-70142_82	AAAAATCTCGGGCGCCGCATTGGC	up	1.07379	0.102714	0.887724	16.9745	18.227	20.0101	27.22	3.69329	9.4694	23.3588	21.8529	23	26	4	9	18	22	middle
1001	PC-3p-7205597_1	AATTGTCAAACACACTCTTAATTT	up	1.23955	0.309816	0.888029	0.348974	0.43257	0	1.04692	0	0	1.29771	0	0	1	0	0	1	0	low
1002	PC-5p-3240819_2	GTGATTTTAGGAAGCGTTTTTAAT	up	1.17555	0.233335	0.888688	0.580004	0.681823	1.74001	0	0	1.05216	0	0.993313	2	0	0	1	0	1	low
1003	PC-3p-106942_52	CATCATGAGTTAATTCACCTTGCG	up	1.0745	0.103662	0.892709	4.41103	4.73964	6.09004	5.75807	1.38498	1.57823	5.19084	7.44985	7	5.5	1.5	1.5	4	7.5	low
1004	vvi-miR169b_R+1	TGAGCCAAGGATGGCTTGCCGT	down	0.916497	-0.125798	0.894711	530.855	486.527	304.574	1071.09	216.904	729.757	220.503	509.321	350.083	1023.08	234.917	693.583	169.917	512.75	middle
1005	PC-5p-10193123_1	TCATCCAACATAACTAAAGTGAACT	down	0.848338	-0.237289	0.898901	0.461661	0.391644	0	0	1.38498	0.526078	0.648855	0	0	0	1.5	0.5	0.5	0	low
1006	PC-3p-1888870_2	TGCTTGGGTGAATACACTAGAAGG	down	0.826366	-0.275147	0.900206	1.04692	0.86514	0	3.14076	0	0	2.59542	0	0	3	0	0	2	0	low
1007	PC-5p-2969731_2	TTTGGTAGTGATTATAAGAAGTAT	down	0.860219	-0.217225	0.901249	1.00572	0.86514	0	2.09384	0.923322	0	2.59542	0	0	2	1	0	2	0	low
1008	PC-3p-2332_1418	TGGTTGGTTGTATATAGTATGAGA	up	1.026	0.0370345	0.902886	785.056	805.469	814.325	530.266	1010.58	807.003	913.588	695.816	936	506.5	1094.5	767	704	700.5	middle
1009	PC-5p-60829_96	AACCAACATAACTAAATTGAACCT	up	1.05118	0.0720123	0.905787	10.3827	10.9141	9.57006	6.80499	14.7731	5.78685	17.5191	9.43647	11	6.5	16	5.5	13.5	9.5	middle
1010	PC-3p-296605_16	CATAAAAGATGCTGTAGTAAAACC	down	0.961864	-0.0560958	0.909972	3.79588	3.65112	3.04502	4.18769	4.15495	2.63039	5.8397	2.48328	3.5	4	4.5	2.5	4.5	2.5	low
1011	vvi-MIR3631a-p3_1ss21AG	ATGTCAACAAGTTACTTTTAGCT	down	0.87598	-0.19103	0.913236	2.3289	2.04007	0	0.523461	6.46325	1.57823	4.54199	0	0	0.5	7	1.5	3.5	0	low
1012	vvi-MIR3631a-p3_2ss11AG22AG	GATGTCAACAGGTTACTTTTAGCT	up	1.06077	0.0851123	0.918551	1.05055	1.11439	1.30501	0	1.84664	1.05216	1.29771	0.993313	1.5	0	2	1	1	1	low
1013	PC-3p-1609200_3	ATCACTATCAAACACACTCTAAGT	down	0.912501	-0.132102	0.924164	1.00572	0.917722	0	2.09384	0.923322	2.10431	0.648855	0	0	2	1	2	0.5	0	low
1014	PC-3p-44289_132	ATGCAATACATAAATGCTCTTAAT	down	0.954625	-0.0669947	0.927073	29.3404	28.009	23.4902	46.0645	18.4664	16.8345	49.313	17.8796	27	44	20	16	38	18	middle
1015	PC-5p-9608033_1	AGGTTAGGAAGAGGGGAGAGTGT	up	1.14173	0.191224	0.930164	0.290002	0.331104	0.870006	0	0	0	0	0.993313	1	0	0	0	0	1	low
1016	PC-3p-4860344_1	AGAGACGAGTTCCCTTTGGATTGT	up	1.14173	0.191224	0.930164	0.290002	0.331104	0.870006	0	0	0	0	0.993313	1	0	0	0	0	1	low
1017	vvi-MIR3631a-p5_2ss8AT22GA	ACTTTTATCTGAATAGAAAAAACC	down	0.972295	-0.0405345	0.930187	20.0385	19.4833	25.6652	21.9853	12.4648	21.5692	25.9542	10.9264	29.5	21	13.5	20.5	20	11	middle
1018	vvi-MIR3631a-p3_2ss8AT22GA	ACTTTTATCTGAATAGAAAAAACC	down	0.972295	-0.0405345	0.930187	20.0385	19.4833	25.6652	21.9853	12.4648	21.5692	25.9542	10.9264	29.5	21	13.5	20.5	20	11	middle
1019	stu-miR477a-5p_2ss1CA21CG	ACTCTCCCTCAAGGGCTTCTG	up	1.05822	0.0816445	0.930514	380.804	402.976	209.671	791.472	141.268	424.019	199.847	585.061	241	756	153	403	154	589	middle
1020	PC-5p-460794_10	GAAGAATATGAGGAAGGGTACAAA	up	1.08786	0.121491	0.93056	1.49727	1.62882	3.04502	0.523461	0.923322	0	3.89313	0.993313	3.5	0.5	1	0	3	1	low
1021	cpa-MIR395e-p5	GTTCCCCTGAGCACTTCAC	up	1.13953	0.188442	0.931167	0.307774	0.350718	0	0	0.923322	1.05216	0	0	0	0	1	1	0	0	low
1022	ptc-miR6470_L+3_1ss23AT	AAGCTCTGATATCATATTAAAATA	up	1.13953	0.188442	0.931167	0.307774	0.350718	0	0	0.923322	1.05216	0	0	0	0	1	1	0	0	low
1023	PC-3p-12063436_1	ACTTCTCCCTATCCTTATACTTGT	up	1.13953	0.188442	0.931167	0.307774	0.350718	0	0	0.923322	1.05216	0	0	0	0	1	1	0	0	low
1024	PC-5p-2001894_2	AAGTGTTTTTGAACTTTATAATAC	up	1.10779	0.147682	0.935336	0.298888	0.331104	0.435003	0	0.461661	0	0	0.993313	0.5	0	0.5	0	0	1	low
1025	PC-5p-3827389_2	TGGACATTAGAAGAGGATTGTTGT	down	0.938795	-0.0911179	0.937921	0.813463	0.763675	0.870006	1.57038	0	0	1.29771	0.993313	1	1.5	0	0	1	1	low
1026	PC-3p-3227821_2	TTAAAGACACTTTATAGAATCACT	down	0.936064	-0.0953202	0.938599	1.27795	1.19624	1.74001	2.09384	0	0	2.59542	0.993313	2	2	0	0	2	1	low
1027	PC-3p-1746394_3	TAAAATCATTATCAAATGGGCTCT	up	1.08179	0.113422	0.939469	1.6859	1.82379	0.870006	4.18769	0	1.57823	3.89313	0	1	4	0	1.5	3	0	low
1028	PC-3p-14263167_1	ACCAAGTGGTGCTGTCTAGGGTAT	up	1.09417	0.12984	0.939501	0.348974	0.381837	0	1.04692	0	0	0.648855	0.496657	0	1	0	0	0.5	0.5	low
1029	PC-5p-252060_19	AAGAGGAGTTCATACTTATATAGC	up	1.02013	0.0287592	0.940353	6.84051	6.97823	8.70006	6.28153	5.53993	4.20862	7.78626	8.93982	10	6	6	4	6	9	low
1030	PC-3p-355443_13	TGTTCAAGATCATTGAAGAGGAAG	down	0.972703	-0.0399288	0.941007	6.57393	6.39448	8.70006	7.32845	3.69329	8.41724	7.78626	2.97994	10	7	4	8	6	3	low
1031	vvi-miR3631a-3p_L+4R-1_1ss20CT	TAGTTATATTGGATGATGTTAACA	up	1.05744	0.0805825	0.943378	1.16244	1.22921	0.870006	2.6173	0	1.05216	0.648855	1.98663	1	2.5	0	1	0.5	2	low
1032	PC-5p-1141829_4	GTAATTATAGGAAGAGTTTTTAGC	down	0.973686	-0.0384714	0.944183	2.92345	2.84652	3.04502	1.57038	4.15495	3.15647	3.89313	1.48997	3.5	1.5	4.5	3	3	1.5	low
1033	hbr-MIR6483-p5_1ss8TA	ATAGCAGAATCGTGGATAGGGAAC	down	0.959272	-0.0599885	0.945032	5.01244	4.80829	1.74001	3.14076	10.1565	5.26078	5.19084	3.97325	2	3	11	5	4	4	middle
1034	PC-3p-11888666_1	TAGAATCACCATCAAATACACTCT	down	0.948522	-0.0762468	0.946182	1.19555	1.13401	1.74001	0	1.84664	2.10431	1.29771	0	2	0	2	2	1	0	low
1035	PC-5p-2514474_2	TAGTGATTCTAGAAAACGTTTTTT	down	0.948697	-0.0759801	0.94803	1.9347	1.83544	1.74001	3.14076	0.923322	4.20862	1.29771	0	2	3	1	4	1	0	low
1036	rco-miR169c_L+1	CTGAGCCAAGGATGACTTGCCG	up	1.04196	0.0592947	0.950878	5.10252	5.3166	3.91503	10.4692	0.923322	7.89116	2.59542	5.46322	4.5	10	1	7.5	2	5.5	middle
1037	tcc-miR393a_1ss22CT	TCCAAAGGGATCGCATTGATCT	up	1.02606	0.0371153	0.951557	42.1631	43.2618	26.9702	33.5015	66.0175	64.7076	23.3588	41.7192	31	32	71.5	61.5	18	42	middle
1038	PC-5p-971351_4	CTAAGGGTATTTATGCATTGTGCT	down	0.967177	-0.0481487	0.953507	4.92358	4.76197	6.09004	3.14076	5.53993	4.20862	9.08397	0.993313	7	3	6	4	7	1	low
1039	PC-5p-706058_6	TACCATGTTAAGCTACTCATTGAC	down	0.983253	-0.0243652	0.954718	2.1835	2.14693	2.61002	2.09384	1.84664	3.15647	1.29771	1.98663	3	2	2	3	1	2	low
1040	PC-5p-808092_5	ATGATTAAGAGTGTGTTTGACAGT	down	0.957643	-0.0624395	0.956637	2.45573	2.35171	4.35003	2.09384	0.923322	5.26078	1.29771	0.496657	5	2	1	5	1	0.5	low
1041	PC-5p-240641_20	GTAGATTAAGAGGAGGGGGAC	up	1.02723	0.0387641	0.957801	8.33737	8.56443	14.7901	8.37537	1.84664	7.36509	10.3817	7.94651	17	8	2	7	8	8	middle
1042	PC-3p-110530_50	TAAGTGTTAGAAAGGTTAGAAACG	up	1.02118	0.0302321	0.961919	11.2467	11.4848	20.0101	6.80499	6.92491	11.0476	12.9771	10.4298	23	6.5	7.5	10.5	10	10.5	middle
1043	PC-5p-254391_19	TACCAATCAATGGACAATCTCAGT	up	1.0176	0.0251738	0.963731	8.01829	8.15943	4.78503	6.80499	12.4648	6.83901	11.6794	5.95988	5.5	6.5	13.5	6.5	9	6	middle
1044	PC-5p-1448471_3	ATTTCGAGTCTGTTTGATAGTGAT	down	0.986518	-0.0195822	0.965447	3.14802	3.10558	2.61002	3.14076	3.69329	4.7347	2.59542	1.98663	3	3	4	4.5	2	2	low
1045	vvi-MIR172b-p3_1ss3TA	TGAGAATCTTGATGATGCTAC	down	0.981487	-0.0269591	0.965747	3.6183	3.55132	0.942506	4.44942	5.46299	3.50718	4.00127	3.14549	1.08333	4.25	5.91667	3.33333	3.08333	3.16667	low
1046	vvi-MIR172a-p3_1ss3TA	TGAGAATCTTGATGATGCTAC	down	0.981487	-0.0269591	0.965747	3.6183	3.55132	0.942506	4.44942	5.46299	3.50718	4.00127	3.14549	1.08333	4.25	5.91667	3.33333	3.08333	3.16667	low
1047	PC-3p-2271275_2	TATAAAATTACTATCAAATGCACT	up	1.0178	0.0254554	0.966175	4.92358	5.01122	6.09004	3.14076	5.53993	5.26078	7.78626	1.98663	7	3	6	5	6	2	low
1048	csi-miR535_1ss7TA	TGACAAAGAGAGAGAGCACAC	down	0.974186	-0.0377304	0.969887	72.9907	71.1065	53.9404	138.717	26.3147	6.83901	94.7329	111.748	62	132.5	28.5	6.5	73	112.5	middle
1049	rco-miR535_2ss7CA20GA	TGACAAAGAGAGAGAGCACAC	down	0.974186	-0.0377304	0.969887	72.9907	71.1065	53.9404	138.717	26.3147	6.83901	94.7329	111.748	62	132.5	28.5	6.5	73	112.5	middle
1050	bra-miR156e-3p	TGCTCACCTCTCTTTCTGTCAGT	up	1.02545	0.0362618	0.971549	1.91127	1.95992	0.870006	2.09384	2.76997	0	3.89313	1.98663	1	2	3	0	3	2	low
1051	pgi-miR6138_L-3R-2_1ss19AT	GTTTGGATTGAAGGATTGA	down	0.948795	-0.0758324	0.972153	0.348974	0.331104	0	1.04692	0	0	0	0.993313	0	1	0	0	0	1	low
1052	PC-5p-59690_98	TGAGAAAAAACATTTGAGTCACTT	down	0.993355	-0.00961818	0.974251	21.9021	21.7565	17.8351	26.173	21.6981	22.6213	27.2519	15.3964	20.5	25	23.5	21.5	21	15.5	middle
1053	vun-MIR164-p3	CACGTGCCCTGCTTCTCCAAC	up	1.03636	0.0515251	0.976894	0.638976	0.662209	0.870006	1.04692	0	0	0	1.98663	1	1	0	0	0	2	low
1054	PC-5p-1016055_4	AAACAACAAATGCCAAAGACCCCT	up	1.01074	0.0154111	0.981741	2.4323	2.45842	3.48002	1.04692	2.76997	2.10431	1.29771	3.97325	4	1	3	2	1	4	low
1055	PC-3p-4631669_1	TTATAAAACCCTTTTACAACTTACC	down	0.974501	-0.0372642	0.983282	0.887778	0.86514	1.74001	0	0.923322	0	2.59542	0	2	0	1	0	2	0	low
1056	PC-5p-873706_5	AAACTTGGCTTATTCAGAAATACC	up	1.01248	0.0178914	0.984038	2.1011	2.12732	2.61002	0	3.69329	2.10431	1.29771	2.97994	3	0	4	2	1	3	low
1057	pvu-MIR166a-p3	TTCTCGGACCAGGCTTCATTC	down	0.992534	-0.0108123	0.984179	28.276	28.0649	42.1953	13.0865	29.5463	37.8776	25.9542	20.3629	48.5	12.5	32	36	20	20.5	middle
1058	ppe-MIR5225-p3_2ss10CA17AG	ATCTCTCCTAGACTGAGGCCC	up	1.01255	0.0179901	0.985055	1.79333	1.81583	2.61002	0	2.76997	3.15647	1.29771	0.993313	3	0	3	3	1	1	low
1059	PC-5p-328081_14	AGGCTTGCACCTGGATTCAATAAA	up	1.00539	0.00775698	0.98861	7.658	7.69929	7.83005	3.14076	12.0032	7.36509	7.78626	7.94651	9	3	13	7	6	8	middle
1060	vvi-MIR393a-p3_1ss20AC	ATCATGCTATCCCTTAGGACC	down	0.996587	-0.00493302	0.991931	51.0113	50.8372	77.4305	30.3607	45.2428	66.2858	41.5267	44.6991	89	29	49	63	32	45	middle
1061	PC-5p-33831_170	AAGTGTTTTTGGACTTTATAACAC	up	1.00446	0.00641872	0.99209	38.0638	38.2336	32.1902	21.9853	60.0159	27.8821	60.9924	25.8261	37	21	65	26.5	47	26	middle
1062	vvi-MIR169g-p3	GGCAAGTTGTCTTTGGCTACA	up	1.00236	0.00340034	0.996557	22.2519	22.3044	7.83005	37.6892	21.2364	36.8254	18.1679	11.9198	9	36	23	35	14	12	middle
1063	PC-5p-573139_7	GATTGATAGTGATTTTAGGAAGTG	up	1.00259	0.00372633	0.996954	3.14802	3.15616	2.61002	3.14076	3.69329	0	6.48855	2.97994	3	3	4	0	5	3	low
1064	PC-5p-7133821_1	GATTATAACTTTAAATTTAAGCT	up	1.005	0.00719473	0.997355	0.348974	0.350718	0	1.04692	0	1.05216	0	0	0	1	0	1	0	0	low
1065	PC-3p-589402_7	TTATGTGAGTGTTCGGCAAATC	up	1.005	0.00719473	0.997355	1.3959	1.40287	0	4.18769	0	4.20862	0	0	0	4	0	4	0	0	low
1066	PC-5p-3389303_2	TAATCAATATAATTAAAGTAAACT	down	0.998149	-0.0026729	0.998041	1.3135	1.31106	0	2.09384	1.84664	0	1.94657	1.98663	0	2	2	0	1.5	2	low
