# Supplementary material for: Interfamily Grafted Hybrids Vitis vinifera/Schisandra chinensis Resulted in Transcriptomic, Phenotypic, and Metabolic Changes
Source: Plants (Basel). 2024 Jun 17;13(12):1676. doi: 10.3390/plants13121676 (PMC11207768; doi:10.3390/plants13121676)
Supplement: Supplementary file 1 [file plants-13-01676-s001.zip › Table S4.xlsx]

## Sheet: Sheet1
GO Id	Function	GO_term	S gene number	TS gene number	B gene number	TB gene number	Pvalue of Fisher's Exact Test
GO:0043531	molecular_function	ADP binding	70	455	1988	41493	0
GO:0009697	biological_process	salicylic acid biosynthetic process	13	455	15	41493	2.87543e-24
GO:0008909	molecular_function	isochorismate synthase activity	13	455	15	41493	2.87543e-24
GO:0006952	biological_process	defense response	85	455	2881	41493	1.11022e-16
GO:0042372	biological_process	phylloquinone biosynthetic process	13	455	26	41493	3.33067e-16
GO:0009058	biological_process	biosynthetic process	15	455	83	41493	1.9762e-14
GO:0004000	molecular_function	adenosine deaminase activity	7	455	11	41493	5.78575e-12
GO:0032947	molecular_function	protein complex scaffold	7	455	11	41493	5.78575e-12
GO:0005524	molecular_function	ATP binding	93	455	4074	41493	7.0175e-12
GO:0005576	cellular_component	extracellular region	68	455	2609	41493	3.21052e-11
GO:0016055	biological_process	Wnt signaling pathway	9	455	31	41493	3.44982e-11
GO:0005515	molecular_function	protein binding	89	455	4202	41493	1.02234e-09
GO:0008360	biological_process	regulation of cell shape	9	455	51	41493	4.28812e-09
GO:0010073	biological_process	meristem maintenance	8	455	36	41493	4.54691e-09
GO:0008716	molecular_function	D-alanine-D-alanine ligase activity	4	455	4	41493	1.42714e-08
GO:0030015	cellular_component	CCR4-NOT core complex	7	455	28	41493	1.76697e-08
GO:0033597	cellular_component	mitotic checkpoint complex	6	455	18	41493	2.7935e-08
GO:0016593	cellular_component	Cdc73/Paf1 complex	5	455	10	41493	3.73598e-08
GO:0001664	molecular_function	G-protein coupled receptor binding	5	455	11	41493	6.78746e-08
GO:0017148	biological_process	negative regulation of translation	7	455	35	41493	9.39195e-08
GO:0000288	biological_process	nuclear-transcribed mRNA catabolic process, deadenylation-dependent decay	7	455	35	41493	9.39195e-08
GO:0097027	molecular_function	ubiquitin-protein transferase activator activity	6	455	22	41493	1.08178e-07
GO:0010997	molecular_function	anaphase-promoting complex binding	6	455	24	41493	1.91552e-07
GO:0006897	biological_process	endocytosis	9	455	81	41493	2.75055e-07
GO:0006368	biological_process	transcription elongation from RNA polymerase II promoter	7	455	44	41493	4.91562e-07
GO:0019900	molecular_function	kinase binding	6	455	32	41493	1.19734e-06
GO:1901798	biological_process	positive regulation of signal transduction by p53 class mediator	3	455	3	41493	1.31e-06
GO:0000372	biological_process	Group I intron splicing	3	455	3	41493	1.31e-06
GO:0021895	biological_process	cerebral cortex neuron differentiation	3	455	3	41493	1.31e-06
GO:0016581	cellular_component	NuRD complex	3	455	3	41493	1.31e-06
GO:0061628	molecular_function	H3K27me3 modified histone binding	3	455	3	41493	1.31e-06
GO:0098532	biological_process	histone H3-K27 trimethylation	3	455	3	41493	1.31e-06
GO:0060850	biological_process	regulation of transcription involved in cell fate commitment	3	455	3	41493	1.31e-06
GO:0009705	cellular_component	plant-type vacuole membrane	11	455	157	41493	1.4566e-06
GO:0016570	biological_process	histone modification	5	455	19	41493	1.5889e-06
GO:0004871	molecular_function	signal transducer activity	10	455	133	41493	2.31398e-06
GO:0005834	cellular_component	heterotrimeric G-protein complex	9	455	105	41493	2.51295e-06
GO:0010088	biological_process	phloem development	5	455	21	41493	2.73071e-06
GO:0009536	cellular_component	plastid	15	455	325	41493	3.78979e-06
GO:0004523	molecular_function	RNA-DNA hybrid ribonuclease activity	6	455	39	41493	4.03999e-06
GO:0035093	biological_process	spermatogenesis, exchange of chromosomal proteins	3	455	4	41493	5.1972e-06
GO:0040007	biological_process	growth	5	455	25	41493	6.87649e-06
GO:0019953	biological_process	sexual reproduction	5	455	27	41493	1.02616e-05
GO:0010093	biological_process	specification of floral organ identity	5	455	28	41493	1.23801e-05
GO:0043967	biological_process	histone H4 acetylation	3	455	5	41493	1.28869e-05
GO:0018105	biological_process	peptidyl-serine phosphorylation	9	455	132	41493	1.63576e-05
GO:0030674	molecular_function	protein binding, bridging	4	455	16	41493	2.33941e-05
GO:0042826	molecular_function	histone deacetylase binding	3	455	6	41493	2.55634e-05
GO:0007338	biological_process	single fertilization	5	455	33	41493	2.85777e-05
GO:0000932	cellular_component	cytoplasmic mRNA processing body	8	455	111	41493	3.23976e-05
GO:0000792	cellular_component	heterochromatin	3	455	7	41493	4.4371e-05
GO:0008047	molecular_function	enzyme activator activity	3	455	8	41493	7.04148e-05
GO:0009846	biological_process	pollen germination	5	455	40	41493	7.43882e-05
GO:0003984	molecular_function	acetolactate synthase activity	3	455	9	41493	0.000104762
GO:0003998	molecular_function	acylphosphatase activity	2	455	2	41493	0.000119985
GO:0043621	molecular_function	protein self-association	5	455	45	41493	0.000132046
GO:0006855	biological_process	drug transmembrane transport	8	455	138	41493	0.000150635
GO:0015238	molecular_function	drug transmembrane transporter activity	8	455	138	41493	0.000150635
GO:0006396	biological_process	RNA processing	7	455	106	41493	0.000174499
GO:0000323	cellular_component	lytic vacuole	4	455	27	41493	0.000205039
GO:0060627	biological_process	regulation of vesicle-mediated transport	4	455	27	41493	0.000205039
GO:0009082	biological_process	branched-chain amino acid biosynthetic process	3	455	12	41493	0.000267729
GO:0042026	biological_process	protein refolding	3	455	12	41493	0.000267729
GO:0004518	molecular_function	nuclease activity	6	455	83	41493	0.000311441
GO:0035493	biological_process	SNARE complex assembly	4	455	30	41493	0.000311966
GO:0030658	cellular_component	transport vesicle membrane	2	455	3	41493	0.000357336
GO:0003723	molecular_function	RNA binding	25	455	1066	41493	0.000359266
GO:0005768	cellular_component	endosome	14	455	440	41493	0.000415096
GO:0009099	biological_process	valine biosynthetic process	3	455	14	41493	0.000435798
GO:0000902	biological_process	cell morphogenesis	4	455	35	41493	0.000570821
GO:0006352	biological_process	DNA-templated transcription, initiation	5	455	62	41493	0.000600467
GO:0071561	cellular_component	nucleus-vacuole junction	2	455	4	41493	0.000709475
GO:1902417	molecular_function	(+)-abscisic acid D-glucopyranosyl ester transmembrane transporter activity	2	455	4	41493	0.000709475
GO:1902418	biological_process	(+)-abscisic acid D-glucopyranosyl ester transmembrane transport	2	455	4	41493	0.000709475
GO:0048481	biological_process	ovule development	5	455	65	41493	0.000746169
GO:0045595	biological_process	regulation of cell differentiation	3	455	18	41493	0.000945622
GO:0016740	molecular_function	transferase activity	10	455	278	41493	0.00109032
GO:0009097	biological_process	isoleucine biosynthetic process	3	455	19	41493	0.00111383
GO:0030242	biological_process	peroxisome degradation	2	455	5	41493	0.00117387
GO:0034271	cellular_component	phosphatidylinositol 3-kinase complex, class III, type I	2	455	5	41493	0.00117387
GO:0034272	cellular_component	phosphatidylinositol 3-kinase complex, class III, type II	2	455	5	41493	0.00117387
GO:0031011	cellular_component	Ino80 complex	3	455	20	41493	0.00129977
GO:0009652	biological_process	thigmotropism	2	455	7	41493	0.00242948
GO:0009916	molecular_function	alternative oxidase activity	2	455	7	41493	0.00242948
GO:0048316	biological_process	seed development	5	455	86	41493	0.00260894
GO:0006397	biological_process	mRNA processing	10	455	319	41493	0.00297727
GO:0005663	cellular_component	DNA replication factor C complex	3	455	27	41493	0.00315077
GO:0008285	biological_process	negative regulation of cell proliferation	3	455	27	41493	0.00315077
GO:0007188	biological_process	adenylate cyclase-modulating G-protein coupled receptor signaling pathway	2	455	8	41493	0.00321583
GO:0031683	molecular_function	G-protein beta/gamma-subunit complex binding	2	455	8	41493	0.00321583
GO:0008026	molecular_function	ATP-dependent helicase activity	3	455	28	41493	0.0035004
GO:0003689	molecular_function	DNA clamp loader activity	3	455	29	41493	0.00387282
GO:0045324	biological_process	late endosome to vacuole transport	2	455	9	41493	0.00410471
GO:0016236	biological_process	macroautophagy	2	455	9	41493	0.00410471
GO:2000280	biological_process	regulation of root development	2	455	10	41493	0.00509377
GO:0031234	cellular_component	extrinsic component of cytoplasmic side of plasma membrane	2	455	10	41493	0.00509377
GO:0017150	molecular_function	tRNA dihydrouridine synthase activity	2	455	10	41493	0.00509377
GO:0010103	biological_process	stomatal complex morphogenesis	2	455	10	41493	0.00509377
GO:0010555	biological_process	response to mannitol	2	455	10	41493	0.00509377
GO:0042803	molecular_function	protein homodimerization activity	8	455	242	41493	0.00553638
GO:0007067	biological_process	mitotic nuclear division	6	455	147	41493	0.00581673
GO:0010072	biological_process	primary shoot apical meristem specification	3	455	34	41493	0.00609128
GO:0003860	molecular_function	3-hydroxyisobutyryl-CoA hydrolase activity	2	455	11	41493	0.00618074
GO:0030529	cellular_component	ribonucleoprotein complex	4	455	68	41493	0.00668803
GO:0005774	cellular_component	vacuolar membrane	14	455	597	41493	0.00678192
GO:0010082	biological_process	regulation of root meristem growth	3	455	36	41493	0.00715174
GO:0000373	biological_process	Group II intron splicing	3	455	36	41493	0.00715174
GO:2000067	biological_process	regulation of root morphogenesis	2	455	12	41493	0.00736334
GO:0051607	biological_process	defense response to virus	4	455	74	41493	0.00897853
GO:0008757	molecular_function	S-adenosylmethionine-dependent methyltransferase activity	7	455	211	41493	0.00903456
GO:0008097	molecular_function	5S rRNA binding	3	455	41	41493	0.0102565
GO:0003676	molecular_function	nucleic acid binding	16	455	763	41493	0.010949
GO:0060776	biological_process	simple leaf morphogenesis	1	455	1	41493	0.0109657
GO:0048504	biological_process	regulation of timing of organ formation	1	455	1	41493	0.0109657
GO:0010160	biological_process	formation of organ boundary	1	455	1	41493	0.0109657
GO:0016423	molecular_function	tRNA (guanine) methyltransferase activity	1	455	1	41493	0.0109657
GO:0009860	biological_process	pollen tube growth	5	455	122	41493	0.0112955
GO:0007186	biological_process	G-protein coupled receptor signaling pathway	2	455	15	41493	0.011463
GO:0048366	biological_process	leaf development	5	455	123	41493	0.0116711
GO:0005528	molecular_function	FK506 binding	3	455	44	41493	0.0124395
GO:0030686	cellular_component	90S preribosome	2	455	16	41493	0.0130063
GO:0006574	biological_process	valine catabolic process	2	455	16	41493	0.0130063
GO:0070469	cellular_component	respiratory chain	2	455	17	41493	0.0146346
GO:0030422	biological_process	production of siRNA involved in RNA interference	4	455	87	41493	0.0155549
GO:0042277	molecular_function	peptide binding	2	455	18	41493	0.0163457
GO:0000149	molecular_function	SNARE binding	5	455	137	41493	0.0178468
GO:0005345	molecular_function	purine nucleobase transmembrane transporter activity	2	455	19	41493	0.0181377
GO:0006863	biological_process	purine nucleobase transport	2	455	19	41493	0.0181377
GO:0016442	cellular_component	RISC complex	3	455	52	41493	0.0194704
GO:0061077	biological_process	chaperone-mediated protein folding	3	455	53	41493	0.0204746
GO:0046373	biological_process	L-arabinose metabolic process	1	455	2	41493	0.0218114
GO:0050105	molecular_function	L-gulonolactone oxidase activity	1	455	2	41493	0.0218114
GO:1902171	biological_process	regulation of tocopherol cyclase activity	1	455	2	41493	0.0218114
GO:0048544	biological_process	recognition of pollen	1	455	2	41493	0.0218114
GO:0034455	cellular_component	t-UTP complex	1	455	2	41493	0.0218114
GO:0045943	biological_process	positive regulation of transcription from RNA polymerase I promoter	1	455	2	41493	0.0218114
GO:0000785	cellular_component	chromatin	3	455	56	41493	0.0236551
GO:0016836	molecular_function	hydro-lyase activity	2	455	22	41493	0.0239792
GO:0030154	biological_process	cell differentiation	7	455	258	41493	0.0244774
GO:0009723	biological_process	response to ethylene	6	455	203	41493	0.0250923
GO:0006261	biological_process	DNA-dependent DNA replication	3	455	58	41493	0.0259155
GO:0009749	biological_process	response to glucose	2	455	23	41493	0.0260753
GO:0004525	molecular_function	ribonuclease III activity	3	455	63	41493	0.0320543
GO:0048826	biological_process	cotyledon morphogenesis	1	455	3	41493	0.0325385
GO:0003885	molecular_function	D-arabinono-1,4-lactone oxidase activity	1	455	3	41493	0.0325385
GO:0048462	biological_process	carpel formation	1	455	3	41493	0.0325385
GO:0001653	molecular_function	peptide receptor activity	1	455	3	41493	0.0325385
GO:0008574	molecular_function	plus-end-directed microtubule motor activity	2	455	26	41493	0.0327843
GO:0005802	cellular_component	trans-Golgi network	9	455	405	41493	0.035966
GO:0000325	cellular_component	plant-type vacuole	3	455	66	41493	0.0360694
GO:0031122	biological_process	cytoplasmic microtubule organization	3	455	67	41493	0.0374626
GO:0048467	biological_process	gynoecium development	2	455	28	41493	0.03759
GO:0009630	biological_process	gravitropism	2	455	28	41493	0.03759
GO:0009707	cellular_component	chloroplast outer membrane	3	455	68	41493	0.038883
GO:0051302	biological_process	regulation of cell division	2	455	30	41493	0.0426461
GO:0009750	biological_process	response to fructose	2	455	30	41493	0.0426461
GO:0070449	cellular_component	elongin complex	2	455	30	41493	0.0426461
GO:0080054	molecular_function	low-affinity nitrate transmembrane transporter activity	1	455	4	41493	0.0431481
GO:0009001	molecular_function	serine O-acetyltransferase activity	1	455	4	41493	0.0431481
GO:0005784	cellular_component	Sec61 translocon complex	1	455	4	41493	0.0431481
GO:2000027	biological_process	regulation of organ morphogenesis	1	455	4	41493	0.0431481
GO:0080055	biological_process	low-affinity nitrate transport	1	455	4	41493	0.0431481
GO:0033743	molecular_function	peptide-methionine (R)-S-oxide reductase activity	1	455	4	41493	0.0431481
GO:0010148	biological_process	transpiration	1	455	4	41493	0.0431481
GO:0048827	biological_process	phyllome development	1	455	4	41493	0.0431481
GO:0006366	biological_process	transcription from RNA polymerase II promoter	3	455	72	41493	0.0448338
GO:0051301	biological_process	cell division	7	455	296	41493	0.0458861
GO:0046686	biological_process	response to cadmium ion	8	455	361	41493	0.0469831
GO:0016597	molecular_function	amino acid binding	3	455	74	41493	0.0479688
GO:0015031	biological_process	protein transport	7	455	303	41493	0.0508258
GO:0019344	biological_process	cysteine biosynthetic process	1	455	5	41493	0.0536417
GO:0043981	biological_process	histone H4-K5 acetylation	1	455	5	41493	0.0536417
GO:0036261	biological_process	7-methylguanosine cap hypermethylation	1	455	5	41493	0.0536417
GO:0009452	biological_process	7-methylguanosine RNA capping	1	455	5	41493	0.0536417
GO:0000774	molecular_function	adenyl-nucleotide exchange factor activity	1	455	5	41493	0.0536417
GO:0090239	biological_process	regulation of histone H4 acetylation	1	455	5	41493	0.0536417
GO:0016246	biological_process	RNA interference	1	455	5	41493	0.0536417
GO:0048188	cellular_component	Set1C/COMPASS complex	1	455	5	41493	0.0536417
GO:0071164	molecular_function	RNA trimethylguanosine synthase activity	1	455	5	41493	0.0536417
GO:0051131	biological_process	chaperone-mediated protein complex assembly	1	455	5	41493	0.0536417
GO:0005634	cellular_component	nucleus	148	455	12030	41493	0.0538862
GO:0009664	biological_process	plant-type cell wall organization	3	455	78	41493	0.0545516
GO:0009965	biological_process	leaf morphogenesis	3	455	79	41493	0.0562615
GO:0009451	biological_process	RNA modification	2	455	37	41493	0.0621284
GO:0010071	biological_process	root meristem specification	1	455	6	41493	0.0640204
GO:0010500	biological_process	transmitting tissue development	1	455	6	41493	0.0640204
GO:0030155	biological_process	regulation of cell adhesion	1	455	6	41493	0.0640204
GO:0050355	molecular_function	triphosphatase activity	1	455	6	41493	0.0640204
GO:0008483	molecular_function	transaminase activity	3	455	85	41493	0.0670438
GO:0005770	cellular_component	late endosome	2	455	39	41493	0.068155
GO:0032259	biological_process	methylation	7	455	330	41493	0.0729346
GO:0030091	biological_process	protein repair	1	455	7	41493	0.0742856
GO:0050982	biological_process	detection of mechanical stimulus	1	455	7	41493	0.0742856
GO:0048281	biological_process	inflorescence morphogenesis	1	455	7	41493	0.0742856
GO:0009920	biological_process	cell plate formation involved in plant-type cell wall biogenesis	1	455	7	41493	0.0742856
GO:0045737	biological_process	positive regulation of cyclin-dependent protein serine/threonine kinase activity	2	455	41	41493	0.0743649
GO:1901409	biological_process	positive regulation of phosphorylation of RNA polymerase II C-terminal domain	2	455	41	41493	0.0743649
GO:0009908	biological_process	flower development	7	455	333	41493	0.0756936
GO:0003755	molecular_function	peptidyl-prolyl cis-trans isomerase activity	3	455	90	41493	0.0766909
GO:0042128	biological_process	nitrate assimilation	2	455	42	41493	0.0775353
GO:0009744	biological_process	response to sucrose	3	455	91	41493	0.0786898
GO:0005743	cellular_component	mitochondrial inner membrane	3	455	92	41493	0.0807114
GO:0000307	cellular_component	cyclin-dependent protein kinase holoenzyme complex	2	455	43	41493	0.0807476
GO:0008568	molecular_function	microtubule-severing ATPase activity	2	455	43	41493	0.0807476
GO:0005655	cellular_component	nucleolar ribonuclease P complex	2	455	44	41493	0.0840003
GO:0000989	molecular_function	transcription factor binding transcription factor activity	1	455	8	41493	0.0844384
GO:0071323	biological_process	cellular response to chitin	1	455	8	41493	0.0844384
GO:0031640	biological_process	killing of cells of other organism	1	455	8	41493	0.0844384
GO:0005546	molecular_function	phosphatidylinositol-4,5-bisphosphate binding	1	455	8	41493	0.0844384
GO:0035198	molecular_function	miRNA binding	1	455	8	41493	0.0844384
GO:0047036	molecular_function	codeinone reductase (NADPH) activity	1	455	9	41493	0.0944801
GO:0003968	molecular_function	RNA-directed RNA polymerase activity	1	455	9	41493	0.0944801
GO:0045604	biological_process	regulation of epidermal cell differentiation	1	455	10	41493	0.104412
GO:0071365	biological_process	cellular response to auxin stimulus	1	455	10	41493	0.104412
GO:0007264	biological_process	small GTPase mediated signal transduction	3	455	105	41493	0.108934
GO:0003682	molecular_function	chromatin binding	5	455	232	41493	0.113116
GO:0000398	biological_process	mRNA splicing, via spliceosome	4	455	168	41493	0.11414
GO:0080027	biological_process	response to herbivore	1	455	11	41493	0.114235
GO:0070370	biological_process	cellular heat acclimation	1	455	11	41493	0.114235
GO:0016847	molecular_function	1-aminocyclopropane-1-carboxylate synthase activity	1	455	11	41493	0.114235
GO:0009616	biological_process	virus induced gene silencing	1	455	11	41493	0.114235
GO:0016441	biological_process	posttranscriptional gene silencing	1	455	11	41493	0.114235
GO:0010928	biological_process	regulation of auxin mediated signaling pathway	1	455	12	41493	0.123951
GO:0055074	biological_process	calcium ion homeostasis	1	455	12	41493	0.123951
GO:0006623	biological_process	protein targeting to vacuole	2	455	56	41493	0.125755
GO:0090502	biological_process	RNA phosphodiester bond hydrolysis, endonucleolytic	2	455	56	41493	0.125755
GO:0010305	biological_process	leaf vascular tissue pattern formation	2	455	56	41493	0.125755
GO:2000012	biological_process	regulation of auxin polar transport	1	455	13	41493	0.13356
GO:0042800	molecular_function	histone methyltransferase activity (H3-K4 specific)	1	455	13	41493	0.13356
GO:0001558	biological_process	regulation of cell growth	1	455	14	41493	0.143064
GO:0022900	biological_process	electron transport chain	1	455	14	41493	0.143064
GO:0030488	biological_process	tRNA methylation	1	455	14	41493	0.143064
GO:0008356	biological_process	asymmetric cell division	1	455	14	41493	0.143064
GO:0005432	molecular_function	calcium:sodium antiporter activity	1	455	14	41493	0.143064
GO:0015203	molecular_function	polyamine transmembrane transporter activity	1	455	14	41493	0.143064
GO:2000031	biological_process	regulation of salicylic acid mediated signaling pathway	1	455	14	41493	0.143064
GO:0008061	molecular_function	chitin binding	2	455	61	41493	0.144353
GO:0008559	molecular_function	xenobiotic-transporting ATPase activity	2	455	62	41493	0.14814
GO:0005525	molecular_function	GTP binding	5	455	256	41493	0.151836
GO:0045087	biological_process	innate immune response	2	455	63	41493	0.151946
GO:0019853	biological_process	L-ascorbic acid biosynthetic process	1	455	15	41493	0.152464
GO:0048829	biological_process	root cap development	1	455	15	41493	0.152464
GO:0031969	cellular_component	chloroplast membrane	3	455	123	41493	0.153179
GO:0048364	biological_process	root development	4	455	189	41493	0.154833
GO:0005643	cellular_component	nuclear pore	2	455	65	41493	0.159614
GO:0042594	biological_process	response to starvation	1	455	16	41493	0.161761
GO:0015020	molecular_function	glucuronosyltransferase activity	1	455	16	41493	0.161761
GO:0005776	cellular_component	autophagic vacuole	1	455	16	41493	0.161761
GO:0010223	biological_process	secondary shoot formation	1	455	16	41493	0.161761
GO:0004526	molecular_function	ribonuclease P activity	2	455	66	41493	0.163475
GO:0005509	molecular_function	calcium ion binding	6	455	336	41493	0.165897
GO:0071219	biological_process	cellular response to molecule of bacterial origin	1	455	17	41493	0.170957
GO:0004630	molecular_function	phospholipase D activity	1	455	17	41493	0.170957
GO:0005740	cellular_component	mitochondrial envelope	1	455	17	41493	0.170957
GO:0048440	biological_process	carpel development	1	455	17	41493	0.170957
GO:0051762	biological_process	sesquiterpene biosynthetic process	1	455	17	41493	0.170957
GO:0070290	molecular_function	N-acylphosphatidylethanolamine-specific phospholipase D activity	1	455	17	41493	0.170957
GO:0004129	molecular_function	cytochrome-c oxidase activity	1	455	17	41493	0.170957
GO:0000930	cellular_component	gamma-tubulin complex	1	455	17	41493	0.170957
GO:0031087	biological_process	deadenylation-independent decapping of nuclear-transcribed mRNA	1	455	18	41493	0.180052
GO:0008266	molecular_function	poly(U) RNA binding	1	455	18	41493	0.180052
GO:0051568	biological_process	histone H3-K4 methylation	1	455	19	41493	0.189047
GO:0007389	biological_process	pattern specification process	1	455	19	41493	0.189047
GO:0046556	molecular_function	alpha-L-arabinofuranosidase activity	1	455	19	41493	0.189047
GO:0007005	biological_process	mitochondrion organization	1	455	19	41493	0.189047
GO:0015140	molecular_function	malate transmembrane transporter activity	1	455	19	41493	0.189047
GO:0032040	cellular_component	small-subunit processome	2	455	74	41493	0.194889
GO:0048527	biological_process	lateral root development	1	455	20	41493	0.197943
GO:0001522	biological_process	pseudouridine synthesis	1	455	20	41493	0.197943
GO:0030515	molecular_function	snoRNA binding	1	455	20	41493	0.197943
GO:0016538	molecular_function	cyclin-dependent protein serine/threonine kinase regulator activity	2	455	75	41493	0.19887
GO:0004674	molecular_function	protein serine/threonine kinase activity	25	455	1904	41493	0.203939
GO:0004832	molecular_function	valine-tRNA ligase activity	1	455	21	41493	0.206743
GO:0004540	molecular_function	ribonuclease activity	1	455	21	41493	0.206743
GO:0006438	biological_process	valyl-tRNA aminoacylation	1	455	21	41493	0.206743
GO:0015293	molecular_function	symporter activity	1	455	21	41493	0.206743
GO:0000815	cellular_component	ESCRT III complex	1	455	21	41493	0.206743
GO:0000707	biological_process	meiotic DNA recombinase assembly	1	455	21	41493	0.206743
GO:0033063	cellular_component	Rad51B-Rad51C-Rad51D-XRCC2 complex	1	455	21	41493	0.206743
GO:0010008	cellular_component	endosome membrane	2	455	78	41493	0.210869
GO:0007018	biological_process	microtubule-based movement	3	455	145	41493	0.213289
GO:0070676	biological_process	intralumenal vesicle formation	1	455	22	41493	0.215446
GO:0009742	biological_process	brassinosteroid mediated signaling pathway	2	455	80	41493	0.218908
GO:0000923	cellular_component	equatorial microtubule organizing center	1	455	23	41493	0.224054
GO:0051298	biological_process	centrosome duplication	1	455	23	41493	0.224054
GO:0080022	biological_process	primary root development	1	455	23	41493	0.224054
GO:0010588	biological_process	cotyledon vascular tissue pattern formation	1	455	23	41493	0.224054
GO:0090307	biological_process	spindle assembly involved in mitosis	1	455	23	41493	0.224054
GO:0016773	molecular_function	phosphotransferase activity, alcohol group as acceptor	1	455	23	41493	0.224054
GO:0010075	biological_process	regulation of meristem growth	1	455	23	41493	0.224054
GO:0051415	biological_process	interphase microtubule nucleation by interphase microtubule organizing center	1	455	23	41493	0.224054
GO:0009753	biological_process	response to jasmonic acid	3	455	150	41493	0.227605
GO:0043015	molecular_function	gamma-tubulin binding	1	455	24	41493	0.232567
GO:0005816	cellular_component	spindle pole body	1	455	24	41493	0.232567
GO:0005871	cellular_component	kinesin complex	3	455	153	41493	0.236281
GO:0009944	biological_process	polarity specification of adaxial/abaxial axis	1	455	25	41493	0.240987
GO:0005657	cellular_component	replication fork	1	455	25	41493	0.240987
GO:0050821	biological_process	protein stabilization	1	455	25	41493	0.240987
GO:0035196	biological_process	production of miRNAs involved in gene silencing by miRNA	1	455	26	41493	0.249316
GO:0019722	biological_process	calcium-mediated signaling	1	455	26	41493	0.249316
GO:0016567	biological_process	protein ubiquitination	7	455	466	41493	0.252572
GO:0080044	molecular_function	quercetin 7-O-glucosyltransferase activity	5	455	311	41493	0.256707
GO:0080043	molecular_function	quercetin 3-O-glucosyltransferase activity	5	455	311	41493	0.256707
GO:0010267	biological_process	production of ta-siRNAs involved in RNA interference	1	455	27	41493	0.257553
GO:0009627	biological_process	systemic acquired resistance	1	455	27	41493	0.257553
GO:0006402	biological_process	mRNA catabolic process	1	455	27	41493	0.257553
GO:0008381	molecular_function	mechanically-gated ion channel activity	1	455	27	41493	0.257553
GO:0045492	biological_process	xylan biosynthetic process	1	455	27	41493	0.257553
GO:0019199	molecular_function	transmembrane receptor protein kinase activity	1	455	27	41493	0.257553
GO:0046540	cellular_component	U4/U6 x U5 tri-snRNP complex	1	455	28	41493	0.265699
GO:0004672	molecular_function	protein kinase activity	7	455	477	41493	0.270917
GO:0009737	biological_process	response to abscisic acid	8	455	558	41493	0.271001
GO:0042274	biological_process	ribosomal small subunit biogenesis	1	455	29	41493	0.273757
GO:0042148	biological_process	strand invasion	1	455	29	41493	0.273757
GO:0000150	molecular_function	recombinase activity	1	455	29	41493	0.273757
GO:0007034	biological_process	vacuolar transport	1	455	30	41493	0.281726
GO:0051011	molecular_function	microtubule minus-end binding	1	455	30	41493	0.281726
GO:0004520	molecular_function	endodeoxyribonuclease activity	1	455	30	41493	0.281726
GO:0009828	biological_process	plant-type cell wall loosening	1	455	31	41493	0.289608
GO:0001944	biological_process	vasculature development	1	455	31	41493	0.289608
GO:0005737	cellular_component	cytoplasm	64	455	5457	41493	0.300547
GO:0022891	molecular_function	substrate-specific transmembrane transporter activity	1	455	33	41493	0.305114
GO:0019887	molecular_function	protein kinase regulator activity	1	455	33	41493	0.305114
GO:0015179	molecular_function	L-amino acid transmembrane transporter activity	1	455	33	41493	0.305114
GO:0008289	molecular_function	lipid binding	3	455	177	41493	0.307207
GO:0022857	molecular_function	transmembrane transporter activity	2	455	102	41493	0.308024
GO:0009982	molecular_function	pseudouridine synthase activity	1	455	34	41493	0.31274
GO:0009693	biological_process	ethylene biosynthetic process	1	455	34	41493	0.31274
GO:0052696	biological_process	flavonoid glucuronidation	5	455	340	41493	0.317738
GO:0006312	biological_process	mitotic recombination	1	455	35	41493	0.320283
GO:0000400	molecular_function	four-way junction DNA binding	1	455	35	41493	0.320283
GO:0015706	biological_process	nitrate transport	1	455	36	41493	0.327743
GO:0000470	biological_process	maturation of LSU-rRNA	1	455	36	41493	0.327743
GO:0010212	biological_process	response to ionizing radiation	1	455	36	41493	0.327743
GO:2000028	biological_process	regulation of photoperiodism, flowering	1	455	36	41493	0.327743
GO:0010154	biological_process	fruit development	1	455	36	41493	0.327743
GO:0005736	cellular_component	DNA-directed RNA polymerase I complex	1	455	37	41493	0.335121
GO:0006535	biological_process	cysteine biosynthetic process from serine	1	455	37	41493	0.335121
GO:0001054	molecular_function	RNA polymerase I activity	1	455	37	41493	0.335121
GO:0051087	molecular_function	chaperone binding	1	455	38	41493	0.342418
GO:0001085	molecular_function	RNA polymerase II transcription factor binding	1	455	38	41493	0.342418
GO:0009791	biological_process	post-embryonic development	1	455	39	41493	0.349636
GO:0035556	biological_process	intracellular signal transduction	4	455	275	41493	0.356276
GO:0006914	biological_process	autophagy	1	455	40	41493	0.356774
GO:0009817	biological_process	defense response to fungus, incompatible interaction	1	455	40	41493	0.356774
GO:0004527	molecular_function	exonuclease activity	1	455	40	41493	0.356774
GO:0006355	biological_process	regulation of transcription, DNA-templated	35	455	2979	41493	0.360446
GO:2000022	biological_process	regulation of jasmonic acid mediated signaling pathway	1	455	41	41493	0.363834
GO:0006886	biological_process	intracellular protein transport	4	455	283	41493	0.376093
GO:0050897	molecular_function	cobalt ion binding	1	455	43	41493	0.377724
GO:0019825	molecular_function	oxygen binding	1	455	43	41493	0.377724
GO:0005813	cellular_component	centrosome	1	455	43	41493	0.377724
GO:0015095	molecular_function	magnesium ion transmembrane transporter activity	1	455	44	41493	0.384555
GO:0009617	biological_process	response to bacterium	2	455	122	41493	0.387337
GO:0051537	molecular_function	2 iron, 2 sulfur cluster binding	1	455	45	41493	0.39131
GO:0000166	molecular_function	nucleotide binding	10	455	808	41493	0.393887
GO:0005759	cellular_component	mitochondrial matrix	2	455	124	41493	0.395067
GO:0015297	molecular_function	antiporter activity	1	455	46	41493	0.397992
GO:0031338	biological_process	regulation of vesicle fusion	1	455	47	41493	0.404601
GO:0005215	molecular_function	transporter activity	4	455	295	41493	0.405701
GO:0009813	biological_process	flavonoid biosynthetic process	5	455	383	41493	0.41053
GO:0006820	biological_process	anion transport	1	455	48	41493	0.411138
GO:0004601	molecular_function	peroxidase activity	2	455	131	41493	0.421757
GO:0005667	cellular_component	transcription factor complex	1	455	50	41493	0.423996
GO:0010087	biological_process	phloem or xylem histogenesis	1	455	50	41493	0.423996
GO:0010334	molecular_function	sesquiterpene synthase activity	1	455	50	41493	0.423996
GO:0007126	biological_process	meiotic nuclear division	1	455	50	41493	0.423996
GO:0016705	molecular_function	oxidoreductase activity, acting on paired donors, with incorporation or reduction of molecular oxygen	1	455	52	41493	0.436575
GO:0031047	biological_process	gene silencing by RNA	1	455	53	41493	0.442761
GO:0003887	molecular_function	DNA-directed DNA polymerase activity	1	455	54	41493	0.448879
GO:0004872	molecular_function	receptor activity	1	455	55	41493	0.454931
GO:0005840	cellular_component	ribosome	1	455	55	41493	0.454931
GO:0048510	biological_process	regulation of timing of transition from vegetative to reproductive phase	1	455	55	41493	0.454931
GO:0017137	molecular_function	Rab GTPase binding	1	455	55	41493	0.454931
GO:0045944	biological_process	positive regulation of transcription from RNA polymerase II promoter	2	455	140	41493	0.455156
GO:0009615	biological_process	response to virus	1	455	58	41493	0.47269
GO:0004252	molecular_function	serine-type endopeptidase activity	4	455	324	41493	0.475845
GO:0042744	biological_process	hydrogen peroxide catabolic process	1	455	59	41493	0.47848
GO:0020037	molecular_function	heme binding	2	455	147	41493	0.480353
GO:0004568	molecular_function	chitinase activity	1	455	60	41493	0.484207
GO:0009640	biological_process	photomorphogenesis	1	455	60	41493	0.484207
GO:0007165	biological_process	signal transduction	12	455	1053	41493	0.486902
GO:0003690	molecular_function	double-stranded DNA binding	2	455	149	41493	0.487421
GO:0048278	biological_process	vesicle docking	1	455	62	41493	0.495473
GO:0008094	molecular_function	DNA-dependent ATPase activity	1	455	63	41493	0.501014
GO:0009734	biological_process	auxin-activated signaling pathway	2	455	154	41493	0.504823
GO:0000462	biological_process	maturation of SSU-rRNA from tricistronic rRNA transcript (SSU-rRNA, 5.8S rRNA, LSU-rRNA)	1	455	65	41493	0.511914
GO:1900865	biological_process	chloroplast RNA modification	1	455	66	41493	0.517275
GO:0022626	cellular_component	cytosolic ribosome	1	455	67	41493	0.522577
GO:0009816	biological_process	defense response to bacterium, incompatible interaction	1	455	67	41493	0.522577
GO:0003677	molecular_function	DNA binding	29	455	2663	41493	0.542958
GO:0042742	biological_process	defense response to bacterium	4	455	359	41493	0.555892
GO:0009834	biological_process	plant-type secondary cell wall biogenesis	1	455	77	41493	0.572502
GO:0009408	biological_process	response to heat	3	455	279	41493	0.592056
GO:0009505	cellular_component	plant-type cell wall	3	455	280	41493	0.594475
GO:0048367	biological_process	shoot system development	1	455	82	41493	0.595475
GO:0007275	biological_process	multicellular organismal development	4	455	378	41493	0.596509
GO:0006457	biological_process	protein folding	3	455	285	41493	0.606432
GO:0005200	molecular_function	structural constituent of cytoskeleton	1	455	88	41493	0.621423
GO:0006906	biological_process	vesicle fusion	1	455	90	41493	0.629698
GO:0001228	molecular_function	RNA polymerase II transcription regulatory region sequence-specific DNA binding transcription factor activity involved in positive regulation of transcription	1	455	91	41493	0.633767
GO:0010287	cellular_component	plastoglobule	1	455	91	41493	0.633767
GO:0031146	biological_process	SCF-dependent proteasomal ubiquitin-dependent protein catabolic process	1	455	93	41493	0.641773
GO:0005507	molecular_function	copper ion binding	3	455	303	41493	0.647507
GO:0043231	cellular_component	intracellular membrane-bounded organelle	5	455	504	41493	0.649372
GO:0009826	biological_process	unidimensional cell growth	1	455	95	41493	0.649604
GO:0000977	molecular_function	RNA polymerase II regulatory region sequence-specific DNA binding	1	455	97	41493	0.657264
GO:0009941	cellular_component	chloroplast envelope	6	455	609	41493	0.659326
GO:0022627	cellular_component	cytosolic small ribosomal subunit	1	455	98	41493	0.661031
GO:0006364	biological_process	rRNA processing	1	455	99	41493	0.664757
GO:0009739	biological_process	response to gibberellin	1	455	101	41493	0.672086
GO:0005484	molecular_function	SNAP receptor activity	1	455	102	41493	0.675691
GO:0008270	molecular_function	zinc ion binding	19	455	1882	41493	0.676512
GO:0005773	cellular_component	vacuole	6	455	623	41493	0.680478
GO:0007131	biological_process	reciprocal meiotic recombination	1	455	104	41493	0.682782
GO:0003697	molecular_function	single-stranded DNA binding	1	455	104	41493	0.682782
GO:0031201	cellular_component	SNARE complex	1	455	105	41493	0.686269
GO:0005777	cellular_component	peroxisome	2	455	216	41493	0.687119
GO:0006810	biological_process	transport	3	455	324	41493	0.691469
GO:0005516	molecular_function	calmodulin binding	3	455	327	41493	0.6974
GO:0005615	cellular_component	extracellular space	1	455	110	41493	0.70314
GO:0004519	molecular_function	endonuclease activity	1	455	111	41493	0.706404
GO:0005506	molecular_function	iron ion binding	1	455	112	41493	0.709632
GO:0050660	molecular_function	flavin adenine dinucleotide binding	1	455	114	41493	0.715982
GO:0006857	biological_process	oligopeptide transport	1	455	114	41493	0.715982
GO:0004364	molecular_function	glutathione transferase activity	1	455	115	41493	0.719105
GO:0009055	molecular_function	electron carrier activity	1	455	115	41493	0.719105
GO:0005623	cellular_component	cell	1	455	116	41493	0.722194
GO:0006749	biological_process	glutathione metabolic process	1	455	118	41493	0.72827
GO:0019898	cellular_component	extrinsic component of membrane	1	455	119	41493	0.731259
GO:0003924	molecular_function	GTPase activity	2	455	238	41493	0.737096
GO:0007166	biological_process	cell surface receptor signaling pathway	1	455	121	41493	0.737137
GO:0016020	cellular_component	membrane	20	455	2056	41493	0.740014
GO:0003729	molecular_function	mRNA binding	1	455	124	41493	0.745715
GO:0016607	cellular_component	nuclear speck	1	455	124	41493	0.745715
GO:0007169	biological_process	transmembrane receptor protein tyrosine kinase signaling pathway	2	455	245	41493	0.751507
GO:0005618	cellular_component	cell wall	7	455	784	41493	0.758067
GO:0042626	molecular_function	ATPase activity, coupled to transmembrane movement of substances	2	455	251	41493	0.763314
GO:0005096	molecular_function	GTPase activator activity	1	455	131	41493	0.764659
GO:0008565	molecular_function	protein transporter activity	1	455	132	41493	0.767248
GO:0019005	cellular_component	SCF ubiquitin ligase complex	1	455	132	41493	0.767248
GO:0012505	cellular_component	endomembrane system	2	455	259	41493	0.778297
GO:0003777	molecular_function	microtubule motor activity	1	455	137	41493	0.779772
GO:0008380	biological_process	RNA splicing	1	455	139	41493	0.784592
GO:0010200	biological_process	response to chitin	1	455	139	41493	0.784592
GO:0055085	biological_process	transmembrane transport	2	455	264	41493	0.787235
GO:0008168	molecular_function	methyltransferase activity	1	455	141	41493	0.789306
GO:0031225	cellular_component	anchored component of membrane	1	455	143	41493	0.793917
GO:0005622	cellular_component	intracellular	4	455	496	41493	0.794557
GO:0043565	molecular_function	sequence-specific DNA binding	5	455	608	41493	0.798016
GO:0009570	cellular_component	chloroplast stroma	6	455	719	41493	0.801859
GO:0009507	cellular_component	chloroplast	41	455	4195	41493	0.803765
GO:0000209	biological_process	protein polyubiquitination	1	455	150	41493	0.809277
GO:0006979	biological_process	response to oxidative stress	2	455	279	41493	0.812173
GO:0006633	biological_process	fatty acid biosynthetic process	1	455	152	41493	0.813452
GO:0016722	molecular_function	oxidoreductase activity, oxidizing metal ions	1	455	154	41493	0.817536
GO:0016192	biological_process	vesicle-mediated transport	1	455	157	41493	0.823495
GO:0006468	biological_process	protein phosphorylation	15	455	1682	41493	0.826443
GO:0046872	molecular_function	metal ion binding	15	455	1690	41493	0.831582
GO:0016788	molecular_function	hydrolase activity, acting on ester bonds	1	455	162	41493	0.832998
GO:0016887	molecular_function	ATPase activity	2	455	298	41493	0.84
GO:0009733	biological_process	response to auxin	2	455	305	41493	0.849275
GO:0009579	cellular_component	thylakoid	1	455	178	41493	0.86011
GO:0006351	biological_process	transcription, DNA-templated	20	455	2263	41493	0.866978
GO:0009626	biological_process	plant-type hypersensitive response	1	455	184	41493	0.869103
GO:0030170	molecular_function	pyridoxal phosphate binding	1	455	188	41493	0.874776
GO:0003700	molecular_function	sequence-specific DNA binding transcription factor activity	20	455	2288	41493	0.878397
GO:0022625	cellular_component	cytosolic large ribosomal subunit	1	455	194	41493	0.882828
GO:0009809	biological_process	lignin biosynthetic process	1	455	194	41493	0.882828
GO:0016042	biological_process	lipid catabolic process	1	455	195	41493	0.884119
GO:0009651	biological_process	response to salt stress	4	455	585	41493	0.885244
GO:0003824	molecular_function	catalytic activity	2	455	342	41493	0.890642
GO:0046658	cellular_component	anchored component of plasma membrane	1	455	207	41493	0.898546
GO:0080008	cellular_component	Cul4-RING E3 ubiquitin ligase complex	1	455	210	41493	0.901864
GO:0004497	molecular_function	monooxygenase activity	1	455	212	41493	0.904015
GO:0006470	biological_process	protein dephosphorylation	1	455	214	41493	0.90612
GO:0051213	molecular_function	dioxygenase activity	1	455	216	41493	0.908178
GO:0006412	biological_process	translation	2	455	369	41493	0.913895
GO:0050832	biological_process	defense response to fungus	2	455	375	41493	0.918391
GO:0009751	biological_process	response to salicylic acid	1	455	231	41493	0.922245
GO:0043161	biological_process	proteasome-mediated ubiquitin-dependent protein catabolic process	2	455	384	41493	0.924725
GO:0009873	biological_process	ethylene-activated signaling pathway	1	455	237	41493	0.92725
GO:0009535	cellular_component	chloroplast thylakoid membrane	2	455	388	41493	0.927388
GO:0004722	molecular_function	protein serine/threonine phosphatase activity	1	455	239	41493	0.928846
GO:0005789	cellular_component	endoplasmic reticulum membrane	3	455	531	41493	0.931912
GO:0009738	biological_process	abscisic acid-activated signaling pathway	1	455	256	41493	0.941075
GO:0042787	biological_process	protein ubiquitination involved in ubiquitin-dependent protein catabolic process	1	455	256	41493	0.941075
GO:0006281	biological_process	DNA repair	1	455	260	41493	0.943633
GO:0044212	molecular_function	transcription regulatory region DNA binding	1	455	265	41493	0.946675
GO:0005975	biological_process	carbohydrate metabolic process	1	455	280	41493	0.954853
GO:0008150	biological_process	biological_process	58	455	6413	41493	0.955587
GO:0045893	biological_process	positive regulation of transcription, DNA-templated	1	455	291	41493	0.960044
GO:0009611	biological_process	response to wounding	1	455	292	41493	0.960485
GO:0071555	biological_process	cell wall organization	1	455	302	41493	0.964639
GO:0009506	cellular_component	plasmodesma	8	455	1262	41493	0.968092
GO:0061630	molecular_function	ubiquitin protein ligase activity	2	455	501	41493	0.974455
GO:0016757	molecular_function	transferase activity, transferring glycosyl groups	2	455	514	41493	0.977413
GO:0000139	cellular_component	Golgi membrane	1	455	358	41493	0.981024
GO:0005739	cellular_component	mitochondrion	27	455	3507	41493	0.982616
GO:0055114	biological_process	oxidation-reduction process	7	455	1249	41493	0.984485
GO:0009414	biological_process	response to water deprivation	1	455	379	41493	0.984978
GO:0016491	molecular_function	oxidoreductase activity	1	455	400	41493	0.988109
GO:0009793	biological_process	embryo development ending in seed dormancy	2	455	585	41493	0.988564
GO:0016310	biological_process	phosphorylation	1	455	437	41493	0.992125
GO:0046983	molecular_function	protein dimerization activity	1	455	440	41493	0.992384
GO:0005783	cellular_component	endoplasmic reticulum	3	455	806	41493	0.993482
GO:0004842	molecular_function	ubiquitin-protein transferase activity	1	455	466	41493	0.994301
GO:0003735	molecular_function	structural constituent of ribosome	1	455	468	41493	0.994426
GO:0005887	cellular_component	integral component of plasma membrane	1	455	491	41493	0.995688
GO:0003674	molecular_function	molecular_function	41	455	5618	41493	0.998873
GO:0016301	molecular_function	kinase activity	3	455	1058	41493	0.999371
GO:0005794	cellular_component	Golgi apparatus	4	455	1266	41493	0.999567
GO:0005886	cellular_component	plasma membrane	35	455	5189	41493	0.999651
GO:0005829	cellular_component	cytosol	14	455	2800	41493	0.999827
GO:0016021	cellular_component	integral component of membrane	31	455	5040	41493	0.999939
