# Supplementary material for: Interfamily Grafted Hybrids Vitis vinifera/Schisandra chinensis Resulted in Transcriptomic, Phenotypic, and Metabolic Changes
Source: Plants (Basel). 2024 Jun 17;13(12):1676. doi: 10.3390/plants13121676 (PMC11207768; doi:10.3390/plants13121676)
Supplement: Supplementary file 1 [file plants-13-01676-s001.zip › Table S5.xlsx]

## Sheet: Sheet1
SmallRNA	SmallRNA_seq	Transcript	Transcript Annotation	GO_Term	KEGG_pathways	KOG_Description	Symbol	AlignmentScore	AlignmentRange	Vv_DGD_TPB	DegradomeCleavageSite	Vv_DGD_DegradomeReadNumber_Raw	Vv_DGD_DegradomeReadNumber_Normalized	Vv_DGD_DegradomeCategory	Vv_DGD_Degradome_Pvalue
ath-miR156a-5p_R+2	TGACAGAAGAGAGTGAGCACCA	VIT_17s0000g05020.t01	-	GO:0005634(nucleus);GO:0046872(metal ion binding);GO:0003677(DNA binding)	-	[S]Function unknown	VIT_17s0000g05020	2	1554-1575	65.3723	1566	3	1.5	0	0.0427164
ath-miR156a-5p_R+2	TGACAGAAGAGAGTGAGCACCA	MSTRG.8871.1	-	-	-	-	-	2	1640-1661	65.3723	1652	3	1.5	0	0.0427164
ath-miR5658_R-3_1ss13AT	ATGATGATGATGTTGATG	MSTRG.7263.2	-	-	-	-	-	3	1040-1057	217.908	1048	5	5	0	0.375923
csi-miR399c_R+2	TGCCAAAGGAGAATTGCCCTGCA	MSTRG.5327.3	-	-	-	-	-	3.5	1085-1106	552.033	1097	38	12.6667	0	0.00632979
csi-miR399c_R+2	TGCCAAAGGAGAATTGCCCTGCA	MSTRG.5327.1	-	-	-	-	-	3.5	1215-1236	552.033	1227	38	12.6667	0	0.00632979
csi-miR535_1ss7TA	TGACAAAGAGAGAGAGCACAC	VIT_12s0028g03350.t01	-	GO:0009908(flower development);GO:0005634(nucleus);GO:0046872(metal ion binding);GO:0006355(regulation of transcription, DNA-templated);GO:0006351(transcription, DNA-templated);GO:0003677(DNA binding);GO:0003700(transcription factor activity, sequence-specific DNA binding)	-	[S]Function unknown	VIT_12s0028g03350	4	611-632	1263.86	622	29	29	0	0.0246928
gma-miR164a_R+1_1ss21AC	TGGAGAAGCAGGGCACGTGCCA	VIT_14s0108g01070.t01	-	GO:0005634(nucleus);GO:0006355(regulation of transcription, DNA-templated);GO:0006351(transcription, DNA-templated);GO:0003677(DNA binding)	-	-	VIT_14s0108g01070	4	814-835	414.024	826	19	9.5	0	0.00829962
gma-miR164a_R+1_1ss21AC	TGGAGAAGCAGGGCACGTGCCA	MSTRG.6725.2	-	-	-	-	-	4	968-989	414.024	980	19	9.5	0	0.00829962
gma-miR393a_R+1_1ss13GA	TCCAAAGGGATCACATTGATCT	VIT_14s0068g01330.t01	-	GO:0016740(transferase activity);GO:0030170(pyridoxal phosphate binding);GO:0016021(integral component of membrane);GO:0016020(membrane);GO:0009058(biosynthetic process);GO:0008152(metabolic process);GO:0003824(catalytic activity)	-	[S]Function unknown	VIT_14s0068g01330	3	1926-1946	51077.5	1937	1172	1172	0	0.0177006
gma-miR393a_R+1_1ss13GA	TCCAAAGGGATCACATTGATCT	VIT_07s0104g01320.t01	transport inhibitor response 1	GO:0009734(auxin-activated signaling pathway);GO:0000822(inositol hexakisphosphate binding)	ko04075(Plant hormone signal transduction)	[S]Function unknown	VIT_07s0104g01320	3	1507-1527	7583.18	1518	174	174	0	0.0177006
gma-miR396a-5p_R+2_1ss21GT	TTCCACAGCTTTCTTGAACTTTG	VIT_00s0494g00010.t01	-	GO:0032502(developmental process);GO:0006351(transcription, DNA-templated);GO:0005634(nucleus);GO:0005524(ATP binding);GO:0006355(regulation of transcription, DNA-templated)	-	[K]Transcription	VIT_00s0494g00010	4	1064-1087	130.745	1077	3	3	0	0.0137944
gma-miR396a-5p_R+2_1ss21GT	TTCCACAGCTTTCTTGAACTTTG	VIT_15s0048g01740.t01	-	GO:0032502(developmental process);GO:0006351(transcription, DNA-templated);GO:0005634(nucleus);GO:0005524(ATP binding);GO:0006355(regulation of transcription, DNA-templated)	-	[K]Transcription	AtGRF9	3.5	584-607	871.63	597	40	20	0	0.00947965
gma-miR396a-5p_R+2_1ss21GT	TTCCACAGCTTTCTTGAACTTTG	MSTRG.7202.2	-	-	-	-	-	3.5	809-832	871.63	822	40	20	0	0.00947965
gma-miR396a-5p_R+2_1ss21GT	TTCCACAGCTTTCTTGAACTTTG	VIT_18s0001g08650.t01	-	GO:0032502(developmental process);GO:0006351(transcription, DNA-templated);GO:0005634(nucleus);GO:0005524(ATP binding);GO:0006355(regulation of transcription, DNA-templated)	-	[K]Transcription	VIT_18s0001g08650	4	969-992	130.745	982	3	3	0	0.0137944
gma-miR396a-5p_R+2_1ss21GT	TTCCACAGCTTTCTTGAACTTTG	VIT_07s0191g00220.t01	-	GO:0005730(nucleolus);GO:0003723(RNA binding);GO:0006396(RNA processing);GO:0016787(hydrolase activity);GO:0004386(helicase activity);GO:0004004(ATP-dependent RNA helicase activity);GO:0003676(nucleic acid binding);GO:0005737(cytoplasm);GO:0005524(ATP binding);GO:0000166(nucleotide binding);GO:0046872(metal ion binding)	-	[S]Function unknown	VIT_07s0191g00220	3	491-513	552.033	504	38	12.6667	0	0.0177006
gma-miR396a-5p_R+2_1ss21GT	TTCCACAGCTTTCTTGAACTTTG	MSTRG.18241.2	-	-	-	-	-	3	548-570	552.033	561	38	12.6667	0	0.0177006
gma-miR396a-5p_R+2_1ss21GT	TTCCACAGCTTTCTTGAACTTTG	MSTRG.18241.3	-	-	-	-	-	3	622-644	552.033	635	38	12.6667	0	0.0177006
gma-miR403a_1ss21GT	TTAGATTCACGCACAAACTTT	MSTRG.1817.1	-	-	-	-	-	1	2215-2235	958.793	2226	44	22	0	0.0254666
gma-miR403a_1ss21GT	TTAGATTCACGCACAAACTTT	MSTRG.1817.3	-	-	-	-	-	1	2801-2821	958.793	2812	44	22	0	0.0254666
gma-miR403a_1ss21GT	TTAGATTCACGCACAAACTTT	VIT_10s0042g01180.t01	-	GO:0031047(gene silencing by RNA);GO:0003676(nucleic acid binding)	-	[J]Translation, ribosomal structure and biogenesis	VIT_10s0042g01180	1	2978-2998	20832	2989	956	478	0	0.0254666
gma-miR403a_1ss21GT	TTAGATTCACGCACAAACTTT	MSTRG.1818.1	-	-	-	-	-	1	3092-3112	20832	3103	956	478	0	0.0254666
hpe-miR162a_R+2	TCGATAAACCTCTGCATCCAGTT	VIT_15s0048g02380.t01	-	GO:0016442(RISC complex);GO:0030422(production of siRNA involved in RNA interference);GO:0004525(ribonuclease III activity);GO:0090502(RNA phosphodiester bond hydrolysis, endonucleolytic);GO:0006396(RNA processing);GO:0003723(RNA binding);GO:0016787(hydrolase activity);GO:0005737(cytoplasm);GO:0005524(ATP binding);GO:0005634(nucleus);GO:0003677(DNA binding);GO:0016891(endoribonuclease activity, p…	-	[K]Transcription ;[L]Replication, recombination and repair	DCL1	2.5	3248-3271	4020.39	3261	369	92.25	0	0.0118355
hpe-miR162a_R+2	TCGATAAACCTCTGCATCCAGTT	MSTRG.7256.2	-	-	-	-	-	2.5	3869-3892	4020.39	3882	369	92.25	0	0.0118355
hpe-miR162a_R+2	TCGATAAACCTCTGCATCCAGTT	MSTRG.7256.1	-	-	-	-	-	2.5	3869-3892	4020.39	3882	369	92.25	0	0.0118355
mdm-miR156a_L+1R+1	ATGACAGAAGAGAGTGAGCACA	VIT_08s0007g06270.t01	-	GO:0005634(nucleus);GO:0046872(metal ion binding);GO:0003677(DNA binding)	-	[K]Transcription	VIT_08s0007g06270	2	1066-1087	392.234	1078	9	9	0	0.0385282
mdm-miR156a_L+1R+1	ATGACAGAAGAGAGTGAGCACA	VIT_11s0065g00170.t01	-	GO:0005634(nucleus);GO:0046872(metal ion binding);GO:0003677(DNA binding)	-	[K]Transcription	SPL2	3	1148-1169	65.3723	1160	12	1.5	0	0.0419563
mdm-miR156a_L+1R+1	ATGACAGAAGAGAGTGAGCACA	MSTRG.2652.6	-	-	-	-	-	3	1619-1640	65.3723	1631	12	1.5	0	0.0419563
mdm-miR156a_L+1R+1	ATGACAGAAGAGAGTGAGCACA	MSTRG.2652.7	-	-	-	-	-	3	1669-1690	65.3723	1681	12	1.5	0	0.0419563
mdm-miR156a_L+1R+1	ATGACAGAAGAGAGTGAGCACA	MSTRG.2652.5	-	-	-	-	-	3	2254-2275	65.3723	2266	12	1.5	0	0.0419563
mdm-miR156a_L+1R+1	ATGACAGAAGAGAGTGAGCACA	MSTRG.2652.2	-	-	-	-	-	3	2108-2129	65.3723	2120	12	1.5	0	0.0419563
mdm-miR156a_L+1R+1	ATGACAGAAGAGAGTGAGCACA	MSTRG.2652.4	-	-	-	-	-	3	2565-2586	65.3723	2577	12	1.5	0	0.0419563
mdm-miR156a_L+1R+1	ATGACAGAAGAGAGTGAGCACA	MSTRG.2652.3	-	-	-	-	-	3	2514-2535	65.3723	2526	12	1.5	0	0.0419563
mes-miR160a_1ss21AG	TGCCTGGCTCCCTGTATGCCG	VIT_13s0019g04380.t01	-	GO:0009725(response to hormone);GO:0005634(nucleus);GO:0009734(auxin-activated signaling pathway);GO:0006355(regulation of transcription, DNA-templated);GO:0006351(transcription, DNA-templated);GO:0003677(DNA binding);GO:0007389(pattern specification process);GO:0009733(response to auxin);GO:0048829(root cap development);GO:0051301(cell division)	-	[K]Transcription	ARF16	1	1507-1527	3987.71	1518	183	91.5	0	0.0453722
mes-miR160a_1ss21AG	TGCCTGGCTCCCTGTATGCCG	MSTRG.4521.1	-	-	-	-	-	1	1552-1572	3987.71	1563	183	91.5	0	0.0453722
mes-miR160a_1ss21AG	TGCCTGGCTCCCTGTATGCCG	VIT_18s0001g04180.t01	-	GO:0009725(response to hormone);GO:0005634(nucleus);GO:0009734(auxin-activated signaling pathway);GO:0006355(regulation of transcription, DNA-templated);GO:0006351(transcription, DNA-templated);GO:0003677(DNA binding)	-	-	ORF164	1	675-695	2309.82	686	106	53	0	0.0453722
mes-miR160a_1ss21AG	TGCCTGGCTCCCTGTATGCCG	MSTRG.9665.1	-	-	-	-	-	1	1737-1757	2309.82	1748	106	53	0	0.0453722
mes-miR160a_1ss21AG	TGCCTGGCTCCCTGTATGCCG	VIT_06s0004g02750.t01	-	GO:0009725(response to hormone);GO:0005634(nucleus);GO:0009734(auxin-activated signaling pathway);GO:0006355(regulation of transcription, DNA-templated);GO:0006351(transcription, DNA-templated);GO:0003677(DNA binding)	-	[K]Transcription	ARF10	1	1321-1341	1714.21	1332	118	39.3333	0	0.0453722
mes-miR160a_1ss21AG	TGCCTGGCTCCCTGTATGCCG	MSTRG.16604.2	-	-	-	-	-	1	1831-1851	1714.21	1842	118	39.3333	0	0.0453722
mes-miR160a_1ss21AG	TGCCTGGCTCCCTGTATGCCG	MSTRG.16604.1	-	-	-	-	-	1	2005-2025	1714.21	2016	118	39.3333	0	0.0453722
mes-miR160a_1ss21AG	TGCCTGGCTCCCTGTATGCCG	VIT_08s0040g01810.t01	-	GO:0009725(response to hormone);GO:0005634(nucleus);GO:0009734(auxin-activated signaling pathway);GO:0006355(regulation of transcription, DNA-templated);GO:0006351(transcription, DNA-templated);GO:0003677(DNA binding)	-	[K]Transcription	VIT_08s0040g01810	1	2127-2147	1917.59	2138	88	44	0	0.0453722
mes-miR160a_1ss21AG	TGCCTGGCTCCCTGTATGCCG	MSTRG.19169.1	-	-	-	-	-	1	2426-2446	1917.59	2437	88	44	0	0.0453722
mtr-miR169e-5p_L+1_1ss22GA	TGAGCCAAGGATGACTTGCCGA	VIT_01s0011g05560.t01	jasmonate ZIM domain-containing protein	GO:2000022(regulation of jasmonic acid mediated signaling pathway);GO:1903507(negative regulation of nucleic acid-templated transcription);GO:0031347(regulation of defense response);GO:0009611(response to wounding);GO:0003714(transcription corepressor activity);GO:0005634(nucleus)	ko04075(Plant hormone signal transduction)	[S]Function unknown	VIT_01s0011g05560	3.5	1148-1168	5404.11	1159	248	124	0	0.00632979
mtr-miR169e-5p_L+1_1ss22GA	TGAGCCAAGGATGACTTGCCGA	MSTRG.439.1	-	-	-	-	-	3.5	1242-1262	5404.11	1253	248	124	0	0.00632979
mtr-miR482-3p_L+1_2ss8TA20GT	TCTTACCAACACCTCCCATTCC	MSTRG.4790.1	-	-	-	-	-	3	471-492	37451	483	2578	859.333	0	0.0106583
mtr-miR482-3p_L+1_2ss8TA20GT	TCTTACCAACACCTCCCATTCC	MSTRG.4790.4	-	-	-	-	-	3	471-492	37451	483	2578	859.333	0	0.0106583
mtr-miR482-3p_L+1_2ss8TA20GT	TCTTACCAACACCTCCCATTCC	MSTRG.4790.2	-	-	-	-	-	3	467-488	37451	479	2578	859.333	0	0.0106583
mtr-miR482-3p_L+1_2ss8TA20GT	TCTTACCAACACCTCCCATTCC	MSTRG.4787.1	-	-	-	-	-	3.5	470-491	12682.2	482	291	291	0	0.00632979
mtr-miR482-3p_L+1_2ss8TA20GT	TCTTACCAACACCTCCCATTCC	VIT_11s0037g01270.t01	-	GO:0043531(ADP binding)	-	[S]Function unknown	VIT_11s0037g01270	3.5	211-232	610.141	223	14	14	0	0.00632979
mtr-miR482-3p_L+1_2ss8TA20GT	TCTTACCAACACCTCCCATTCC	VIT_12s0121g00060.t01	-	GO:0007165(signal transduction);GO:0006952(defense response);GO:0043531(ADP binding);GO:0005886(plasma membrane)	-	[S]Function unknown	VIT_12s0121g00060	4	400-421	305.071	412	14	7	0	0.0165304
mtr-miR482-3p_L+1_2ss8TA20GT	TCTTACCAACACCTCCCATTCC	MSTRG.3551.1	-	-	-	-	-	4	877-898	305.071	889	14	7	0	0.0165304
nta-miR168a_R+2_1ss21CA	TCGCTTGGTGCAGGTCGGGAATT	VIT_17s0053g00680.t01	-	GO:0031047(gene silencing by RNA);GO:0003676(nucleic acid binding)	-	[J]Translation, ribosomal structure and biogenesis	VIT_17s0053g00680	4	662-684	784.467	675	36	18	0	0.00554076
nta-miR168a_R+2_1ss21CA	TCGCTTGGTGCAGGTCGGGAATT	MSTRG.9343.1	-	-	-	-	-	4	1497-1519	784.467	1510	36	18	0	0.00554076
ppe-miR169d	TGAGCCAAGGATGACTTGCCA	VIT_01s0011g05560.t01	jasmonate ZIM domain-containing protein	GO:2000022(regulation of jasmonic acid mediated signaling pathway);GO:1903507(negative regulation of nucleic acid-templated transcription);GO:0031347(regulation of defense response);GO:0009611(response to wounding);GO:0003714(transcription corepressor activity);GO:0005634(nucleus)	ko04075(Plant hormone signal transduction)	[S]Function unknown	VIT_01s0011g05560	3.5	1148-1168	5404.11	1159	248	124	0	0.0157494
ppe-miR169d	TGAGCCAAGGATGACTTGCCA	MSTRG.439.1	-	-	-	-	-	3.5	1242-1262	5404.11	1253	248	124	0	0.0157494
ptc-miR159d_1ss21TA	CTTGGATTGAAGGGAGCTCCA	VIT_13s0067g01630.t01	-	GO:0005634(nucleus);GO:0030154(cell differentiation);GO:0006357(regulation of transcription from RNA polymerase II promoter);GO:0044212(transcription regulatory region DNA binding);GO:0043565(sequence-specific DNA binding);GO:0001135(transcription factor activity, RNA polymerase II transcription factor recruiting);GO:0000981(RNA polymerase II transcription factor activity, sequence-specific DNA b…	-	[K]Transcription	VIT_13s0067g01630	3	1370-1390	348.652	1381	8	8	0	0.0106583
ptc-miR159d_R-1_1ss1CT	TTTGGATTGAAGGGAGCTCC	VIT_03s0038g01150.t01	SAUR family protein	GO:0009733(response to auxin)	ko04075(Plant hormone signal transduction)	[S]Function unknown	VIT_03s0038g01150	4	231-250	174.326	241	4	4	0	0.0644999
ptc-miR159d_R-1_1ss1CT	TTTGGATTGAAGGGAGCTCC	VIT_13s0067g01630.t01	-	GO:0005634(nucleus);GO:0030154(cell differentiation);GO:0006357(regulation of transcription from RNA polymerase II promoter);GO:0044212(transcription regulatory region DNA binding);GO:0043565(sequence-specific DNA binding);GO:0001135(transcription factor activity, RNA polymerase II transcription factor recruiting);GO:0000981(RNA polymerase II transcription factor activity, sequence-specific DNA b…	-	[K]Transcription	VIT_13s0067g01630	3	1371-1390	348.652	1381	8	8	0	0.00711819
ptc-miR403a_R-1_1ss20CT	TTAGATTCACGCACAAACTT	MSTRG.1817.1	-	-	-	-	-	0.5	2216-2235	958.793	2226	44	22	0	0.0273985
ptc-miR403a_R-1_1ss20CT	TTAGATTCACGCACAAACTT	MSTRG.1817.3	-	-	-	-	-	0.5	2802-2821	958.793	2812	44	22	0	0.0273985
ptc-miR403a_R-1_1ss20CT	TTAGATTCACGCACAAACTT	VIT_10s0042g01180.t01	-	GO:0031047(gene silencing by RNA);GO:0003676(nucleic acid binding)	-	[J]Translation, ribosomal structure and biogenesis	VIT_10s0042g01180	0.5	2979-2998	20832	2989	956	478	0	0.0273985
ptc-miR403a_R-1_1ss20CT	TTAGATTCACGCACAAACTT	MSTRG.1818.1	-	-	-	-	-	0.5	3093-3112	20832	3103	956	478	0	0.0273985
rco-miR169c_1ss21GA	TGAGCCAAGGATGACTTGCCA	VIT_01s0011g05560.t01	jasmonate ZIM domain-containing protein	GO:2000022(regulation of jasmonic acid mediated signaling pathway);GO:1903507(negative regulation of nucleic acid-templated transcription);GO:0031347(regulation of defense response);GO:0009611(response to wounding);GO:0003714(transcription corepressor activity);GO:0005634(nucleus)	ko04075(Plant hormone signal transduction)	[S]Function unknown	VIT_01s0011g05560	3.5	1148-1168	5404.11	1159	248	124	0	0.0157494
rco-miR169c_1ss21GA	TGAGCCAAGGATGACTTGCCA	MSTRG.439.1	-	-	-	-	-	3.5	1242-1262	5404.11	1253	248	124	0	0.0157494
rco-miR535_2ss7CA20GA	TGACAAAGAGAGAGAGCACAC	VIT_12s0028g03350.t01	-	GO:0009908(flower development);GO:0005634(nucleus);GO:0046872(metal ion binding);GO:0006355(regulation of transcription, DNA-templated);GO:0006351(transcription, DNA-templated);GO:0003677(DNA binding);GO:0003700(transcription factor activity, sequence-specific DNA binding)	-	[S]Function unknown	VIT_12s0028g03350	4	611-632	1263.86	622	29	29	0	0.0246928
sly-miR482e-3p_2ss5TG20AT	TCTTGCCTACTCCTCCCATTCC	MSTRG.4790.1	-	-	-	-	-	4	471-492	37451	483	2578	859.333	0	0.0246928
sly-miR482e-3p_2ss5TG20AT	TCTTGCCTACTCCTCCCATTCC	MSTRG.4790.4	-	-	-	-	-	4	471-492	37451	483	2578	859.333	0	0.0246928
sly-miR482e-3p_2ss5TG20AT	TCTTGCCTACTCCTCCCATTCC	MSTRG.4790.2	-	-	-	-	-	4	467-488	37451	479	2578	859.333	0	0.0246928
sly-miR482e-3p_2ss5TG20AT	TCTTGCCTACTCCTCCCATTCC	MSTRG.10715.2	-	-	-	-	-	4	851-872	217.908	863	5	5	0	0.0246928
stu-miR156a_R+1	TTGACAGAAGATAGAGAGCACG	VIT_08s0007g06270.t01	-	GO:0005634(nucleus);GO:0046872(metal ion binding);GO:0003677(DNA binding)	-	[K]Transcription	VIT_08s0007g06270	2.5	1066-1087	392.234	1078	9	9	0	0.00396083
stu-miR156a_R+1	TTGACAGAAGATAGAGAGCACG	VIT_11s0065g00170.t01	-	GO:0005634(nucleus);GO:0046872(metal ion binding);GO:0003677(DNA binding)	-	[K]Transcription	SPL2	2	1148-1169	65.3723	1160	12	1.5	0	0.0468864
stu-miR156a_R+1	TTGACAGAAGATAGAGAGCACG	MSTRG.2652.6	-	-	-	-	-	2	1619-1640	65.3723	1631	12	1.5	0	0.0468864
stu-miR156a_R+1	TTGACAGAAGATAGAGAGCACG	MSTRG.2652.7	-	-	-	-	-	2	1669-1690	65.3723	1681	12	1.5	0	0.0468864
stu-miR156a_R+1	TTGACAGAAGATAGAGAGCACG	MSTRG.2652.5	-	-	-	-	-	2	2254-2275	65.3723	2266	12	1.5	0	0.0468864
stu-miR156a_R+1	TTGACAGAAGATAGAGAGCACG	MSTRG.2652.2	-	-	-	-	-	2	2108-2129	65.3723	2120	12	1.5	0	0.0468864
stu-miR156a_R+1	TTGACAGAAGATAGAGAGCACG	MSTRG.2652.4	-	-	-	-	-	2	2565-2586	65.3723	2577	12	1.5	0	0.0468864
stu-miR156a_R+1	TTGACAGAAGATAGAGAGCACG	MSTRG.2652.3	-	-	-	-	-	2	2514-2535	65.3723	2526	12	1.5	0	0.0468864
stu-miR156f-5p_L-1R+2	TGACAGAAGAGAGTGAGCACC	VIT_17s0000g05020.t01	-	GO:0005634(nucleus);GO:0046872(metal ion binding);GO:0003677(DNA binding)	-	[S]Function unknown	VIT_17s0000g05020	2	1555-1575	65.3723	1566	3	1.5	0	0.0836082
stu-miR156f-5p_L-1R+2	TGACAGAAGAGAGTGAGCACC	MSTRG.8871.1	-	-	-	-	-	2	1641-1661	65.3723	1652	3	1.5	0	0.0836082
tcc-miR160c_R+1_1ss15GA	TGCCTGGCTCCCTGAATGCCAA	VIT_13s0019g04380.t01	-	GO:0009725(response to hormone);GO:0005634(nucleus);GO:0009734(auxin-activated signaling pathway);GO:0006355(regulation of transcription, DNA-templated);GO:0006351(transcription, DNA-templated);GO:0003677(DNA binding);GO:0007389(pattern specification process);GO:0009733(response to auxin);GO:0048829(root cap development);GO:0051301(cell division)	-	[K]Transcription	ARF16	3	1506-1527	3987.71	1518	183	91.5	0	0.0177006
tcc-miR160c_R+1_1ss15GA	TGCCTGGCTCCCTGAATGCCAA	MSTRG.4521.1	-	-	-	-	-	3	1551-1572	3987.71	1563	183	91.5	0	0.0177006
tcc-miR160c_R+1_1ss15GA	TGCCTGGCTCCCTGAATGCCAA	VIT_18s0001g04180.t01	-	GO:0009725(response to hormone);GO:0005634(nucleus);GO:0009734(auxin-activated signaling pathway);GO:0006355(regulation of transcription, DNA-templated);GO:0006351(transcription, DNA-templated);GO:0003677(DNA binding)	-	-	ORF164	2	674-695	2309.82	686	106	53	0	0.0173107
tcc-miR160c_R+1_1ss15GA	TGCCTGGCTCCCTGAATGCCAA	MSTRG.9665.1	-	-	-	-	-	2	1736-1757	2309.82	1748	106	53	0	0.0173107
tcc-miR160c_R+1_1ss15GA	TGCCTGGCTCCCTGAATGCCAA	VIT_06s0004g02750.t01	-	GO:0009725(response to hormone);GO:0005634(nucleus);GO:0009734(auxin-activated signaling pathway);GO:0006355(regulation of transcription, DNA-templated);GO:0006351(transcription, DNA-templated);GO:0003677(DNA binding)	-	[K]Transcription	ARF10	3	1320-1341	1714.21	1332	118	39.3333	0	0.0177006
tcc-miR160c_R+1_1ss15GA	TGCCTGGCTCCCTGAATGCCAA	MSTRG.16604.2	-	-	-	-	-	3	1830-1851	1714.21	1842	118	39.3333	0	0.0177006
tcc-miR160c_R+1_1ss15GA	TGCCTGGCTCCCTGAATGCCAA	MSTRG.16604.1	-	-	-	-	-	3	2004-2025	1714.21	2016	118	39.3333	0	0.0177006
tcc-miR160c_R+1_1ss15GA	TGCCTGGCTCCCTGAATGCCAA	VIT_08s0040g01810.t01	-	GO:0009725(response to hormone);GO:0005634(nucleus);GO:0009734(auxin-activated signaling pathway);GO:0006355(regulation of transcription, DNA-templated);GO:0006351(transcription, DNA-templated);GO:0003677(DNA binding)	-	[K]Transcription	VIT_08s0040g01810	2	2126-2147	1917.59	2138	88	44	0	0.0173107
tcc-miR160c_R+1_1ss15GA	TGCCTGGCTCCCTGAATGCCAA	MSTRG.19169.1	-	-	-	-	-	2	2425-2446	1917.59	2437	88	44	0	0.0173107
tcc-miR162_R+1	TCGATAAACCTCTGCATCCAGA	VIT_15s0048g02380.t01	-	GO:0016442(RISC complex);GO:0030422(production of siRNA involved in RNA interference);GO:0004525(ribonuclease III activity);GO:0090502(RNA phosphodiester bond hydrolysis, endonucleolytic);GO:0006396(RNA processing);GO:0003723(RNA binding);GO:0016787(hydrolase activity);GO:0005737(cytoplasm);GO:0005524(ATP binding);GO:0005634(nucleus);GO:0003677(DNA binding);GO:0016891(endoribonuclease activity, p…	-	[K]Transcription ;[L]Replication, recombination and repair	DCL1	3	3249-3271	4020.39	3261	369	92.25	0	0.0106583
tcc-miR162_R+1	TCGATAAACCTCTGCATCCAGA	MSTRG.7256.2	-	-	-	-	-	3	3870-3892	4020.39	3882	369	92.25	0	0.0106583
tcc-miR162_R+1	TCGATAAACCTCTGCATCCAGA	MSTRG.7256.1	-	-	-	-	-	3	3870-3892	4020.39	3882	369	92.25	0	0.0106583
tcc-miR166b_R+1	TCGGACCAGGCTTCATTCCCA	VIT_04s0008g03250.t01	-	GO:0008289(lipid binding);GO:0005634(nucleus);GO:0003677(DNA binding)	-	[K]Transcription	ATHB-8	3	554-574	1111.33	565	102	25.5	0	0.0246928
tcc-miR166b_R+1	TCGGACCAGGCTTCATTCCCA	MSTRG.14191.1	-	-	-	-	-	3	1082-1102	1111.33	1093	102	25.5	0	0.0246928
tcc-miR166b_R+1	TCGGACCAGGCTTCATTCCCA	VIT_09s0002g03740.t01	-	GO:0008289(lipid binding);GO:0005634(nucleus);GO:0003677(DNA binding)	-	[K]Transcription	ATHB-15	2.5	1099-1119	1111.33	1110	102	25.5	0	0.00790597
tcc-miR166b_R+1	TCGGACCAGGCTTCATTCCCA	MSTRG.20266.1	-	-	-	-	-	2.5	1358-1378	1111.33	1369	102	25.5	0	0.00790597
tcc-miR166b_R+1	TCGGACCAGGCTTCATTCCCA	VIT_10s0003g04670.t01	-	GO:0008289(lipid binding);GO:0005634(nucleus);GO:0003677(DNA binding)	-	[K]Transcription	VIT_10s0003g04670	2	582-602	1154.91	593	53	26.5	0	0.00869312
tcc-miR166b_R+1	TCGGACCAGGCTTCATTCCCA	MSTRG.1647.1	-	-	-	-	-	2	777-797	1154.91	788	53	26.5	0	0.00869312
tcc-miR166b_R+1	TCGGACCAGGCTTCATTCCCA	VIT_13s0019g04320.t01	-	GO:0008289(lipid binding);GO:0005634(nucleus);GO:0003677(DNA binding)	-	-	VIT_13s0019g04320	3	569-589	1852.21	580	85	42.5	0	0.0246928
tcc-miR166b_R+1	TCGGACCAGGCTTCATTCCCA	MSTRG.4516.1	-	-	-	-	-	3	1008-1028	1852.21	1019	85	42.5	0	0.0246928
tcc-miR166b_R+1	TCGGACCAGGCTTCATTCCCA	VIT_06s0004g02800.t01	-	GO:0008289(lipid binding);GO:0005634(nucleus);GO:0003677(DNA binding)	-	[K]Transcription	REV	3	568-588	5229.78	579	360	120	0	0.0246928
tcc-miR166b_R+1	TCGGACCAGGCTTCATTCCCA	MSTRG.16608.1	-	-	-	-	-	3	1179-1199	5229.78	1190	360	120	0	0.0246928
tcc-miR166b_R+1	TCGGACCAGGCTTCATTCCCA	MSTRG.16608.2	-	-	-	-	-	3	1314-1334	5229.78	1325	360	120	0	0.0246928
tcc-miR166b_R+2	TCGGACCAGGCTTCATTCCCCA	VIT_04s0008g03250.t01	-	GO:0008289(lipid binding);GO:0005634(nucleus);GO:0003677(DNA binding)	-	[K]Transcription	ATHB-8	4	553-574	1111.33	565	102	25.5	0	0.0246928
tcc-miR166b_R+2	TCGGACCAGGCTTCATTCCCCA	MSTRG.14191.1	-	-	-	-	-	4	1081-1102	1111.33	1093	102	25.5	0	0.0246928
tcc-miR166b_R+2	TCGGACCAGGCTTCATTCCCCA	VIT_09s0002g03740.t01	-	GO:0008289(lipid binding);GO:0005634(nucleus);GO:0003677(DNA binding)	-	[K]Transcription	ATHB-15	3.5	1098-1119	1111.33	1110	102	25.5	0	0.00632979
tcc-miR166b_R+2	TCGGACCAGGCTTCATTCCCCA	MSTRG.20266.1	-	-	-	-	-	3.5	1357-1378	1111.33	1369	102	25.5	0	0.00632979
tcc-miR166b_R+2	TCGGACCAGGCTTCATTCCCCA	VIT_10s0003g04670.t01	-	GO:0008289(lipid binding);GO:0005634(nucleus);GO:0003677(DNA binding)	-	[K]Transcription	VIT_10s0003g04670	4	581-602	1154.91	593	53	26.5	0	0.0246928
tcc-miR166b_R+2	TCGGACCAGGCTTCATTCCCCA	MSTRG.1647.1	-	-	-	-	-	4	776-797	1154.91	788	53	26.5	0	0.0246928
tcc-miR166b_R+2	TCGGACCAGGCTTCATTCCCCA	VIT_13s0019g04320.t01	-	GO:0008289(lipid binding);GO:0005634(nucleus);GO:0003677(DNA binding)	-	-	VIT_13s0019g04320	4	568-589	1852.21	580	85	42.5	0	0.0246928
tcc-miR166b_R+2	TCGGACCAGGCTTCATTCCCCA	MSTRG.4516.1	-	-	-	-	-	4	1007-1028	1852.21	1019	85	42.5	0	0.0246928
tcc-miR166b_R+2	TCGGACCAGGCTTCATTCCCCA	VIT_06s0004g02800.t01	-	GO:0008289(lipid binding);GO:0005634(nucleus);GO:0003677(DNA binding)	-	[K]Transcription	REV	4	567-588	5229.78	579	360	120	0	0.0246928
tcc-miR166b_R+2	TCGGACCAGGCTTCATTCCCCA	MSTRG.16608.1	-	-	-	-	-	4	1178-1199	5229.78	1190	360	120	0	0.0246928
tcc-miR166b_R+2	TCGGACCAGGCTTCATTCCCCA	MSTRG.16608.2	-	-	-	-	-	4	1313-1334	5229.78	1325	360	120	0	0.0246928
tcc-miR166c_R+1	TCGGACCAGGCTTCATTCCTCA	VIT_04s0008g03250.t01	-	GO:0008289(lipid binding);GO:0005634(nucleus);GO:0003677(DNA binding)	-	[K]Transcription	ATHB-8	4	553-574	1111.33	565	102	25.5	0	0.0219795
tcc-miR166c_R+1	TCGGACCAGGCTTCATTCCTCA	MSTRG.14191.1	-	-	-	-	-	4	1081-1102	1111.33	1093	102	25.5	0	0.0219795
tcc-miR166c_R+1	TCGGACCAGGCTTCATTCCTCA	VIT_09s0002g03740.t01	-	GO:0008289(lipid binding);GO:0005634(nucleus);GO:0003677(DNA binding)	-	[K]Transcription	ATHB-15	3.5	1098-1119	1111.33	1110	102	25.5	0	0.00632979
tcc-miR166c_R+1	TCGGACCAGGCTTCATTCCTCA	MSTRG.20266.1	-	-	-	-	-	3.5	1357-1378	1111.33	1369	102	25.5	0	0.00632979
tcc-miR166c_R+1	TCGGACCAGGCTTCATTCCTCA	VIT_13s0019g04320.t01	-	GO:0008289(lipid binding);GO:0005634(nucleus);GO:0003677(DNA binding)	-	-	VIT_13s0019g04320	4	568-589	1852.21	580	85	42.5	0	0.0219795
tcc-miR166c_R+1	TCGGACCAGGCTTCATTCCTCA	MSTRG.4516.1	-	-	-	-	-	4	1007-1028	1852.21	1019	85	42.5	0	0.0219795
tcc-miR166c_R+1	TCGGACCAGGCTTCATTCCTCA	VIT_06s0004g02800.t01	-	GO:0008289(lipid binding);GO:0005634(nucleus);GO:0003677(DNA binding)	-	[K]Transcription	REV	4	567-588	5229.78	579	360	120	0	0.0219795
tcc-miR166c_R+1	TCGGACCAGGCTTCATTCCTCA	MSTRG.16608.1	-	-	-	-	-	4	1178-1199	5229.78	1190	360	120	0	0.0219795
tcc-miR166c_R+1	TCGGACCAGGCTTCATTCCTCA	MSTRG.16608.2	-	-	-	-	-	4	1313-1334	5229.78	1325	360	120	0	0.0219795
tcc-miR169h_R+1	TAGCCAAGGATGACTTGCCTGA	MSTRG.19941.3	-	-	-	-	-	3	1340-1361	305.071	1352	35	7	0	0.0212029
tcc-miR169h_R+1	TAGCCAAGGATGACTTGCCTGA	VIT_08s0007g08250.t01	-	GO:0016602(CCAAT-binding factor complex);GO:0006355(regulation of transcription, DNA-templated);GO:0003700(transcription factor activity, sequence-specific DNA binding);GO:0003677(DNA binding)	-	[K]Transcription	VIT_08s0007g08250	3	1501-1522	305.071	1513	35	7	0	0.0212029
tcc-miR169h_R+1	TAGCCAAGGATGACTTGCCTGA	MSTRG.2039.4	-	-	-	-	-	4	1198-1219	37.3556	1210	6	0.857143	0	0.040815
tcc-miR171d_1ss1TC	CGATTGAGCCGTGCCAATATC	VIT_02s0154g00400.t01	-	GO:0006355(regulation of transcription, DNA-templated);GO:0003700(transcription factor activity, sequence-specific DNA binding);GO:0005634(nucleus);GO:0030154(cell differentiation);GO:0043565(sequence-specific DNA binding);GO:0006351(transcription, DNA-templated)	-	[S]Function unknown	VIT_02s0154g00400	2	507-527	450.342	518	31	10.3333	0	0.0300967
tcc-miR171d_1ss1TC	CGATTGAGCCGTGCCAATATC	MSTRG.12680.2	-	-	-	-	-	2	1627-1647	450.342	1638	31	10.3333	0	0.0300967
tcc-miR171d_1ss1TC	CGATTGAGCCGTGCCAATATC	MSTRG.12680.1	-	-	-	-	-	2	1720-1740	450.342	1731	31	10.3333	0	0.0300967
tcc-miR171d_1ss1TC	CGATTGAGCCGTGCCAATATC	VIT_04s0023g01380.t01	-	GO:0006355(regulation of transcription, DNA-templated);GO:0003700(transcription factor activity, sequence-specific DNA binding);GO:0005634(nucleus);GO:0030154(cell differentiation);GO:0043565(sequence-specific DNA binding);GO:0006351(transcription, DNA-templated);GO:0048831(regulation of shoot system development)	-	[K]Transcription	VIT_04s0023g01380	2	656-676	6929.46	667	159	159	0	0.0300967
tcc-miR171d_1ss9CT	TGATTGAGTCGTGCCAATATC	VIT_02s0154g00400.t01	-	GO:0006355(regulation of transcription, DNA-templated);GO:0003700(transcription factor activity, sequence-specific DNA binding);GO:0005634(nucleus);GO:0030154(cell differentiation);GO:0043565(sequence-specific DNA binding);GO:0006351(transcription, DNA-templated)	-	[S]Function unknown	VIT_02s0154g00400	2	507-527	450.342	518	31	10.3333	0	0.0300967
tcc-miR171d_1ss9CT	TGATTGAGTCGTGCCAATATC	MSTRG.12680.2	-	-	-	-	-	2	1627-1647	450.342	1638	31	10.3333	0	0.0300967
tcc-miR171d_1ss9CT	TGATTGAGTCGTGCCAATATC	MSTRG.12680.1	-	-	-	-	-	2	1720-1740	450.342	1731	31	10.3333	0	0.0300967
tcc-miR171d_1ss9CT	TGATTGAGTCGTGCCAATATC	VIT_04s0023g01380.t01	-	GO:0006355(regulation of transcription, DNA-templated);GO:0003700(transcription factor activity, sequence-specific DNA binding);GO:0005634(nucleus);GO:0030154(cell differentiation);GO:0043565(sequence-specific DNA binding);GO:0006351(transcription, DNA-templated);GO:0048831(regulation of shoot system development)	-	[K]Transcription	VIT_04s0023g01380	2	656-676	6929.46	667	159	159	0	0.0300967
tcc-miR171d_R+1	TGATTGAGCCGTGCCAATATCT	VIT_02s0154g00400.t01	-	GO:0006355(regulation of transcription, DNA-templated);GO:0003700(transcription factor activity, sequence-specific DNA binding);GO:0005634(nucleus);GO:0030154(cell differentiation);GO:0043565(sequence-specific DNA binding);GO:0006351(transcription, DNA-templated)	-	[S]Function unknown	VIT_02s0154g00400	1.5	506-527	450.342	518	31	10.3333	0	0.0281702
tcc-miR171d_R+1	TGATTGAGCCGTGCCAATATCT	MSTRG.12680.2	-	-	-	-	-	1.5	1626-1647	450.342	1638	31	10.3333	0	0.0281702
tcc-miR171d_R+1	TGATTGAGCCGTGCCAATATCT	MSTRG.12680.1	-	-	-	-	-	1.5	1719-1740	450.342	1731	31	10.3333	0	0.0281702
tcc-miR171d_R+1	TGATTGAGCCGTGCCAATATCT	VIT_04s0023g01380.t01	-	GO:0006355(regulation of transcription, DNA-templated);GO:0003700(transcription factor activity, sequence-specific DNA binding);GO:0005634(nucleus);GO:0030154(cell differentiation);GO:0043565(sequence-specific DNA binding);GO:0006351(transcription, DNA-templated);GO:0048831(regulation of shoot system development)	-	[K]Transcription	VIT_04s0023g01380	2	655-676	6929.46	667	159	159	0	0.00435605
tcc-miR172a_R+1_1ss1GT	TGAATCTTGATGATGCTGCAT	VIT_13s0019g03550.t01	-	GO:0007275(multicellular organism development);GO:0005634(nucleus);GO:0006355(regulation of transcription, DNA-templated);GO:0006351(transcription, DNA-templated);GO:0003677(DNA binding);GO:0003700(transcription factor activity, sequence-specific DNA binding)	-	[K]Transcription	VIT_13s0019g03550	3	1304-1324	1677.89	1315	77	38.5	0	0.0212029
tcc-miR172a_R+1_1ss1GT	TGAATCTTGATGATGCTGCAT	MSTRG.4463.1	-	-	-	-	-	3	1574-1594	1677.89	1585	77	38.5	0	0.0212029
tcc-miR393a_1ss22CT	TCCAAAGGGATCGCATTGATCT	VIT_14s0068g01330.t01	-	GO:0016740(transferase activity);GO:0030170(pyridoxal phosphate binding);GO:0016021(integral component of membrane);GO:0016020(membrane);GO:0009058(biosynthetic process);GO:0008152(metabolic process);GO:0003824(catalytic activity)	-	[S]Function unknown	VIT_14s0068g01330	1	1926-1946	51077.5	1937	1172	1172	0	0.0254666
tcc-miR393a_1ss22CT	TCCAAAGGGATCGCATTGATCT	VIT_07s0104g01320.t01	transport inhibitor response 1	GO:0009734(auxin-activated signaling pathway);GO:0000822(inositol hexakisphosphate binding)	ko04075(Plant hormone signal transduction)	[S]Function unknown	VIT_07s0104g01320	1	1507-1527	7583.18	1518	174	174	0	0.0254666
tcc-miR393b_R+1_1ss21CT	TCCAAAGGGATCGCATTGATTT	VIT_14s0068g01330.t01	-	GO:0016740(transferase activity);GO:0030170(pyridoxal phosphate binding);GO:0016021(integral component of membrane);GO:0016020(membrane);GO:0009058(biosynthetic process);GO:0008152(metabolic process);GO:0003824(catalytic activity)	-	[S]Function unknown	VIT_14s0068g01330	2	1925-1946	51077.5	1937	1172	1172	0	0.0215913
tcc-miR393b_R+1_1ss21CT	TCCAAAGGGATCGCATTGATTT	VIT_07s0104g01320.t01	transport inhibitor response 1	GO:0009734(auxin-activated signaling pathway);GO:0000822(inositol hexakisphosphate binding)	ko04075(Plant hormone signal transduction)	[S]Function unknown	VIT_07s0104g01320	2	1506-1527	7583.18	1518	174	174	0	0.0215913
tcc-miR396c_R+1	TTCCACAGCTTTCTTGAACTTT	VIT_00s0494g00010.t01	-	GO:0032502(developmental process);GO:0006351(transcription, DNA-templated);GO:0005634(nucleus);GO:0005524(ATP binding);GO:0006355(regulation of transcription, DNA-templated)	-	[K]Transcription	VIT_00s0494g00010	4	1065-1087	130.745	1077	3	3	0	0.0461296
tcc-miR396c_R+1	TTCCACAGCTTTCTTGAACTTT	VIT_15s0048g01740.t01	-	GO:0032502(developmental process);GO:0006351(transcription, DNA-templated);GO:0005634(nucleus);GO:0005524(ATP binding);GO:0006355(regulation of transcription, DNA-templated)	-	[K]Transcription	AtGRF9	3.5	585-607	871.63	597	40	20	0	0.0373828
tcc-miR396c_R+1	TTCCACAGCTTTCTTGAACTTT	MSTRG.7202.2	-	-	-	-	-	3.5	810-832	871.63	822	40	20	0	0.0373828
tcc-miR396c_R+1	TTCCACAGCTTTCTTGAACTTT	VIT_18s0001g08650.t01	-	GO:0032502(developmental process);GO:0006351(transcription, DNA-templated);GO:0005634(nucleus);GO:0005524(ATP binding);GO:0006355(regulation of transcription, DNA-templated)	-	[K]Transcription	VIT_18s0001g08650	4	970-992	130.745	982	3	3	0	0.0461296
tcc-miR396c_R+1	TTCCACAGCTTTCTTGAACTTT	VIT_07s0191g00220.t01	-	GO:0005730(nucleolus);GO:0003723(RNA binding);GO:0006396(RNA processing);GO:0016787(hydrolase activity);GO:0004386(helicase activity);GO:0004004(ATP-dependent RNA helicase activity);GO:0003676(nucleic acid binding);GO:0005737(cytoplasm);GO:0005524(ATP binding);GO:0000166(nucleotide binding);GO:0046872(metal ion binding)	-	[S]Function unknown	VIT_07s0191g00220	3	492-513	552.033	504	38	12.6667	0	0.0177006
tcc-miR396c_R+1	TTCCACAGCTTTCTTGAACTTT	MSTRG.18241.2	-	-	-	-	-	3	549-570	552.033	561	38	12.6667	0	0.0177006
tcc-miR396c_R+1	TTCCACAGCTTTCTTGAACTTT	MSTRG.18241.3	-	-	-	-	-	3	623-644	552.033	635	38	12.6667	0	0.0177006
tcc-miR396c_R+2	TTCCACAGCTTTCTTGAACTTGG	VIT_07s0191g00220.t01	-	GO:0005730(nucleolus);GO:0003723(RNA binding);GO:0006396(RNA processing);GO:0016787(hydrolase activity);GO:0004386(helicase activity);GO:0004004(ATP-dependent RNA helicase activity);GO:0003676(nucleic acid binding);GO:0005737(cytoplasm);GO:0005524(ATP binding);GO:0000166(nucleotide binding);GO:0046872(metal ion binding)	-	[S]Function unknown	VIT_07s0191g00220	4	491-513	552.033	504	38	12.6667	0	0.0300967
tcc-miR396c_R+2	TTCCACAGCTTTCTTGAACTTGG	MSTRG.18241.2	-	-	-	-	-	4	548-570	552.033	561	38	12.6667	0	0.0300967
tcc-miR396c_R+2	TTCCACAGCTTTCTTGAACTTGG	MSTRG.18241.3	-	-	-	-	-	4	622-644	552.033	635	38	12.6667	0	0.0300967
tcc-miR396d_R+1_1ss7GA	TTCCACAGCTTTCTTGAACTTT	VIT_00s0494g00010.t01	-	GO:0032502(developmental process);GO:0006351(transcription, DNA-templated);GO:0005634(nucleus);GO:0005524(ATP binding);GO:0006355(regulation of transcription, DNA-templated)	-	[K]Transcription	VIT_00s0494g00010	4	1065-1087	130.745	1077	3	3	0	0.043476
tcc-miR396d_R+1_1ss7GA	TTCCACAGCTTTCTTGAACTTT	VIT_15s0048g01740.t01	-	GO:0032502(developmental process);GO:0006351(transcription, DNA-templated);GO:0005634(nucleus);GO:0005524(ATP binding);GO:0006355(regulation of transcription, DNA-templated)	-	[K]Transcription	AtGRF9	3.5	585-607	871.63	597	40	20	0	0.0373828
tcc-miR396d_R+1_1ss7GA	TTCCACAGCTTTCTTGAACTTT	MSTRG.7202.2	-	-	-	-	-	3.5	810-832	871.63	822	40	20	0	0.0373828
tcc-miR396d_R+1_1ss7GA	TTCCACAGCTTTCTTGAACTTT	VIT_18s0001g08650.t01	-	GO:0032502(developmental process);GO:0006351(transcription, DNA-templated);GO:0005634(nucleus);GO:0005524(ATP binding);GO:0006355(regulation of transcription, DNA-templated)	-	[K]Transcription	VIT_18s0001g08650	4	970-992	130.745	982	3	3	0	0.043476
tcc-miR396d_R+1_1ss7GA	TTCCACAGCTTTCTTGAACTTT	VIT_07s0191g00220.t01	-	GO:0005730(nucleolus);GO:0003723(RNA binding);GO:0006396(RNA processing);GO:0016787(hydrolase activity);GO:0004386(helicase activity);GO:0004004(ATP-dependent RNA helicase activity);GO:0003676(nucleic acid binding);GO:0005737(cytoplasm);GO:0005524(ATP binding);GO:0000166(nucleotide binding);GO:0046872(metal ion binding)	-	[S]Function unknown	VIT_07s0191g00220	3	492-513	552.033	504	38	12.6667	0	0.0177006
tcc-miR396d_R+1_1ss7GA	TTCCACAGCTTTCTTGAACTTT	MSTRG.18241.2	-	-	-	-	-	3	549-570	552.033	561	38	12.6667	0	0.0177006
tcc-miR396d_R+1_1ss7GA	TTCCACAGCTTTCTTGAACTTT	MSTRG.18241.3	-	-	-	-	-	3	623-644	552.033	635	38	12.6667	0	0.0177006
tcc-miR530b_R+1_1ss9CT	TGCATTTGTACCTGCACCTTA	VIT_05s0020g04860.t01	-	GO:0016593(Cdc73/Paf1 complex);GO:0016570(histone modification);GO:0006368(transcription elongation from RNA polymerase II promoter);GO:1990269(RNA polymerase II C-terminal domain phosphoserine binding);GO:0006357(regulation of transcription from RNA polymerase II promoter);GO:0003677(DNA binding);GO:0001076(transcription factor activity, RNA polymerase II transcription factor binding)	-	[S]Function unknown	TZP	2	262-282	108.954	273	15	2.5	0	0.0215913
tcc-miR530b_R+1_1ss9CT	TGCATTTGTACCTGCACCTTA	MSTRG.15681.3	-	-	-	-	-	2	527-547	108.954	538	15	2.5	0	0.0215913
tcc-miR530b_R+1_1ss9CT	TGCATTTGTACCTGCACCTTA	MSTRG.15681.4	-	-	-	-	-	2	625-645	108.954	636	15	2.5	0	0.0215913
tcc-miR530b_R+1_1ss9CT	TGCATTTGTACCTGCACCTTA	MSTRG.15681.2	-	-	-	-	-	2	983-1003	108.954	994	15	2.5	0	0.0215913
tcc-miR530b_R+1_1ss9CT	TGCATTTGTACCTGCACCTTA	MSTRG.15681.1	-	-	-	-	-	2	1159-1179	108.954	1170	15	2.5	0	0.0215913
tcc-miR530b_R+1_1ss9CT	TGCATTTGTACCTGCACCTTA	MSTRG.17412.2	-	-	-	-	-	3	245-266	10481.4	257	481	240.5	0	0.0106583
tcc-miR530b_R+1_1ss9CT	TGCATTTGTACCTGCACCTTA	VIT_06s0080g00400.t01	large subunit ribosomal protein L10Ae	GO:0000470(maturation of LSU-rRNA);GO:0006412(translation);GO:0022625(cytosolic large ribosomal subunit);GO:0003723(RNA binding);GO:0016021(integral component of membrane);GO:0016020(membrane)	ko03010(Ribosome)	[J]Translation, ribosomal structure and biogenesis	VIT_06s0080g00400	3	299-320	10481.4	311	481	240.5	0	0.0106583
tcc-miR827_1ss9CT	TTAGATGATCATCAACAAACA	MSTRG.12589.1	-	-	-	-	-	2	386-406	11287.6	397	259	259	0	0.00435605
vun-miR172_1ss1AG	GGAATCTTGATGATGCTGCAT	VIT_13s0019g03550.t01	-	GO:0007275(multicellular organism development);GO:0005634(nucleus);GO:0006355(regulation of transcription, DNA-templated);GO:0006351(transcription, DNA-templated);GO:0003677(DNA binding);GO:0003700(transcription factor activity, sequence-specific DNA binding)	-	[K]Transcription	VIT_13s0019g03550	2	1304-1324	1677.89	1315	77	38.5	0	0.0215913
vun-miR172_1ss1AG	GGAATCTTGATGATGCTGCAT	MSTRG.4463.1	-	-	-	-	-	2	1574-1594	1677.89	1585	77	38.5	0	0.0215913
vun-miR172_1ss1AT	TGAATCTTGATGATGCTGCAT	VIT_13s0019g03550.t01	-	GO:0007275(multicellular organism development);GO:0005634(nucleus);GO:0006355(regulation of transcription, DNA-templated);GO:0006351(transcription, DNA-templated);GO:0003677(DNA binding);GO:0003700(transcription factor activity, sequence-specific DNA binding)	-	[K]Transcription	VIT_13s0019g03550	3	1304-1324	1677.89	1315	77	38.5	0	0.0212029
vun-miR172_1ss1AT	TGAATCTTGATGATGCTGCAT	MSTRG.4463.1	-	-	-	-	-	3	1574-1594	1677.89	1585	77	38.5	0	0.0212029
vun-miR172_R+1	AGAATCTTGATGATGCTGCATC	VIT_13s0019g03550.t01	-	GO:0007275(multicellular organism development);GO:0005634(nucleus);GO:0006355(regulation of transcription, DNA-templated);GO:0006351(transcription, DNA-templated);GO:0003677(DNA binding);GO:0003700(transcription factor activity, sequence-specific DNA binding)	-	[K]Transcription	VIT_13s0019g03550	4	1303-1324	1677.89	1315	77	38.5	0	0.0165304
vun-miR172_R+1	AGAATCTTGATGATGCTGCATC	MSTRG.4463.1	-	-	-	-	-	4	1573-1594	1677.89	1585	77	38.5	0	0.0165304
vvi-miR156a_L+1	TTGACAGAAGAGAGGGAGCAC	VIT_08s0007g06270.t01	-	GO:0005634(nucleus);GO:0046872(metal ion binding);GO:0003677(DNA binding)	-	[K]Transcription	VIT_08s0007g06270	0.5	1067-1087	392.234	1078	9	9	0	0.0644999
vvi-miR156a_L+1	TTGACAGAAGAGAGGGAGCAC	VIT_11s0065g00170.t01	-	GO:0005634(nucleus);GO:0046872(metal ion binding);GO:0003677(DNA binding)	-	[K]Transcription	SPL2	0.5	1149-1169	65.3723	1160	12	1.5	0	0.0644999
vvi-miR156a_L+1	TTGACAGAAGAGAGGGAGCAC	MSTRG.2652.6	-	-	-	-	-	0.5	1620-1640	65.3723	1631	12	1.5	0	0.0644999
vvi-miR156a_L+1	TTGACAGAAGAGAGGGAGCAC	MSTRG.2652.7	-	-	-	-	-	0.5	1670-1690	65.3723	1681	12	1.5	0	0.0644999
vvi-miR156a_L+1	TTGACAGAAGAGAGGGAGCAC	MSTRG.2652.5	-	-	-	-	-	0.5	2255-2275	65.3723	2266	12	1.5	0	0.0644999
vvi-miR156a_L+1	TTGACAGAAGAGAGGGAGCAC	MSTRG.2652.2	-	-	-	-	-	0.5	2109-2129	65.3723	2120	12	1.5	0	0.0644999
vvi-miR156a_L+1	TTGACAGAAGAGAGGGAGCAC	MSTRG.2652.4	-	-	-	-	-	0.5	2566-2586	65.3723	2577	12	1.5	0	0.0644999
vvi-miR156a_L+1	TTGACAGAAGAGAGGGAGCAC	MSTRG.2652.3	-	-	-	-	-	0.5	2515-2535	65.3723	2526	12	1.5	0	0.0644999
vvi-miR156b	TGACAGAAGAGAGTGAGCAC	VIT_17s0000g05020.t01	-	GO:0005634(nucleus);GO:0046872(metal ion binding);GO:0003677(DNA binding)	-	[S]Function unknown	VIT_17s0000g05020	1	1556-1575	65.3723	1566	3	1.5	0	0.0980408
vvi-miR156b	TGACAGAAGAGAGTGAGCAC	MSTRG.8871.1	-	-	-	-	-	1	1642-1661	65.3723	1652	3	1.5	0	0.0980408
vvi-miR156e	TGACAGAGGAGAGTGAGCAC	VIT_17s0000g05020.t01	-	GO:0005634(nucleus);GO:0046872(metal ion binding);GO:0003677(DNA binding)	-	[S]Function unknown	VIT_17s0000g05020	2	1556-1575	65.3723	1566	3	1.5	0	0.0876
vvi-miR156e	TGACAGAGGAGAGTGAGCAC	MSTRG.8871.1	-	-	-	-	-	2	1642-1661	65.3723	1652	3	1.5	0	0.0876
vvi-miR156f	TTGACAGAAGATAGAGAGCAC	VIT_08s0007g06270.t01	-	GO:0005634(nucleus);GO:0046872(metal ion binding);GO:0003677(DNA binding)	-	[K]Transcription	VIT_08s0007g06270	2	1067-1087	392.234	1078	9	9	0	0.0510382
vvi-miR156f	TTGACAGAAGATAGAGAGCAC	VIT_11s0065g00170.t01	-	GO:0005634(nucleus);GO:0046872(metal ion binding);GO:0003677(DNA binding)	-	[K]Transcription	SPL2	2	1149-1169	65.3723	1160	12	1.5	0	0.0510382
vvi-miR156f	TTGACAGAAGATAGAGAGCAC	MSTRG.2652.6	-	-	-	-	-	2	1620-1640	65.3723	1631	12	1.5	0	0.0510382
vvi-miR156f	TTGACAGAAGATAGAGAGCAC	MSTRG.2652.7	-	-	-	-	-	2	1670-1690	65.3723	1681	12	1.5	0	0.0510382
vvi-miR156f	TTGACAGAAGATAGAGAGCAC	MSTRG.2652.5	-	-	-	-	-	2	2255-2275	65.3723	2266	12	1.5	0	0.0510382
vvi-miR156f	TTGACAGAAGATAGAGAGCAC	MSTRG.2652.2	-	-	-	-	-	2	2109-2129	65.3723	2120	12	1.5	0	0.0510382
vvi-miR156f	TTGACAGAAGATAGAGAGCAC	MSTRG.2652.4	-	-	-	-	-	2	2566-2586	65.3723	2577	12	1.5	0	0.0510382
vvi-miR156f	TTGACAGAAGATAGAGAGCAC	MSTRG.2652.3	-	-	-	-	-	2	2515-2535	65.3723	2526	12	1.5	0	0.0510382
vvi-miR159c	TTTGGATTGAAGGGAGCTCTA	VIT_13s0067g01630.t01	-	GO:0005634(nucleus);GO:0030154(cell differentiation);GO:0006357(regulation of transcription from RNA polymerase II promoter);GO:0044212(transcription regulatory region DNA binding);GO:0043565(sequence-specific DNA binding);GO:0001135(transcription factor activity, RNA polymerase II transcription factor recruiting);GO:0000981(RNA polymerase II transcription factor activity, sequence-specific DNA b…	-	[K]Transcription	VIT_13s0067g01630	3.5	1370-1390	348.652	1381	8	8	0	0.0188694
vvi-miR160a_R-2	TGCCTGGCTCCCTGAATGCCA	VIT_13s0019g04380.t01	-	GO:0009725(response to hormone);GO:0005634(nucleus);GO:0009734(auxin-activated signaling pathway);GO:0006355(regulation of transcription, DNA-templated);GO:0006351(transcription, DNA-templated);GO:0003677(DNA binding);GO:0007389(pattern specification process);GO:0009733(response to auxin);GO:0048829(root cap development);GO:0051301(cell division)	-	[K]Transcription	ARF16	2	1507-1527	3987.71	1518	183	91.5	0	0.0215913
vvi-miR160a_R-2	TGCCTGGCTCCCTGAATGCCA	MSTRG.4521.1	-	-	-	-	-	2	1552-1572	3987.71	1563	183	91.5	0	0.0215913
vvi-miR160a_R-2	TGCCTGGCTCCCTGAATGCCA	VIT_18s0001g04180.t01	-	GO:0009725(response to hormone);GO:0005634(nucleus);GO:0009734(auxin-activated signaling pathway);GO:0006355(regulation of transcription, DNA-templated);GO:0006351(transcription, DNA-templated);GO:0003677(DNA binding)	-	-	ORF164	1	675-695	2309.82	686	106	53	0	0.0204257
vvi-miR160a_R-2	TGCCTGGCTCCCTGAATGCCA	MSTRG.9665.1	-	-	-	-	-	1	1737-1757	2309.82	1748	106	53	0	0.0204257
vvi-miR160a_R-2	TGCCTGGCTCCCTGAATGCCA	VIT_06s0004g02750.t01	-	GO:0009725(response to hormone);GO:0005634(nucleus);GO:0009734(auxin-activated signaling pathway);GO:0006355(regulation of transcription, DNA-templated);GO:0006351(transcription, DNA-templated);GO:0003677(DNA binding)	-	[K]Transcription	ARF10	2	1321-1341	1714.21	1332	118	39.3333	0	0.0215913
vvi-miR160a_R-2	TGCCTGGCTCCCTGAATGCCA	MSTRG.16604.2	-	-	-	-	-	2	1831-1851	1714.21	1842	118	39.3333	0	0.0215913
vvi-miR160a_R-2	TGCCTGGCTCCCTGAATGCCA	MSTRG.16604.1	-	-	-	-	-	2	2005-2025	1714.21	2016	118	39.3333	0	0.0215913
vvi-miR160a_R-2	TGCCTGGCTCCCTGAATGCCA	VIT_08s0040g01810.t01	-	GO:0009725(response to hormone);GO:0005634(nucleus);GO:0009734(auxin-activated signaling pathway);GO:0006355(regulation of transcription, DNA-templated);GO:0006351(transcription, DNA-templated);GO:0003677(DNA binding)	-	[K]Transcription	VIT_08s0040g01810	1	2127-2147	1917.59	2138	88	44	0	0.0204257
vvi-miR160a_R-2	TGCCTGGCTCCCTGAATGCCA	MSTRG.19169.1	-	-	-	-	-	1	2426-2446	1917.59	2437	88	44	0	0.0204257
vvi-miR160c	TGCCTGGCTCCCTGTATGCCA	VIT_13s0019g04380.t01	-	GO:0009725(response to hormone);GO:0005634(nucleus);GO:0009734(auxin-activated signaling pathway);GO:0006355(regulation of transcription, DNA-templated);GO:0006351(transcription, DNA-templated);GO:0003677(DNA binding);GO:0007389(pattern specification process);GO:0009733(response to auxin);GO:0048829(root cap development);GO:0051301(cell division)	-	[K]Transcription	ARF16	1	1507-1527	3987.71	1518	183	91.5	0	0.0254666
vvi-miR160c	TGCCTGGCTCCCTGTATGCCA	MSTRG.4521.1	-	-	-	-	-	1	1552-1572	3987.71	1563	183	91.5	0	0.0254666
vvi-miR160c	TGCCTGGCTCCCTGTATGCCA	VIT_18s0001g04180.t01	-	GO:0009725(response to hormone);GO:0005634(nucleus);GO:0009734(auxin-activated signaling pathway);GO:0006355(regulation of transcription, DNA-templated);GO:0006351(transcription, DNA-templated);GO:0003677(DNA binding)	-	-	ORF164	0.5	675-695	2309.82	686	106	53	0	0.0219795
vvi-miR160c	TGCCTGGCTCCCTGTATGCCA	MSTRG.9665.1	-	-	-	-	-	0.5	1737-1757	2309.82	1748	106	53	0	0.0219795
vvi-miR160c	TGCCTGGCTCCCTGTATGCCA	VIT_06s0004g02750.t01	-	GO:0009725(response to hormone);GO:0005634(nucleus);GO:0009734(auxin-activated signaling pathway);GO:0006355(regulation of transcription, DNA-templated);GO:0006351(transcription, DNA-templated);GO:0003677(DNA binding)	-	[K]Transcription	ARF10	1	1321-1341	1714.21	1332	118	39.3333	0	0.0254666
vvi-miR160c	TGCCTGGCTCCCTGTATGCCA	MSTRG.16604.2	-	-	-	-	-	1	1831-1851	1714.21	1842	118	39.3333	0	0.0254666
vvi-miR160c	TGCCTGGCTCCCTGTATGCCA	MSTRG.16604.1	-	-	-	-	-	1	2005-2025	1714.21	2016	118	39.3333	0	0.0254666
vvi-miR160c	TGCCTGGCTCCCTGTATGCCA	VIT_08s0040g01810.t01	-	GO:0009725(response to hormone);GO:0005634(nucleus);GO:0009734(auxin-activated signaling pathway);GO:0006355(regulation of transcription, DNA-templated);GO:0006351(transcription, DNA-templated);GO:0003677(DNA binding)	-	[K]Transcription	VIT_08s0040g01810	0.5	2127-2147	1917.59	2138	88	44	0	0.0219795
vvi-miR160c	TGCCTGGCTCCCTGTATGCCA	MSTRG.19169.1	-	-	-	-	-	0.5	2426-2446	1917.59	2437	88	44	0	0.0219795
vvi-miR162	TCGATAAACCTCTGCATCCAG	VIT_15s0048g02380.t01	-	GO:0016442(RISC complex);GO:0030422(production of siRNA involved in RNA interference);GO:0004525(ribonuclease III activity);GO:0090502(RNA phosphodiester bond hydrolysis, endonucleolytic);GO:0006396(RNA processing);GO:0003723(RNA binding);GO:0016787(hydrolase activity);GO:0005737(cytoplasm);GO:0005524(ATP binding);GO:0005634(nucleus);GO:0003677(DNA binding);GO:0016891(endoribonuclease activity, p…	-	[K]Transcription ;[L]Replication, recombination and repair	DCL1	2	3250-3271	4020.39	3261	369	92.25	0	0.0130113
vvi-miR162	TCGATAAACCTCTGCATCCAG	MSTRG.7256.2	-	-	-	-	-	2	3871-3892	4020.39	3882	369	92.25	0	0.0130113
vvi-miR162	TCGATAAACCTCTGCATCCAG	MSTRG.7256.1	-	-	-	-	-	2	3871-3892	4020.39	3882	369	92.25	0	0.0130113
vvi-miR164a	TGGAGAAGCAGGGCACGTGCA	VIT_14s0108g01070.t01	-	GO:0005634(nucleus);GO:0006355(regulation of transcription, DNA-templated);GO:0006351(transcription, DNA-templated);GO:0003677(DNA binding)	-	-	VIT_14s0108g01070	4	815-835	414.024	826	19	9.5	0	0.0354707
vvi-miR164a	TGGAGAAGCAGGGCACGTGCA	MSTRG.6725.2	-	-	-	-	-	4	969-989	414.024	980	19	9.5	0	0.0354707
vvi-miR166a_R+2_1	TCGGACCAGGCTTCATTCCCC	VIT_04s0008g03250.t01	-	GO:0008289(lipid binding);GO:0005634(nucleus);GO:0003677(DNA binding)	-	[K]Transcription	ATHB-8	3	554-574	1111.33	565	102	25.5	0	0.0316352
vvi-miR166a_R+2_1	TCGGACCAGGCTTCATTCCCC	MSTRG.14191.1	-	-	-	-	-	3	1082-1102	1111.33	1093	102	25.5	0	0.0316352
vvi-miR166a_R+2_1	TCGGACCAGGCTTCATTCCCC	VIT_09s0002g03740.t01	-	GO:0008289(lipid binding);GO:0005634(nucleus);GO:0003677(DNA binding)	-	[K]Transcription	ATHB-15	2.5	1099-1119	1111.33	1110	102	25.5	0	0.00790597
vvi-miR166a_R+2_1	TCGGACCAGGCTTCATTCCCC	MSTRG.20266.1	-	-	-	-	-	2.5	1358-1378	1111.33	1369	102	25.5	0	0.00790597
vvi-miR166a_R+2_1	TCGGACCAGGCTTCATTCCCC	VIT_10s0003g04670.t01	-	GO:0008289(lipid binding);GO:0005634(nucleus);GO:0003677(DNA binding)	-	[K]Transcription	VIT_10s0003g04670	3	582-602	1154.91	593	53	26.5	0	0.0316352
vvi-miR166a_R+2_1	TCGGACCAGGCTTCATTCCCC	MSTRG.1647.1	-	-	-	-	-	3	777-797	1154.91	788	53	26.5	0	0.0316352
vvi-miR166a_R+2_1	TCGGACCAGGCTTCATTCCCC	VIT_13s0019g04320.t01	-	GO:0008289(lipid binding);GO:0005634(nucleus);GO:0003677(DNA binding)	-	-	VIT_13s0019g04320	3	569-589	1852.21	580	85	42.5	0	0.0316352
vvi-miR166a_R+2_1	TCGGACCAGGCTTCATTCCCC	MSTRG.4516.1	-	-	-	-	-	3	1008-1028	1852.21	1019	85	42.5	0	0.0316352
vvi-miR166a_R+2_1	TCGGACCAGGCTTCATTCCCC	VIT_06s0004g02800.t01	-	GO:0008289(lipid binding);GO:0005634(nucleus);GO:0003677(DNA binding)	-	[K]Transcription	REV	3	568-588	5229.78	579	360	120	0	0.0316352
vvi-miR166a_R+2_1	TCGGACCAGGCTTCATTCCCC	MSTRG.16608.1	-	-	-	-	-	3	1179-1199	5229.78	1190	360	120	0	0.0316352
vvi-miR166a_R+2_1	TCGGACCAGGCTTCATTCCCC	MSTRG.16608.2	-	-	-	-	-	3	1314-1334	5229.78	1325	360	120	0	0.0316352
vvi-miR166a_R+2_2	TCGGACCAGGCTTCATTCCTC	VIT_04s0008g03250.t01	-	GO:0008289(lipid binding);GO:0005634(nucleus);GO:0003677(DNA binding)	-	[K]Transcription	ATHB-8	3	554-574	1111.33	565	102	25.5	0	0.0316352
vvi-miR166a_R+2_2	TCGGACCAGGCTTCATTCCTC	MSTRG.14191.1	-	-	-	-	-	3	1082-1102	1111.33	1093	102	25.5	0	0.0316352
vvi-miR166a_R+2_2	TCGGACCAGGCTTCATTCCTC	VIT_09s0002g03740.t01	-	GO:0008289(lipid binding);GO:0005634(nucleus);GO:0003677(DNA binding)	-	[K]Transcription	ATHB-15	2.5	1099-1119	1111.33	1110	102	25.5	0	0.00790597
vvi-miR166a_R+2_2	TCGGACCAGGCTTCATTCCTC	MSTRG.20266.1	-	-	-	-	-	2.5	1358-1378	1111.33	1369	102	25.5	0	0.00790597
vvi-miR166a_R+2_2	TCGGACCAGGCTTCATTCCTC	VIT_10s0003g04670.t01	-	GO:0008289(lipid binding);GO:0005634(nucleus);GO:0003677(DNA binding)	-	[K]Transcription	VIT_10s0003g04670	3	582-602	1154.91	593	53	26.5	0	0.0316352
vvi-miR166a_R+2_2	TCGGACCAGGCTTCATTCCTC	MSTRG.1647.1	-	-	-	-	-	3	777-797	1154.91	788	53	26.5	0	0.0316352
vvi-miR166a_R+2_2	TCGGACCAGGCTTCATTCCTC	VIT_13s0019g04320.t01	-	GO:0008289(lipid binding);GO:0005634(nucleus);GO:0003677(DNA binding)	-	-	VIT_13s0019g04320	3	569-589	1852.21	580	85	42.5	0	0.0316352
vvi-miR166a_R+2_2	TCGGACCAGGCTTCATTCCTC	MSTRG.4516.1	-	-	-	-	-	3	1008-1028	1852.21	1019	85	42.5	0	0.0316352
vvi-miR166a_R+2_2	TCGGACCAGGCTTCATTCCTC	VIT_06s0004g02800.t01	-	GO:0008289(lipid binding);GO:0005634(nucleus);GO:0003677(DNA binding)	-	[K]Transcription	REV	3	568-588	5229.78	579	360	120	0	0.0316352
vvi-miR166a_R+2_2	TCGGACCAGGCTTCATTCCTC	MSTRG.16608.1	-	-	-	-	-	3	1179-1199	5229.78	1190	360	120	0	0.0316352
vvi-miR166a_R+2_2	TCGGACCAGGCTTCATTCCTC	MSTRG.16608.2	-	-	-	-	-	3	1314-1334	5229.78	1325	360	120	0	0.0316352
vvi-miR168	TCGCTTGGTGCAGGTCGGGAA	VIT_17s0053g00680.t01	-	GO:0031047(gene silencing by RNA);GO:0003676(nucleic acid binding)	-	[J]Translation, ribosomal structure and biogenesis	VIT_17s0053g00680	4	664-684	784.467	675	36	18	0	0.0110508
vvi-miR168	TCGCTTGGTGCAGGTCGGGAA	MSTRG.9343.1	-	-	-	-	-	4	1499-1519	784.467	1510	36	18	0	0.0110508
vvi-miR169a	CAGCCAAGGATGACTTGCCGG	MSTRG.19941.3	-	-	-	-	-	4	1341-1361	305.071	1352	35	7	0	0.040815
vvi-miR169a	CAGCCAAGGATGACTTGCCGG	VIT_08s0007g08250.t01	-	GO:0016602(CCAAT-binding factor complex);GO:0006355(regulation of transcription, DNA-templated);GO:0003700(transcription factor activity, sequence-specific DNA binding);GO:0003677(DNA binding)	-	[K]Transcription	VIT_08s0007g08250	4	1502-1522	305.071	1513	35	7	0	0.040815
vvi-miR169a	CAGCCAAGGATGACTTGCCGG	MSTRG.2039.4	-	-	-	-	-	3.5	1199-1219	37.3556	1210	6	0.857143	0	0.0343217
vvi-MIR169b-p3	GGTTAGTCATCCTTGGCTCAT	MSTRG.2728.1	-	-	-	-	-	4	139-160	108.954	151	5	2.5	0	0.040815
vvi-MIR169b-p3	GGTTAGTCATCCTTGGCTCAT	ENSRNA049468144-T1	-	-	-	-	MIR169_2	4	9-30	108.954	21	5	2.5	0	0.040815
vvi-miR169d	CAGCCAAGAATGATTTGCCGG	MSTRG.19941.3	-	-	-	-	-	2	1341-1361	305.071	1352	35	7	0	0.0300967
vvi-miR169d	CAGCCAAGAATGATTTGCCGG	VIT_08s0007g08250.t01	-	GO:0016602(CCAAT-binding factor complex);GO:0006355(regulation of transcription, DNA-templated);GO:0003700(transcription factor activity, sequence-specific DNA binding);GO:0003677(DNA binding)	-	[K]Transcription	VIT_08s0007g08250	2	1502-1522	305.071	1513	35	7	0	0.0300967
vvi-miR169e_R-2	TAGCCAAGGATGACTTGCCT	MSTRG.19941.3	-	-	-	-	-	3	1342-1361	305.071	1352	35	7	0	0.0350879
vvi-miR169e_R-2	TAGCCAAGGATGACTTGCCT	VIT_08s0007g08250.t01	-	GO:0016602(CCAAT-binding factor complex);GO:0006355(regulation of transcription, DNA-templated);GO:0003700(transcription factor activity, sequence-specific DNA binding);GO:0003677(DNA binding)	-	[K]Transcription	VIT_08s0007g08250	3	1503-1522	305.071	1513	35	7	0	0.0350879
vvi-miR169e_R-2	TAGCCAAGGATGACTTGCCT	MSTRG.2039.4	-	-	-	-	-	2.5	1200-1219	37.3556	1210	6	0.857143	0	0.0350879
vvi-miR169f	CAGCCAAGGATGACTTGCCGA	MSTRG.19941.3	-	-	-	-	-	4	1340-1361	305.071	1352	35	7	0	0.0246928
vvi-miR169f	CAGCCAAGGATGACTTGCCGA	VIT_08s0007g08250.t01	-	GO:0016602(CCAAT-binding factor complex);GO:0006355(regulation of transcription, DNA-templated);GO:0003700(transcription factor activity, sequence-specific DNA binding);GO:0003677(DNA binding)	-	[K]Transcription	VIT_08s0007g08250	4	1501-1522	305.071	1513	35	7	0	0.0246928
vvi-miR169f	CAGCCAAGGATGACTTGCCGA	MSTRG.2039.4	-	-	-	-	-	3	1199-1219	37.3556	1210	6	0.857143	0	0.0246928
vvi-miR169l_L+1R-1	TGAGCCAAGGATGACTTGCCG	VIT_01s0011g05560.t01	jasmonate ZIM domain-containing protein	GO:2000022(regulation of jasmonic acid mediated signaling pathway);GO:1903507(negative regulation of nucleic acid-templated transcription);GO:0031347(regulation of defense response);GO:0009611(response to wounding);GO:0003714(transcription corepressor activity);GO:0005634(nucleus)	ko04075(Plant hormone signal transduction)	[S]Function unknown	VIT_01s0011g05560	4	1148-1168	5404.11	1159	248	124	0	0.0461296
vvi-miR169l_L+1R-1	TGAGCCAAGGATGACTTGCCG	MSTRG.439.1	-	-	-	-	-	4	1242-1262	5404.11	1253	248	124	0	0.0461296
vvi-miR169m_L+1R-1	TGAGCCAAGGATGACTTGCCG	VIT_01s0011g05560.t01	jasmonate ZIM domain-containing protein	GO:2000022(regulation of jasmonic acid mediated signaling pathway);GO:1903507(negative regulation of nucleic acid-templated transcription);GO:0031347(regulation of defense response);GO:0009611(response to wounding);GO:0003714(transcription corepressor activity);GO:0005634(nucleus)	ko04075(Plant hormone signal transduction)	[S]Function unknown	VIT_01s0011g05560	4	1148-1168	5404.11	1159	248	124	0	0.0461296
vvi-miR169m_L+1R-1	TGAGCCAAGGATGACTTGCCG	MSTRG.439.1	-	-	-	-	-	4	1242-1262	5404.11	1253	248	124	0	0.0461296
vvi-miR169o_L+1R-1	TGAGCCAAGGATGACTTGCCG	VIT_01s0011g05560.t01	jasmonate ZIM domain-containing protein	GO:2000022(regulation of jasmonic acid mediated signaling pathway);GO:1903507(negative regulation of nucleic acid-templated transcription);GO:0031347(regulation of defense response);GO:0009611(response to wounding);GO:0003714(transcription corepressor activity);GO:0005634(nucleus)	ko04075(Plant hormone signal transduction)	[S]Function unknown	VIT_01s0011g05560	4	1148-1168	5404.11	1159	248	124	0	0.0461296
vvi-miR169o_L+1R-1	TGAGCCAAGGATGACTTGCCG	MSTRG.439.1	-	-	-	-	-	4	1242-1262	5404.11	1253	248	124	0	0.0461296
vvi-miR169t_R+1	CGAGTCAAGGATGACTTGCCGA	VIT_01s0011g05560.t01	jasmonate ZIM domain-containing protein	GO:2000022(regulation of jasmonic acid mediated signaling pathway);GO:1903507(negative regulation of nucleic acid-templated transcription);GO:0031347(regulation of defense response);GO:0009611(response to wounding);GO:0003714(transcription corepressor activity);GO:0005634(nucleus)	ko04075(Plant hormone signal transduction)	[S]Function unknown	VIT_01s0011g05560	4	1148-1168	5404.11	1159	248	124	0	0.00554076
vvi-miR169t_R+1	CGAGTCAAGGATGACTTGCCGA	MSTRG.439.1	-	-	-	-	-	4	1242-1262	5404.11	1253	248	124	0	0.00554076
vvi-miR169v	AAGCCAAGGATGAATTGCCGG	MSTRG.19941.3	-	-	-	-	-	3	1341-1361	305.071	1352	35	7	0	0.0281702
vvi-miR169v	AAGCCAAGGATGAATTGCCGG	VIT_08s0007g08250.t01	-	GO:0016602(CCAAT-binding factor complex);GO:0006355(regulation of transcription, DNA-templated);GO:0003700(transcription factor activity, sequence-specific DNA binding);GO:0003677(DNA binding)	-	[K]Transcription	VIT_08s0007g08250	3	1502-1522	305.071	1513	35	7	0	0.0281702
vvi-miR169v	AAGCCAAGGATGAATTGCCGG	MSTRG.2039.4	-	-	-	-	-	1.5	1199-1219	37.3556	1210	6	0.857143	0	0.0327875
vvi-miR169x_R-1	TAGCCAAGGATGACTTGCCT	MSTRG.19941.3	-	-	-	-	-	3	1342-1361	305.071	1352	35	7	0	0.0350879
vvi-miR169x_R-1	TAGCCAAGGATGACTTGCCT	VIT_08s0007g08250.t01	-	GO:0016602(CCAAT-binding factor complex);GO:0006355(regulation of transcription, DNA-templated);GO:0003700(transcription factor activity, sequence-specific DNA binding);GO:0003677(DNA binding)	-	[K]Transcription	VIT_08s0007g08250	3	1503-1522	305.071	1513	35	7	0	0.0350879
vvi-miR169x_R-1	TAGCCAAGGATGACTTGCCT	MSTRG.2039.4	-	-	-	-	-	2.5	1200-1219	37.3556	1210	6	0.857143	0	0.0350879
vvi-miR171a	TGATTGAGCCGTGCCAATATC	VIT_02s0154g00400.t01	-	GO:0006355(regulation of transcription, DNA-templated);GO:0003700(transcription factor activity, sequence-specific DNA binding);GO:0005634(nucleus);GO:0030154(cell differentiation);GO:0043565(sequence-specific DNA binding);GO:0006351(transcription, DNA-templated)	-	[S]Function unknown	VIT_02s0154g00400	1	507-527	450.342	518	31	10.3333	0	0.0354707
vvi-miR171a	TGATTGAGCCGTGCCAATATC	MSTRG.12680.2	-	-	-	-	-	1	1627-1647	450.342	1638	31	10.3333	0	0.0354707
vvi-miR171a	TGATTGAGCCGTGCCAATATC	MSTRG.12680.1	-	-	-	-	-	1	1720-1740	450.342	1731	31	10.3333	0	0.0354707
vvi-miR171a	TGATTGAGCCGTGCCAATATC	VIT_04s0023g01380.t01	-	GO:0006355(regulation of transcription, DNA-templated);GO:0003700(transcription factor activity, sequence-specific DNA binding);GO:0005634(nucleus);GO:0030154(cell differentiation);GO:0043565(sequence-specific DNA binding);GO:0006351(transcription, DNA-templated);GO:0048831(regulation of shoot system development)	-	[K]Transcription	VIT_04s0023g01380	1	656-676	6929.46	667	159	159	0	0.0354707
vvi-miR171h_1ss12CT	TGGTTGAGCCGTGCCAATATC	VIT_02s0154g00400.t01	-	GO:0006355(regulation of transcription, DNA-templated);GO:0003700(transcription factor activity, sequence-specific DNA binding);GO:0005634(nucleus);GO:0030154(cell differentiation);GO:0043565(sequence-specific DNA binding);GO:0006351(transcription, DNA-templated)	-	[S]Function unknown	VIT_02s0154g00400	2	507-527	450.342	518	31	10.3333	0	0.0300967
vvi-miR171h_1ss12CT	TGGTTGAGCCGTGCCAATATC	MSTRG.12680.2	-	-	-	-	-	2	1627-1647	450.342	1638	31	10.3333	0	0.0300967
vvi-miR171h_1ss12CT	TGGTTGAGCCGTGCCAATATC	MSTRG.12680.1	-	-	-	-	-	2	1720-1740	450.342	1731	31	10.3333	0	0.0300967
vvi-miR171h_1ss12CT	TGGTTGAGCCGTGCCAATATC	VIT_04s0023g01380.t01	-	GO:0006355(regulation of transcription, DNA-templated);GO:0003700(transcription factor activity, sequence-specific DNA binding);GO:0005634(nucleus);GO:0030154(cell differentiation);GO:0043565(sequence-specific DNA binding);GO:0006351(transcription, DNA-templated);GO:0048831(regulation of shoot system development)	-	[K]Transcription	VIT_04s0023g01380	2	656-676	6929.46	667	159	159	0	0.0300967
vvi-MIR172a-p3_1ss3TA	TGAGAATCTTGATGATGCTAC	VIT_06s0004g03590.t01	-	GO:0007275(multicellular organism development);GO:0005634(nucleus);GO:0006355(regulation of transcription, DNA-templated);GO:0006351(transcription, DNA-templated);GO:0003677(DNA binding);GO:0003700(transcription factor activity, sequence-specific DNA binding)	-	[K]Transcription	RAP2.7	2	1438-1458	1656.1	1449	38	38	0	0.00869312
vvi-MIR172b-p3_1ss3TA	TGAGAATCTTGATGATGCTAC	VIT_06s0004g03590.t01	-	GO:0007275(multicellular organism development);GO:0005634(nucleus);GO:0006355(regulation of transcription, DNA-templated);GO:0006351(transcription, DNA-templated);GO:0003677(DNA binding);GO:0003700(transcription factor activity, sequence-specific DNA binding)	-	[K]Transcription	RAP2.7	2	1438-1458	1656.1	1449	38	38	0	0.00869312
vvi-miR172c	GGAATCTTGATGATGCTGCAG	VIT_13s0019g03550.t01	-	GO:0007275(multicellular organism development);GO:0005634(nucleus);GO:0006355(regulation of transcription, DNA-templated);GO:0006351(transcription, DNA-templated);GO:0003677(DNA binding);GO:0003700(transcription factor activity, sequence-specific DNA binding)	-	[K]Transcription	VIT_13s0019g03550	1	1304-1324	1677.89	1315	77	38.5	0	0.0204257
vvi-miR172c	GGAATCTTGATGATGCTGCAG	MSTRG.4463.1	-	-	-	-	-	1	1574-1594	1677.89	1585	77	38.5	0	0.0204257
vvi-miR172d_L-2	AGAATCTTGATGATGCTGCAT	VIT_13s0019g03550.t01	-	GO:0007275(multicellular organism development);GO:0005634(nucleus);GO:0006355(regulation of transcription, DNA-templated);GO:0006351(transcription, DNA-templated);GO:0003677(DNA binding);GO:0003700(transcription factor activity, sequence-specific DNA binding)	-	[K]Transcription	VIT_13s0019g03550	3	1304-1324	1677.89	1315	77	38.5	0	0.0177006
vvi-miR172d_L-2	AGAATCTTGATGATGCTGCAT	MSTRG.4463.1	-	-	-	-	-	3	1574-1594	1677.89	1585	77	38.5	0	0.0177006
vvi-miR2111-5p	TAATCTGCATCCTGAGGTCTA	MSTRG.6354.5	-	-	-	-	-	1.5	451-472	43.5815	463	5	1	0	0.0235309
vvi-miR2111-5p	TAATCTGCATCCTGAGGTCTA	MSTRG.6354.3	-	-	-	-	-	1.5	664-685	43.5815	676	5	1	0	0.0235309
vvi-miR2950-5p	TTCCATCTCTTGCACACTGGA	VIT_04s0008g03190.t01	-	GO:0031146(SCF-dependent proteasomal ubiquitin-dependent protein catabolic process);GO:0004842(ubiquitin-protein transferase activity);GO:0016567(protein ubiquitination)	-	[S]Function unknown	VIT_04s0008g03190	2.5	149-169	217.908	160	10	5	0	0.00790597
vvi-miR2950-5p	TTCCATCTCTTGCACACTGGA	MSTRG.14183.1	-	-	-	-	-	2.5	314-334	217.908	325	10	5	0	0.00790597
vvi-miR319e	TTTGGACTGAAGGGAGCTCCT	VIT_13s0067g01630.t01	-	GO:0005634(nucleus);GO:0030154(cell differentiation);GO:0006357(regulation of transcription from RNA polymerase II promoter);GO:0044212(transcription regulatory region DNA binding);GO:0043565(sequence-specific DNA binding);GO:0001135(transcription factor activity, RNA polymerase II transcription factor recruiting);GO:0000981(RNA polymerase II transcription factor activity, sequence-specific DNA b…	-	[K]Transcription	VIT_13s0067g01630	4	1370-1390	348.652	1381	8	8	0	0.0354707
vvi-miR3623-5p	TCACAAGTTCATCCAAGCACCA	VIT_19s0014g02630.t01	-	GO:0005783(endoplasmic reticulum);GO:0005886(plasma membrane);GO:0016021(integral component of membrane);GO:0016020(membrane);GO:0010155(regulation of proton transport)	-	-	VIT_19s0014g02630	4	336-356	174.326	347	8	4	0	0.0219795
vvi-miR3623-5p	TCACAAGTTCATCCAAGCACCA	VIT_18s0041g01650.t01	-	GO:0007165(signal transduction);GO:0043531(ADP binding)	-	-	VIT_18s0041g01650	4	277-298	610.141	289	14	14	0	0.0219795
vvi-miR3624-3p	TCAGGGCAGCAGCATACTACT	VIT_00s0194g00300.t01	-	GO:0046916(cellular transition metal ion homeostasis);GO:0030001(metal ion transport);GO:0046914(transition metal ion binding);GO:0005737(cytoplasm)	-	[S]Function unknown	VIT_00s0194g00300	0	258-278	1002.37	269	23	23	0	0.0118355
vvi-miR3624-3p	TCAGGGCAGCAGCATACTACT	VIT_00s0259g00100.t01	-	GO:0046916(cellular transition metal ion homeostasis);GO:0030001(metal ion transport);GO:0046914(transition metal ion binding);GO:0046872(metal ion binding);GO:0005737(cytoplasm)	-	[S]Function unknown	VIT_00s0259g00100	4	211-231	17656.7	222	2362	405.143	0	0.0514148
vvi-miR3624-3p	TCAGGGCAGCAGCATACTACT	MSTRG.21301.1	-	-	-	-	-	4	317-337	1365.55	328	94	31.3333	0	0.0514148
vvi-miR3624-3p	TCAGGGCAGCAGCATACTACT	MSTRG.21301.2	-	-	-	-	-	4	322-342	1365.55	333	94	31.3333	0	0.0514148
vvi-miR3624-3p	TCAGGGCAGCAGCATACTACT	VIT_00s0259g00070.t01	-	GO:0046916(cellular transition metal ion homeostasis);GO:0030001(metal ion transport);GO:0046914(transition metal ion binding);GO:0046872(metal ion binding);GO:0005737(cytoplasm)	-	[S]Function unknown	VIT_00s0259g00070	4	205-225	17517.3	216	2346	401.943	0	0.0514148
vvi-miR3624-3p	TCAGGGCAGCAGCATACTACT	VIT_00s0194g00330.t01	-	GO:0046916(cellular transition metal ion homeostasis);GO:0030001(metal ion transport);GO:0046914(transition metal ion binding);GO:0005737(cytoplasm)	-	-	VIT_00s0194g00330	4	447-467	1365.55	458	94	31.3333	0	0.0514148
vvi-miR3624-3p	TCAGGGCAGCAGCATACTACT	MSTRG.21654.5	-	-	-	-	-	4	244-264	17639.3	255	2360	404.743	0	0.0514148
vvi-miR3624-3p	TCAGGGCAGCAGCATACTACT	MSTRG.21654.3	-	-	-	-	-	4	310-330	17534.7	321	2348	402.343	0	0.0514148
vvi-miR3624-3p	TCAGGGCAGCAGCATACTACT	MSTRG.21654.2	-	-	-	-	-	4	484-504	17778.8	495	2376	407.943	0	0.0514148
vvi-miR3624-3p	TCAGGGCAGCAGCATACTACT	MSTRG.21654.4	-	-	-	-	-	4	568-588	17935.7	579	2394	411.543	0	0.0514148
vvi-miR3624-3p	TCAGGGCAGCAGCATACTACT	MSTRG.21654.1	-	-	-	-	-	4	455-475	17404	466	2333	399.343	0	0.0514148
vvi-miR3624-3p	TCAGGGCAGCAGCATACTACT	VIT_00s0753g00010.t01	-	GO:0046916(cellular transition metal ion homeostasis);GO:0030001(metal ion transport);GO:0046914(transition metal ion binding);GO:0046872(metal ion binding);GO:0005737(cytoplasm)	-	-	VIT_00s0753g00010	4	132-152	2469.62	143	170	56.6667	0	0.0514148
vvi-miR3624-3p	TCAGGGCAGCAGCATACTACT	MSTRG.22503.2	-	-	-	-	-	4	164-184	2469.62	175	170	56.6667	0	0.0514148
vvi-miR3624-3p	TCAGGGCAGCAGCATACTACT	MSTRG.22503.1	-	-	-	-	-	4	776-796	2469.62	787	170	56.6667	0	0.0514148
vvi-miR3632-3p	TTTCCCAGACCCCCAATACCAA	MSTRG.4083.3	-	-	-	-	-	2	671-692	363.179	683	25	8.33333	0	0.0173107
vvi-miR3634-3p	TTTCCGACTCGCACTCATGCCGT	MSTRG.12158.3	-	-	-	-	-	2.5	23-44	3486.52	35	160	80	0	0.0427164
vvi-miR3634-3p	TTTCCGACTCGCACTCATGCCGT	MSTRG.12158.7	-	-	-	-	-	2.5	129-150	3486.52	141	160	80	0	0.0427164
vvi-miR3634-3p	TTTCCGACTCGCACTCATGCCGT	MSTRG.12156.1	-	-	-	-	-	2.5	102-123	10939	114	251	251	0	0.0427164
vvi-miR3634-3p	TTTCCGACTCGCACTCATGCCGT	MSTRG.12156.2	-	-	-	-	-	2.5	100-121	4140.24	112	190	95	0	0.0427164
vvi-miR3634-3p	TTTCCGACTCGCACTCATGCCGT	MSTRG.12157.1	-	-	-	-	-	2.5	126-147	5404.11	138	124	124	0	0.0427164
vvi-miR3634-3p	TTTCCGACTCGCACTCATGCCGT	MSTRG.12156.3	-	-	-	-	-	2.5	100-121	4140.24	112	190	95	0	0.0427164
vvi-miR3634-3p	TTTCCGACTCGCACTCATGCCGT	MSTRG.12158.1	-	-	-	-	-	2.5	130-151	80429.7	142	3691	1845.5	0	0.0427164
vvi-miR3634-3p	TTTCCGACTCGCACTCATGCCGT	VIT_19s0085g00430.t01	-	GO:0016021(integral component of membrane);GO:0016020(membrane)	-	-	VIT_19s0085g00430	2.5	86-107	25669.5	98	589	589	0	0.0427164
vvi-miR3634-3p	TTTCCGACTCGCACTCATGCCGT	MSTRG.12158.2	-	-	-	-	-	2.5	109-130	80429.7	121	3691	1845.5	0	0.0427164
vvi-miR3634-3p	TTTCCGACTCGCACTCATGCCGT	MSTRG.12940.6	-	-	-	-	-	3.5	157-178	276.016	169	19	6.33333	0	0.0312508
vvi-miR3634-3p	TTTCCGACTCGCACTCATGCCGT	MSTRG.12940.4	-	-	-	-	-	3.5	157-178	276.016	169	19	6.33333	0	0.0312508
vvi-miR3634-3p	TTTCCGACTCGCACTCATGCCGT	MSTRG.12940.3	-	-	-	-	-	3.5	157-178	276.016	169	19	6.33333	0	0.0312508
vvi-miR3634-3p	TTTCCGACTCGCACTCATGCCGT	MSTRG.12926.1	-	-	-	-	-	3.5	42-63	2179.08	54	50	50	0	0.0312508
vvi-miR3635-3p	ATTATGTCCCACACATGCCTC	VIT_17s0000g05850.t01	-	GO:0042626(ATPase activity, coupled to transmembrane movement of substances);GO:0006869(lipid transport);GO:0016887(ATPase activity);GO:0055085(transmembrane transport);GO:0043231(intracellular membrane-bounded organelle);GO:0005524(ATP binding);GO:0000166(nucleotide binding);GO:0016021(integral component of membrane);GO:0016020(membrane);GO:0006810(transport);GO:0005215(transporter activity)	-	[S]Function unknown	VIT_17s0000g05850	0	2144-2164	363.179	2155	50	8.33333	0	0.040815
vvi-miR3635-3p	ATTATGTCCCACACATGCCTC	MSTRG.8945.4	-	-	-	-	-	0	2238-2258	363.179	2249	50	8.33333	0	0.040815
vvi-miR3635-3p	ATTATGTCCCACACATGCCTC	MSTRG.8945.3	-	-	-	-	-	0	2395-2415	363.179	2406	50	8.33333	0	0.040815
vvi-miR3635-3p	ATTATGTCCCACACATGCCTC	MSTRG.8945.2	-	-	-	-	-	0	2442-2462	363.179	2453	50	8.33333	0	0.040815
vvi-miR3635-3p	ATTATGTCCCACACATGCCTC	MSTRG.8945.5	-	-	-	-	-	0	2444-2464	363.179	2455	50	8.33333	0	0.040815
vvi-miR3635-3p	ATTATGTCCCACACATGCCTC	MSTRG.8945.1	-	-	-	-	-	0	2520-2540	363.179	2531	50	8.33333	0	0.040815
vvi-miR393a_R+1	TCCAAAGGGATCGCATTGATCC	VIT_14s0068g01330.t01	-	GO:0016740(transferase activity);GO:0030170(pyridoxal phosphate binding);GO:0016021(integral component of membrane);GO:0016020(membrane);GO:0009058(biosynthetic process);GO:0008152(metabolic process);GO:0003824(catalytic activity)	-	[S]Function unknown	VIT_14s0068g01330	2.5	1925-1946	51077.5	1937	1172	1172	0	0.00396083
vvi-miR393a_R+1	TCCAAAGGGATCGCATTGATCC	VIT_05s0029g00390.t01	-	GO:0046983(protein dimerization activity)	-	[K]Transcription	VIT_05s0029g00390	4	84-105	87.163	96	4	2	0	0.00829962
vvi-miR393a_R+1	TCCAAAGGGATCGCATTGATCC	VIT_07s0104g01320.t01	transport inhibitor response 1	GO:0009734(auxin-activated signaling pathway);GO:0000822(inositol hexakisphosphate binding)	ko04075(Plant hormone signal transduction)	[S]Function unknown	VIT_07s0104g01320	2	1505-1527	7583.18	1518	174	174	0	0.0173107
vvi-miR394a_R-2	TTGGCATTCTGTCCACCTCC	VIT_01s0010g03730.t01	-	GO:0060776(simple leaf morphogenesis);GO:0010928(regulation of auxin mediated signaling pathway);GO:0010305(leaf vascular tissue pattern formation);GO:0031146(SCF-dependent proteasomal ubiquitin-dependent protein catabolic process);GO:0004842(ubiquitin-protein transferase activity);GO:0016567(protein ubiquitination);GO:0016021(integral component of membrane);GO:0016020(membrane)	-	[S]Function unknown	VIT_01s0010g03730	1	1199-1218	2614.89	1209	60	60	0	0.00514602
vvi-miR394b	TTGGCATTCTGTCCACCTCC	VIT_01s0010g03730.t01	-	GO:0060776(simple leaf morphogenesis);GO:0010928(regulation of auxin mediated signaling pathway);GO:0010305(leaf vascular tissue pattern formation);GO:0031146(SCF-dependent proteasomal ubiquitin-dependent protein catabolic process);GO:0004842(ubiquitin-protein transferase activity);GO:0016567(protein ubiquitination);GO:0016021(integral component of membrane);GO:0016020(membrane)	-	[S]Function unknown	VIT_01s0010g03730	1	1199-1218	2614.89	1209	60	60	0	0.00514602
vvi-miR395a	CTGAAGTGTTTGGGGGAACTC	VIT_05s0020g04210.t01	3'-phosphoadenosine 5'-phosphosulfate synthase	GO:0016310(phosphorylation);GO:0000103(sulfate assimilation);GO:0004781(sulfate adenylyltransferase (ATP) activity);GO:0004020(adenylylsulfate kinase activity)	ko00920(Sulfur metabolism);ko00230(Purine metabolism);ko00450(Selenocompound metabolism);ko00261(Monobactam biosynthesis)	[P]Inorganic ion transport and metabolism	VIT_05s0020g04210	3.5	365-385	5404.11	376	124	124	0	0.0281702
vvi-miR396a_R-1	TTCCACAGCTTTCTTGAACT	VIT_00s0494g00010.t01	-	GO:0032502(developmental process);GO:0006351(transcription, DNA-templated);GO:0005634(nucleus);GO:0005524(ATP binding);GO:0006355(regulation of transcription, DNA-templated)	-	[K]Transcription	VIT_00s0494g00010	3	1067-1087	130.745	1077	3	3	0	0.0521674
vvi-miR396a_R-1	TTCCACAGCTTTCTTGAACT	VIT_15s0048g01740.t01	-	GO:0032502(developmental process);GO:0006351(transcription, DNA-templated);GO:0005634(nucleus);GO:0005524(ATP binding);GO:0006355(regulation of transcription, DNA-templated)	-	[K]Transcription	AtGRF9	3	587-607	871.63	597	40	20	0	0.0521674
vvi-miR396a_R-1	TTCCACAGCTTTCTTGAACT	MSTRG.7202.2	-	-	-	-	-	3	812-832	871.63	822	40	20	0	0.0521674
vvi-miR396a_R-1	TTCCACAGCTTTCTTGAACT	VIT_18s0001g08650.t01	-	GO:0032502(developmental process);GO:0006351(transcription, DNA-templated);GO:0005634(nucleus);GO:0005524(ATP binding);GO:0006355(regulation of transcription, DNA-templated)	-	[K]Transcription	VIT_18s0001g08650	3	972-992	130.745	982	3	3	0	0.0521674
vvi-miR396a_R-1	TTCCACAGCTTTCTTGAACT	VIT_07s0191g00220.t01	-	GO:0005730(nucleolus);GO:0003723(RNA binding);GO:0006396(RNA processing);GO:0016787(hydrolase activity);GO:0004386(helicase activity);GO:0004004(ATP-dependent RNA helicase activity);GO:0003676(nucleic acid binding);GO:0005737(cytoplasm);GO:0005524(ATP binding);GO:0000166(nucleotide binding);GO:0046872(metal ion binding)	-	[S]Function unknown	VIT_07s0191g00220	3	494-513	552.033	504	38	12.6667	0	0.0521674
vvi-miR396a_R-1	TTCCACAGCTTTCTTGAACT	MSTRG.18241.2	-	-	-	-	-	3	551-570	552.033	561	38	12.6667	0	0.0521674
vvi-miR396a_R-1	TTCCACAGCTTTCTTGAACT	MSTRG.18241.3	-	-	-	-	-	3	625-644	552.033	635	38	12.6667	0	0.0521674
vvi-miR396b_R+1_1	TTCCACAGCTTTCTTGAACTG	VIT_00s0494g00010.t01	-	GO:0032502(developmental process);GO:0006351(transcription, DNA-templated);GO:0005634(nucleus);GO:0005524(ATP binding);GO:0006355(regulation of transcription, DNA-templated)	-	[K]Transcription	VIT_00s0494g00010	3.5	1066-1087	130.745	1077	3	3	0	0.0219795
vvi-miR396b_R+1_1	TTCCACAGCTTTCTTGAACTG	VIT_15s0048g01740.t01	-	GO:0032502(developmental process);GO:0006351(transcription, DNA-templated);GO:0005634(nucleus);GO:0005524(ATP binding);GO:0006355(regulation of transcription, DNA-templated)	-	[K]Transcription	AtGRF9	4	586-607	871.63	597	40	20	0	0.0926554
vvi-miR396b_R+1_1	TTCCACAGCTTTCTTGAACTG	MSTRG.7202.2	-	-	-	-	-	4	811-832	871.63	822	40	20	0	0.0926554
vvi-miR396b_R+1_1	TTCCACAGCTTTCTTGAACTG	VIT_18s0001g08650.t01	-	GO:0032502(developmental process);GO:0006351(transcription, DNA-templated);GO:0005634(nucleus);GO:0005524(ATP binding);GO:0006355(regulation of transcription, DNA-templated)	-	[K]Transcription	VIT_18s0001g08650	3.5	971-992	130.745	982	3	3	0	0.0219795
vvi-miR396b_R+1_1	TTCCACAGCTTTCTTGAACTG	VIT_07s0191g00220.t01	-	GO:0005730(nucleolus);GO:0003723(RNA binding);GO:0006396(RNA processing);GO:0016787(hydrolase activity);GO:0004386(helicase activity);GO:0004004(ATP-dependent RNA helicase activity);GO:0003676(nucleic acid binding);GO:0005737(cytoplasm);GO:0005524(ATP binding);GO:0000166(nucleotide binding);GO:0046872(metal ion binding)	-	[S]Function unknown	VIT_07s0191g00220	4	493-513	552.033	504	38	12.6667	0	0.0926554
vvi-miR396b_R+1_1	TTCCACAGCTTTCTTGAACTG	MSTRG.18241.2	-	-	-	-	-	4	550-570	552.033	561	38	12.6667	0	0.0926554
vvi-miR396b_R+1_1	TTCCACAGCTTTCTTGAACTG	MSTRG.18241.3	-	-	-	-	-	4	624-644	552.033	635	38	12.6667	0	0.0926554
vvi-miR396b_R+1_2	TTCCACAGCTTTCTTGAACTT	VIT_00s0494g00010.t01	-	GO:0032502(developmental process);GO:0006351(transcription, DNA-templated);GO:0005634(nucleus);GO:0005524(ATP binding);GO:0006355(regulation of transcription, DNA-templated)	-	[K]Transcription	VIT_00s0494g00010	4	1066-1087	130.745	1077	3	3	0	0.0644999
vvi-miR396b_R+1_2	TTCCACAGCTTTCTTGAACTT	VIT_15s0048g01740.t01	-	GO:0032502(developmental process);GO:0006351(transcription, DNA-templated);GO:0005634(nucleus);GO:0005524(ATP binding);GO:0006355(regulation of transcription, DNA-templated)	-	[K]Transcription	AtGRF9	3.5	586-607	871.63	597	40	20	0	0.061525
vvi-miR396b_R+1_2	TTCCACAGCTTTCTTGAACTT	MSTRG.7202.2	-	-	-	-	-	3.5	811-832	871.63	822	40	20	0	0.061525
vvi-miR396b_R+1_2	TTCCACAGCTTTCTTGAACTT	VIT_18s0001g08650.t01	-	GO:0032502(developmental process);GO:0006351(transcription, DNA-templated);GO:0005634(nucleus);GO:0005524(ATP binding);GO:0006355(regulation of transcription, DNA-templated)	-	[K]Transcription	VIT_18s0001g08650	4	971-992	130.745	982	3	3	0	0.0644999
vvi-miR396b_R+1_2	TTCCACAGCTTTCTTGAACTT	VIT_07s0191g00220.t01	-	GO:0005730(nucleolus);GO:0003723(RNA binding);GO:0006396(RNA processing);GO:0016787(hydrolase activity);GO:0004386(helicase activity);GO:0004004(ATP-dependent RNA helicase activity);GO:0003676(nucleic acid binding);GO:0005737(cytoplasm);GO:0005524(ATP binding);GO:0000166(nucleotide binding);GO:0046872(metal ion binding)	-	[S]Function unknown	VIT_07s0191g00220	3	493-513	552.033	504	38	12.6667	0	0.0106583
vvi-miR396b_R+1_2	TTCCACAGCTTTCTTGAACTT	MSTRG.18241.2	-	-	-	-	-	3	550-570	552.033	561	38	12.6667	0	0.0106583
vvi-miR396b_R+1_2	TTCCACAGCTTTCTTGAACTT	MSTRG.18241.3	-	-	-	-	-	3	624-644	552.033	635	38	12.6667	0	0.0106583
vvi-miR398b	TGTGTTCTCAGGTCGCCCCTG	VIT_11s0016g05520.t01	-	GO:0009055(electron carrier activity);GO:0046658(anchored component of plasma membrane);GO:0016021(integral component of membrane);GO:0016020(membrane)	-	-	VIT_11s0016g05520	4	15-36	9893	26	227	227	0	0.00277423
vvi-miR399a	TGCCAAAGGAGAATTGCCCTG	MSTRG.5327.3	-	-	-	-	-	4	1086-1106	552.033	1097	38	12.6667	0	0.00829962
vvi-miR399a	TGCCAAAGGAGAATTGCCCTG	MSTRG.5327.1	-	-	-	-	-	4	1216-1236	552.033	1227	38	12.6667	0	0.00829962
vvi-miR399b	TGCCAAAGGAGAGTTGCCCTG	MSTRG.5327.3	-	-	-	-	-	4	1086-1106	552.033	1097	38	12.6667	0	0.0137944
vvi-miR399b	TGCCAAAGGAGAGTTGCCCTG	MSTRG.5327.1	-	-	-	-	-	4	1216-1236	552.033	1227	38	12.6667	0	0.0137944
vvi-miR399e	TGCCAAAGGAGATTTGCCCGG	MSTRG.5327.3	-	-	-	-	-	1.5	1086-1106	552.033	1097	38	12.6667	0	0.00947965
vvi-miR399e	TGCCAAAGGAGATTTGCCCGG	MSTRG.5327.1	-	-	-	-	-	1.5	1216-1236	552.033	1227	38	12.6667	0	0.00947965
vvi-miR403a	TTAGATTCACGCACAAACTCG	MSTRG.1817.1	-	-	-	-	-	1	2215-2235	958.793	2226	44	22	0	0.0254666
vvi-miR403a	TTAGATTCACGCACAAACTCG	MSTRG.1817.3	-	-	-	-	-	1	2801-2821	958.793	2812	44	22	0	0.0254666
vvi-miR403a	TTAGATTCACGCACAAACTCG	VIT_10s0042g01180.t01	-	GO:0031047(gene silencing by RNA);GO:0003676(nucleic acid binding)	-	[J]Translation, ribosomal structure and biogenesis	VIT_10s0042g01180	1	2978-2998	20832	2989	956	478	0	0.0254666
vvi-miR403a	TTAGATTCACGCACAAACTCG	MSTRG.1818.1	-	-	-	-	-	1	3092-3112	20832	3103	956	478	0	0.0254666
vvi-miR482	TCTTTCCTACTCCTCCCATTCC	MSTRG.20606.1	-	-	-	-	-	3.5	300-321	42230.5	312	969	969	0	0.00316992
vvi-miR482	TCTTTCCTACTCCTCCCATTCC	MSTRG.5010.1	-	-	-	-	-	3	757-778	1045.96	769	24	24	0	0.00356545
vvi-miR828a	TCTTGCTCAAATGAGTATTCCA	VIT_09s0002g01380.t01	-	GO:0016021(integral component of membrane);GO:0016020(membrane);GO:0005634(nucleus);GO:0030154(cell differentiation);GO:0006357(regulation of transcription from RNA polymerase II promoter);GO:0044212(transcription regulatory region DNA binding);GO:0043565(sequence-specific DNA binding);GO:0001135(transcription factor activity, RNA polymerase II transcription factor recruiting);GO:0000981(RNA poly…	-	[K]Transcription	VIT_09s0002g01380	1	399-420	7321.69	411	168	168	0	0.0204257
vvi-miR828a	TCTTGCTCAAATGAGTATTCCA	MSTRG.21968.1	-	-	-	-	-	1	639-660	3508.31	651	161	80.5	0	0.0204257
vvi-miR828a	TCTTGCTCAAATGAGTATTCCA	VIT_00s0341g00050.t01	-	GO:0003677(DNA binding);GO:0050290(sphingomyelin phosphodiesterase D activity)	-	[S]Function unknown	VIT_00s0341g00050	1	1115-1136	3508.31	1127	161	80.5	0	0.0204257
vvi-miR828a	TCTTGCTCAAATGAGTATTCCA	MSTRG.231.1	-	-	-	-	-	1	139-160	2745.64	151	63	63	0	0.0204257
vvi-miR828a	TCTTGCTCAAATGAGTATTCCA	VIT_11s0016g01320.t01	-	GO:0005634(nucleus);GO:0030154(cell differentiation);GO:0006357(regulation of transcription from RNA polymerase II promoter);GO:0044212(transcription regulatory region DNA binding);GO:0043565(sequence-specific DNA binding);GO:0001135(transcription factor activity, RNA polymerase II transcription factor recruiting);GO:0000981(RNA polymerase II transcription factor activity, sequence-specific DNA b…	-	[K]Transcription	VIT_11s0016g01320	4	352-373	1176.7	364	27	27	0	0.00829962
vvi-miR828a	TCTTGCTCAAATGAGTATTCCA	MSTRG.6088.1	-	-	-	-	-	0	181-202	91739.1	193	2105	2105	0	0.00593536
vvi-miR828a	TCTTGCTCAAATGAGTATTCCA	VIT_14s0006g03100.t01	-	GO:0016760(cellulose synthase (UDP-forming) activity);GO:0030244(cellulose biosynthetic process);GO:0016757(transferase activity, transferring glycosyl groups);GO:0071555(cell wall organization);GO:0016021(integral component of membrane);GO:0016020(membrane);GO:0016740(transferase activity)	-	-	VIT_14s0006g03100	2	127-148	46806.5	139	1074	1074	0	0.00435605
vvi-miR828a	TCTTGCTCAAATGAGTATTCCA	VIT_14s0066g01220.t01	-	GO:0005634(nucleus);GO:0030154(cell differentiation);GO:0006357(regulation of transcription from RNA polymerase II promoter);GO:0044212(transcription regulatory region DNA binding);GO:0043565(sequence-specific DNA binding);GO:0001135(transcription factor activity, RNA polymerase II transcription factor recruiting);GO:0000981(RNA polymerase II transcription factor activity, sequence-specific DNA b…	-	[K]Transcription	VIT_14s0066g01220	3	307-328	784.467	319	18	18	0	0.0106583
vvi-miR828a	TCTTGCTCAAATGAGTATTCCA	VIT_17s0000g08480.t01	-	GO:0005634(nucleus);GO:0030154(cell differentiation);GO:0006357(regulation of transcription from RNA polymerase II promoter);GO:0044212(transcription regulatory region DNA binding);GO:0043565(sequence-specific DNA binding);GO:0001135(transcription factor activity, RNA polymerase II transcription factor recruiting);GO:0000981(RNA polymerase II transcription factor activity, sequence-specific DNA b…	-	[K]Transcription	VIT_17s0000g08480	3	307-328	1438.19	319	33	33	0	0.0106583
ath-miR156a-5p_R+2	TGACAGAAGAGAGTGAGCACCA	MSTRG.1091.3	-	-	-	-	-	2	1329-1350	58.1087	1341	4	1.33333	1	0.0428639
ath-miR156a-5p_R+2	TGACAGAAGAGAGTGAGCACCA	MSTRG.1091.2	-	-	-	-	-	2	1345-1366	58.1087	1357	4	1.33333	1	0.0428639
ath-miR156a-5p_R+2	TGACAGAAGAGAGTGAGCACCA	VIT_01s0010g03710.t01	-	GO:0005634(nucleus);GO:0046872(metal ion binding);GO:0003677(DNA binding)	-	[K]Transcription	VIT_01s0010g03710	2	1532-1553	58.1087	1544	4	1.33333	1	0.0428639
gma-miR164a_R+1_1ss21AC	TGGAGAAGCAGGGCACGTGCCA	VIT_17s0000g06400.t01	-	GO:0005634(nucleus);GO:0006355(regulation of transcription, DNA-templated);GO:0006351(transcription, DNA-templated);GO:0003677(DNA binding)	-	[S]Function unknown	VIT_17s0000g06400	3	927-948	1045.96	939	24	24	1	0.00357801
PC-3p-3077597_2	TTAGTTTAATTATATTGGTTGATG	VIT_05s0020g04610.t01	-	GO:0007178(transmembrane receptor protein serine/threonine kinase signaling pathway);GO:0007166(cell surface receptor signaling pathway);GO:0004675(transmembrane receptor protein serine/threonine kinase activity);GO:0006468(protein phosphorylation);GO:0005524(ATP binding);GO:0004672(protein kinase activity);GO:0005886(plasma membrane);GO:0016021(integral component of membrane);GO:0016020(membrane)	-	[T]Signal transduction mechanisms	VIT_05s0020g04610	4	2368-2391	653.723	2382	15	15	1	0.00278401
stu-miR156f-5p_L-1R+2	TGACAGAAGAGAGTGAGCACC	MSTRG.1091.3	-	-	-	-	-	2	1330-1350	58.1087	1341	4	1.33333	1	0.0838905
stu-miR156f-5p_L-1R+2	TGACAGAAGAGAGTGAGCACC	MSTRG.1091.2	-	-	-	-	-	2	1346-1366	58.1087	1357	4	1.33333	1	0.0838905
stu-miR156f-5p_L-1R+2	TGACAGAAGAGAGTGAGCACC	VIT_01s0010g03710.t01	-	GO:0005634(nucleus);GO:0046872(metal ion binding);GO:0003677(DNA binding)	-	[K]Transcription	VIT_01s0010g03710	2	1533-1553	58.1087	1544	4	1.33333	1	0.0838905
vvi-miR156b	TGACAGAAGAGAGTGAGCAC	MSTRG.1091.3	-	-	-	-	-	1	1331-1350	58.1087	1341	4	1.33333	1	0.0983692
vvi-miR156b	TGACAGAAGAGAGTGAGCAC	MSTRG.1091.2	-	-	-	-	-	1	1347-1366	58.1087	1357	4	1.33333	1	0.0983692
vvi-miR156b	TGACAGAAGAGAGTGAGCAC	VIT_01s0010g03710.t01	-	GO:0005634(nucleus);GO:0046872(metal ion binding);GO:0003677(DNA binding)	-	[K]Transcription	VIT_01s0010g03710	1	1534-1553	58.1087	1544	4	1.33333	1	0.0983692
vvi-miR156e	TGACAGAGGAGAGTGAGCAC	MSTRG.1091.3	-	-	-	-	-	2	1331-1350	58.1087	1341	4	1.33333	1	0.0878952
vvi-miR156e	TGACAGAGGAGAGTGAGCAC	MSTRG.1091.2	-	-	-	-	-	2	1347-1366	58.1087	1357	4	1.33333	1	0.0878952
vvi-miR156e	TGACAGAGGAGAGTGAGCAC	VIT_01s0010g03710.t01	-	GO:0005634(nucleus);GO:0046872(metal ion binding);GO:0003677(DNA binding)	-	[K]Transcription	VIT_01s0010g03710	2	1534-1553	58.1087	1544	4	1.33333	1	0.0878952
vvi-miR159a_L-1_1ss21CA	TTGGAGTGAAGGGAGCTCTA	VIT_02s0025g04120.t01	-	GO:0009739(response to gibberellin)	-	[S]Function unknown	IQD22	4	1281-1300	174.326	1291	4	4	1	0.0165882
vvi-miR164a	TGGAGAAGCAGGGCACGTGCA	VIT_17s0000g06400.t01	-	GO:0005634(nucleus);GO:0006355(regulation of transcription, DNA-templated);GO:0006351(transcription, DNA-templated);GO:0003677(DNA binding)	-	[S]Function unknown	VIT_17s0000g06400	2	928-948	1045.96	939	24	24	1	0.00437139
vvi-miR2111-5p	TAATCTGCATCCTGAGGTCTA	VIT_14s0068g02150.t01	-	GO:0030162(regulation of proteolysis);GO:0042787(protein ubiquitination involved in ubiquitin-dependent protein catabolic process);GO:0043161(proteasome-mediated ubiquitin-dependent protein catabolic process);GO:0019005(SCF ubiquitin ligase complex);GO:0031625(ubiquitin protein ligase binding);GO:0005737(cytoplasm)	-	[S]Function unknown	VIT_14s0068g02150	1.5	359-380	43.5815	371	5	1	1	0.0236129
vvi-miR3624-3p	TCAGGGCAGCAGCATACTACT	VIT_00s0194g00340.t01	-	GO:0046916(cellular transition metal ion homeostasis);GO:0030001(metal ion transport);GO:0046914(transition metal ion binding);GO:0005737(cytoplasm)	-	[S]Function unknown	VIT_00s0194g00340	0	75-95	87.163	86	2	2	1	0.011877
vvi-miR3632-3p	TTTCCCAGACCCCCAATACCAA	VIT_11s0016g05350.t01	-	GO:0090630(activation of GTPase activity);GO:0031338(regulation of vesicle fusion);GO:0017137(Rab GTPase binding);GO:0005096(GTPase activator activity);GO:0006886(intracellular protein transport);GO:0012505(endomembrane system);GO:0005622(intracellular)	-	[S]Function unknown	VIT_11s0016g05350	4	150-170	43.5815	161	5	1	1	0.0220562
vvi-miR393a_R+1	TCCAAAGGGATCGCATTGATCC	MSTRG.15942.1	-	-	-	-	-	4	343-364	87.163	355	4	2	1	0.00832879
vvi-miR828a	TCTTGCTCAAATGAGTATTCCA	VIT_11s0016g05660.t01	-	GO:0005634(nucleus);GO:0030154(cell differentiation);GO:0006357(regulation of transcription from RNA polymerase II promoter);GO:0044212(transcription regulatory region DNA binding);GO:0043565(sequence-specific DNA binding);GO:0001135(transcription factor activity, RNA polymerase II transcription factor recruiting);GO:0000981(RNA polymerase II transcription factor activity, sequence-specific DNA b…	-	[K]Transcription	VIT_11s0016g05660	3.5	325-346	43.5815	337	2	1	1	0.00635206
aly-miR391-5p_L-1_1ss15AG	TCGCAGGAGAGATGGCGCCA	VIT_09s0018g02130.t01	-	GO:0070588(calcium ion transmembrane transport);GO:0006816(calcium ion transport);GO:0005388(calcium-transporting ATPase activity);GO:0005516(calmodulin binding);GO:0099132(ATP hydrolysis coupled cation transmembrane transport);GO:0006811(ion transport);GO:0043231(intracellular membrane-bounded organelle);GO:0000166(nucleotide binding);GO:0016787(hydrolase activity);GO:0005524(ATP binding);GO:001…	-	[P]Inorganic ion transport and metabolism	ACA9	3.5	148-167	37.3556	158	6	0.857143	2	0.975608
aly-miR391-5p_L-1_1ss15AG	TCGCAGGAGAGATGGCGCCA	MSTRG.20851.5	-	-	-	-	-	3.5	386-405	37.3556	396	6	0.857143	2	0.975608
aly-miR391-5p_L-1_1ss15AG	TCGCAGGAGAGATGGCGCCA	MSTRG.20851.6	-	-	-	-	-	3.5	386-405	37.3556	396	6	0.857143	2	0.975608
aly-miR391-5p_L-1_1ss15AG	TCGCAGGAGAGATGGCGCCA	MSTRG.20851.1	-	-	-	-	-	3.5	453-472	37.3556	463	6	0.857143	2	0.975608
aly-miR391-5p_L-1_1ss15AG	TCGCAGGAGAGATGGCGCCA	MSTRG.20851.4	-	-	-	-	-	3.5	453-472	37.3556	463	6	0.857143	2	0.975608
aly-miR391-5p_L-1_1ss15AG	TCGCAGGAGAGATGGCGCCA	MSTRG.20851.3	-	-	-	-	-	3.5	472-491	37.3556	482	6	0.857143	2	0.975608
aly-miR391-5p_L-1_1ss15AG	TCGCAGGAGAGATGGCGCCA	MSTRG.20851.2	-	-	-	-	-	3.5	453-472	37.3556	463	6	0.857143	2	0.975608
ath-miR156a-5p_R+2	TGACAGAAGAGAGTGAGCACCA	VIT_08s0007g06270.t01	-	GO:0005634(nucleus);GO:0046872(metal ion binding);GO:0003677(DNA binding)	-	[K]Transcription	VIT_08s0007g06270	3	1065-1086	130.745	1077	3	3	2	0.99394
ath-miR156a-5p_R+2	TGACAGAAGAGAGTGAGCACCA	VIT_11s0065g00170.t01	-	GO:0005634(nucleus);GO:0046872(metal ion binding);GO:0003677(DNA binding)	-	[K]Transcription	SPL2	3	1147-1168	16.3431	1159	3	0.375	2	0.99394
ath-miR156a-5p_R+2	TGACAGAAGAGAGTGAGCACCA	MSTRG.2652.6	-	-	-	-	-	3	1618-1639	16.3431	1630	3	0.375	2	0.99394
ath-miR156a-5p_R+2	TGACAGAAGAGAGTGAGCACCA	MSTRG.2652.7	-	-	-	-	-	3	1668-1689	16.3431	1680	3	0.375	2	0.99394
ath-miR156a-5p_R+2	TGACAGAAGAGAGTGAGCACCA	MSTRG.2652.5	-	-	-	-	-	3	2253-2274	16.3431	2265	3	0.375	2	0.99394
ath-miR156a-5p_R+2	TGACAGAAGAGAGTGAGCACCA	MSTRG.2652.2	-	-	-	-	-	3	2107-2128	16.3431	2119	3	0.375	2	0.99394
ath-miR156a-5p_R+2	TGACAGAAGAGAGTGAGCACCA	MSTRG.2652.4	-	-	-	-	-	3	2564-2585	16.3431	2576	3	0.375	2	0.99394
ath-miR156a-5p_R+2	TGACAGAAGAGAGTGAGCACCA	MSTRG.2652.3	-	-	-	-	-	3	2513-2534	16.3431	2525	3	0.375	2	0.99394
ath-miR156a-5p_R+2	TGACAGAAGAGAGTGAGCACCA	MSTRG.2652.1	-	-	-	-	-	3	3452-3473	16.3431	3464	3	0.375	2	0.99394
ath-miR156a-5p_R+2	TGACAGAAGAGAGTGAGCACCA	VIT_12s0028g03350.t01	-	GO:0009908(flower development);GO:0005634(nucleus);GO:0046872(metal ion binding);GO:0006355(regulation of transcription, DNA-templated);GO:0006351(transcription, DNA-templated);GO:0003677(DNA binding);GO:0003700(transcription factor activity, sequence-specific DNA binding)	-	[S]Function unknown	VIT_12s0028g03350	4	611-632	348.652	623	8	8	2	0.920121
ath-miR5658_R-3_1ss13AT	ATGATGATGATGTTGATG	VIT_02s0025g04630.t01	-	GO:0005634(nucleus);GO:0006355(regulation of transcription, DNA-templated);GO:0003677(DNA binding);GO:0010089(xylem development);GO:0010192(mucilage biosynthetic process);GO:0045892(negative regulation of transcription, DNA-templated);GO:2000652(regulation of secondary cell wall biogenesis)	-	[K]Transcription	KNAT7	3	1462-1479	87.163	1470	4	2	2	1
ath-miR5658_R-3_1ss13AT	ATGATGATGATGTTGATG	MSTRG.12600.1	-	-	-	-	-	3	1800-1817	87.163	1808	4	2	2	1
ath-miR5658_R-3_1ss13AT	ATGATGATGATGTTGATG	MSTRG.13767.1	-	-	-	-	-	3	137-154	9.68478	145	2	0.222222	2	1
ath-miR5658_R-3_1ss13AT	ATGATGATGATGTTGATG	VIT_03s0132g00310.t01	-	GO:0070652(HAUS complex);GO:0051225(spindle assembly)	-	[Z]Cytoskeleton	VIT_03s0132g00310	3	132-149	9.68478	140	2	0.222222	2	1
ath-miR5658_R-3_1ss13AT	ATGATGATGATGTTGATG	VIT_04s0159g00020.t01	-	GO:0048544(recognition of pollen);GO:0004222(metalloendopeptidase activity);GO:0008237(metallopeptidase activity);GO:0006486(protein glycosylation);GO:0046872(metal ion binding);GO:0006508(proteolysis);GO:0008233(peptidase activity);GO:0003723(RNA binding);GO:0016787(hydrolase activity);GO:0003676(nucleic acid binding);GO:0016021(integral component of membrane);GO:0016020(membrane);GO:0003980(UDP…	-	[S]Function unknown	VIT_04s0159g00020	4	1544-1560	10.8954	1551	2	0.25	2	1
ath-miR5658_R-3_1ss13AT	ATGATGATGATGTTGATG	MSTRG.14595.4	-	-	-	-	-	4	1777-1793	10.8954	1784	2	0.25	2	1
ath-miR5658_R-3_1ss13AT	ATGATGATGATGTTGATG	MSTRG.14595.1	-	-	-	-	-	4	1819-1835	10.8954	1826	2	0.25	2	1
ath-miR5658_R-3_1ss13AT	ATGATGATGATGTTGATG	VIT_09s0002g08230.t01	-	GO:0016021(integral component of membrane);GO:0016020(membrane)	-	[S]Function unknown	VIT_09s0002g08230	2	166-183	72.6359	174	5	1.66667	2	1
ath-miR5658_R-3_1ss13AT	ATGATGATGATGTTGATG	VIT_09s0002g08260.t01	-	GO:0007165(signal transduction);GO:0006952(defense response);GO:0043531(ADP binding);GO:0005886(plasma membrane)	-	[S]Function unknown	VIT_09s0002g08260	3	1069-1086	72.6359	1077	5	1.66667	2	1
ath-miR5658_R-3_1ss13AT	ATGATGATGATGTTGATG	MSTRG.20580.1	-	-	-	-	-	3	1088-1105	72.6359	1096	5	1.66667	2	1
ath-miR5658_R-3_1ss13AT	ATGATGATGATGTTGATG	VIT_09s0002g02420.t01	-	GO:0007178(transmembrane receptor protein serine/threonine kinase signaling pathway);GO:0007166(cell surface receptor signaling pathway);GO:0004675(transmembrane receptor protein serine/threonine kinase activity);GO:0006468(protein phosphorylation);GO:0005524(ATP binding);GO:0004672(protein kinase activity);GO:0005886(plasma membrane)	-	[T]Signal transduction mechanisms	VIT_09s0002g02420	4	1813-1830	21.7908	1821	2	0.5	2	1
ath-miR5658_R-3_1ss13AT	ATGATGATGATGTTGATG	MSTRG.20168.3	-	-	-	-	-	4	2598-2615	21.7908	2606	2	0.5	2	1
ath-miR5658_R-3_1ss13AT	ATGATGATGATGTTGATG	MSTRG.20168.2	-	-	-	-	-	4	3095-3112	21.7908	3103	2	0.5	2	1
ath-miR5658_R-3_1ss13AT	ATGATGATGATGTTGATG	MSTRG.20168.1	-	-	-	-	-	4	3291-3308	21.7908	3299	2	0.5	2	1
ath-miR5658_R-3_1ss13AT	ATGATGATGATGTTGATG	VIT_10s0071g01160.t01	-	GO:0015979(photosynthesis);GO:0016992(lipoate synthase activity);GO:0009107(lipoate biosynthetic process);GO:0009249(protein lipoylation)	-	[H]Coenzyme transport and metabolism	VIT_10s0071g01160	2	105-122	217.908	113	10	5	2	1
ath-miR5658_R-3_1ss13AT	ATGATGATGATGTTGATG	MSTRG.1894.1	-	-	-	-	-	2	197-214	217.908	205	10	5	2	1
ath-miR5658_R-3_1ss13AT	ATGATGATGATGTTGATG	MSTRG.1767.1	-	-	-	-	-	3	1413-1429	43.5815	1421	2	1	2	1
ath-miR5658_R-3_1ss13AT	ATGATGATGATGTTGATG	VIT_10s0092g00710.t01	-	GO:0004674(protein serine/threonine kinase activity);GO:0006468(protein phosphorylation);GO:0005524(ATP binding);GO:0004672(protein kinase activity);GO:0005886(plasma membrane);GO:0016021(integral component of membrane);GO:0016020(membrane)	-	[T]Signal transduction mechanisms ;[S]Function unknown	VIT_10s0092g00710	3	1436-1452	43.5815	1444	2	1	2	1
ath-miR5658_R-3_1ss13AT	ATGATGATGATGTTGATG	VIT_18s0001g13040.t01	-	GO:0006355(regulation of transcription, DNA-templated);GO:0003700(transcription factor activity, sequence-specific DNA binding)	-	[K]Transcription	VIT_18s0001g13040	2	479-496	130.745	487	3	3	2	1
ath-miR5658_R-3_1ss13AT	ATGATGATGATGTTGATG	VIT_18s0001g08180.t01	-	GO:0090502(RNA phosphodiester bond hydrolysis, endonucleolytic);GO:0006397(mRNA processing);GO:0016788(hydrolase activity, acting on ester bonds);GO:0000398(mRNA splicing, via spliceosome);GO:0016787(hydrolase activity);GO:0008419(RNA lariat debranching enzyme activity);GO:0005634(nucleus);GO:0009793(embryo development ending in seed dormancy)	-	[S]Function unknown	ATDBR1	4	480-497	29.0543	488	2	0.666667	2	1
ath-miR5658_R-3_1ss13AT	ATGATGATGATGTTGATG	MSTRG.9890.2	-	-	-	-	-	4	541-558	29.0543	549	2	0.666667	2	1
ath-miR5658_R-3_1ss13AT	ATGATGATGATGTTGATG	MSTRG.9890.1	-	-	-	-	-	4	544-561	29.0543	552	2	0.666667	2	1
ath-miR5658_R-3_1ss13AT	ATGATGATGATGTTGATG	VIT_05s0094g01400.t01	-	GO:0003723(RNA binding);GO:0003676(nucleic acid binding)	-	[S]Function unknown	VIT_05s0094g01400	2.5	1276-1293	108.954	1284	5	2.5	2	0.999907
ath-miR5658_R-3_1ss13AT	ATGATGATGATGTTGATG	MSTRG.16345.1	-	-	-	-	-	2.5	1374-1391	108.954	1382	5	2.5	2	0.999907
ath-miR5658_R-3_1ss13AT	ATGATGATGATGTTGATG	VIT_06s0004g03390.t01	-	GO:0016021(integral component of membrane);GO:0016020(membrane)	-	[S]Function unknown	VIT_06s0004g03390	4	758-774	130.745	766	3	3	2	1
ath-miR5658_R-3_1ss13AT	ATGATGATGATGTTGATG	VIT_06s0004g06710.t01	-	GO:0046872(metal ion binding)	-	[S]Function unknown	VIT_06s0004g06710	4	2410-2426	108.954	2418	5	2.5	2	1
ath-miR5658_R-3_1ss13AT	ATGATGATGATGTTGATG	MSTRG.16923.2	-	-	-	-	-	4	2287-2303	108.954	2295	5	2.5	2	1
ath-miR5658_R-3_1ss13AT	ATGATGATGATGTTGATG	VIT_08s0007g00250.t01	-	GO:0009982(pseudouridine synthase activity);GO:0001522(pseudouridine synthesis);GO:0009451(RNA modification);GO:0031429(box H/ACA snoRNP complex);GO:0031120(snRNA pseudouridine synthesis);GO:0031118(rRNA pseudouridine synthesis);GO:0006396(RNA processing);GO:0003723(RNA binding);GO:1990481(mRNA pseudouridine synthesis);GO:0000495(box H/ACA snoRNA 3'-end processing)	-	-	VIT_08s0007g00250	3.5	474-491	21.7908	482	2	0.5	2	1
ath-miR5658_R-3_1ss13AT	ATGATGATGATGTTGATG	MSTRG.19310.2	-	-	-	-	-	3.5	1408-1425	21.7908	1416	2	0.5	2	1
ath-miR5658_R-3_1ss13AT	ATGATGATGATGTTGATG	MSTRG.19310.3	-	-	-	-	-	3.5	1316-1333	21.7908	1324	2	0.5	2	1
ath-miR5658_R-3_1ss13AT	ATGATGATGATGTTGATG	MSTRG.19310.1	-	-	-	-	-	3.5	1368-1385	21.7908	1376	2	0.5	2	1
ath-miR5658_R-3_1ss13AT	ATGATGATGATGTTGATG	VIT_11s0065g00650.t01	-	GO:0016021(integral component of membrane);GO:0016020(membrane)	-	[O]Posttranslational modification, protein turnover, chaperones	VIT_11s0065g00650	2	132-149	9.68478	140	2	0.222222	2	1
ath-miR5658_R-3_1ss13AT	ATGATGATGATGTTGATG	VIT_11s0065g01050.t01	-	GO:0016021(integral component of membrane);GO:0016020(membrane)	-	-	VIT_11s0065g01050	2	132-149	9.68478	140	2	0.222222	2	1
ath-miR5658_R-3_1ss13AT	ATGATGATGATGTTGATG	MSTRG.2673.2	-	-	-	-	-	2	138-155	9.68478	146	2	0.222222	2	1
ath-miR5658_R-3_1ss13AT	ATGATGATGATGTTGATG	MSTRG.2673.1	-	-	-	-	-	2	221-238	9.68478	229	2	0.222222	2	1
ath-miR5658_R-3_1ss13AT	ATGATGATGATGTTGATG	VIT_12s0035g01140.t01	Ras-related protein Rab-11A	GO:0005768(endosome);GO:0005525(GTP binding);GO:0003924(GTPase activity);GO:0000911(cytokinesis by cell plate formation);GO:0005829(cytosol);GO:0005886(plasma membrane);GO:0009504(cell plate)	ko04144(Endocytosis)	[S]Function unknown	ATRAB11C	4	455-472	87.163	463	2	2	2	1
ath-miR5658_R-3_1ss13AT	ATGATGATGATGTTGATG	VIT_12s0028g01150.t01	-	GO:0005774(vacuolar membrane);GO:0006855(drug transmembrane transport);GO:0015297(antiporter activity);GO:0015238(drug transmembrane transporter activity);GO:1902600(hydrogen ion transmembrane transport);GO:0055085(transmembrane transport);GO:0016021(integral component of membrane);GO:0016020(membrane);GO:0015299(solute:proton antiporter activity)	-	[V]Defense mechanisms	VIT_12s0028g01150	4	1133-1150	43.5815	1141	2	1	2	1
ath-miR5658_R-3_1ss13AT	ATGATGATGATGTTGATG	MSTRG.2977.1	-	-	-	-	-	4	1272-1289	43.5815	1280	2	1	2	1
ath-miR8175_L+2_1ss4AT	TCGTTCCCCGGCAACGGCGCCA	VIT_15s0048g01350.t01	-	GO:0009056(catabolic process);GO:0016787(hydrolase activity);GO:0008152(metabolic process)	-	[I]Lipid transport and metabolism	VIT_15s0048g01350	3.5	710-731	29.0543	722	2	0.666667	2	0.709987
ath-miR8175_L+2_1ss4AT	TCGTTCCCCGGCAACGGCGCCA	MSTRG.7180.2	-	-	-	-	-	3.5	804-825	29.0543	816	2	0.666667	2	0.709987
bra-miR9563b-5p_L-2R-4_1ss16AC	GAACTCGTCTCTTCACTT	VIT_14s0068g00750.t01	-	GO:0006401(RNA catabolic process);GO:0016442(RISC complex);GO:0004518(nuclease activity);GO:0031047(gene silencing by RNA);GO:0090305(nucleic acid phosphodiester bond hydrolysis);GO:0005737(cytoplasm);GO:0005634(nucleus)	-	[S]Function unknown	VIT_14s0068g00750	4	558-574	87.163	565	2	2	2	1
bra-miR9563b-5p_L-2R-4_1ss16AC	GAACTCGTCTCTTCACTT	VIT_16s0039g01420.t01	-	GO:0009846(pollen germination);GO:0009860(pollen tube growth);GO:0005829(cytosol)	-	[S]Function unknown	VIT_16s0039g01420	4	33-50	29.0543	41	2	0.666667	2	1
bra-miR9563b-5p_L-2R-4_1ss16AC	GAACTCGTCTCTTCACTT	MSTRG.7620.2	-	-	-	-	-	4	284-301	29.0543	292	2	0.666667	2	1
bra-miR9563b-5p_L-2R-4_1ss16AC	GAACTCGTCTCTTCACTT	MSTRG.7620.1	-	-	-	-	-	4	336-353	29.0543	344	2	0.666667	2	1
bra-miR9563b-5p_L-2R-4_1ss16AC	GAACTCGTCTCTTCACTT	VIT_06s0009g00900.t01	-	GO:0006508(proteolysis);GO:0036459(thiol-dependent ubiquitinyl hydrolase activity);GO:0016579(protein deubiquitination);GO:0004843(thiol-dependent ubiquitin-specific protease activity);GO:0006511(ubiquitin-dependent protein catabolic process)	-	[S]Function unknown	VIT_06s0009g00900	3	704-721	43.5815	712	3	1	2	0.999765
bra-miR9563b-5p_L-2R-4_1ss16AC	GAACTCGTCTCTTCACTT	MSTRG.17081.2	-	-	-	-	-	3	791-808	43.5815	799	3	1	2	0.999765
bra-miR9563b-5p_L-2R-4_1ss16AC	GAACTCGTCTCTTCACTT	MSTRG.17081.1	-	-	-	-	-	3	699-716	43.5815	707	3	1	2	0.999765
bra-miR9563b-5p_L-2R-4_1ss16AC	GAACTCGTCTCTTCACTT	VIT_12s0059g00810.t01	B-cell receptor-associated protein 31	GO:0070973(protein localization to endoplasmic reticulum exit site);GO:0005783(endoplasmic reticulum);GO:0005789(endoplasmic reticulum membrane);GO:0006888(ER to Golgi vesicle-mediated transport);GO:0016021(integral component of membrane);GO:0006886(intracellular protein transport);GO:0016020(membrane);GO:0005774(vacuolar membrane);GO:0009506(plasmodesma)	ko04141(Protein processing in endoplasmic reticulum)	[S]Function unknown	VIT_12s0059g00810	3	747-764	87.163	755	2	2	2	0.999765
cca-miR396a-3p_L-1R+1_1ss13TC	TTCAAGAAAGCCGTGGGAAAA	VIT_01s0011g03010.t01	-	GO:0004672(protein kinase activity);GO:0006468(protein phosphorylation);GO:0005524(ATP binding);GO:0016021(integral component of membrane);GO:0016020(membrane)	-	[T]Signal transduction mechanisms	STN7	3.5	666-686	261.489	677	6	6	2	0.963149
csi-miR399c_R+2	TGCCAAAGGAGAATTGCCCTGCA	MSTRG.21700.1	-	-	-	-	-	2.5	788-810	174.326	801	4	4	2	0.402955
csi-miR535_1ss7TA	TGACAAAGAGAGAGAGCACAC	VIT_08s0007g06270.t01	-	GO:0005634(nucleus);GO:0046872(metal ion binding);GO:0003677(DNA binding)	-	[K]Transcription	VIT_08s0007g06270	3	1065-1086	130.745	1076	3	3	2	0.999907
csi-miR535_1ss7TA	TGACAAAGAGAGAGAGCACAC	VIT_05s0094g01510.t01	-	GO:0005978(glycogen biosynthetic process);GO:0008878(glucose-1-phosphate adenylyltransferase activity);GO:0009349(riboflavin synthase complex);GO:0009231(riboflavin biosynthetic process);GO:0016779(nucleotidyltransferase activity);GO:0009058(biosynthetic process);GO:0000906(6,7-dimethyl-8-ribityllumazine synthase activity)	-	[S]Function unknown	ATRAP	4	1034-1053	87.163	1044	2	2	2	0.961199
csi-miR535_1ss7TA	TGACAAAGAGAGAGAGCACAC	VIT_11s0065g00170.t01	-	GO:0005634(nucleus);GO:0046872(metal ion binding);GO:0003677(DNA binding)	-	[K]Transcription	SPL2	3	1147-1168	27.2384	1158	5	0.625	2	0.999907
csi-miR535_1ss7TA	TGACAAAGAGAGAGAGCACAC	MSTRG.2652.6	-	-	-	-	-	3	1618-1639	27.2384	1629	5	0.625	2	0.999907
csi-miR535_1ss7TA	TGACAAAGAGAGAGAGCACAC	MSTRG.2652.7	-	-	-	-	-	3	1668-1689	27.2384	1679	5	0.625	2	0.999907
csi-miR535_1ss7TA	TGACAAAGAGAGAGAGCACAC	MSTRG.2652.5	-	-	-	-	-	3	2253-2274	27.2384	2264	5	0.625	2	0.999907
csi-miR535_1ss7TA	TGACAAAGAGAGAGAGCACAC	MSTRG.2652.2	-	-	-	-	-	3	2107-2128	27.2384	2118	5	0.625	2	0.999907
csi-miR535_1ss7TA	TGACAAAGAGAGAGAGCACAC	MSTRG.2652.4	-	-	-	-	-	3	2564-2585	27.2384	2575	5	0.625	2	0.999907
csi-miR535_1ss7TA	TGACAAAGAGAGAGAGCACAC	MSTRG.2652.3	-	-	-	-	-	3	2513-2534	27.2384	2524	5	0.625	2	0.999907
csi-miR535_1ss7TA	TGACAAAGAGAGAGAGCACAC	MSTRG.2652.1	-	-	-	-	-	3	3452-3473	27.2384	3463	5	0.625	2	0.999907
gma-miR164a_R+1_1ss21AC	TGGAGAAGCAGGGCACGTGCCA	VIT_19s0027g00230.t01	-	GO:0005634(nucleus);GO:0006355(regulation of transcription, DNA-templated);GO:0006351(transcription, DNA-templated);GO:0003677(DNA binding)	-	[S]Function unknown	VIT_19s0027g00230	2.5	625-647	174.326	638	4	4	2	0.402955
gma-miR393a_R+1_1ss13GA	TCCAAAGGGATCACATTGATCT	VIT_14s0030g01240.t01	transport inhibitor response 1	GO:0009734(auxin-activated signaling pathway);GO:0000822(inositol hexakisphosphate binding)	ko04075(Plant hormone signal transduction)	[S]Function unknown	VIT_14s0030g01240	3	1849-1869	406.761	1860	28	9.33333	2	0.901818
gma-miR393a_R+1_1ss13GA	TCCAAAGGGATCACATTGATCT	MSTRG.5672.2	-	-	-	-	-	3	1992-2012	406.761	2003	28	9.33333	2	0.901818
gma-miR393a_R+1_1ss13GA	TCCAAAGGGATCACATTGATCT	MSTRG.5672.1	-	-	-	-	-	3	1992-2012	406.761	2003	28	9.33333	2	0.901818
gma-miR396a-5p_R+2_1ss21GT	TTCCACAGCTTTCTTGAACTTTG	VIT_14s0068g01530.t01	-	GO:0019706(protein-cysteine S-palmitoyltransferase activity);GO:0016021(integral component of membrane);GO:0016020(membrane);GO:0016746(transferase activity, transferring acyl groups);GO:0016740(transferase activity)	-	[S]Function unknown	VIT_14s0068g01530	4	1305-1327	174.326	1318	4	4	2	0.835553
gma-MIR5368-p5_2ss16TC18TA	GGATTGGCTTTGGGCCTA	VIT_05s0020g03010.t01	-	GO:0052689(carboxylic ester hydrolase activity);GO:0009056(catabolic process);GO:0005829(cytosol);GO:0016787(hydrolase activity);GO:0008152(metabolic process)	-	[I]Lipid transport and metabolism	VIT_05s0020g03010	4	644-661	174.326	652	4	4	2	0.999999
hbr-miR396a_R-2_1ss1CG	GACAGCTTTCTTGAACTTT	VIT_00s0194g00030.t01	molecular chaperone HtpG	GO:0006950(response to stress);GO:0006457(protein folding);GO:0051082(unfolded protein binding);GO:0005524(ATP binding)	ko04141(Protein processing in endoplasmic reticulum);ko04626(Plant-pathogen interaction)	[O]Posttranslational modification, protein turnover, chaperones	VIT_00s0194g00030	4	1407-1425	174.326	1416	12	4	2	1
hbr-miR396a_R-2_1ss1CG	GACAGCTTTCTTGAACTTT	MSTRG.21273.2	-	-	-	-	-	4	1659-1677	174.326	1668	12	4	2	1
hbr-miR396a_R-2_1ss1CG	GACAGCTTTCTTGAACTTT	MSTRG.21273.1	-	-	-	-	-	4	2920-2938	174.326	2929	12	4	2	1
hbr-miR396a_R-2_1ss1CG	GACAGCTTTCTTGAACTTT	VIT_05s0020g04150.t01	-	GO:0016021(integral component of membrane);GO:0016020(membrane);GO:0006810(transport)	-	[U]Intracellular trafficking, secretion, and vesicular transport	VIT_05s0020g04150	4	585-604	87.163	594	2	2	2	1
hbr-miR396a_R-2_1ss1CG	GACAGCTTTCTTGAACTTT	VIT_07s0130g00480.t01	-	GO:0016021(integral component of membrane);GO:0016020(membrane)	-	[S]Function unknown	VIT_07s0130g00480	3	652-669	305.071	660	7	7	2	0.99036
hbr-miR396a_R-2_1ss1CG	GACAGCTTTCTTGAACTTT	VIT_12s0028g02020.t01	-	GO:0043565(sequence-specific DNA binding);GO:0003677(DNA binding)	-	[K]Transcription	VIT_12s0028g02020	3.5	117-135	130.745	126	3	3	2	0.989313
mdm-miR1511_L+1R-4	AACCTAGCTCTGATACCA	MSTRG.21407.4	-	-	-	-	-	4	1639-1656	21.7908	1647	3	0.5	2	0.99999
mdm-miR1511_L+1R-4	AACCTAGCTCTGATACCA	MSTRG.21407.3	-	-	-	-	-	4	1580-1597	21.7908	1588	3	0.5	2	0.99999
mdm-miR1511_L+1R-4	AACCTAGCTCTGATACCA	VIT_00s0211g00060.t01	-	GO:0006465(signal peptide processing);GO:0004222(metalloendopeptidase activity);GO:0008233(peptidase activity);GO:0008237(metallopeptidase activity);GO:0006508(proteolysis);GO:0009507(chloroplast);GO:0005829(cytosol);GO:0016787(hydrolase activity);GO:0046872(metal ion binding)	-	[E]Amino acid transport and metabolism	VIT_00s0211g00060	4	2109-2126	21.7908	2117	3	0.5	2	0.99999
mdm-miR1511_L+1R-4	AACCTAGCTCTGATACCA	MSTRG.21407.1	-	-	-	-	-	4	2142-2159	21.7908	2150	3	0.5	2	0.99999
mdm-miR156a_L+1R+1	ATGACAGAAGAGAGTGAGCACA	MSTRG.1091.3	-	-	-	-	-	3	1330-1351	43.5815	1342	3	1	2	0.99619
mdm-miR156a_L+1R+1	ATGACAGAAGAGAGTGAGCACA	MSTRG.1091.2	-	-	-	-	-	3	1346-1367	43.5815	1358	3	1	2	0.99619
mdm-miR156a_L+1R+1	ATGACAGAAGAGAGTGAGCACA	VIT_01s0010g03710.t01	-	GO:0005634(nucleus);GO:0046872(metal ion binding);GO:0003677(DNA binding)	-	[K]Transcription	VIT_01s0010g03710	3	1533-1554	43.5815	1545	3	1	2	0.99619
mdm-miR156a_L+1R+1	ATGACAGAAGAGAGTGAGCACA	VIT_17s0000g05020.t01	-	GO:0005634(nucleus);GO:0046872(metal ion binding);GO:0003677(DNA binding)	-	[S]Function unknown	VIT_17s0000g05020	2	1555-1576	43.5815	1567	2	1	2	0.99394
mdm-miR156a_L+1R+1	ATGACAGAAGAGAGTGAGCACA	MSTRG.8871.1	-	-	-	-	-	2	1641-1662	43.5815	1653	2	1	2	0.99394
mdm-miR156a_L+1R+1	ATGACAGAAGAGAGTGAGCACA	VIT_12s0028g03350.t01	-	GO:0009908(flower development);GO:0005634(nucleus);GO:0046872(metal ion binding);GO:0006355(regulation of transcription, DNA-templated);GO:0006351(transcription, DNA-templated);GO:0003677(DNA binding);GO:0003700(transcription factor activity, sequence-specific DNA binding)	-	[S]Function unknown	VIT_12s0028g03350	3	612-633	740.886	624	17	17	2	0.99619
mdm-miR156a_L+1R+1	ATGACAGAAGAGAGTGAGCACA	MSTRG.2652.1	-	-	-	-	-	3	3453-3474	65.3723	3465	12	1.5	2	0.99619
mdm-MIR399d-p5_1ss7TG	AGCGAAGTAGTTGTAGGGCTT	MSTRG.14648.1	-	-	-	-	-	3.5	448-467	43.5815	459	2	1	2	0.808035
mdm-MIR399d-p5_1ss7TG	AGCGAAGTAGTTGTAGGGCTT	VIT_04s0023g00140.t01	protein pelota	GO:0071025(RNA surveillance);GO:0070966(nuclear-transcribed mRNA catabolic process, no-go decay);GO:0070651(nonfunctional rRNA decay);GO:0032790(ribosome disassembly);GO:0070481(nuclear-transcribed mRNA catabolic process, non-stop decay);GO:0004519(endonuclease activity);GO:0043022(ribosome binding);GO:0004518(nuclease activity);GO:0090305(nucleic acid phosphodiester bond hydrolysis);GO:0006412(t…	ko03015(mRNA surveillance pathway)	[S]Function unknown	VIT_04s0023g00140	3.5	477-496	43.5815	488	2	1	2	0.808035
mdm-miR408a_L-1R+2_1ss21CT	TGCACTGCCTCTTCCCTGGTTT	VIT_12s0034g01140.t01	-	GO:0009055(electron carrier activity);GO:0046658(anchored component of plasma membrane)	-	[S]Function unknown	VIT_12s0034g01140	4	77-99	697.304	90	16	16	2	0.514253
mes-MIR172f-p5	AGCATCATCAAGATTCACACA	MSTRG.17873.1	-	-	-	-	-	4	268-287	72.6359	278	5	1.66667	2	0.995553
mes-MIR172f-p5	AGCATCATCAAGATTCACACA	VIT_07s0005g02000.t01	ADP-ribosylation factor 1	GO:0007264(small GTPase mediated signal transduction);GO:0005525(GTP binding);GO:0005622(intracellular);GO:0000166(nucleotide binding)	ko04144(Endocytosis)	[S]Function unknown	VIT_07s0005g02000	4	344-363	72.6359	354	5	1.66667	2	0.995553
mes-miR828a_L+1	CTCTTGCTCAAATGAGTATTCCA	VIT_09s0002g01380.t01	-	GO:0016021(integral component of membrane);GO:0016020(membrane);GO:0005634(nucleus);GO:0030154(cell differentiation);GO:0006357(regulation of transcription from RNA polymerase II promoter);GO:0044212(transcription regulatory region DNA binding);GO:0043565(sequence-specific DNA binding);GO:0001135(transcription factor activity, RNA polymerase II transcription factor recruiting);GO:0000981(RNA poly…	-	[K]Transcription	VIT_09s0002g01380	2	399-421	828.049	412	19	19	2	0.896621
mes-miR828a_L+1	CTCTTGCTCAAATGAGTATTCCA	MSTRG.21968.1	-	-	-	-	-	2	639-661	152.535	652	7	3.5	2	0.896621
mes-miR828a_L+1	CTCTTGCTCAAATGAGTATTCCA	VIT_00s0341g00050.t01	-	GO:0003677(DNA binding);GO:0050290(sphingomyelin phosphodiesterase D activity)	-	[S]Function unknown	VIT_00s0341g00050	2	1115-1137	152.535	1128	7	3.5	2	0.896621
mes-miR828a_L+1	CTCTTGCTCAAATGAGTATTCCA	MSTRG.231.1	-	-	-	-	-	2	139-161	87.163	152	2	2	2	0.896621
mes-miR828a_L+1	CTCTTGCTCAAATGAGTATTCCA	MSTRG.6088.1	-	-	-	-	-	1	181-203	4053.08	194	93	93	2	0.488543
mes-miR828a_L+1	CTCTTGCTCAAATGAGTATTCCA	VIT_14s0006g03100.t01	-	GO:0016760(cellulose synthase (UDP-forming) activity);GO:0030244(cellulose biosynthetic process);GO:0016757(transferase activity, transferring glycosyl groups);GO:0071555(cell wall organization);GO:0016021(integral component of membrane);GO:0016020(membrane);GO:0016740(transferase activity)	-	-	VIT_14s0006g03100	3	127-149	697.304	140	16	16	2	0.604804
mtr-miR156h-3p_2ss6TC9TG	GCTCTCTAGTCTTCTGTCATC	VIT_08s0007g01890.t01	-	GO:0016021(integral component of membrane);GO:0016020(membrane)	-	[S]Function unknown	VIT_08s0007g01890	3.5	531-550	87.163	541	4	2	2	0.561862
mtr-miR156h-3p_2ss6TC9TG	GCTCTCTAGTCTTCTGTCATC	MSTRG.19431.1	-	-	-	-	-	3.5	713-732	87.163	723	4	2	2	0.561862
mtr-miR166e-5p_2ss10GT21GA	GGAATGTTGTCTGGCTCGAGA	VIT_00s1467g00010.t01	-	GO:0006468(protein phosphorylation);GO:0005524(ATP binding);GO:0004674(protein serine/threonine kinase activity);GO:0004672(protein kinase activity);GO:0000166(nucleotide binding);GO:0016021(integral component of membrane);GO:0016020(membrane)	-	[T]Signal transduction mechanisms	VIT_00s1467g00010	4	571-591	8.7163	582	2	0.2	2	0.661456
mtr-miR7696a-3p_R-3_1ss2TC	TCGAATTATGAGAACTTG	VIT_09s0054g00610.t01	-	GO:0048037(cofactor binding)	-	[S]Function unknown	VIT_09s0054g00610	4	1537-1553	43.5815	1544	2	1	2	1
mtr-miR7696a-3p_R-3_1ss2TC	TCGAATTATGAGAACTTG	MSTRG.20893.1	-	-	-	-	-	4	1729-1745	43.5815	1736	2	1	2	1
nta-miR1446_L+2R-1_1ss19AT	TCTGAACTCTCTCCCTCATTGGC	VIT_19s0014g05220.t01	-	GO:0006349(regulation of gene expression by genetic imprinting);GO:0009409(response to cold);GO:0016571(histone methylation);GO:2000014(regulation of endosperm development);GO:0005677(chromatin silencing complex);GO:0043078(polar nucleus)	-	[S]Function unknown	VIT_19s0014g05220	3.5	522-543	43.5815	534	2	1	2	0.561862
nta-miR1446_L+2R-1_1ss19AT	TCTGAACTCTCTCCCTCATTGGC	MSTRG.11559.1	-	-	-	-	-	3.5	604-625	43.5815	616	2	1	2	0.561862
PC-3p-10914_430	TTTTAAGGAGATGGTGAAAGA	VIT_00s0187g00340.t01	fumarylacetoacetase	GO:0009072(aromatic amino acid family metabolic process);GO:0004334(fumarylacetoacetase activity);GO:0008152(metabolic process);GO:0003824(catalytic activity)	ko00350(Tyrosine metabolism)	[Q]Secondary metabolites biosynthesis, transport and catabolism	VIT_00s0187g00340	4	1337-1357	43.5815	1348	2	1	2	0.990845
PC-3p-10914_430	TTTTAAGGAGATGGTGAAAGA	MSTRG.21237.1	-	-	-	-	-	4	939-959	43.5815	950	2	1	2	0.990845
PC-3p-1339190_3	AAAAACACTTTTTAGAATCACGCT	VIT_02s0012g00540.t01	peroxidase	GO:0005576(extracellular region);GO:0098869(cellular oxidant detoxification);GO:0042744(hydrogen peroxide catabolic process);GO:0006979(response to oxidative stress);GO:0020037(heme binding);GO:0004601(peroxidase activity);GO:0055114(oxidation-reduction process);GO:0046872(metal ion binding);GO:0016491(oxidoreductase activity)	ko00940(Phenylpropanoid biosynthesis)	[G]Carbohydrate transport and metabolism	VIT_02s0012g00540	4	1047-1070	29.0543	1061	2	0.666667	2	0.661456
PC-3p-1339190_3	AAAAACACTTTTTAGAATCACGCT	MSTRG.12751.2	-	-	-	-	-	4	3680-3703	29.0543	3694	2	0.666667	2	0.661456
PC-3p-1339190_3	AAAAACACTTTTTAGAATCACGCT	MSTRG.12751.1	-	-	-	-	-	4	3751-3774	29.0543	3765	2	0.666667	2	0.661456
PC-3p-13830853_1	CTATAATTATTATCAAACAC	VIT_16s0098g01040.t01	-	GO:0003723(RNA binding);GO:0003676(nucleic acid binding)	-	[S]Function unknown	VIT_16s0098g01040	4	36-54	43.5815	46	2	1	2	0.998951
PC-3p-13830853_1	CTATAATTATTATCAAACAC	MSTRG.8374.1	-	-	-	-	-	4	95-113	43.5815	105	2	1	2	0.998951
PC-3p-1421955_3	TTTGATAATGATTTTAAGAAGTGT	VIT_04s0008g03410.t01	-	GO:0005634(nucleus);GO:0006355(regulation of transcription, DNA-templated);GO:0006351(transcription, DNA-templated);GO:0003677(DNA binding);GO:0003700(transcription factor activity, sequence-specific DNA binding)	-	[S]Function unknown	VIT_04s0008g03410	4	398-420	29.0543	411	2	0.666667	2	0.944328
PC-3p-1421955_3	TTTGATAATGATTTTAAGAAGTGT	MSTRG.14201.3	-	-	-	-	-	4	458-480	29.0543	471	2	0.666667	2	0.944328
PC-3p-1421955_3	TTTGATAATGATTTTAAGAAGTGT	MSTRG.14201.1	-	-	-	-	-	4	508-530	29.0543	521	2	0.666667	2	0.944328
PC-3p-1535940_3	AATAATAATGAAGTATCTTTT	VIT_06s0004g01030.t01	-	GO:0016853(isomerase activity);GO:0048046(apoplast);GO:0005576(extracellular region)	-	-	VIT_06s0004g01030	4	261-281	117.67	272	11	2.7	2	0.961199
PC-3p-1535940_3	AATAATAATGAAGTATCTTTT	MSTRG.16459.3	-	-	-	-	-	4	261-281	117.67	272	11	2.7	2	0.961199
PC-3p-169_19241	GTTGGAAGTCGGTGGGGGAAC	VIT_18s0001g12680.t01	-	GO:0042545(cell wall modification);GO:0045330(aspartyl esterase activity);GO:0030599(pectinesterase activity);GO:0005618(cell wall);GO:0016787(hydrolase activity);GO:0045490(pectin catabolic process)	-	[S]Function unknown	VIT_18s0001g12680	1.5	576-596	43.5815	587	2	1	2	0.709987
PC-3p-169_19241	GTTGGAAGTCGGTGGGGGAAC	MSTRG.10238.1	-	-	-	-	-	1.5	640-660	43.5815	651	2	1	2	0.709987
PC-3p-1760359_3	AAAAACGTTTTCTAGAATCACTGT	VIT_02s0012g00540.t01	peroxidase	GO:0005576(extracellular region);GO:0098869(cellular oxidant detoxification);GO:0042744(hydrogen peroxide catabolic process);GO:0006979(response to oxidative stress);GO:0020037(heme binding);GO:0004601(peroxidase activity);GO:0055114(oxidation-reduction process);GO:0046872(metal ion binding);GO:0016491(oxidoreductase activity)	ko00940(Phenylpropanoid biosynthesis)	[G]Carbohydrate transport and metabolism	VIT_02s0012g00540	3.5	1047-1070	29.0543	1061	2	0.666667	2	0.709987
PC-3p-1760359_3	AAAAACGTTTTCTAGAATCACTGT	MSTRG.12751.2	-	-	-	-	-	3.5	3680-3703	29.0543	3694	2	0.666667	2	0.709987
PC-3p-1760359_3	AAAAACGTTTTCTAGAATCACTGT	MSTRG.12751.1	-	-	-	-	-	3.5	3751-3774	29.0543	3765	2	0.666667	2	0.709987
PC-3p-286003_16	AAAACAAGAAAAAAGGACCT	VIT_06s0004g00440.t01	-	GO:0016021(integral component of membrane);GO:0016020(membrane)	-	-	VIT_06s0004g00440	4	415-434	174.326	425	4	4	2	1
PC-3p-488945_9	AATGAAAGGCTTTGAGTTG	VIT_19s0090g00410.t01	calcium-dependent protein kinase	GO:0046777(protein autophosphorylation);GO:0009738(abscisic acid-activated signaling pathway);GO:0009931(calcium-dependent protein serine/threonine kinase activity);GO:0005516(calmodulin binding);GO:0004683(calmodulin-dependent protein kinase activity);GO:0018105(peptidyl-serine phosphorylation);GO:0005509(calcium ion binding);GO:0005737(cytoplasm);GO:0035556(intracellular signal transduction);GO…	ko04626(Plant-pathogen interaction)	[T]Signal transduction mechanisms	VIT_19s0090g00410	4	2068-2086	65.3723	2077	3	1.5	2	1
PC-3p-488945_9	AATGAAAGGCTTTGAGTTG	MSTRG.11622.1	-	-	-	-	-	4	2094-2112	65.3723	2103	3	1.5	2	1
PC-3p-898216_5	AAAAACACTTCCTAAAATCATTGT	VIT_02s0012g00540.t01	peroxidase	GO:0005576(extracellular region);GO:0098869(cellular oxidant detoxification);GO:0042744(hydrogen peroxide catabolic process);GO:0006979(response to oxidative stress);GO:0020037(heme binding);GO:0004601(peroxidase activity);GO:0055114(oxidation-reduction process);GO:0046872(metal ion binding);GO:0016491(oxidoreductase activity)	ko00940(Phenylpropanoid biosynthesis)	[G]Carbohydrate transport and metabolism	VIT_02s0012g00540	3.5	1047-1070	29.0543	1061	2	0.666667	2	0.808035
PC-3p-898216_5	AAAAACACTTCCTAAAATCATTGT	MSTRG.12751.2	-	-	-	-	-	3.5	3680-3703	29.0543	3694	2	0.666667	2	0.808035
PC-3p-898216_5	AAAAACACTTCCTAAAATCATTGT	MSTRG.12751.1	-	-	-	-	-	3.5	3751-3774	29.0543	3765	2	0.666667	2	0.808035
PC-5p-1154_2732	TCTCACCATCTCCTTAAAATC	VIT_15s0048g01240.t01	-	GO:0045944(positive regulation of transcription from RNA polymerase II promoter);GO:0000977(RNA polymerase II regulatory region sequence-specific DNA binding);GO:0046983(protein dimerization activity);GO:0005634(nucleus);GO:0006355(regulation of transcription, DNA-templated);GO:0006351(transcription, DNA-templated);GO:0003677(DNA binding);GO:0003700(transcription factor activity, sequence-specifi…	-	[K]Transcription	VIT_15s0048g01240	3.5	314-334	58.1087	325	4	1.33333	2	0.983854
PC-5p-1154_2732	TCTCACCATCTCCTTAAAATC	MSTRG.7174.1	-	-	-	-	-	3.5	346-366	58.1087	357	4	1.33333	2	0.983854
PC-5p-1154_2732	TCTCACCATCTCCTTAAAATC	MSTRG.7174.2	-	-	-	-	-	3.5	497-517	58.1087	508	4	1.33333	2	0.983854
PC-5p-1154_2732	TCTCACCATCTCCTTAAAATC	VIT_11s0016g05740.t01	-	GO:0005509(calcium ion binding);GO:0016021(integral component of membrane);GO:0016020(membrane)	-	[D]Cell cycle control, cell division, chromosome partitioning ;[T]Signal transduction mechanisms ;[Z]Cytoskeleton	VIT_11s0016g05740	4	496-517	130.745	508	6	3	2	0.990845
PC-5p-1154_2732	TCTCACCATCTCCTTAAAATC	MSTRG.2413.1	-	-	-	-	-	4	837-858	130.745	849	6	3	2	0.990845
PC-5p-146112_36	ATTGACATCATCTAACATAAC	VIT_01s0010g00680.t01	heat shock protein 90kDa beta	GO:0006950(response to stress);GO:0006457(protein folding);GO:0051082(unfolded protein binding);GO:0005524(ATP binding);GO:0042803(protein homodimerization activity);GO:0009408(response to heat);GO:0009414(response to water deprivation);GO:0009651(response to salt stress);GO:0009704(de-etiolation);GO:0010157(response to chlorate);GO:0045037(protein import into chloroplast stroma);GO:0005739(mitoc…	ko04141(Protein processing in endoplasmic reticulum);ko04626(Plant-pathogen interaction)	[O]Posttranslational modification, protein turnover, chaperones	CR88	3	2211-2231	740.886	2222	17	17	2	0.371354
PC-5p-1590893_3	TGTGATTTTAGGAAGTGTTTCTAG	VIT_16s0050g00790.t01	-	GO:0016021(integral component of membrane);GO:0055085(transmembrane transport);GO:0016020(membrane)	-	[S]Function unknown	VIT_16s0050g00790	3.5	1493-1516	87.163	1507	2	2	2	0.872934
PC-5p-1646393_3	AAGGTGAATTACTCATGA	VIT_05s0020g01770.t01	-	GO:0007178(transmembrane receptor protein serine/threonine kinase signaling pathway);GO:0007166(cell surface receptor signaling pathway);GO:0004675(transmembrane receptor protein serine/threonine kinase activity);GO:0006468(protein phosphorylation);GO:0005524(ATP binding);GO:0004672(protein kinase activity);GO:0005886(plasma membrane)	-	[T]Signal transduction mechanisms	VIT_05s0020g01770	4	1446-1462	174.326	1453	4	4	2	1
PC-5p-284876_17	TTTCTCTTCTCTTTTTGGTGT	MSTRG.11779.6	-	-	-	-	-	3	830-851	12.4519	842	2	0.285714	2	0.99619
PC-5p-284876_17	TTTCTCTTCTCTTTTTGGTGT	MSTRG.11779.7	-	-	-	-	-	3	831-852	12.4519	843	2	0.285714	2	0.99619
PC-5p-284876_17	TTTCTCTTCTCTTTTTGGTGT	MSTRG.11779.2	-	-	-	-	-	3	1946-1967	12.4519	1958	2	0.285714	2	0.99619
PC-5p-284876_17	TTTCTCTTCTCTTTTTGGTGT	MSTRG.11779.4	-	-	-	-	-	3	1980-2001	12.4519	1992	2	0.285714	2	0.99619
PC-5p-284876_17	TTTCTCTTCTCTTTTTGGTGT	MSTRG.11779.3	-	-	-	-	-	3	2033-2054	12.4519	2045	2	0.285714	2	0.99619
PC-5p-284876_17	TTTCTCTTCTCTTTTTGGTGT	MSTRG.11779.1	-	-	-	-	-	3	2033-2054	12.4519	2045	2	0.285714	2	0.99619
PC-5p-284876_17	TTTCTCTTCTCTTTTTGGTGT	VIT_19s0015g00840.t01	-	GO:0008757(S-adenosylmethionine-dependent methyltransferase activity);GO:0032259(methylation);GO:0008168(methyltransferase activity);GO:0003723(RNA binding);GO:0006364(rRNA processing);GO:0055085(transmembrane transport);GO:0016021(integral component of membrane);GO:0016020(membrane);GO:0016740(transferase activity)	-	[J]Translation, ribosomal structure and biogenesis	VIT_19s0015g00840	3.5	769-789	12.4519	780	2	0.285714	2	0.999999
PC-5p-284876_17	TTTCTCTTCTCTTTTTGGTGT	VIT_14s0066g01190.t01	-	GO:0000287(magnesium ion binding);GO:0005802(trans-Golgi network);GO:0000166(nucleotide binding);GO:0016787(hydrolase activity);GO:0005524(ATP binding);GO:0016021(integral component of membrane);GO:0005886(plasma membrane);GO:0016020(membrane);GO:0045332(phospholipid translocation);GO:0015914(phospholipid transport);GO:0004012(phospholipid-translocating ATPase activity);GO:0048194(Golgi vesicle b…	-	[S]Function unknown	VIT_14s0066g01190	4	644-664	87.163	655	2	2	2	1
PC-5p-284876_17	TTTCTCTTCTCTTTTTGGTGT	VIT_15s0048g02410.t01	MYB-related transcription factor LHY	GO:0005634(nucleus);GO:0006355(regulation of transcription, DNA-templated);GO:0006351(transcription, DNA-templated);GO:0003677(DNA binding)	ko04712(Circadian rhythm - plant)	[K]Transcription	VIT_15s0048g02410	4	1478-1498	87.163	1489	20	2	2	1
PC-5p-284876_17	TTTCTCTTCTCTTTTTGGTGT	MSTRG.7265.11	-	-	-	-	-	4	1959-1979	87.163	1970	20	2	2	1
PC-5p-284876_17	TTTCTCTTCTCTTTTTGGTGT	MSTRG.7265.3	-	-	-	-	-	4	2075-2095	69.7304	2086	16	1.6	2	1
PC-5p-284876_17	TTTCTCTTCTCTTTTTGGTGT	MSTRG.7265.2	-	-	-	-	-	4	2161-2181	91.5212	2172	21	2.1	2	1
PC-5p-284876_17	TTTCTCTTCTCTTTTTGGTGT	MSTRG.7265.9	-	-	-	-	-	4	2195-2215	74.0886	2206	17	1.7	2	1
PC-5p-284876_17	TTTCTCTTCTCTTTTTGGTGT	MSTRG.7265.12	-	-	-	-	-	4	2203-2223	82.8049	2214	19	1.9	2	1
PC-5p-284876_17	TTTCTCTTCTCTTTTTGGTGT	MSTRG.7265.7	-	-	-	-	-	4	2205-2225	91.5212	2216	21	2.1	2	1
PC-5p-284876_17	TTTCTCTTCTCTTTTTGGTGT	MSTRG.7265.6	-	-	-	-	-	4	2228-2248	69.7304	2239	16	1.6	2	1
PC-5p-284876_17	TTTCTCTTCTCTTTTTGGTGT	MSTRG.7265.4	-	-	-	-	-	4	2246-2266	69.7304	2257	16	1.6	2	1
PC-5p-284876_17	TTTCTCTTCTCTTTTTGGTGT	MSTRG.7265.5	-	-	-	-	-	4	2248-2268	74.0886	2259	17	1.7	2	1
PC-5p-284876_17	TTTCTCTTCTCTTTTTGGTGT	MSTRG.7265.10	-	-	-	-	-	4	2275-2295	82.8049	2286	19	1.9	2	1
PC-5p-284876_17	TTTCTCTTCTCTTTTTGGTGT	MSTRG.7265.1	-	-	-	-	-	4	2378-2398	91.5212	2389	21	2.1	2	1
PC-5p-284876_17	TTTCTCTTCTCTTTTTGGTGT	MSTRG.16391.2	-	-	-	-	-	4	314-334	58.1087	325	4	1.33333	2	1
PC-5p-284876_17	TTTCTCTTCTCTTTTTGGTGT	VIT_06s0004g00140.t01	protein kinase C substrate 80K-H	GO:0006491(N-glycan processing)	ko04141(Protein processing in endoplasmic reticulum)	[O]Posttranslational modification, protein turnover, chaperones	PSL4	4	597-617	58.1087	608	4	1.33333	2	1
PC-5p-284876_17	TTTCTCTTCTCTTTTTGGTGT	MSTRG.16391.1	-	-	-	-	-	4	1061-1081	58.1087	1072	4	1.33333	2	1
PC-5p-292464_16	TAGAGCTTCCTGTATATTTTT	VIT_02s0025g04670.t01	-	GO:0045944(positive regulation of transcription from RNA polymerase II promoter);GO:0000977(RNA polymerase II regulatory region sequence-specific DNA binding);GO:0046983(protein dimerization activity);GO:0005634(nucleus);GO:0006355(regulation of transcription, DNA-templated);GO:0006351(transcription, DNA-templated);GO:0003677(DNA binding);GO:0003700(transcription factor activity, sequence-specifi…	-	-	VIT_02s0025g04670	4	381-400	58.1087	391	4	1.33333	2	0.944328
PC-5p-292464_16	TAGAGCTTCCTGTATATTTTT	VIT_02s0025g04660.t01	magnesium dechelatase	GO:0045944(positive regulation of transcription from RNA polymerase II promoter);GO:0000977(RNA polymerase II regulatory region sequence-specific DNA binding);GO:0046983(protein dimerization activity);GO:0005634(nucleus);GO:0006355(regulation of transcription, DNA-templated);GO:0006351(transcription, DNA-templated);GO:0003677(DNA binding);GO:0003700(transcription factor activity, sequence-specifi…	ko00860(Porphyrin and chlorophyll metabolism)	[S]Function unknown	VIT_02s0025g04660	4	608-627	58.1087	618	4	1.33333	2	0.944328
PC-5p-292464_16	TAGAGCTTCCTGTATATTTTT	MSTRG.12603.1	-	-	-	-	-	4	1177-1196	58.1087	1187	4	1.33333	2	0.944328
PC-5p-460794_10	GAAGAATATGAGGAAGGGTACAAA	VIT_09s0002g01490.t01	-	GO:0005525(GTP binding)	-	[S]Function unknown	VIT_09s0002g01490	3.5	1071-1094	17.4326	1085	2	0.4	2	0.872934
PC-5p-460794_10	GAAGAATATGAGGAAGGGTACAAA	MSTRG.20090.4	-	-	-	-	-	3.5	1219-1242	17.4326	1233	2	0.4	2	0.872934
PC-5p-460794_10	GAAGAATATGAGGAAGGGTACAAA	MSTRG.20090.2	-	-	-	-	-	3.5	1233-1256	17.4326	1247	2	0.4	2	0.872934
PC-5p-460794_10	GAAGAATATGAGGAAGGGTACAAA	MSTRG.20090.3	-	-	-	-	-	3.5	1248-1271	17.4326	1262	2	0.4	2	0.872934
PC-5p-460794_10	GAAGAATATGAGGAAGGGTACAAA	MSTRG.20090.1	-	-	-	-	-	3.5	1402-1425	17.4326	1416	2	0.4	2	0.872934
PC-5p-53924_108	AGTGATTTTAGGAAGTGTTTCTGG	VIT_16s0050g00790.t01	-	GO:0016021(integral component of membrane);GO:0055085(transmembrane transport);GO:0016020(membrane)	-	[S]Function unknown	VIT_16s0050g00790	3	1493-1516	87.163	1507	2	2	2	0.901818
PC-5p-834650_5	TTCTCAGCTGCTAATATCAAA	VIT_12s0057g01270.t01	long-chain acyl-CoA synthetase	GO:0016021(integral component of membrane);GO:0016020(membrane);GO:0001676(long-chain fatty acid metabolic process);GO:0008152(metabolic process);GO:0003824(catalytic activity)	ko01212(Fatty acid metabolism);ko00061(Fatty acid biosynthesis);ko00071(Fatty acid degradation);ko04146(Peroxisome)	[I]Lipid transport and metabolism	LACS8	4	1044-1063	152.535	1054	7	3.5	2	0.972957
PC-5p-834650_5	TTCTCAGCTGCTAATATCAAA	MSTRG.3520.1	-	-	-	-	-	4	1296-1315	152.535	1306	7	3.5	2	0.972957
pgi-miR6138_L-3R-2_1ss19AT	GTTTGGATTGAAGGATTGA	VIT_01s0011g04140.t01	-	GO:0016021(integral component of membrane);GO:0016020(membrane)	-	[S]Function unknown	VIT_01s0011g04140	3.5	1368-1387	174.326	1378	4	4	2	0.999827
pgi-miR6138_L-3R-2_1ss19AT	GTTTGGATTGAAGGATTGA	VIT_01s0010g01430.t01	-	GO:0005783(endoplasmic reticulum)	-	[S]Function unknown	VIT_01s0010g01430	4	1954-1973	21.7908	1963	2	0.5	2	1
pgi-miR6138_L-3R-2_1ss19AT	GTTTGGATTGAAGGATTGA	MSTRG.917.2	-	-	-	-	-	4	2245-2264	21.7908	2254	2	0.5	2	1
pgi-miR6138_L-3R-2_1ss19AT	GTTTGGATTGAAGGATTGA	MSTRG.917.1	-	-	-	-	-	4	2264-2283	21.7908	2273	2	0.5	2	1
pgi-miR6138_L-3R-2_1ss19AT	GTTTGGATTGAAGGATTGA	MSTRG.917.4	-	-	-	-	-	4	2539-2558	21.7908	2548	2	0.5	2	1
pgi-miR6138_L-3R-2_1ss19AT	GTTTGGATTGAAGGATTGA	VIT_16s0039g01310.t01	-	GO:0030247(polysaccharide binding);GO:0006468(protein phosphorylation);GO:0005524(ATP binding);GO:0004672(protein kinase activity);GO:0016021(integral component of membrane);GO:0016020(membrane)	-	[T]Signal transduction mechanisms	VIT_16s0039g01310	3.5	489-506	43.5815	497	2	1	2	0.999827
pgi-miR6138_L-3R-2_1ss19AT	GTTTGGATTGAAGGATTGA	MSTRG.8474.2	-	-	-	-	-	3.5	542-559	43.5815	550	2	1	2	0.999827
pgi-miR6138_L-3R-2_1ss19AT	GTTTGGATTGAAGGATTGA	VIT_05s0020g04690.t01	auxin-responsive protein IAA	GO:0005634(nucleus);GO:0009734(auxin-activated signaling pathway);GO:0006355(regulation of transcription, DNA-templated);GO:0006351(transcription, DNA-templated)	ko04075(Plant hormone signal transduction)	[K]Transcription	VIT_05s0020g04690	4	268-285	174.326	276	4	4	2	1
pgi-miR6138_L-3R-2_1ss19AT	GTTTGGATTGAAGGATTGA	MSTRG.15900.3	-	-	-	-	-	4	1386-1403	65.3723	1394	6	1.5	2	1
pgi-miR6138_L-3R-2_1ss19AT	GTTTGGATTGAAGGATTGA	VIT_05s0051g00870.t01	glutathione reductase (NADPH)	GO:0006749(glutathione metabolic process);GO:0000305(response to oxygen radical);GO:0016668(oxidoreductase activity, acting on a sulfur group of donors, NAD(P) as acceptor);GO:0004362(glutathione-disulfide reductase activity);GO:0050661(NADP binding);GO:0050660(flavin adenine dinucleotide binding);GO:0005623(cell);GO:0009055(electron carrier activity);GO:0045454(cell redox homeostasis);GO:0098869…	ko00480(Glutathione metabolism)	[C]Energy production and conversion	ATGR1	4	1493-1510	65.3723	1501	6	1.5	2	1
pgi-miR6138_L-3R-2_1ss19AT	GTTTGGATTGAAGGATTGA	MSTRG.15900.2	-	-	-	-	-	4	1597-1614	65.3723	1605	6	1.5	2	1
pgi-miR6138_L-3R-2_1ss19AT	GTTTGGATTGAAGGATTGA	MSTRG.15900.4	-	-	-	-	-	4	1935-1952	65.3723	1943	6	1.5	2	1
ppe-MIR169h-p3_2ss6TA17GC	AAACAAGAAAAAAGGACCT	VIT_06s0004g00440.t01	-	GO:0016021(integral component of membrane);GO:0016020(membrane)	-	-	VIT_06s0004g00440	4	415-433	87.163	424	2	2	2	1
ppe-MIR394b-p3_1ss4CT	AAATTGGCTCTGTAAATTTCT	VIT_04s0008g01190.t01	UDP-sulfoquinovose synthase	GO:0050662(coenzyme binding);GO:0003824(catalytic activity)	ko00520(Amino sugar and nucleotide sugar metabolism);ko00561(Glycerolipid metabolism)	[M]Cell wall/membrane/envelope biogenesis	SQD1	4	1475-1494	43.5815	1486	5	1	2	0.995553
ppe-MIR394b-p3_1ss4CT	AAATTGGCTCTGTAAATTTCT	MSTRG.14029.3	-	-	-	-	-	4	1366-1385	43.5815	1377	5	1	2	0.995553
ppe-MIR394b-p3_1ss4CT	AAATTGGCTCTGTAAATTTCT	MSTRG.14029.4	-	-	-	-	-	4	1375-1394	43.5815	1386	5	1	2	0.995553
ppe-MIR394b-p3_1ss4CT	AAATTGGCTCTGTAAATTTCT	MSTRG.14029.1	-	-	-	-	-	4	1377-1396	43.5815	1388	5	1	2	0.995553
ppe-MIR394b-p3_1ss4CT	AAATTGGCTCTGTAAATTTCT	MSTRG.14029.2	-	-	-	-	-	4	1488-1507	43.5815	1499	5	1	2	0.995553
ptc-MIR169p-p5	TTTGCATGAAGAGGTAGAGAG	VIT_15s0021g01880.t01	-	GO:0043565(sequence-specific DNA binding);GO:0005634(nucleus);GO:0016021(integral component of membrane);GO:0016020(membrane);GO:0006355(regulation of transcription, DNA-templated);GO:0003677(DNA binding);GO:0003700(transcription factor activity, sequence-specific DNA binding)	-	[K]Transcription	VIT_15s0021g01880	2.5	71-91	479.397	82	11	11	2	0.402955
ptc-miR172b-5p	GGAGCATCATCAAGATTCACA	VIT_04s0008g01200.t01	-	GO:0070992(translation initiation complex);GO:0002188(translation reinitiation);GO:0002192(IRES-dependent translational initiation);GO:0001731(formation of translation preinitiation complex);GO:0005840(ribosome);GO:0043022(ribosome binding);GO:0003743(translation initiation factor activity);GO:0006413(translational initiation);GO:0003729(mRNA binding);GO:0030529(intracellular ribonucleoprotein co…	-	[J]Translation, ribosomal structure and biogenesis	VIT_04s0008g01200	4	523-543	130.745	534	3	3	2	0.76405
ptc-miR3627b_L-2_1ss21TC	TCGCAGGAGAGATGGCGCCA	VIT_09s0018g02130.t01	-	GO:0070588(calcium ion transmembrane transport);GO:0006816(calcium ion transport);GO:0005388(calcium-transporting ATPase activity);GO:0005516(calmodulin binding);GO:0099132(ATP hydrolysis coupled cation transmembrane transport);GO:0006811(ion transport);GO:0043231(intracellular membrane-bounded organelle);GO:0000166(nucleotide binding);GO:0016787(hydrolase activity);GO:0005524(ATP binding);GO:001…	-	[P]Inorganic ion transport and metabolism	ACA9	3.5	148-167	37.3556	158	6	0.857143	2	0.975608
ptc-miR3627b_L-2_1ss21TC	TCGCAGGAGAGATGGCGCCA	MSTRG.20851.5	-	-	-	-	-	3.5	386-405	37.3556	396	6	0.857143	2	0.975608
ptc-miR3627b_L-2_1ss21TC	TCGCAGGAGAGATGGCGCCA	MSTRG.20851.6	-	-	-	-	-	3.5	386-405	37.3556	396	6	0.857143	2	0.975608
ptc-miR3627b_L-2_1ss21TC	TCGCAGGAGAGATGGCGCCA	MSTRG.20851.1	-	-	-	-	-	3.5	453-472	37.3556	463	6	0.857143	2	0.975608
ptc-miR3627b_L-2_1ss21TC	TCGCAGGAGAGATGGCGCCA	MSTRG.20851.4	-	-	-	-	-	3.5	453-472	37.3556	463	6	0.857143	2	0.975608
ptc-miR3627b_L-2_1ss21TC	TCGCAGGAGAGATGGCGCCA	MSTRG.20851.3	-	-	-	-	-	3.5	472-491	37.3556	482	6	0.857143	2	0.975608
ptc-miR3627b_L-2_1ss21TC	TCGCAGGAGAGATGGCGCCA	MSTRG.20851.2	-	-	-	-	-	3.5	453-472	37.3556	463	6	0.857143	2	0.975608
ptc-miR396e-3p	CTCAAGAAAGCTGTGGGAGA	VIT_03s0038g04210.t01	-	GO:0023014(signal transduction by protein phosphorylation);GO:0000160(phosphorelay signal transduction system);GO:0000155(phosphorelay sensor kinase activity);GO:0004674(protein serine/threonine kinase activity);GO:0005737(cytoplasm);GO:0035556(intracellular signal transduction);GO:0006468(protein phosphorylation);GO:0005524(ATP binding);GO:0004672(protein kinase activity);GO:0000166(nucleotide b…	-	[T]Signal transduction mechanisms	PHOT2	3.5	1493-1512	17.4326	1503	2	0.4	2	0.975608
ptc-miR396e-3p	CTCAAGAAAGCTGTGGGAGA	MSTRG.13293.3	-	-	-	-	-	3.5	1856-1875	17.4326	1866	2	0.4	2	0.975608
ptc-miR396e-3p	CTCAAGAAAGCTGTGGGAGA	MSTRG.13293.4	-	-	-	-	-	3.5	1918-1937	17.4326	1928	2	0.4	2	0.975608
ptc-miR396e-3p	CTCAAGAAAGCTGTGGGAGA	MSTRG.13293.1	-	-	-	-	-	3.5	1918-1937	17.4326	1928	2	0.4	2	0.975608
ptc-miR396e-3p	CTCAAGAAAGCTGTGGGAGA	MSTRG.13293.2	-	-	-	-	-	3.5	2074-2093	17.4326	2084	2	0.4	2	0.975608
ptc-miR396e-3p	CTCAAGAAAGCTGTGGGAGA	VIT_11s0016g04060.t01	-	GO:0018105(peptidyl-serine phosphorylation);GO:0008360(regulation of cell shape);GO:0004674(protein serine/threonine kinase activity);GO:0005737(cytoplasm);GO:0006468(protein phosphorylation);GO:0005524(ATP binding);GO:0004672(protein kinase activity);GO:0005634(nucleus)	-	[T]Signal transduction mechanisms	VIT_11s0016g04060	4	1199-1217	14.5272	1209	2	0.333333	2	0.986864
ptc-miR396e-3p	CTCAAGAAAGCTGTGGGAGA	MSTRG.2285.4	-	-	-	-	-	4	1465-1483	14.5272	1475	2	0.333333	2	0.986864
ptc-miR396e-3p	CTCAAGAAAGCTGTGGGAGA	MSTRG.2285.5	-	-	-	-	-	4	1443-1461	14.5272	1453	2	0.333333	2	0.986864
ptc-miR396e-3p	CTCAAGAAAGCTGTGGGAGA	MSTRG.2285.2	-	-	-	-	-	4	1472-1490	14.5272	1482	2	0.333333	2	0.986864
ptc-miR396e-3p	CTCAAGAAAGCTGTGGGAGA	MSTRG.2285.3	-	-	-	-	-	4	1518-1536	14.5272	1528	2	0.333333	2	0.986864
ptc-miR396e-3p	CTCAAGAAAGCTGTGGGAGA	MSTRG.2285.1	-	-	-	-	-	4	1540-1558	14.5272	1550	2	0.333333	2	0.986864
ptc-miR396g-3p_L-1	TCAAGAAAGCCGTGGGAAAA	VIT_05s0020g01840.t01	-	GO:0005886(plasma membrane);GO:0016021(integral component of membrane);GO:0016020(membrane);GO:0051536(iron-sulfur cluster binding)	-	[G]Carbohydrate transport and metabolism ;[M]Cell wall/membrane/envelope biogenesis	PCB2	3.5	944-964	65.3723	955	3	1.5	2	0.963149
ptc-miR396g-3p_L-1	TCAAGAAAGCCGTGGGAAAA	MSTRG.15423.1	-	-	-	-	-	3.5	1185-1205	65.3723	1196	3	1.5	2	0.963149
ptc-miR403a_L+1	TTTAGATTCACGCACAAACTCG	VIT_10s0042g01180.t01	-	GO:0031047(gene silencing by RNA);GO:0003676(nucleic acid binding)	-	[J]Translation, ribosomal structure and biogenesis	VIT_10s0042g01180	2	2978-2999	414.024	2990	19	9.5	2	0.941381
ptc-miR403a_L+1	TTTAGATTCACGCACAAACTCG	MSTRG.1818.1	-	-	-	-	-	2	3092-3113	414.024	3104	19	9.5	2	0.941381
ptc-miR403a_L+2R-1_1ss22CT	CGTTAGATTCACGCACAAACTT	VIT_10s0042g01180.t01	-	GO:0031047(gene silencing by RNA);GO:0003676(nucleic acid binding)	-	[J]Translation, ribosomal structure and biogenesis	VIT_10s0042g01180	1.5	2979-3000	130.745	2991	6	3	2	0.954706
ptc-miR403a_L+2R-1_1ss22CT	CGTTAGATTCACGCACAAACTT	MSTRG.1818.1	-	-	-	-	-	1.5	3093-3114	130.745	3105	6	3	2	0.954706
ptc-MIR530a-p3_2ss12CA21GA	AGGTGCAGGTGAAGGTGCAGA	VIT_00s0337g00010.t01	-	GO:0016831(carboxy-lyase activity);GO:0016829(lyase activity);GO:0008295(spermidine biosynthetic process);GO:0008792(arginine decarboxylase activity);GO:0006527(arginine catabolic process)	-	[S]Function unknown	VIT_00s0337g00010	4	1542-1562	65.3723	1553	3	1.5	2	0.993619
ptc-MIR530a-p3_2ss12CA21GA	AGGTGCAGGTGAAGGTGCAGA	MSTRG.21948.1	-	-	-	-	-	4	1690-1710	65.3723	1701	3	1.5	2	0.993619
rco-miR395a_L-1R+1	TGAAGTGTTTGGGGGAACTCT	VIT_05s0020g04210.t01	3'-phosphoadenosine 5'-phosphosulfate synthase	GO:0016310(phosphorylation);GO:0000103(sulfate assimilation);GO:0004781(sulfate adenylyltransferase (ATP) activity);GO:0004020(adenylylsulfate kinase activity)	ko00920(Sulfur metabolism);ko00230(Purine metabolism);ko00450(Selenocompound metabolism);ko00261(Monobactam biosynthesis)	[P]Inorganic ion transport and metabolism	VIT_05s0020g04210	4	364-384	217.908	375	5	5	2	0.944328
rco-miR535_1ss21CG	TGACAACGAGAGAGAGCACGG	VIT_01s0026g02490.t01	apyrase	GO:0016787(hydrolase activity);GO:0016021(integral component of membrane);GO:0016020(membrane)	ko00230(Purine metabolism);ko00240(Pyrimidine metabolism)	[G]Carbohydrate transport and metabolism ;[O]Posttranslational modification, protein turnover, chaperones	VIT_01s0026g02490	3	1567-1587	43.5815	1578	2	1	2	0.99036
rco-miR535_1ss21CG	TGACAACGAGAGAGAGCACGG	MSTRG.801.1	-	-	-	-	-	3	1765-1785	43.5815	1776	2	1	2	0.99036
rco-miR535_2ss7CA20GA	TGACAAAGAGAGAGAGCACAC	VIT_08s0007g06270.t01	-	GO:0005634(nucleus);GO:0046872(metal ion binding);GO:0003677(DNA binding)	-	[K]Transcription	VIT_08s0007g06270	3	1065-1086	130.745	1076	3	3	2	0.999907
rco-miR535_2ss7CA20GA	TGACAAAGAGAGAGAGCACAC	VIT_05s0094g01510.t01	-	GO:0005978(glycogen biosynthetic process);GO:0008878(glucose-1-phosphate adenylyltransferase activity);GO:0009349(riboflavin synthase complex);GO:0009231(riboflavin biosynthetic process);GO:0016779(nucleotidyltransferase activity);GO:0009058(biosynthetic process);GO:0000906(6,7-dimethyl-8-ribityllumazine synthase activity)	-	[S]Function unknown	ATRAP	4	1034-1053	87.163	1044	2	2	2	0.961199
rco-miR535_2ss7CA20GA	TGACAAAGAGAGAGAGCACAC	VIT_11s0065g00170.t01	-	GO:0005634(nucleus);GO:0046872(metal ion binding);GO:0003677(DNA binding)	-	[K]Transcription	SPL2	3	1147-1168	27.2384	1158	5	0.625	2	0.999907
rco-miR535_2ss7CA20GA	TGACAAAGAGAGAGAGCACAC	MSTRG.2652.6	-	-	-	-	-	3	1618-1639	27.2384	1629	5	0.625	2	0.999907
rco-miR535_2ss7CA20GA	TGACAAAGAGAGAGAGCACAC	MSTRG.2652.7	-	-	-	-	-	3	1668-1689	27.2384	1679	5	0.625	2	0.999907
rco-miR535_2ss7CA20GA	TGACAAAGAGAGAGAGCACAC	MSTRG.2652.5	-	-	-	-	-	3	2253-2274	27.2384	2264	5	0.625	2	0.999907
rco-miR535_2ss7CA20GA	TGACAAAGAGAGAGAGCACAC	MSTRG.2652.2	-	-	-	-	-	3	2107-2128	27.2384	2118	5	0.625	2	0.999907
rco-miR535_2ss7CA20GA	TGACAAAGAGAGAGAGCACAC	MSTRG.2652.4	-	-	-	-	-	3	2564-2585	27.2384	2575	5	0.625	2	0.999907
rco-miR535_2ss7CA20GA	TGACAAAGAGAGAGAGCACAC	MSTRG.2652.3	-	-	-	-	-	3	2513-2534	27.2384	2524	5	0.625	2	0.999907
rco-miR535_2ss7CA20GA	TGACAAAGAGAGAGAGCACAC	MSTRG.2652.1	-	-	-	-	-	3	3452-3473	27.2384	3463	5	0.625	2	0.999907
sly-miR482e-3p_2ss5TG20AT	TCTTGCCTACTCCTCCCATTCC	VIT_19s0014g05150.t01	disease resistance protein RPS2	GO:0007165(signal transduction);GO:0006952(defense response);GO:0043531(ADP binding);GO:0005886(plasma membrane)	ko04626(Plant-pathogen interaction)	[S]Function unknown	VIT_19s0014g05150	3	241-262	108.954	253	5	2.5	2	0.604804
sly-miR482e-3p_2ss5TG20AT	TCTTGCCTACTCCTCCCATTCC	MSTRG.11552.1	-	-	-	-	-	3	440-461	108.954	452	5	2.5	2	0.604804
sly-miR482e-3p_2ss5TG20AT	TCTTGCCTACTCCTCCCATTCC	VIT_18s0072g01090.t01	-	GO:0016021(integral component of membrane);GO:0016020(membrane)	-	-	VIT_18s0072g01090	4	224-245	1525.35	236	35	35	2	0.961199
ssl-miR171b	TTGAGCCGCGCCAATATCACT	VIT_02s0154g00400.t01	-	GO:0006355(regulation of transcription, DNA-templated);GO:0003700(transcription factor activity, sequence-specific DNA binding);GO:0005634(nucleus);GO:0030154(cell differentiation);GO:0043565(sequence-specific DNA binding);GO:0006351(transcription, DNA-templated)	-	[S]Function unknown	VIT_02s0154g00400	1	504-524	101.69	515	7	2.33333	2	0.9821
ssl-miR171b	TTGAGCCGCGCCAATATCACT	MSTRG.12680.2	-	-	-	-	-	1	1624-1644	101.69	1635	7	2.33333	2	0.9821
ssl-miR171b	TTGAGCCGCGCCAATATCACT	MSTRG.12680.1	-	-	-	-	-	1	1717-1737	101.69	1728	7	2.33333	2	0.9821
ssl-miR171b	TTGAGCCGCGCCAATATCACT	VIT_04s0023g01380.t01	-	GO:0006355(regulation of transcription, DNA-templated);GO:0003700(transcription factor activity, sequence-specific DNA binding);GO:0005634(nucleus);GO:0030154(cell differentiation);GO:0043565(sequence-specific DNA binding);GO:0006351(transcription, DNA-templated);GO:0048831(regulation of shoot system development)	-	[K]Transcription	VIT_04s0023g01380	1.5	653-673	2571.31	664	59	59	2	0.461472
stu-miR156a_R+1	TTGACAGAAGATAGAGAGCACG	MSTRG.1091.3	-	-	-	-	-	2	1330-1351	43.5815	1342	3	1	2	0.998052
stu-miR156a_R+1	TTGACAGAAGATAGAGAGCACG	MSTRG.1091.2	-	-	-	-	-	2	1346-1367	43.5815	1358	3	1	2	0.998052
stu-miR156a_R+1	TTGACAGAAGATAGAGAGCACG	VIT_01s0010g03710.t01	-	GO:0005634(nucleus);GO:0046872(metal ion binding);GO:0003677(DNA binding)	-	[K]Transcription	VIT_01s0010g03710	2	1533-1554	43.5815	1545	3	1	2	0.998052
stu-miR156a_R+1	TTGACAGAAGATAGAGAGCACG	VIT_10s0003g00050.t01	-	GO:0009908(flower development);GO:0005634(nucleus);GO:0046872(metal ion binding);GO:0006355(regulation of transcription, DNA-templated);GO:0006351(transcription, DNA-templated);GO:0003677(DNA binding);GO:0003700(transcription factor activity, sequence-specific DNA binding)	-	[K]Transcription	SPL3	3.5	567-588	29.0543	579	2	0.666667	2	0.808035
stu-miR156a_R+1	TTGACAGAAGATAGAGAGCACG	MSTRG.1320.2	-	-	-	-	-	3.5	1050-1071	29.0543	1062	2	0.666667	2	0.808035
stu-miR156a_R+1	TTGACAGAAGATAGAGAGCACG	MSTRG.1320.1	-	-	-	-	-	3.5	1183-1204	29.0543	1195	2	0.666667	2	0.808035
stu-miR156a_R+1	TTGACAGAAGATAGAGAGCACG	VIT_17s0000g05020.t01	-	GO:0005634(nucleus);GO:0046872(metal ion binding);GO:0003677(DNA binding)	-	[S]Function unknown	VIT_17s0000g05020	3	1555-1576	43.5815	1567	2	1	2	0.961199
stu-miR156a_R+1	TTGACAGAAGATAGAGAGCACG	MSTRG.8871.1	-	-	-	-	-	3	1641-1662	43.5815	1653	2	1	2	0.961199
stu-miR156a_R+1	TTGACAGAAGATAGAGAGCACG	MSTRG.2652.1	-	-	-	-	-	2	3453-3474	65.3723	3465	12	1.5	2	0.998052
stu-miR156a_R+1	TTGACAGAAGATAGAGAGCACG	VIT_12s0028g03350.t01	-	GO:0009908(flower development);GO:0005634(nucleus);GO:0046872(metal ion binding);GO:0006355(regulation of transcription, DNA-templated);GO:0006351(transcription, DNA-templated);GO:0003677(DNA binding);GO:0003700(transcription factor activity, sequence-specific DNA binding)	-	[S]Function unknown	VIT_12s0028g03350	4	612-633	740.886	624	17	17	2	0.661456
stu-miR156f-5p_L-1R+2	TGACAGAAGAGAGTGAGCACC	VIT_08s0007g06270.t01	-	GO:0005634(nucleus);GO:0046872(metal ion binding);GO:0003677(DNA binding)	-	[K]Transcription	VIT_08s0007g06270	2	1066-1086	130.745	1077	3	3	2	0.999988
stu-miR156f-5p_L-1R+2	TGACAGAAGAGAGTGAGCACC	VIT_11s0065g00170.t01	-	GO:0005634(nucleus);GO:0046872(metal ion binding);GO:0003677(DNA binding)	-	[K]Transcription	SPL2	2	1148-1168	16.3431	1159	3	0.375	2	0.999988
stu-miR156f-5p_L-1R+2	TGACAGAAGAGAGTGAGCACC	MSTRG.2652.6	-	-	-	-	-	2	1619-1639	16.3431	1630	3	0.375	2	0.999988
stu-miR156f-5p_L-1R+2	TGACAGAAGAGAGTGAGCACC	MSTRG.2652.7	-	-	-	-	-	2	1669-1689	16.3431	1680	3	0.375	2	0.999988
stu-miR156f-5p_L-1R+2	TGACAGAAGAGAGTGAGCACC	MSTRG.2652.5	-	-	-	-	-	2	2254-2274	16.3431	2265	3	0.375	2	0.999988
stu-miR156f-5p_L-1R+2	TGACAGAAGAGAGTGAGCACC	MSTRG.2652.2	-	-	-	-	-	2	2108-2128	16.3431	2119	3	0.375	2	0.999988
stu-miR156f-5p_L-1R+2	TGACAGAAGAGAGTGAGCACC	MSTRG.2652.4	-	-	-	-	-	2	2565-2585	16.3431	2576	3	0.375	2	0.999988
stu-miR156f-5p_L-1R+2	TGACAGAAGAGAGTGAGCACC	MSTRG.2652.3	-	-	-	-	-	2	2514-2534	16.3431	2525	3	0.375	2	0.999988
stu-miR156f-5p_L-1R+2	TGACAGAAGAGAGTGAGCACC	MSTRG.2652.1	-	-	-	-	-	2	3453-3473	16.3431	3464	3	0.375	2	0.999988
stu-miR156f-5p_L-1R+2	TGACAGAAGAGAGTGAGCACC	VIT_12s0028g03350.t01	-	GO:0009908(flower development);GO:0005634(nucleus);GO:0046872(metal ion binding);GO:0006355(regulation of transcription, DNA-templated);GO:0006351(transcription, DNA-templated);GO:0003677(DNA binding);GO:0003700(transcription factor activity, sequence-specific DNA binding)	-	[S]Function unknown	VIT_12s0028g03350	3	612-632	348.652	623	8	8	2	0.901818
stu-miR166a-5p_1ss21GA	GGAATGTTGTCTGGCTCGAGA	VIT_00s1467g00010.t01	-	GO:0006468(protein phosphorylation);GO:0005524(ATP binding);GO:0004674(protein serine/threonine kinase activity);GO:0004672(protein kinase activity);GO:0000166(nucleotide binding);GO:0016021(integral component of membrane);GO:0016020(membrane)	-	[T]Signal transduction mechanisms	VIT_00s1467g00010	4	571-591	8.7163	582	2	0.2	2	0.661456
stu-miR171b-3p_1ss21TA	TTGAGCCGCGTCAATATCTCA	VIT_02s0154g00400.t01	-	GO:0006355(regulation of transcription, DNA-templated);GO:0003700(transcription factor activity, sequence-specific DNA binding);GO:0005634(nucleus);GO:0030154(cell differentiation);GO:0043565(sequence-specific DNA binding);GO:0006351(transcription, DNA-templated)	-	[S]Function unknown	VIT_02s0154g00400	2.5	504-524	101.69	515	7	2.33333	2	0.954706
stu-miR171b-3p_1ss21TA	TTGAGCCGCGTCAATATCTCA	MSTRG.12680.2	-	-	-	-	-	2.5	1624-1644	101.69	1635	7	2.33333	2	0.954706
stu-miR171b-3p_1ss21TA	TTGAGCCGCGTCAATATCTCA	MSTRG.12680.1	-	-	-	-	-	2.5	1717-1737	101.69	1728	7	2.33333	2	0.954706
stu-miR171b-3p_1ss21TA	TTGAGCCGCGTCAATATCTCA	VIT_04s0023g01380.t01	-	GO:0006355(regulation of transcription, DNA-templated);GO:0003700(transcription factor activity, sequence-specific DNA binding);GO:0005634(nucleus);GO:0030154(cell differentiation);GO:0043565(sequence-specific DNA binding);GO:0006351(transcription, DNA-templated);GO:0048831(regulation of shoot system development)	-	[K]Transcription	VIT_04s0023g01380	3	653-673	2571.31	664	59	59	2	0.371354
stu-miR172b-5p_2ss2CT7CT	GTAGCATCATCAAGATTCACA	VIT_03s0038g01950.t01	-	GO:0003743(translation initiation factor activity);GO:0006413(translational initiation)	-	[S]Function unknown	VIT_03s0038g01950	3.5	507-526	87.163	517	2	2	2	0.709987
stu-miR172b-5p_2ss2CT7CT	GTAGCATCATCAAGATTCACA	VIT_09s0002g06760.t01	phospholipase D1/2	GO:0016042(lipid catabolic process);GO:0005509(calcium ion binding);GO:0016787(hydrolase activity);GO:0016020(membrane);GO:0003824(catalytic activity);GO:0004630(phospholipase D activity);GO:0070290(N-acylphosphatidylethanolamine-specific phospholipase D activity);GO:0046470(phosphatidylcholine metabolic process)	ko00564(Glycerophospholipid metabolism);ko00565(Ether lipid metabolism);ko04144(Endocytosis)	[I]Lipid transport and metabolism	VIT_09s0002g06760	3.5	1437-1458	217.908	1449	5	5	2	0.709987
stu-miR172c-5p_L+2_1ss9TA	GTAGCATCATCAAGATTCACA	VIT_03s0038g01950.t01	-	GO:0003743(translation initiation factor activity);GO:0006413(translational initiation)	-	[S]Function unknown	VIT_03s0038g01950	3.5	507-526	87.163	517	2	2	2	0.709987
stu-miR172c-5p_L+2_1ss9TA	GTAGCATCATCAAGATTCACA	VIT_09s0002g06760.t01	phospholipase D1/2	GO:0016042(lipid catabolic process);GO:0005509(calcium ion binding);GO:0016787(hydrolase activity);GO:0016020(membrane);GO:0003824(catalytic activity);GO:0004630(phospholipase D activity);GO:0070290(N-acylphosphatidylethanolamine-specific phospholipase D activity);GO:0046470(phosphatidylcholine metabolic process)	ko00564(Glycerophospholipid metabolism);ko00565(Ether lipid metabolism);ko04144(Endocytosis)	[I]Lipid transport and metabolism	VIT_09s0002g06760	3.5	1437-1458	217.908	1449	5	5	2	0.709987
stu-miR319-3p_R-2_1ss14TA	TTGGACTGAAGGGATCCCT	VIT_19s0014g01680.t01	-	GO:0005634(nucleus);GO:0006355(regulation of transcription, DNA-templated);GO:0006351(transcription, DNA-templated);GO:0003677(DNA binding)	-	[K]Transcription	VIT_19s0014g01680	2	1083-1101	43.5815	1092	2	1	2	0.998895
stu-miR319-3p_R-2_1ss14TA	TTGGACTGAAGGGATCCCT	MSTRG.11298.1	-	-	-	-	-	2	2280-2298	43.5815	2289	2	1	2	0.998895
stu-miR319-3p_R-2_1ss14TA	TTGGACTGAAGGGATCCCT	VIT_10s0003g03910.t01	-	GO:0005634(nucleus);GO:0006355(regulation of transcription, DNA-templated);GO:0006351(transcription, DNA-templated);GO:0003677(DNA binding)	-	[K]Transcription	TCP2	2	1786-1804	87.163	1795	4	2	2	0.998895
stu-miR319-3p_R-2_1ss14TA	TTGGACTGAAGGGATCCCT	MSTRG.1595.1	-	-	-	-	-	2	2062-2080	87.163	2071	4	2	2	0.998895
stu-miR319-3p_R-2_1ss14TA	TTGGACTGAAGGGATCCCT	MSTRG.17412.3	-	-	-	-	-	4	518-536	43.5815	527	4	1	2	0.986864
stu-miR319-3p_R-2_1ss14TA	TTGGACTGAAGGGATCCCT	MSTRG.17412.4	-	-	-	-	-	4	570-588	43.5815	579	4	1	2	0.986864
stu-miR319-3p_R-2_1ss14TA	TTGGACTGAAGGGATCCCT	MSTRG.17412.2	-	-	-	-	-	4	983-1001	43.5815	992	4	1	2	0.986864
stu-miR319-3p_R-2_1ss14TA	TTGGACTGAAGGGATCCCT	VIT_06s0080g00400.t01	large subunit ribosomal protein L10Ae	GO:0000470(maturation of LSU-rRNA);GO:0006412(translation);GO:0022625(cytosolic large ribosomal subunit);GO:0003723(RNA binding);GO:0016021(integral component of membrane);GO:0016020(membrane)	ko03010(Ribosome)	[J]Translation, ribosomal structure and biogenesis	VIT_06s0080g00400	4	1079-1097	43.5815	1088	4	1	2	0.986864
stu-miR395a_R+1	CTGAAGTGTTTGGGGGAACTCT	VIT_18s0001g04890.t01	-	GO:0008272(sulfate transport);GO:0015116(sulfate transmembrane transporter activity);GO:0008271(secondary active sulfate transmembrane transporter activity);GO:1902358(sulfate transmembrane transport);GO:0016021(integral component of membrane);GO:0055085(transmembrane transport);GO:0016020(membrane);GO:0005887(integral component of plasma membrane);GO:0006810(transport)	-	[P]Inorganic ion transport and metabolism	AST56	2	74-95	152.535	86	7	3.5	2	0.678474
stu-miR395a_R+1	CTGAAGTGTTTGGGGGAACTCT	MSTRG.9690.1	-	-	-	-	-	2	107-128	152.535	119	7	3.5	2	0.678474
stu-miR477a-5p_2ss1CA21CG	ACTCTCCCTCAAGGGCTTCTG	VIT_17s0000g07780.t01	-	GO:0006950(response to stress);GO:0005516(calmodulin binding)	-	[S]Function unknown	VIT_17s0000g07780	4	731-751	87.163	742	8	2	2	0.944328
stu-miR477a-5p_2ss1CA21CG	ACTCTCCCTCAAGGGCTTCTG	MSTRG.9124.2	-	-	-	-	-	4	1157-1177	87.163	1168	8	2	2	0.944328
stu-miR477a-5p_2ss1CA21CG	ACTCTCCCTCAAGGGCTTCTG	MSTRG.9124.1	-	-	-	-	-	4	1286-1306	87.163	1297	8	2	2	0.944328
stu-miR477a-5p_2ss1CA21CG	ACTCTCCCTCAAGGGCTTCTG	MSTRG.9124.3	-	-	-	-	-	4	1385-1405	87.163	1396	8	2	2	0.944328
stu-MIR530-p5	ATTTGCACCTGCACCTTA	MSTRG.14063.1	-	-	-	-	-	4	3257-3274	43.5815	3265	2	1	2	1
stu-MIR530-p5	ATTTGCACCTGCACCTTA	VIT_04s0008g01460.t01	-	GO:0008610(lipid biosynthetic process)	-	[S]Function unknown	VIT_04s0008g01460	4	3151-3168	43.5815	3159	2	1	2	1
stu-MIR530-p5	ATTTGCACCTGCACCTTA	VIT_00s0204g00220.t01	-	GO:0006508(proteolysis);GO:0004252(serine-type endopeptidase activity)	-	[O]Posttranslational modification, protein turnover, chaperones	VIT_00s0204g00220	3.5	603-620	14.9422	611	2	0.342857	2	0.998642
stu-MIR530-p5	ATTTGCACCTGCACCTTA	MSTRG.21368.2	-	-	-	-	-	3.5	656-673	14.9422	664	2	0.342857	2	0.998642
stu-MIR530-p5	ATTTGCACCTGCACCTTA	MSTRG.21368.1	-	-	-	-	-	3.5	656-673	14.9422	664	2	0.342857	2	0.998642
stu-MIR530-p5	ATTTGCACCTGCACCTTA	VIT_01s0011g05560.t01	jasmonate ZIM domain-containing protein	GO:2000022(regulation of jasmonic acid mediated signaling pathway);GO:1903507(negative regulation of nucleic acid-templated transcription);GO:0031347(regulation of defense response);GO:0009611(response to wounding);GO:0003714(transcription corepressor activity);GO:0005634(nucleus)	ko04075(Plant hormone signal transduction)	[S]Function unknown	VIT_01s0011g05560	3	1281-1298	43.5815	1289	2	1	2	0.984666
stu-MIR530-p5	ATTTGCACCTGCACCTTA	MSTRG.439.1	-	-	-	-	-	3	1375-1392	43.5815	1383	2	1	2	0.984666
stu-MIR530-p5	ATTTGCACCTGCACCTTA	MSTRG.17412.2	-	-	-	-	-	2	245-263	130.745	254	6	3	2	0.817685
stu-MIR530-p5	ATTTGCACCTGCACCTTA	VIT_06s0080g00400.t01	large subunit ribosomal protein L10Ae	GO:0000470(maturation of LSU-rRNA);GO:0006412(translation);GO:0022625(cytosolic large ribosomal subunit);GO:0003723(RNA binding);GO:0016021(integral component of membrane);GO:0016020(membrane)	ko03010(Ribosome)	[J]Translation, ribosomal structure and biogenesis	VIT_06s0080g00400	2	299-317	130.745	308	6	3	2	0.817685
tcc-miR169a_R+1	CAGCCAAGGATGACTTGCCGAT	MSTRG.20101.2	-	-	-	-	-	2.5	1060-1081	65.3723	1072	3	1.5	2	0.643537
tcc-miR169a_R+1	CAGCCAAGGATGACTTGCCGAT	VIT_09s0002g01590.t01	-	GO:0006355(regulation of transcription, DNA-templated);GO:0003700(transcription factor activity, sequence-specific DNA binding)	-	[K]Transcription	VIT_09s0002g01590	2.5	1315-1336	65.3723	1327	3	1.5	2	0.643537
tcc-miR169h_R+1	TAGCCAAGGATGACTTGCCTGA	MSTRG.19941.2	-	-	-	-	-	3	1215-1236	305.071	1227	35	7	2	0.938278
tcc-miR169h_R+1	TAGCCAAGGATGACTTGCCTGA	MSTRG.19941.4	-	-	-	-	-	3	1564-1585	305.071	1576	35	7	2	0.938278
tcc-miR169h_R+1	TAGCCAAGGATGACTTGCCTGA	MSTRG.19941.1	-	-	-	-	-	3	1525-1546	305.071	1537	35	7	2	0.938278
tcc-miR169h_R+1	TAGCCAAGGATGACTTGCCTGA	MSTRG.20101.2	-	-	-	-	-	4	1060-1081	65.3723	1072	3	1.5	2	0.995553
tcc-miR169h_R+1	TAGCCAAGGATGACTTGCCTGA	VIT_09s0002g01590.t01	-	GO:0006355(regulation of transcription, DNA-templated);GO:0003700(transcription factor activity, sequence-specific DNA binding)	-	[K]Transcription	VIT_09s0002g01590	4	1315-1336	65.3723	1327	3	1.5	2	0.995553
tcc-miR169h_R+1	TAGCCAAGGATGACTTGCCTGA	MSTRG.2039.7	-	-	-	-	-	4	1209-1230	37.3556	1221	6	0.857143	2	0.995553
tcc-miR169h_R+1	TAGCCAAGGATGACTTGCCTGA	MSTRG.2039.3	-	-	-	-	-	4	1226-1247	37.3556	1238	6	0.857143	2	0.995553
tcc-miR169h_R+1	TAGCCAAGGATGACTTGCCTGA	VIT_11s0016g01480.t01	-	GO:0016021(integral component of membrane);GO:0016020(membrane);GO:0006355(regulation of transcription, DNA-templated);GO:0003700(transcription factor activity, sequence-specific DNA binding)	-	[K]Transcription	VIT_11s0016g01480	4	1238-1259	37.3556	1250	6	0.857143	2	0.995553
tcc-miR169h_R+1	TAGCCAAGGATGACTTGCCTGA	MSTRG.2039.5	-	-	-	-	-	4	1296-1317	37.3556	1308	6	0.857143	2	0.995553
tcc-miR169h_R+1	TAGCCAAGGATGACTTGCCTGA	MSTRG.2039.6	-	-	-	-	-	4	1334-1355	37.3556	1346	6	0.857143	2	0.995553
tcc-miR169h_R+1	TAGCCAAGGATGACTTGCCTGA	MSTRG.2039.2	-	-	-	-	-	4	1394-1415	37.3556	1406	6	0.857143	2	0.995553
tcc-miR169h_R+1	TAGCCAAGGATGACTTGCCTGA	MSTRG.5073.2	-	-	-	-	-	4	982-1003	43.5815	994	2	1	2	0.995553
tcc-miR169h_R+1	TAGCCAAGGATGACTTGCCTGA	VIT_13s0064g00860.t01	-	GO:0016602(CCAAT-binding factor complex);GO:0006355(regulation of transcription, DNA-templated);GO:0003700(transcription factor activity, sequence-specific DNA binding);GO:0003677(DNA binding)	-	[K]Transcription	VIT_13s0064g00860	4	1296-1317	43.5815	1308	2	1	2	0.995553
tcc-miR171d_1ss1TC	CGATTGAGCCGTGCCAATATC	VIT_15s0048g00270.t01	-	GO:0006355(regulation of transcription, DNA-templated);GO:0003700(transcription factor activity, sequence-specific DNA binding);GO:0005634(nucleus);GO:0043565(sequence-specific DNA binding);GO:0006351(transcription, DNA-templated);GO:0048768(root hair cell tip growth);GO:0051301(cell division)	-	[S]Function unknown	VIT_15s0048g00270	2	1580-1600	29.0543	1591	2	0.666667	2	0.981152
tcc-miR171d_1ss1TC	CGATTGAGCCGTGCCAATATC	MSTRG.7084.2	-	-	-	-	-	2	1617-1637	29.0543	1628	2	0.666667	2	0.981152
tcc-miR171d_1ss1TC	CGATTGAGCCGTGCCAATATC	MSTRG.7084.1	-	-	-	-	-	2	1724-1744	29.0543	1735	2	0.666667	2	0.981152
tcc-miR171d_1ss9CT	TGATTGAGTCGTGCCAATATC	VIT_15s0048g00270.t01	-	GO:0006355(regulation of transcription, DNA-templated);GO:0003700(transcription factor activity, sequence-specific DNA binding);GO:0005634(nucleus);GO:0043565(sequence-specific DNA binding);GO:0006351(transcription, DNA-templated);GO:0048768(root hair cell tip growth);GO:0051301(cell division)	-	[S]Function unknown	VIT_15s0048g00270	2	1580-1600	29.0543	1591	2	0.666667	2	0.981152
tcc-miR171d_1ss9CT	TGATTGAGTCGTGCCAATATC	MSTRG.7084.2	-	-	-	-	-	2	1617-1637	29.0543	1628	2	0.666667	2	0.981152
tcc-miR171d_1ss9CT	TGATTGAGTCGTGCCAATATC	MSTRG.7084.1	-	-	-	-	-	2	1724-1744	29.0543	1735	2	0.666667	2	0.981152
tcc-miR171d_R+1	TGATTGAGCCGTGCCAATATCT	VIT_15s0048g00270.t01	-	GO:0006355(regulation of transcription, DNA-templated);GO:0003700(transcription factor activity, sequence-specific DNA binding);GO:0005634(nucleus);GO:0043565(sequence-specific DNA binding);GO:0006351(transcription, DNA-templated);GO:0048768(root hair cell tip growth);GO:0051301(cell division)	-	[S]Function unknown	VIT_15s0048g00270	1.5	1579-1600	29.0543	1591	2	0.666667	2	0.975608
tcc-miR171d_R+1	TGATTGAGCCGTGCCAATATCT	MSTRG.7084.2	-	-	-	-	-	1.5	1616-1637	29.0543	1628	2	0.666667	2	0.975608
tcc-miR171d_R+1	TGATTGAGCCGTGCCAATATCT	MSTRG.7084.1	-	-	-	-	-	1.5	1723-1744	29.0543	1735	2	0.666667	2	0.975608
tcc-miR172a_R+1_1ss1GT	TGAATCTTGATGATGCTGCAT	VIT_06s0004g03590.t01	-	GO:0007275(multicellular organism development);GO:0005634(nucleus);GO:0006355(regulation of transcription, DNA-templated);GO:0006351(transcription, DNA-templated);GO:0003677(DNA binding);GO:0003700(transcription factor activity, sequence-specific DNA binding)	-	[K]Transcription	RAP2.7	3	1436-1456	1438.19	1447	33	33	2	0.938278
tcc-miR172a_R+1_1ss1GT	TGAATCTTGATGATGCTGCAT	VIT_07s0031g00220.t01	-	GO:0007275(multicellular organism development);GO:0005634(nucleus);GO:0006355(regulation of transcription, DNA-templated);GO:0006351(transcription, DNA-templated);GO:0003677(DNA binding);GO:0003700(transcription factor activity, sequence-specific DNA binding)	-	[K]Transcription	TOE3	3	1733-1753	108.954	1744	5	2.5	2	0.938278
tcc-miR172a_R+1_1ss1GT	TGAATCTTGATGATGCTGCAT	MSTRG.18349.1	-	-	-	-	-	3	2208-2228	108.954	2219	5	2.5	2	0.938278
tcc-miR393a_1ss22CT	TCCAAAGGGATCGCATTGATCT	VIT_18s0001g02460.t01	-	GO:0016021(integral component of membrane);GO:0016020(membrane)	-	[S]Function unknown	VIT_18s0001g02460	4	584-604	29.0543	595	2	0.666667	2	0.661456
tcc-miR393a_1ss22CT	TCCAAAGGGATCGCATTGATCT	MSTRG.11051.2	-	-	-	-	-	4	672-692	29.0543	683	2	0.666667	2	0.661456
tcc-miR393a_1ss22CT	TCCAAAGGGATCGCATTGATCT	MSTRG.11051.1	-	-	-	-	-	4	672-692	29.0543	683	2	0.666667	2	0.661456
tcc-miR393a_1ss22CT	TCCAAAGGGATCGCATTGATCT	VIT_14s0030g01240.t01	transport inhibitor response 1	GO:0009734(auxin-activated signaling pathway);GO:0000822(inositol hexakisphosphate binding)	ko04075(Plant hormone signal transduction)	[S]Function unknown	VIT_14s0030g01240	1	1849-1869	406.761	1860	28	9.33333	2	0.965002
tcc-miR393a_1ss22CT	TCCAAAGGGATCGCATTGATCT	MSTRG.5672.2	-	-	-	-	-	1	1992-2012	406.761	2003	28	9.33333	2	0.965002
tcc-miR393a_1ss22CT	TCCAAAGGGATCGCATTGATCT	MSTRG.5672.1	-	-	-	-	-	1	1992-2012	406.761	2003	28	9.33333	2	0.965002
tcc-miR393b_R+1_1ss21CT	TCCAAAGGGATCGCATTGATTT	VIT_14s0030g01240.t01	transport inhibitor response 1	GO:0009734(auxin-activated signaling pathway);GO:0000822(inositol hexakisphosphate binding)	ko04075(Plant hormone signal transduction)	[S]Function unknown	VIT_14s0030g01240	2	1848-1869	406.761	1860	28	9.33333	2	0.941381
tcc-miR393b_R+1_1ss21CT	TCCAAAGGGATCGCATTGATTT	MSTRG.5672.2	-	-	-	-	-	2	1991-2012	406.761	2003	28	9.33333	2	0.941381
tcc-miR393b_R+1_1ss21CT	TCCAAAGGGATCGCATTGATTT	MSTRG.5672.1	-	-	-	-	-	2	1991-2012	406.761	2003	28	9.33333	2	0.941381
tcc-miR394a_L+1	CTTGGCATTCTGTCCACCTCC	VIT_01s0010g03730.t01	-	GO:0060776(simple leaf morphogenesis);GO:0010928(regulation of auxin mediated signaling pathway);GO:0010305(leaf vascular tissue pattern formation);GO:0031146(SCF-dependent proteasomal ubiquitin-dependent protein catabolic process);GO:0004842(ubiquitin-protein transferase activity);GO:0016567(protein ubiquitination);GO:0016021(integral component of membrane);GO:0016020(membrane)	-	[S]Function unknown	VIT_01s0010g03730	2	1199-1219	1699.68	1210	39	39	2	0.432968
tcc-miR394a_L+2	CTTTGGCATTCTGTCCACCTCC	VIT_01s0010g03730.t01	-	GO:0060776(simple leaf morphogenesis);GO:0010928(regulation of auxin mediated signaling pathway);GO:0010305(leaf vascular tissue pattern formation);GO:0031146(SCF-dependent proteasomal ubiquitin-dependent protein catabolic process);GO:0004842(ubiquitin-protein transferase activity);GO:0016567(protein ubiquitination);GO:0016021(integral component of membrane);GO:0016020(membrane)	-	[S]Function unknown	VIT_01s0010g03730	2	1199-1220	305.071	1211	7	7	2	0.432968
tcc-miR396c_L-2R+1	CCACAGCTTTCTTGAACTTT	VIT_14s0108g01170.t01	pectinesterase	GO:0042545(cell wall modification);GO:0045330(aspartyl esterase activity);GO:0030599(pectinesterase activity);GO:0005618(cell wall);GO:0016787(hydrolase activity);GO:0045490(pectin catabolic process)	ko00040(Pentose and glucuronate interconversions)	[G]Carbohydrate transport and metabolism	PME31	4	419-439	130.745	429	3	3	2	0.999998
tcc-miR396c_R+1	TTCCACAGCTTTCTTGAACTTT	VIT_14s0068g01530.t01	-	GO:0019706(protein-cysteine S-palmitoyltransferase activity);GO:0016021(integral component of membrane);GO:0016020(membrane);GO:0016746(transferase activity, transferring acyl groups);GO:0016740(transferase activity)	-	[S]Function unknown	VIT_14s0068g01530	4	1306-1327	174.326	1318	4	4	2	0.99784
tcc-miR396d_R+1_1ss7GA	TTCCACAGCTTTCTTGAACTTT	VIT_14s0068g01530.t01	-	GO:0019706(protein-cysteine S-palmitoyltransferase activity);GO:0016021(integral component of membrane);GO:0016020(membrane);GO:0016746(transferase activity, transferring acyl groups);GO:0016740(transferase activity)	-	[S]Function unknown	VIT_14s0068g01530	4	1306-1327	174.326	1318	4	4	2	0.996901
tcc-MIR396e-p3	TTCAAGAAAGCCGTGGAAAA	VIT_01s0011g03010.t01	-	GO:0004672(protein kinase activity);GO:0006468(protein phosphorylation);GO:0005524(ATP binding);GO:0016021(integral component of membrane);GO:0016020(membrane)	-	[T]Signal transduction mechanisms	STN7	3	667-686	261.489	677	6	6	2	0.84382
tcc-miR397_L+1	CTCATTGAGTGCAGCGTTGATG	VIT_12s0059g00150.t01	-	GO:2000031(regulation of salicylic acid mediated signaling pathway);GO:0071446(cellular response to salicylic acid stimulus);GO:0031347(regulation of defense response);GO:0016020(membrane);GO:0007165(signal transduction);GO:0016021(integral component of membrane)	-	[S]Function unknown	VIT_12s0059g00150	4	174-194	17.4326	186	4	0.4	2	0.999269
tcc-miR397_L+1	CTCATTGAGTGCAGCGTTGATG	VIT_12s0059g00050.t01	-	GO:2000031(regulation of salicylic acid mediated signaling pathway);GO:0071446(cellular response to salicylic acid stimulus);GO:0031347(regulation of defense response);GO:0016020(membrane);GO:0007165(signal transduction);GO:0016021(integral component of membrane)	-	[S]Function unknown	VIT_12s0059g00050	4	1146-1166	21.7908	1158	5	0.5	2	0.999269
tcc-miR397_L+1	CTCATTGAGTGCAGCGTTGATG	MSTRG.3178.8	-	-	-	-	-	4	1342-1362	21.7908	1354	5	0.5	2	0.999269
tcc-miR397_L+1	CTCATTGAGTGCAGCGTTGATG	MSTRG.3178.6	-	-	-	-	-	4	1521-1541	21.7908	1533	5	0.5	2	0.999269
tcc-miR397_L+1	CTCATTGAGTGCAGCGTTGATG	VIT_12s0059g00080.t01	-	GO:2000031(regulation of salicylic acid mediated signaling pathway);GO:0071446(cellular response to salicylic acid stimulus);GO:0031347(regulation of defense response);GO:0016020(membrane);GO:0007165(signal transduction);GO:0016021(integral component of membrane)	-	[S]Function unknown	VIT_12s0059g00080	4	1485-1505	8.7163	1497	2	0.2	2	0.999269
tcc-miR397_L+1	CTCATTGAGTGCAGCGTTGATG	MSTRG.3178.7	-	-	-	-	-	4	1522-1542	21.7908	1534	5	0.5	2	0.999269
tcc-miR397_L+1	CTCATTGAGTGCAGCGTTGATG	MSTRG.3178.9	-	-	-	-	-	4	1535-1555	13.0745	1547	3	0.3	2	0.999269
tcc-miR397_L+1	CTCATTGAGTGCAGCGTTGATG	VIT_12s0028g04000.t01	-	GO:2000031(regulation of salicylic acid mediated signaling pathway);GO:0071446(cellular response to salicylic acid stimulus);GO:0031347(regulation of defense response);GO:0016020(membrane);GO:0007165(signal transduction);GO:0016021(integral component of membrane)	-	[S]Function unknown	VIT_12s0028g04000	4	1563-1583	21.7908	1575	5	0.5	2	0.999269
tcc-miR397_L+1	CTCATTGAGTGCAGCGTTGATG	MSTRG.3178.4	-	-	-	-	-	4	1731-1751	21.7908	1743	5	0.5	2	0.999269
tcc-miR397_L+1	CTCATTGAGTGCAGCGTTGATG	MSTRG.3178.1	-	-	-	-	-	4	1691-1711	17.4326	1703	4	0.4	2	0.999269
tcc-miR397_L+1	CTCATTGAGTGCAGCGTTGATG	MSTRG.3178.2	-	-	-	-	-	4	1773-1793	17.4326	1785	4	0.4	2	0.999269
tcc-miR397_L+1	CTCATTGAGTGCAGCGTTGATG	MSTRG.3178.3	-	-	-	-	-	4	1770-1790	13.0745	1782	3	0.3	2	0.999269
tcc-miR399a_L-1_1ss21GT	GCCAAAGGAGAGTTGCCCTT	VIT_01s0011g06460.t01	-	GO:0055114(oxidation-reduction process);GO:0016491(oxidoreductase activity)	-	[S]Function unknown	VIT_01s0011g06460	4	624-643	43.5815	634	3	1	2	0.835553
tcc-miR399a_L-1_1ss21GT	GCCAAAGGAGAGTTGCCCTT	VIT_01s0011g06450.t01	-	GO:0055114(oxidation-reduction process);GO:0016491(oxidoreductase activity)	-	[S]Function unknown	VIT_01s0011g06450	4	625-644	43.5815	635	3	1	2	0.835553
tcc-miR399a_L-1_1ss21GT	GCCAAAGGAGAGTTGCCCTT	MSTRG.507.1	-	-	-	-	-	4	718-737	43.5815	728	3	1	2	0.835553
tcc-miR530b_L+2R-1_1	TCTGCATTTGCACCTGCACCT	MSTRG.17412.2	-	-	-	-	-	1.5	248-268	1002.37	259	46	23	2	0.709987
tcc-miR530b_L+2R-1_1	TCTGCATTTGCACCTGCACCT	VIT_06s0080g00400.t01	large subunit ribosomal protein L10Ae	GO:0000470(maturation of LSU-rRNA);GO:0006412(translation);GO:0022625(cytosolic large ribosomal subunit);GO:0003723(RNA binding);GO:0016021(integral component of membrane);GO:0016020(membrane)	ko03010(Ribosome)	[J]Translation, ribosomal structure and biogenesis	VIT_06s0080g00400	1.5	302-322	1002.37	313	46	23	2	0.709987
tcc-miR530b_L+2R-1_2	TTTGCATTTGCACCTGCACCT	MSTRG.17412.2	-	-	-	-	-	2.5	248-268	1002.37	259	46	23	2	0.643537
tcc-miR530b_L+2R-1_2	TTTGCATTTGCACCTGCACCT	VIT_06s0080g00400.t01	large subunit ribosomal protein L10Ae	GO:0000470(maturation of LSU-rRNA);GO:0006412(translation);GO:0022625(cytosolic large ribosomal subunit);GO:0003723(RNA binding);GO:0016021(integral component of membrane);GO:0016020(membrane)	ko03010(Ribosome)	[J]Translation, ribosomal structure and biogenesis	VIT_06s0080g00400	2.5	302-322	1002.37	313	46	23	2	0.643537
tcc-miR535_2ss10TG21CT	TGACAACGAGAGAGAGCACGT	VIT_01s0026g02490.t01	apyrase	GO:0016787(hydrolase activity);GO:0016021(integral component of membrane);GO:0016020(membrane)	ko00230(Purine metabolism);ko00240(Pyrimidine metabolism)	[G]Carbohydrate transport and metabolism ;[O]Posttranslational modification, protein turnover, chaperones	VIT_01s0026g02490	4	1567-1587	43.5815	1578	2	1	2	0.990845
tcc-miR535_2ss10TG21CT	TGACAACGAGAGAGAGCACGT	MSTRG.801.1	-	-	-	-	-	4	1765-1785	43.5815	1776	2	1	2	0.990845
vun-miR172_1ss1AG	GGAATCTTGATGATGCTGCAT	VIT_06s0004g03590.t01	-	GO:0007275(multicellular organism development);GO:0005634(nucleus);GO:0006355(regulation of transcription, DNA-templated);GO:0006351(transcription, DNA-templated);GO:0003677(DNA binding);GO:0003700(transcription factor activity, sequence-specific DNA binding)	-	[K]Transcription	RAP2.7	2.5	1436-1456	1438.19	1447	33	33	2	0.643537
vun-miR172_1ss1AG	GGAATCTTGATGATGCTGCAT	VIT_07s0031g00220.t01	-	GO:0007275(multicellular organism development);GO:0005634(nucleus);GO:0006355(regulation of transcription, DNA-templated);GO:0006351(transcription, DNA-templated);GO:0003677(DNA binding);GO:0003700(transcription factor activity, sequence-specific DNA binding)	-	[K]Transcription	TOE3	2	1733-1753	108.954	1744	5	2.5	2	0.941381
vun-miR172_1ss1AG	GGAATCTTGATGATGCTGCAT	MSTRG.18349.1	-	-	-	-	-	2	2208-2228	108.954	2219	5	2.5	2	0.941381
vun-miR172_1ss1AT	TGAATCTTGATGATGCTGCAT	VIT_06s0004g03590.t01	-	GO:0007275(multicellular organism development);GO:0005634(nucleus);GO:0006355(regulation of transcription, DNA-templated);GO:0006351(transcription, DNA-templated);GO:0003677(DNA binding);GO:0003700(transcription factor activity, sequence-specific DNA binding)	-	[K]Transcription	RAP2.7	3	1436-1456	1438.19	1447	33	33	2	0.938278
vun-miR172_1ss1AT	TGAATCTTGATGATGCTGCAT	VIT_07s0031g00220.t01	-	GO:0007275(multicellular organism development);GO:0005634(nucleus);GO:0006355(regulation of transcription, DNA-templated);GO:0006351(transcription, DNA-templated);GO:0003677(DNA binding);GO:0003700(transcription factor activity, sequence-specific DNA binding)	-	[K]Transcription	TOE3	3	1733-1753	108.954	1744	5	2.5	2	0.938278
vun-miR172_1ss1AT	TGAATCTTGATGATGCTGCAT	MSTRG.18349.1	-	-	-	-	-	3	2208-2228	108.954	2219	5	2.5	2	0.938278
vun-miR172_R+1	AGAATCTTGATGATGCTGCATC	VIT_06s0004g03590.t01	-	GO:0007275(multicellular organism development);GO:0005634(nucleus);GO:0006355(regulation of transcription, DNA-templated);GO:0006351(transcription, DNA-templated);GO:0003677(DNA binding);GO:0003700(transcription factor activity, sequence-specific DNA binding)	-	[K]Transcription	RAP2.7	3	1435-1456	1438.19	1447	33	33	2	0.901818
vun-miR172_R+1	AGAATCTTGATGATGCTGCATC	VIT_07s0031g00220.t01	-	GO:0007275(multicellular organism development);GO:0005634(nucleus);GO:0006355(regulation of transcription, DNA-templated);GO:0006351(transcription, DNA-templated);GO:0003677(DNA binding);GO:0003700(transcription factor activity, sequence-specific DNA binding)	-	[K]Transcription	TOE3	3	1732-1753	108.954	1744	5	2.5	2	0.901818
vun-miR172_R+1	AGAATCTTGATGATGCTGCATC	MSTRG.18349.1	-	-	-	-	-	3	2207-2228	108.954	2219	5	2.5	2	0.901818
vvi-miR156a_L+1	TTGACAGAAGAGAGGGAGCAC	VIT_03s0063g00680.t01	-	GO:0046872(metal ion binding);GO:0006508(proteolysis);GO:0003824(catalytic activity)	-	[O]Posttranslational modification, protein turnover, chaperones	VIT_03s0063g00680	4	2096-2116	87.163	2107	2	2	2	0.972957
vvi-miR156a_L+1	TTGACAGAAGAGAGGGAGCAC	MSTRG.1091.3	-	-	-	-	-	0.5	1331-1351	43.5815	1342	3	1	2	0.999827
vvi-miR156a_L+1	TTGACAGAAGAGAGGGAGCAC	MSTRG.1091.2	-	-	-	-	-	0.5	1347-1367	43.5815	1358	3	1	2	0.999827
vvi-miR156a_L+1	TTGACAGAAGAGAGGGAGCAC	VIT_01s0010g03710.t01	-	GO:0005634(nucleus);GO:0046872(metal ion binding);GO:0003677(DNA binding)	-	[K]Transcription	VIT_01s0010g03710	0.5	1534-1554	43.5815	1545	3	1	2	0.999827
vvi-miR156a_L+1	TTGACAGAAGAGAGGGAGCAC	VIT_17s0000g05020.t01	-	GO:0005634(nucleus);GO:0046872(metal ion binding);GO:0003677(DNA binding)	-	[S]Function unknown	VIT_17s0000g05020	1.5	1556-1576	43.5815	1567	2	1	2	0.975608
vvi-miR156a_L+1	TTGACAGAAGAGAGGGAGCAC	MSTRG.8871.1	-	-	-	-	-	1.5	1642-1662	43.5815	1653	2	1	2	0.975608
vvi-miR156a_L+1	TTGACAGAAGAGAGGGAGCAC	MSTRG.2652.1	-	-	-	-	-	0.5	3454-3474	65.3723	3465	12	1.5	2	0.999827
vvi-miR156a_L+1	TTGACAGAAGAGAGGGAGCAC	VIT_12s0028g03350.t01	-	GO:0009908(flower development);GO:0005634(nucleus);GO:0046872(metal ion binding);GO:0006355(regulation of transcription, DNA-templated);GO:0006351(transcription, DNA-templated);GO:0003677(DNA binding);GO:0003700(transcription factor activity, sequence-specific DNA binding)	-	[S]Function unknown	VIT_12s0028g03350	2.5	613-633	740.886	624	17	17	2	0.402955
vvi-MIR156a-p3	GCTCTCTCTTCTTCTGTCATC	MSTRG.6454.1	-	-	-	-	-	4	1404-1423	43.5815	1414	4	1	2	1
vvi-MIR156a-p3	GCTCTCTCTTCTTCTGTCATC	MSTRG.6454.3	-	-	-	-	-	4	1193-1212	43.5815	1203	4	1	2	1
vvi-MIR156a-p3	GCTCTCTCTTCTTCTGTCATC	MSTRG.6454.4	-	-	-	-	-	4	1188-1207	43.5815	1198	4	1	2	1
vvi-MIR156a-p3	GCTCTCTCTTCTTCTGTCATC	VIT_14s0066g00310.t01	-	GO:0044211(CTP salvage);GO:0044206(UMP salvage);GO:0043097(pyrimidine nucleoside salvage);GO:0006206(pyrimidine nucleobase metabolic process);GO:0016301(kinase activity);GO:0004849(uridine kinase activity);GO:0009116(nucleoside metabolic process);GO:0008168(methyltransferase activity);GO:0005829(cytosol);GO:0016310(phosphorylation);GO:0005524(ATP binding);GO:0000166(nucleotide binding);GO:0032259…	-	[S]Function unknown	VIT_14s0066g00310	4	749-768	43.5815	759	4	1	2	1
vvi-MIR156a-p3	GCTCTCTCTTCTTCTGTCATC	VIT_15s0021g01420.t01	-	GO:0000139(Golgi membrane);GO:0005789(endoplasmic reticulum membrane);GO:0006888(ER to Golgi vesicle-mediated transport);GO:0005525(GTP binding);GO:0003924(GTPase activity)	-	[S]Function unknown	VIT_15s0021g01420	4	1062-1081	217.908	1072	5	5	2	1
vvi-MIR156a-p3	GCTCTCTCTTCTTCTGTCATC	VIT_06s0004g00960.t01	-	GO:0016021(integral component of membrane);GO:0016020(membrane)	-	-	VIT_06s0004g00960	4	1013-1032	130.745	1023	3	3	2	1
vvi-MIR156a-p3	GCTCTCTCTTCTTCTGTCATC	VIT_06s0004g06870.t01	-	GO:0048268(clathrin coat assembly);GO:0031410(cytoplasmic vesicle);GO:0030659(cytoplasmic vesicle membrane);GO:0030132(clathrin coat of coated pit);GO:0030130(clathrin coat of trans-Golgi network vesicle);GO:0005905(clathrin-coated pit);GO:0016192(vesicle-mediated transport);GO:0006886(intracellular protein transport);GO:0005198(structural molecule activity);GO:0016020(membrane);GO:0032051(clathr…	-	[J]Translation, ribosomal structure and biogenesis	VIT_06s0004g06870	4	113-132	87.163	123	2	2	2	1
vvi-MIR156a-p3	GCTCTCTCTTCTTCTGTCATC	VIT_08s0040g02190.t01	-	GO:0005516(calmodulin binding);GO:0009607(response to biotic stimulus);GO:0006952(defense response);GO:0016021(integral component of membrane);GO:0016020(membrane)	-	[S]Function unknown	VIT_08s0040g02190	4	647-666	145.272	657	10	3.33333	2	1
vvi-MIR156a-p3	GCTCTCTCTTCTTCTGTCATC	MSTRG.19193.1	-	-	-	-	-	4	587-606	145.272	597	10	3.33333	2	1
vvi-MIR156a-p3	GCTCTCTCTTCTTCTGTCATC	MSTRG.19193.2	-	-	-	-	-	4	589-608	145.272	599	10	3.33333	2	1
vvi-MIR156a-p3	GCTCTCTCTTCTTCTGTCATC	VIT_07s0005g04340.t01	-	GO:0016747(transferase activity, transferring acyl groups other than amino-acyl groups)	-	-	VIT_07s0005g04340	4	252-271	165.61	262	19	3.8	2	1
vvi-MIR156a-p3	GCTCTCTCTTCTTCTGTCATC	MSTRG.18024.5	-	-	-	-	-	4	779-798	165.61	789	19	3.8	2	1
vvi-MIR156a-p3	GCTCTCTCTTCTTCTGTCATC	MSTRG.18024.4	-	-	-	-	-	4	779-798	165.61	789	19	3.8	2	1
vvi-MIR156a-p3	GCTCTCTCTTCTTCTGTCATC	MSTRG.18024.1	-	-	-	-	-	4	659-678	165.61	669	19	3.8	2	1
vvi-MIR156a-p3	GCTCTCTCTTCTTCTGTCATC	MSTRG.18024.2	-	-	-	-	-	4	659-678	165.61	669	19	3.8	2	1
vvi-miR156b	TGACAGAAGAGAGTGAGCAC	VIT_08s0007g06270.t01	-	GO:0005634(nucleus);GO:0046872(metal ion binding);GO:0003677(DNA binding)	-	[K]Transcription	VIT_08s0007g06270	1	1067-1086	130.745	1077	3	3	2	0.999998
vvi-miR156b	TGACAGAAGAGAGTGAGCAC	VIT_11s0065g00170.t01	-	GO:0005634(nucleus);GO:0046872(metal ion binding);GO:0003677(DNA binding)	-	[K]Transcription	SPL2	1	1149-1168	16.3431	1159	3	0.375	2	0.999998
vvi-miR156b	TGACAGAAGAGAGTGAGCAC	MSTRG.2652.6	-	-	-	-	-	1	1620-1639	16.3431	1630	3	0.375	2	0.999998
vvi-miR156b	TGACAGAAGAGAGTGAGCAC	MSTRG.2652.7	-	-	-	-	-	1	1670-1689	16.3431	1680	3	0.375	2	0.999998
vvi-miR156b	TGACAGAAGAGAGTGAGCAC	MSTRG.2652.5	-	-	-	-	-	1	2255-2274	16.3431	2265	3	0.375	2	0.999998
vvi-miR156b	TGACAGAAGAGAGTGAGCAC	MSTRG.2652.2	-	-	-	-	-	1	2109-2128	16.3431	2119	3	0.375	2	0.999998
vvi-miR156b	TGACAGAAGAGAGTGAGCAC	MSTRG.2652.4	-	-	-	-	-	1	2566-2585	16.3431	2576	3	0.375	2	0.999998
vvi-miR156b	TGACAGAAGAGAGTGAGCAC	MSTRG.2652.3	-	-	-	-	-	1	2515-2534	16.3431	2525	3	0.375	2	0.999998
vvi-miR156b	TGACAGAAGAGAGTGAGCAC	MSTRG.2652.1	-	-	-	-	-	1	3454-3473	16.3431	3464	3	0.375	2	0.999998
vvi-miR156b	TGACAGAAGAGAGTGAGCAC	VIT_12s0028g03350.t01	-	GO:0009908(flower development);GO:0005634(nucleus);GO:0046872(metal ion binding);GO:0006355(regulation of transcription, DNA-templated);GO:0006351(transcription, DNA-templated);GO:0003677(DNA binding);GO:0003700(transcription factor activity, sequence-specific DNA binding)	-	[S]Function unknown	VIT_12s0028g03350	2	613-632	348.652	623	8	8	2	0.678474
vvi-MIR156b-p3	GCTCATTTCTCTTTCTGTCAGC	MSTRG.13746.1	-	-	-	-	-	4	1369-1389	152.535	1380	7	3.5	2	0.99998
vvi-MIR156b-p3	GCTCATTTCTCTTTCTGTCAGC	VIT_03s0097g00570.t01	-	GO:0071897(DNA biosynthetic process);GO:0003887(DNA-directed DNA polymerase activity);GO:0006351(transcription, DNA-templated);GO:0003677(DNA binding);GO:0005829(cytosol)	-	[B]Chromatin structure and dynamics ;[K]Transcription	VIT_03s0097g00570	4	1311-1331	152.535	1322	7	3.5	2	0.99998
vvi-miR156e	TGACAGAGGAGAGTGAGCAC	VIT_08s0007g06270.t01	-	GO:0005634(nucleus);GO:0046872(metal ion binding);GO:0003677(DNA binding)	-	[K]Transcription	VIT_08s0007g06270	2	1067-1086	130.745	1077	3	3	2	0.999993
vvi-miR156e	TGACAGAGGAGAGTGAGCAC	VIT_11s0065g00170.t01	-	GO:0005634(nucleus);GO:0046872(metal ion binding);GO:0003677(DNA binding)	-	[K]Transcription	SPL2	2	1149-1168	16.3431	1159	3	0.375	2	0.999993
vvi-miR156e	TGACAGAGGAGAGTGAGCAC	MSTRG.2652.6	-	-	-	-	-	2	1620-1639	16.3431	1630	3	0.375	2	0.999993
vvi-miR156e	TGACAGAGGAGAGTGAGCAC	MSTRG.2652.7	-	-	-	-	-	2	1670-1689	16.3431	1680	3	0.375	2	0.999993
vvi-miR156e	TGACAGAGGAGAGTGAGCAC	MSTRG.2652.5	-	-	-	-	-	2	2255-2274	16.3431	2265	3	0.375	2	0.999993
vvi-miR156e	TGACAGAGGAGAGTGAGCAC	MSTRG.2652.2	-	-	-	-	-	2	2109-2128	16.3431	2119	3	0.375	2	0.999993
vvi-miR156e	TGACAGAGGAGAGTGAGCAC	MSTRG.2652.4	-	-	-	-	-	2	2566-2585	16.3431	2576	3	0.375	2	0.999993
vvi-miR156e	TGACAGAGGAGAGTGAGCAC	MSTRG.2652.3	-	-	-	-	-	2	2515-2534	16.3431	2525	3	0.375	2	0.999993
vvi-miR156e	TGACAGAGGAGAGTGAGCAC	MSTRG.2652.1	-	-	-	-	-	2	3454-3473	16.3431	3464	3	0.375	2	0.999993
vvi-miR156e	TGACAGAGGAGAGTGAGCAC	VIT_12s0028g03350.t01	-	GO:0009908(flower development);GO:0005634(nucleus);GO:0046872(metal ion binding);GO:0006355(regulation of transcription, DNA-templated);GO:0006351(transcription, DNA-templated);GO:0003677(DNA binding);GO:0003700(transcription factor activity, sequence-specific DNA binding)	-	[S]Function unknown	VIT_12s0028g03350	3	613-632	348.652	623	8	8	2	0.604804
vvi-miR156f	TTGACAGAAGATAGAGAGCAC	MSTRG.1091.3	-	-	-	-	-	2	1331-1351	43.5815	1342	3	1	2	0.998895
vvi-miR156f	TTGACAGAAGATAGAGAGCAC	MSTRG.1091.2	-	-	-	-	-	2	1347-1367	43.5815	1358	3	1	2	0.998895
vvi-miR156f	TTGACAGAAGATAGAGAGCAC	VIT_01s0010g03710.t01	-	GO:0005634(nucleus);GO:0046872(metal ion binding);GO:0003677(DNA binding)	-	[K]Transcription	VIT_01s0010g03710	2	1534-1554	43.5815	1545	3	1	2	0.998895
vvi-miR156f	TTGACAGAAGATAGAGAGCAC	VIT_10s0003g00050.t01	-	GO:0009908(flower development);GO:0005634(nucleus);GO:0046872(metal ion binding);GO:0006355(regulation of transcription, DNA-templated);GO:0006351(transcription, DNA-templated);GO:0003677(DNA binding);GO:0003700(transcription factor activity, sequence-specific DNA binding)	-	[K]Transcription	SPL3	3	568-588	29.0543	579	2	0.666667	2	0.99036
vvi-miR156f	TTGACAGAAGATAGAGAGCAC	MSTRG.1320.2	-	-	-	-	-	3	1051-1071	29.0543	1062	2	0.666667	2	0.99036
vvi-miR156f	TTGACAGAAGATAGAGAGCAC	MSTRG.1320.1	-	-	-	-	-	3	1184-1204	29.0543	1195	2	0.666667	2	0.99036
vvi-miR156f	TTGACAGAAGATAGAGAGCAC	VIT_17s0000g05020.t01	-	GO:0005634(nucleus);GO:0046872(metal ion binding);GO:0003677(DNA binding)	-	[S]Function unknown	VIT_17s0000g05020	3	1556-1576	43.5815	1567	2	1	2	0.99036
vvi-miR156f	TTGACAGAAGATAGAGAGCAC	MSTRG.8871.1	-	-	-	-	-	3	1642-1662	43.5815	1653	2	1	2	0.99036
vvi-miR156f	TTGACAGAAGATAGAGAGCAC	MSTRG.2652.1	-	-	-	-	-	2	3454-3474	65.3723	3465	12	1.5	2	0.998895
vvi-miR156f	TTGACAGAAGATAGAGAGCAC	VIT_12s0028g03350.t01	-	GO:0009908(flower development);GO:0005634(nucleus);GO:0046872(metal ion binding);GO:0006355(regulation of transcription, DNA-templated);GO:0006351(transcription, DNA-templated);GO:0003677(DNA binding);GO:0003700(transcription factor activity, sequence-specific DNA binding)	-	[S]Function unknown	VIT_12s0028g03350	4	613-633	740.886	624	17	17	2	0.303045
vvi-MIR156f-p3	CCTCTCTCTTCTCCTGTCAACA	VIT_13s0067g00710.t01	-	GO:0005854(nascent polypeptide-associated complex)	-	[K]Transcription	VIT_13s0067g00710	4	192-212	130.745	203	3	3	2	0.995553
vvi-MIR156g-p3	GCTCTCTAGACTTCTGTCATC	VIT_12s0035g01080.t01	-	GO:0016491(oxidoreductase activity);GO:0005622(intracellular);GO:0055114(oxidation-reduction process)	-	[Q]Secondary metabolites biosynthesis, transport and catabolism	VIT_12s0035g01080	4	903-922	29.0543	913	2	0.666667	2	0.76405
vvi-MIR156g-p3	GCTCTCTAGACTTCTGTCATC	MSTRG.3913.2	-	-	-	-	-	4	1691-1710	29.0543	1701	2	0.666667	2	0.76405
vvi-MIR156g-p3	GCTCTCTAGACTTCTGTCATC	MSTRG.3913.1	-	-	-	-	-	4	3074-3093	29.0543	3084	2	0.666667	2	0.76405
vvi-MIR159c-p5	GAGCTCCTTGAAGTCCAATA	VIT_19s0015g01200.t01	calcium-binding protein CML	GO:0005509(calcium ion binding)	ko04626(Plant-pathogen interaction)	[D]Cell cycle control, cell division, chromosome partitioning ;[T]Signal transduction mechanisms ;[Z]Cytoskeleton	VIT_19s0015g01200	4	779-798	21.7908	789	2	0.5	2	0.995553
vvi-MIR159c-p5	GAGCTCCTTGAAGTCCAATA	MSTRG.11803.3	-	-	-	-	-	4	1174-1193	21.7908	1184	2	0.5	2	0.995553
vvi-MIR159c-p5	GAGCTCCTTGAAGTCCAATA	MSTRG.11803.2	-	-	-	-	-	4	1163-1182	21.7908	1173	2	0.5	2	0.995553
vvi-MIR159c-p5	GAGCTCCTTGAAGTCCAATA	MSTRG.11803.1	-	-	-	-	-	4	1172-1191	21.7908	1182	2	0.5	2	0.995553
vvi-miR162	TCGATAAACCTCTGCATCCAG	VIT_07s0005g05620.t01	-	GO:0000245(spliceosomal complex assembly);GO:0005681(spliceosomal complex);GO:0000398(mRNA splicing, via spliceosome);GO:0046540(U4/U6 x U5 tri-snRNP complex);GO:0005682(U5 snRNP)	-	[S]Function unknown	VIT_07s0005g05620	3.5	6-26	87.163	17	2	2	2	0.33808
vvi-miR164a	TGGAGAAGCAGGGCACGTGCA	VIT_19s0027g00230.t01	-	GO:0005634(nucleus);GO:0006355(regulation of transcription, DNA-templated);GO:0006351(transcription, DNA-templated);GO:0003677(DNA binding)	-	[S]Function unknown	VIT_19s0027g00230	2.5	627-647	174.326	638	4	4	2	0.402955
vvi-MIR164c-p3_2ss14TA18GT	CAAACCAATAATCATTTT	VIT_19s0014g03400.t01	-	GO:0006468(protein phosphorylation);GO:0005524(ATP binding);GO:0004672(protein kinase activity);GO:0016021(integral component of membrane);GO:0016020(membrane)	-	[T]Signal transduction mechanisms	THE1	4	1222-1240	65.3723	1230	3	1.5	2	1
vvi-MIR164c-p3_2ss14TA18GT	CAAACCAATAATCATTTT	MSTRG.11426.2	-	-	-	-	-	4	1983-2001	65.3723	1991	3	1.5	2	1
vvi-MIR164c-p3_2ss14TA18GT	CAAACCAATAATCATTTT	VIT_14s0030g00750.t01	-	GO:0016021(integral component of membrane);GO:0016020(membrane)	-	[S]Function unknown	VIT_14s0030g00750	4	800-817	130.745	808	3	3	2	1
vvi-MIR164c-p3_2ss14TA18GT	CAAACCAATAATCATTTT	VIT_13s0101g00410.t01	-	GO:0006887(exocytosis);GO:0006906(vesicle fusion);GO:0031201(SNARE complex);GO:0005484(SNAP receptor activity);GO:0000149(SNARE binding);GO:0016021(integral component of membrane);GO:0016192(vesicle-mediated transport);GO:0016020(membrane);GO:0006810(transport)	-	[U]Intracellular trafficking, secretion, and vesicular transport	ATVAMP727	4	825-841	58.1087	832	4	1.33333	2	1
vvi-MIR164c-p3_2ss14TA18GT	CAAACCAATAATCATTTT	MSTRG.4725.1	-	-	-	-	-	4	990-1006	58.1087	997	4	1.33333	2	1
vvi-MIR164c-p3_2ss14TA18GT	CAAACCAATAATCATTTT	MSTRG.4725.2	-	-	-	-	-	4	1100-1116	58.1087	1107	4	1.33333	2	1
vvi-MIR164c-p3_2ss14TA18GT	CAAACCAATAATCATTTT	VIT_17s0000g03860.t01	-	GO:0006974(cellular response to DNA damage stimulus);GO:0006260(DNA replication);GO:0003690(double-stranded DNA binding);GO:0003676(nucleic acid binding);GO:0005634(nucleus)	-	[S]Function unknown	VIT_17s0000g03860	3.5	824-842	87.163	832	2	2	2	0.999999
vvi-miR166a_L+2	TCTCGGACCAGGCTTCATTCC	VIT_09s0002g03740.t01	-	GO:0008289(lipid binding);GO:0005634(nucleus);GO:0003677(DNA binding)	-	[K]Transcription	ATHB-15	4	1101-1121	54.4769	1112	5	1.25	2	0.661456
vvi-miR166a_L+2	TCTCGGACCAGGCTTCATTCC	MSTRG.20266.1	-	-	-	-	-	4	1360-1380	54.4769	1371	5	1.25	2	0.661456
vvi-MIR166a-p5	AATGAGGTTTGATCCAAGATC	VIT_11s0118g00400.t01	-	GO:0055114(oxidation-reduction process);GO:0046872(metal ion binding);GO:0016491(oxidoreductase activity)	-	[S]Function unknown	VIT_11s0118g00400	4	433-454	43.5815	445	2	1	2	0.661456
vvi-MIR166a-p5	AATGAGGTTTGATCCAAGATC	VIT_11s0118g00390.t01	-	GO:0055114(oxidation-reduction process);GO:0046872(metal ion binding);GO:0016491(oxidoreductase activity)	-	[S]Function unknown	VIT_11s0118g00390	4	747-768	43.5815	759	2	1	2	0.661456
vvi-MIR167a-p3	AGGTCATCTTGCAGCTTCAAT	VIT_18s0001g09180.t01	-	GO:0035091(phosphatidylinositol binding);GO:0006821(chloride transport);GO:0005247(voltage-gated chloride channel activity);GO:0034220(ion transmembrane transport);GO:0005216(ion channel activity);GO:0036459(thiol-dependent ubiquitinyl hydrolase activity);GO:0016579(protein deubiquitination);GO:1903959(regulation of anion transmembrane transport);GO:0006811(ion transport);GO:0006511(ubiquitin-dep…	-	[S]Function unknown	VIT_18s0001g09180	3.5	2266-2285	43.5815	2276	2	1	2	0.808035
vvi-MIR167a-p3	AGGTCATCTTGCAGCTTCAAT	MSTRG.9971.1	-	-	-	-	-	3.5	2644-2663	43.5815	2654	2	1	2	0.808035
vvi-miR169a	CAGCCAAGGATGACTTGCCGG	MSTRG.20101.2	-	-	-	-	-	2	1061-1081	65.3723	1072	3	1.5	2	0.678474
vvi-miR169a	CAGCCAAGGATGACTTGCCGG	VIT_09s0002g01590.t01	-	GO:0006355(regulation of transcription, DNA-templated);GO:0003700(transcription factor activity, sequence-specific DNA binding)	-	[K]Transcription	VIT_09s0002g01590	2	1316-1336	65.3723	1327	3	1.5	2	0.678474
vvi-miR169a	CAGCCAAGGATGACTTGCCGG	MSTRG.19941.2	-	-	-	-	-	4	1216-1236	305.071	1227	35	7	2	0.995553
vvi-miR169a	CAGCCAAGGATGACTTGCCGG	MSTRG.19941.4	-	-	-	-	-	4	1565-1585	305.071	1576	35	7	2	0.995553
vvi-miR169a	CAGCCAAGGATGACTTGCCGG	MSTRG.19941.1	-	-	-	-	-	4	1526-1546	305.071	1537	35	7	2	0.995553
vvi-miR169a	CAGCCAAGGATGACTTGCCGG	MSTRG.2039.7	-	-	-	-	-	3.5	1210-1230	37.3556	1221	6	0.857143	2	0.989313
vvi-miR169a	CAGCCAAGGATGACTTGCCGG	MSTRG.2039.3	-	-	-	-	-	3.5	1227-1247	37.3556	1238	6	0.857143	2	0.989313
vvi-miR169a	CAGCCAAGGATGACTTGCCGG	VIT_11s0016g01480.t01	-	GO:0016021(integral component of membrane);GO:0016020(membrane);GO:0006355(regulation of transcription, DNA-templated);GO:0003700(transcription factor activity, sequence-specific DNA binding)	-	[K]Transcription	VIT_11s0016g01480	3.5	1239-1259	37.3556	1250	6	0.857143	2	0.989313
vvi-miR169a	CAGCCAAGGATGACTTGCCGG	MSTRG.2039.5	-	-	-	-	-	3.5	1297-1317	37.3556	1308	6	0.857143	2	0.989313
vvi-miR169a	CAGCCAAGGATGACTTGCCGG	MSTRG.2039.6	-	-	-	-	-	3.5	1335-1355	37.3556	1346	6	0.857143	2	0.989313
vvi-miR169a	CAGCCAAGGATGACTTGCCGG	MSTRG.2039.2	-	-	-	-	-	3.5	1395-1415	37.3556	1406	6	0.857143	2	0.989313
vvi-miR169a	CAGCCAAGGATGACTTGCCGG	MSTRG.5073.2	-	-	-	-	-	4	983-1003	43.5815	994	2	1	2	0.995553
vvi-miR169a	CAGCCAAGGATGACTTGCCGG	VIT_13s0064g00860.t01	-	GO:0016602(CCAAT-binding factor complex);GO:0006355(regulation of transcription, DNA-templated);GO:0003700(transcription factor activity, sequence-specific DNA binding);GO:0003677(DNA binding)	-	[K]Transcription	VIT_13s0064g00860	4	1297-1317	43.5815	1308	2	1	2	0.995553
vvi-miR169a	CAGCCAAGGATGACTTGCCGG	VIT_06s0004g02270.t01	-	GO:0006355(regulation of transcription, DNA-templated);GO:0003700(transcription factor activity, sequence-specific DNA binding)	-	[K]Transcription	VIT_06s0004g02270	4	1135-1155	43.5815	1146	2	1	2	0.995553
vvi-miR169a	CAGCCAAGGATGACTTGCCGG	MSTRG.16556.2	-	-	-	-	-	4	1259-1279	43.5815	1270	2	1	2	0.995553
vvi-miR169d	CAGCCAAGAATGATTTGCCGG	MSTRG.19941.2	-	-	-	-	-	2	1216-1236	305.071	1227	35	7	2	0.981152
vvi-miR169d	CAGCCAAGAATGATTTGCCGG	MSTRG.19941.4	-	-	-	-	-	2	1565-1585	305.071	1576	35	7	2	0.981152
vvi-miR169d	CAGCCAAGAATGATTTGCCGG	MSTRG.19941.1	-	-	-	-	-	2	1526-1546	305.071	1537	35	7	2	0.981152
vvi-miR169d	CAGCCAAGAATGATTTGCCGG	MSTRG.5073.2	-	-	-	-	-	3	983-1003	43.5815	994	2	1	2	0.604804
vvi-miR169d	CAGCCAAGAATGATTTGCCGG	VIT_13s0064g00860.t01	-	GO:0016602(CCAAT-binding factor complex);GO:0006355(regulation of transcription, DNA-templated);GO:0003700(transcription factor activity, sequence-specific DNA binding);GO:0003677(DNA binding)	-	[K]Transcription	VIT_13s0064g00860	3	1297-1317	43.5815	1308	2	1	2	0.604804
vvi-miR169d	CAGCCAAGAATGATTTGCCGG	VIT_06s0004g02270.t01	-	GO:0006355(regulation of transcription, DNA-templated);GO:0003700(transcription factor activity, sequence-specific DNA binding)	-	[K]Transcription	VIT_06s0004g02270	2	1135-1155	43.5815	1146	2	1	2	0.981152
vvi-miR169d	CAGCCAAGAATGATTTGCCGG	MSTRG.16556.2	-	-	-	-	-	2	1259-1279	43.5815	1270	2	1	2	0.981152
vvi-miR169e_R-2	TAGCCAAGGATGACTTGCCT	MSTRG.20101.2	-	-	-	-	-	2.5	1062-1081	65.3723	1072	3	1.5	2	0.99036
vvi-miR169e_R-2	TAGCCAAGGATGACTTGCCT	VIT_09s0002g01590.t01	-	GO:0006355(regulation of transcription, DNA-templated);GO:0003700(transcription factor activity, sequence-specific DNA binding)	-	[K]Transcription	VIT_09s0002g01590	2.5	1317-1336	65.3723	1327	3	1.5	2	0.99036
vvi-miR169e_R-2	TAGCCAAGGATGACTTGCCT	MSTRG.19941.2	-	-	-	-	-	3	1217-1236	305.071	1227	35	7	2	0.99036
vvi-miR169e_R-2	TAGCCAAGGATGACTTGCCT	MSTRG.19941.4	-	-	-	-	-	3	1566-1585	305.071	1576	35	7	2	0.99036
vvi-miR169e_R-2	TAGCCAAGGATGACTTGCCT	MSTRG.19941.1	-	-	-	-	-	3	1527-1546	305.071	1537	35	7	2	0.99036
vvi-miR169e_R-2	TAGCCAAGGATGACTTGCCT	MSTRG.2039.7	-	-	-	-	-	2.5	1211-1230	37.3556	1221	6	0.857143	2	0.99036
vvi-miR169e_R-2	TAGCCAAGGATGACTTGCCT	MSTRG.2039.3	-	-	-	-	-	2.5	1228-1247	37.3556	1238	6	0.857143	2	0.99036
vvi-miR169e_R-2	TAGCCAAGGATGACTTGCCT	VIT_11s0016g01480.t01	-	GO:0016021(integral component of membrane);GO:0016020(membrane);GO:0006355(regulation of transcription, DNA-templated);GO:0003700(transcription factor activity, sequence-specific DNA binding)	-	[K]Transcription	VIT_11s0016g01480	2.5	1240-1259	37.3556	1250	6	0.857143	2	0.99036
vvi-miR169e_R-2	TAGCCAAGGATGACTTGCCT	MSTRG.2039.5	-	-	-	-	-	2.5	1298-1317	37.3556	1308	6	0.857143	2	0.99036
vvi-miR169e_R-2	TAGCCAAGGATGACTTGCCT	MSTRG.2039.6	-	-	-	-	-	2.5	1336-1355	37.3556	1346	6	0.857143	2	0.99036
vvi-miR169e_R-2	TAGCCAAGGATGACTTGCCT	MSTRG.2039.2	-	-	-	-	-	2.5	1396-1415	37.3556	1406	6	0.857143	2	0.99036
vvi-miR169e_R-2	TAGCCAAGGATGACTTGCCT	MSTRG.5073.2	-	-	-	-	-	3	984-1003	43.5815	994	2	1	2	0.99036
vvi-miR169e_R-2	TAGCCAAGGATGACTTGCCT	VIT_13s0064g00860.t01	-	GO:0016602(CCAAT-binding factor complex);GO:0006355(regulation of transcription, DNA-templated);GO:0003700(transcription factor activity, sequence-specific DNA binding);GO:0003677(DNA binding)	-	[K]Transcription	VIT_13s0064g00860	3	1298-1317	43.5815	1308	2	1	2	0.99036
vvi-miR169e_R-2	TAGCCAAGGATGACTTGCCT	VIT_06s0004g02270.t01	-	GO:0006355(regulation of transcription, DNA-templated);GO:0003700(transcription factor activity, sequence-specific DNA binding)	-	[K]Transcription	VIT_06s0004g02270	4	1136-1155	43.5815	1146	2	1	2	0.944328
vvi-miR169e_R-2	TAGCCAAGGATGACTTGCCT	MSTRG.16556.2	-	-	-	-	-	4	1260-1279	43.5815	1270	2	1	2	0.944328
vvi-miR169f	CAGCCAAGGATGACTTGCCGA	MSTRG.20101.2	-	-	-	-	-	1.5	1061-1081	65.3723	1072	3	1.5	2	0.709987
vvi-miR169f	CAGCCAAGGATGACTTGCCGA	VIT_09s0002g01590.t01	-	GO:0006355(regulation of transcription, DNA-templated);GO:0003700(transcription factor activity, sequence-specific DNA binding)	-	[K]Transcription	VIT_09s0002g01590	1.5	1316-1336	65.3723	1327	3	1.5	2	0.709987
vvi-miR169f	CAGCCAAGGATGACTTGCCGA	MSTRG.19941.2	-	-	-	-	-	4	1215-1236	305.071	1227	35	7	2	0.961199
vvi-miR169f	CAGCCAAGGATGACTTGCCGA	MSTRG.19941.4	-	-	-	-	-	4	1564-1585	305.071	1576	35	7	2	0.961199
vvi-miR169f	CAGCCAAGGATGACTTGCCGA	MSTRG.19941.1	-	-	-	-	-	4	1525-1546	305.071	1537	35	7	2	0.961199
vvi-miR169f	CAGCCAAGGATGACTTGCCGA	MSTRG.2039.7	-	-	-	-	-	3	1210-1230	37.3556	1221	6	0.857143	2	0.961199
vvi-miR169f	CAGCCAAGGATGACTTGCCGA	MSTRG.2039.3	-	-	-	-	-	3	1227-1247	37.3556	1238	6	0.857143	2	0.961199
vvi-miR169f	CAGCCAAGGATGACTTGCCGA	VIT_11s0016g01480.t01	-	GO:0016021(integral component of membrane);GO:0016020(membrane);GO:0006355(regulation of transcription, DNA-templated);GO:0003700(transcription factor activity, sequence-specific DNA binding)	-	[K]Transcription	VIT_11s0016g01480	3	1239-1259	37.3556	1250	6	0.857143	2	0.961199
vvi-miR169f	CAGCCAAGGATGACTTGCCGA	MSTRG.2039.5	-	-	-	-	-	3	1297-1317	37.3556	1308	6	0.857143	2	0.961199
vvi-miR169f	CAGCCAAGGATGACTTGCCGA	MSTRG.2039.6	-	-	-	-	-	3	1335-1355	37.3556	1346	6	0.857143	2	0.961199
vvi-miR169f	CAGCCAAGGATGACTTGCCGA	MSTRG.2039.2	-	-	-	-	-	3	1395-1415	37.3556	1406	6	0.857143	2	0.961199
vvi-miR169f	CAGCCAAGGATGACTTGCCGA	VIT_06s0004g02270.t01	-	GO:0006355(regulation of transcription, DNA-templated);GO:0003700(transcription factor activity, sequence-specific DNA binding)	-	[K]Transcription	VIT_06s0004g02270	4	1135-1155	43.5815	1146	2	1	2	0.961199
vvi-miR169f	CAGCCAAGGATGACTTGCCGA	MSTRG.16556.2	-	-	-	-	-	4	1259-1279	43.5815	1270	2	1	2	0.961199
vvi-miR169v	AAGCCAAGGATGAATTGCCGG	MSTRG.19941.2	-	-	-	-	-	3	1216-1236	305.071	1227	35	7	2	0.975608
vvi-miR169v	AAGCCAAGGATGAATTGCCGG	MSTRG.19941.4	-	-	-	-	-	3	1565-1585	305.071	1576	35	7	2	0.975608
vvi-miR169v	AAGCCAAGGATGAATTGCCGG	MSTRG.19941.1	-	-	-	-	-	3	1526-1546	305.071	1537	35	7	2	0.975608
vvi-miR169v	AAGCCAAGGATGAATTGCCGG	MSTRG.20101.2	-	-	-	-	-	4	1061-1081	65.3723	1072	3	1.5	2	0.76405
vvi-miR169v	AAGCCAAGGATGAATTGCCGG	VIT_09s0002g01590.t01	-	GO:0006355(regulation of transcription, DNA-templated);GO:0003700(transcription factor activity, sequence-specific DNA binding)	-	[K]Transcription	VIT_09s0002g01590	4	1316-1336	65.3723	1327	3	1.5	2	0.76405
vvi-miR169v	AAGCCAAGGATGAATTGCCGG	MSTRG.2039.7	-	-	-	-	-	1.5	1210-1230	37.3556	1221	6	0.857143	2	0.986864
vvi-miR169v	AAGCCAAGGATGAATTGCCGG	MSTRG.2039.3	-	-	-	-	-	1.5	1227-1247	37.3556	1238	6	0.857143	2	0.986864
vvi-miR169v	AAGCCAAGGATGAATTGCCGG	VIT_11s0016g01480.t01	-	GO:0016021(integral component of membrane);GO:0016020(membrane);GO:0006355(regulation of transcription, DNA-templated);GO:0003700(transcription factor activity, sequence-specific DNA binding)	-	[K]Transcription	VIT_11s0016g01480	1.5	1239-1259	37.3556	1250	6	0.857143	2	0.986864
vvi-miR169v	AAGCCAAGGATGAATTGCCGG	MSTRG.2039.5	-	-	-	-	-	1.5	1297-1317	37.3556	1308	6	0.857143	2	0.986864
vvi-miR169v	AAGCCAAGGATGAATTGCCGG	MSTRG.2039.6	-	-	-	-	-	1.5	1335-1355	37.3556	1346	6	0.857143	2	0.986864
vvi-miR169v	AAGCCAAGGATGAATTGCCGG	MSTRG.2039.2	-	-	-	-	-	1.5	1395-1415	37.3556	1406	6	0.857143	2	0.986864
vvi-miR169v	AAGCCAAGGATGAATTGCCGG	MSTRG.5073.2	-	-	-	-	-	2	983-1003	43.5815	994	2	1	2	0.678474
vvi-miR169v	AAGCCAAGGATGAATTGCCGG	VIT_13s0064g00860.t01	-	GO:0016602(CCAAT-binding factor complex);GO:0006355(regulation of transcription, DNA-templated);GO:0003700(transcription factor activity, sequence-specific DNA binding);GO:0003677(DNA binding)	-	[K]Transcription	VIT_13s0064g00860	2	1297-1317	43.5815	1308	2	1	2	0.678474
vvi-miR169v	AAGCCAAGGATGAATTGCCGG	VIT_06s0004g02270.t01	-	GO:0006355(regulation of transcription, DNA-templated);GO:0003700(transcription factor activity, sequence-specific DNA binding)	-	[K]Transcription	VIT_06s0004g02270	3	1135-1155	43.5815	1146	2	1	2	0.975608
vvi-miR169v	AAGCCAAGGATGAATTGCCGG	MSTRG.16556.2	-	-	-	-	-	3	1259-1279	43.5815	1270	2	1	2	0.975608
vvi-MIR169w-p3_2ss13TC18GC	CAAAAATGGTGGCCGGCC	VIT_01s0010g03620.t01	light-harvesting complex I chlorophyll a/b binding protein 2	GO:0010287(plastoglobule);GO:0009941(chloroplast envelope);GO:0009579(thylakoid);GO:0009536(plastid);GO:0009535(chloroplast thylakoid membrane);GO:0009523(photosystem II);GO:0009522(photosystem I);GO:0009507(chloroplast);GO:0018298(protein-chromophore linkage);GO:0015979(photosynthesis);GO:0009768(photosynthesis, light harvesting in photosystem I);GO:0009765(photosynthesis, light harvesting);GO:0…	ko00196(Photosynthesis - antenna proteins)	[S]Function unknown	LHCA2	3	832-849	435.815	840	10	10	2	0.99036
vvi-MIR169w-p3_2ss13TC18GC	CAAAAATGGTGGCCGGCC	VIT_10s0003g03830.t01	(S)-2-hydroxy-acid oxidase	GO:0010181(FMN binding);GO:0055114(oxidation-reduction process);GO:0016491(oxidoreductase activity);GO:0003824(catalytic activity)	ko01200(Carbon metabolism);ko00630(Glyoxylate and dicarboxylate metabolism);ko04146(Peroxisome)	[C]Energy production and conversion	VIT_10s0003g03830	4	647-664	1220.28	655	28	28	2	0.99999
vvi-MIR169w-p3_2ss13TC18GC	CAAAAATGGTGGCCGGCC	VIT_12s0059g01930.t01	-	GO:0030658(transport vesicle membrane);GO:0005886(plasma membrane);GO:0015031(protein transport);GO:0016021(integral component of membrane);GO:0031410(cytoplasmic vesicle);GO:0016020(membrane);GO:0006810(transport)	-	[U]Intracellular trafficking, secretion, and vesicular transport	VIT_12s0059g01930	4	530-547	65.3723	538	3	1.5	2	0.99999
vvi-MIR169w-p3_2ss13TC18GC	CAAAAATGGTGGCCGGCC	MSTRG.3307.1	-	-	-	-	-	4	553-570	65.3723	561	3	1.5	2	0.99999
vvi-miR169x_R-1	TAGCCAAGGATGACTTGCCT	MSTRG.20101.2	-	-	-	-	-	2.5	1062-1081	65.3723	1072	3	1.5	2	0.99036
vvi-miR169x_R-1	TAGCCAAGGATGACTTGCCT	VIT_09s0002g01590.t01	-	GO:0006355(regulation of transcription, DNA-templated);GO:0003700(transcription factor activity, sequence-specific DNA binding)	-	[K]Transcription	VIT_09s0002g01590	2.5	1317-1336	65.3723	1327	3	1.5	2	0.99036
vvi-miR169x_R-1	TAGCCAAGGATGACTTGCCT	MSTRG.19941.2	-	-	-	-	-	3	1217-1236	305.071	1227	35	7	2	0.99036
vvi-miR169x_R-1	TAGCCAAGGATGACTTGCCT	MSTRG.19941.4	-	-	-	-	-	3	1566-1585	305.071	1576	35	7	2	0.99036
vvi-miR169x_R-1	TAGCCAAGGATGACTTGCCT	MSTRG.19941.1	-	-	-	-	-	3	1527-1546	305.071	1537	35	7	2	0.99036
vvi-miR169x_R-1	TAGCCAAGGATGACTTGCCT	MSTRG.2039.7	-	-	-	-	-	2.5	1211-1230	37.3556	1221	6	0.857143	2	0.99036
vvi-miR169x_R-1	TAGCCAAGGATGACTTGCCT	MSTRG.2039.3	-	-	-	-	-	2.5	1228-1247	37.3556	1238	6	0.857143	2	0.99036
vvi-miR169x_R-1	TAGCCAAGGATGACTTGCCT	VIT_11s0016g01480.t01	-	GO:0016021(integral component of membrane);GO:0016020(membrane);GO:0006355(regulation of transcription, DNA-templated);GO:0003700(transcription factor activity, sequence-specific DNA binding)	-	[K]Transcription	VIT_11s0016g01480	2.5	1240-1259	37.3556	1250	6	0.857143	2	0.99036
vvi-miR169x_R-1	TAGCCAAGGATGACTTGCCT	MSTRG.2039.5	-	-	-	-	-	2.5	1298-1317	37.3556	1308	6	0.857143	2	0.99036
vvi-miR169x_R-1	TAGCCAAGGATGACTTGCCT	MSTRG.2039.6	-	-	-	-	-	2.5	1336-1355	37.3556	1346	6	0.857143	2	0.99036
vvi-miR169x_R-1	TAGCCAAGGATGACTTGCCT	MSTRG.2039.2	-	-	-	-	-	2.5	1396-1415	37.3556	1406	6	0.857143	2	0.99036
vvi-miR169x_R-1	TAGCCAAGGATGACTTGCCT	MSTRG.5073.2	-	-	-	-	-	3	984-1003	43.5815	994	2	1	2	0.99036
vvi-miR169x_R-1	TAGCCAAGGATGACTTGCCT	VIT_13s0064g00860.t01	-	GO:0016602(CCAAT-binding factor complex);GO:0006355(regulation of transcription, DNA-templated);GO:0003700(transcription factor activity, sequence-specific DNA binding);GO:0003677(DNA binding)	-	[K]Transcription	VIT_13s0064g00860	3	1298-1317	43.5815	1308	2	1	2	0.99036
vvi-miR169x_R-1	TAGCCAAGGATGACTTGCCT	VIT_06s0004g02270.t01	-	GO:0006355(regulation of transcription, DNA-templated);GO:0003700(transcription factor activity, sequence-specific DNA binding)	-	[K]Transcription	VIT_06s0004g02270	4	1136-1155	43.5815	1146	2	1	2	0.944328
vvi-miR169x_R-1	TAGCCAAGGATGACTTGCCT	MSTRG.16556.2	-	-	-	-	-	4	1260-1279	43.5815	1270	2	1	2	0.944328
vvi-miR171a	TGATTGAGCCGTGCCAATATC	VIT_15s0048g00270.t01	-	GO:0006355(regulation of transcription, DNA-templated);GO:0003700(transcription factor activity, sequence-specific DNA binding);GO:0005634(nucleus);GO:0043565(sequence-specific DNA binding);GO:0006351(transcription, DNA-templated);GO:0048768(root hair cell tip growth);GO:0051301(cell division)	-	[S]Function unknown	VIT_15s0048g00270	1	1580-1600	29.0543	1591	2	0.666667	2	0.990845
vvi-miR171a	TGATTGAGCCGTGCCAATATC	MSTRG.7084.2	-	-	-	-	-	1	1617-1637	29.0543	1628	2	0.666667	2	0.990845
vvi-miR171a	TGATTGAGCCGTGCCAATATC	MSTRG.7084.1	-	-	-	-	-	1	1724-1744	29.0543	1735	2	0.666667	2	0.990845
vvi-MIR171b-p3	TTGAGCCGCGTCAATATCTCC	VIT_02s0154g00400.t01	-	GO:0006355(regulation of transcription, DNA-templated);GO:0003700(transcription factor activity, sequence-specific DNA binding);GO:0005634(nucleus);GO:0030154(cell differentiation);GO:0043565(sequence-specific DNA binding);GO:0006351(transcription, DNA-templated)	-	[S]Function unknown	VIT_02s0154g00400	2.5	504-524	101.69	515	7	2.33333	2	0.954706
vvi-MIR171b-p3	TTGAGCCGCGTCAATATCTCC	MSTRG.12680.2	-	-	-	-	-	2.5	1624-1644	101.69	1635	7	2.33333	2	0.954706
vvi-MIR171b-p3	TTGAGCCGCGTCAATATCTCC	MSTRG.12680.1	-	-	-	-	-	2.5	1717-1737	101.69	1728	7	2.33333	2	0.954706
vvi-MIR171b-p3	TTGAGCCGCGTCAATATCTCC	VIT_04s0023g01380.t01	-	GO:0006355(regulation of transcription, DNA-templated);GO:0003700(transcription factor activity, sequence-specific DNA binding);GO:0005634(nucleus);GO:0030154(cell differentiation);GO:0043565(sequence-specific DNA binding);GO:0006351(transcription, DNA-templated);GO:0048831(regulation of shoot system development)	-	[K]Transcription	VIT_04s0023g01380	2	653-673	2571.31	664	59	59	2	0.432968
vvi-MIR171b-p3	TTGAGCCGCGTCAATATCTCC	VIT_04s0008g06150.t01	-	GO:0005634(nucleus);GO:0006355(regulation of transcription, DNA-templated);GO:0003677(DNA binding)	-	[S]Function unknown	VIT_04s0008g06150	4	343-363	65.3723	354	3	1.5	2	0.514253
vvi-MIR171b-p3	TTGAGCCGCGTCAATATCTCC	VIT_04s0008g06140.t01	-	GO:0005634(nucleus);GO:0006355(regulation of transcription, DNA-templated);GO:0003677(DNA binding)	-	[S]Function unknown	VIT_04s0008g06140	4	304-324	65.3723	315	3	1.5	2	0.514253
vvi-MIR171c-p5	GGATATTGGTGCGGTTCAATA	MSTRG.8292.2	-	-	-	-	-	4	2059-2078	20.7531	2070	2	0.47619	2	0.961199
vvi-MIR171c-p5	GGATATTGGTGCGGTTCAATA	VIT_16s0148g00220.t01	-	GO:0006468(protein phosphorylation);GO:0005524(ATP binding);GO:0004674(protein serine/threonine kinase activity);GO:0004672(protein kinase activity);GO:0000166(nucleotide binding)	-	[T]Signal transduction mechanisms	VIT_16s0148g00220	4	492-511	20.7531	503	2	0.47619	2	0.961199
vvi-MIR171c-p5	GGATATTGGTGCGGTTCAATA	MSTRG.8292.1	-	-	-	-	-	4	2205-2224	20.7531	2216	2	0.47619	2	0.961199
vvi-miR171f	TTGAGCCGCGCCAATATCACT	VIT_02s0154g00400.t01	-	GO:0006355(regulation of transcription, DNA-templated);GO:0003700(transcription factor activity, sequence-specific DNA binding);GO:0005634(nucleus);GO:0030154(cell differentiation);GO:0043565(sequence-specific DNA binding);GO:0006351(transcription, DNA-templated)	-	[S]Function unknown	VIT_02s0154g00400	1	504-524	101.69	515	7	2.33333	2	0.9821
vvi-miR171f	TTGAGCCGCGCCAATATCACT	MSTRG.12680.2	-	-	-	-	-	1	1624-1644	101.69	1635	7	2.33333	2	0.9821
vvi-miR171f	TTGAGCCGCGCCAATATCACT	MSTRG.12680.1	-	-	-	-	-	1	1717-1737	101.69	1728	7	2.33333	2	0.9821
vvi-miR171f	TTGAGCCGCGCCAATATCACT	VIT_04s0023g01380.t01	-	GO:0006355(regulation of transcription, DNA-templated);GO:0003700(transcription factor activity, sequence-specific DNA binding);GO:0005634(nucleus);GO:0030154(cell differentiation);GO:0043565(sequence-specific DNA binding);GO:0006351(transcription, DNA-templated);GO:0048831(regulation of shoot system development)	-	[K]Transcription	VIT_04s0023g01380	1.5	653-673	2571.31	664	59	59	2	0.461472
vvi-miR171h_1ss12CT	TGGTTGAGCCGTGCCAATATC	VIT_15s0048g00270.t01	-	GO:0006355(regulation of transcription, DNA-templated);GO:0003700(transcription factor activity, sequence-specific DNA binding);GO:0005634(nucleus);GO:0043565(sequence-specific DNA binding);GO:0006351(transcription, DNA-templated);GO:0048768(root hair cell tip growth);GO:0051301(cell division)	-	[S]Function unknown	VIT_15s0048g00270	2	1580-1600	29.0543	1591	2	0.666667	2	0.981152
vvi-miR171h_1ss12CT	TGGTTGAGCCGTGCCAATATC	MSTRG.7084.2	-	-	-	-	-	2	1617-1637	29.0543	1628	2	0.666667	2	0.981152
vvi-miR171h_1ss12CT	TGGTTGAGCCGTGCCAATATC	MSTRG.7084.1	-	-	-	-	-	2	1724-1744	29.0543	1735	2	0.666667	2	0.981152
vvi-miR172c	GGAATCTTGATGATGCTGCAG	VIT_06s0004g03590.t01	-	GO:0007275(multicellular organism development);GO:0005634(nucleus);GO:0006355(regulation of transcription, DNA-templated);GO:0006351(transcription, DNA-templated);GO:0003677(DNA binding);GO:0003700(transcription factor activity, sequence-specific DNA binding)	-	[K]Transcription	RAP2.7	1.5	1436-1456	1438.19	1447	33	33	2	0.709987
vvi-miR172c	GGAATCTTGATGATGCTGCAG	VIT_07s0031g00220.t01	-	GO:0007275(multicellular organism development);GO:0005634(nucleus);GO:0006355(regulation of transcription, DNA-templated);GO:0006351(transcription, DNA-templated);GO:0003677(DNA binding);GO:0003700(transcription factor activity, sequence-specific DNA binding)	-	[K]Transcription	TOE3	1	1733-1753	108.954	1744	5	2.5	2	0.931572
vvi-miR172c	GGAATCTTGATGATGCTGCAG	MSTRG.18349.1	-	-	-	-	-	1	2208-2228	108.954	2219	5	2.5	2	0.931572
vvi-miR172d_L-2	AGAATCTTGATGATGCTGCAT	VIT_06s0004g03590.t01	-	GO:0007275(multicellular organism development);GO:0005634(nucleus);GO:0006355(regulation of transcription, DNA-templated);GO:0006351(transcription, DNA-templated);GO:0003677(DNA binding);GO:0003700(transcription factor activity, sequence-specific DNA binding)	-	[K]Transcription	RAP2.7	2	1436-1456	1438.19	1447	33	33	2	0.817685
vvi-miR172d_L-2	AGAATCTTGATGATGCTGCAT	VIT_07s0031g00220.t01	-	GO:0007275(multicellular organism development);GO:0005634(nucleus);GO:0006355(regulation of transcription, DNA-templated);GO:0006351(transcription, DNA-templated);GO:0003677(DNA binding);GO:0003700(transcription factor activity, sequence-specific DNA binding)	-	[K]Transcription	TOE3	3	1733-1753	108.954	1744	5	2.5	2	0.901818
vvi-miR172d_L-2	AGAATCTTGATGATGCTGCAT	MSTRG.18349.1	-	-	-	-	-	3	2208-2228	108.954	2219	5	2.5	2	0.901818
vvi-miR2111-5p	TAATCTGCATCCTGAGGTCTA	MSTRG.6354.2	-	-	-	-	-	1.5	734-755	43.5815	746	5	1	2	0.954706
vvi-miR2111-5p	TAATCTGCATCCTGAGGTCTA	MSTRG.6354.4	-	-	-	-	-	1.5	874-895	43.5815	886	5	1	2	0.954706
vvi-miR2950-5p	TTCCATCTCTTGCACACTGGA	VIT_09s0002g01600.t01	-	GO:0042393(histone binding);GO:0046872(metal ion binding);GO:0006355(regulation of transcription, DNA-templated)	-	[S]Function unknown	VIT_09s0002g01600	3	240-260	87.163	251	2	2	2	0.751561
vvi-miR2950-5p	TTCCATCTCTTGCACACTGGA	MSTRG.2815.2	-	-	-	-	-	4	238-257	87.163	248	6	2	2	0.944328
vvi-miR2950-5p	TTCCATCTCTTGCACACTGGA	VIT_11s0052g00830.t01	-	GO:0015977(carbon fixation);GO:0009853(photorespiration);GO:0016984(ribulose-bisphosphate carboxylase activity);GO:0004497(monooxygenase activity);GO:0009536(plastid);GO:0015979(photosynthesis);GO:0016829(lyase activity);GO:0055114(oxidation-reduction process);GO:0016491(oxidoreductase activity)	-	[S]Function unknown	VIT_11s0052g00830	4	313-332	87.163	323	6	2	2	0.944328
vvi-miR2950-5p	TTCCATCTCTTGCACACTGGA	MSTRG.2815.1	-	-	-	-	-	4	397-416	87.163	407	6	2	2	0.944328
vvi-miR319b_R-1	TTGGACTGAAGGGAGCTCCC	VIT_19s0014g01680.t01	-	GO:0005634(nucleus);GO:0006355(regulation of transcription, DNA-templated);GO:0006351(transcription, DNA-templated);GO:0003677(DNA binding)	-	[K]Transcription	VIT_19s0014g01680	4	1082-1101	43.5815	1092	2	1	2	0.995553
vvi-miR319b_R-1	TTGGACTGAAGGGAGCTCCC	MSTRG.11298.1	-	-	-	-	-	4	2279-2298	43.5815	2289	2	1	2	0.995553
vvi-miR319b_R-1	TTGGACTGAAGGGAGCTCCC	VIT_10s0003g03910.t01	-	GO:0005634(nucleus);GO:0006355(regulation of transcription, DNA-templated);GO:0006351(transcription, DNA-templated);GO:0003677(DNA binding)	-	[K]Transcription	TCP2	3.5	1785-1804	87.163	1795	4	2	2	0.709987
vvi-miR319b_R-1	TTGGACTGAAGGGAGCTCCC	MSTRG.1595.1	-	-	-	-	-	3.5	2061-2080	87.163	2071	4	2	2	0.709987
vvi-MIR319b-p5	GAGCTCTCTTTAGTCCAGTC	VIT_06s0004g01250.t01	-	GO:0006629(lipid metabolic process);GO:0016021(integral component of membrane);GO:0016020(membrane)	-	[I]Lipid transport and metabolism	VIT_06s0004g01250	3.5	973-991	130.745	982	6	3	2	0.915893
vvi-MIR319b-p5	GAGCTCTCTTTAGTCCAGTC	MSTRG.16474.2	-	-	-	-	-	3.5	977-995	130.745	986	6	3	2	0.915893
vvi-MIR319c-p5	AGAGCTTTCTTCAGTCCACTC	MSTRG.21006.1	-	-	-	-	-	4	645-665	217.908	656	5	5	2	0.998951
vvi-MIR319c-p5	AGAGCTTTCTTCAGTCCACTC	VIT_00s1308g00020.t01	-	GO:0016209(antioxidant activity);GO:0055114(oxidation-reduction process);GO:0098869(cellular oxidant detoxification)	-	[O]Posttranslational modification, protein turnover, chaperones	VIT_00s1308g00020	4	115-134	29.0543	125	2	0.666667	2	0.998951
vvi-MIR319c-p5	AGAGCTTTCTTCAGTCCACTC	MSTRG.22685.2	-	-	-	-	-	4	351-370	29.0543	361	2	0.666667	2	0.998951
vvi-MIR319c-p5	AGAGCTTTCTTCAGTCCACTC	VIT_00s0566g00010.t01	-	GO:0016209(antioxidant activity);GO:0055114(oxidation-reduction process);GO:0098869(cellular oxidant detoxification)	-	[O]Posttranslational modification, protein turnover, chaperones	VIT_00s0566g00010	4	606-625	29.0543	616	2	0.666667	2	0.998951
vvi-miR319g_R-1	TTGGACTGAAGGGAGCTCCC	VIT_19s0014g01680.t01	-	GO:0005634(nucleus);GO:0006355(regulation of transcription, DNA-templated);GO:0006351(transcription, DNA-templated);GO:0003677(DNA binding)	-	[K]Transcription	VIT_19s0014g01680	4	1082-1101	43.5815	1092	2	1	2	0.995553
vvi-miR319g_R-1	TTGGACTGAAGGGAGCTCCC	MSTRG.11298.1	-	-	-	-	-	4	2279-2298	43.5815	2289	2	1	2	0.995553
vvi-miR319g_R-1	TTGGACTGAAGGGAGCTCCC	VIT_10s0003g03910.t01	-	GO:0005634(nucleus);GO:0006355(regulation of transcription, DNA-templated);GO:0006351(transcription, DNA-templated);GO:0003677(DNA binding)	-	[K]Transcription	TCP2	3.5	1785-1804	87.163	1795	4	2	2	0.709987
vvi-miR319g_R-1	TTGGACTGAAGGGAGCTCCC	MSTRG.1595.1	-	-	-	-	-	3.5	2061-2080	87.163	2071	4	2	2	0.709987
vvi-miR3623-5p	TCACAAGTTCATCCAAGCACCA	MSTRG.10887.1	-	-	-	-	-	4	221-242	87.163	233	2	2	2	0.944328
vvi-miR3623-5p	TCACAAGTTCATCCAAGCACCA	MSTRG.11361.1	-	-	-	-	-	4	2183-2203	174.326	2194	8	4	2	0.944328
vvi-miR3623-5p	TCACAAGTTCATCCAAGCACCA	VIT_18s0041g01620.t01	-	GO:0007165(signal transduction);GO:0043531(ADP binding)	-	-	VIT_18s0041g01620	4	29-50	239.698	41	11	5.5	2	0.944328
vvi-miR3623-5p	TCACAAGTTCATCCAAGCACCA	MSTRG.10850.1	-	-	-	-	-	4	449-470	239.698	461	11	5.5	2	0.944328
vvi-miR3624-3p	TCAGGGCAGCAGCATACTACT	MSTRG.21640.1	-	-	-	-	-	4	254-274	217.908	265	5	5	2	0.998951
vvi-miR3625-5p	TTCCAGCAGTCATCTCCAAGG	VIT_10s0597g00030.t01	-	GO:0005623(cell);GO:0009055(electron carrier activity);GO:0055114(oxidation-reduction process);GO:0045454(cell redox homeostasis);GO:0015035(protein disulfide oxidoreductase activity)	-	[O]Posttranslational modification, protein turnover, chaperones	VIT_10s0597g00030	4	372-391	43.5815	382	2	1	2	0.661456
vvi-miR3625-5p	TTCCAGCAGTCATCTCCAAGG	MSTRG.1315.1	-	-	-	-	-	4	585-604	43.5815	595	2	1	2	0.661456
vvi-miR3629a-3p_L+1R-1	TGGCTGCTGAGAAAATGTAGG	VIT_07s0031g01230.t01	large subunit ribosomal protein L30e	GO:0002181(cytoplasmic translation);GO:0022625(cytosolic large ribosomal subunit);GO:0003735(structural constituent of ribosome);GO:0003723(RNA binding)	ko03010(Ribosome)	[J]Translation, ribosomal structure and biogenesis	VIT_07s0031g01230	1	56-75	348.652	66	8	8	2	0.738412
vvi-miR3629a-5p	CGCATTTTCTCAGCAGCCAAG	VIT_06s0080g00550.t01	ATP-dependent RNA helicase	GO:0008380(RNA splicing);GO:0005730(nucleolus);GO:0010501(RNA secondary structure unwinding);GO:0071013(catalytic step 2 spliceosome);GO:0004004(ATP-dependent RNA helicase activity);GO:0003676(nucleic acid binding);GO:0005737(cytoplasm);GO:0010468(regulation of gene expression);GO:0005524(ATP binding)	ko03040(Spliceosome);ko03013(RNA transport);ko03015(mRNA surveillance pathway)	[L]Replication, recombination and repair	VIT_06s0080g00550	4	902-923	43.5815	914	2	1	2	1
vvi-miR3629a-5p	CGCATTTTCTCAGCAGCCAAG	MSTRG.17424.1	-	-	-	-	-	4	953-974	43.5815	965	2	1	2	1
vvi-MIR3629b-p5_2ss6CT20GA	TTTCTTAGCAACCAAACAGAG	VIT_16s0050g01780.t01	-	GO:0016021(integral component of membrane);GO:0016020(membrane)	-	[S]Function unknown	VIT_16s0050g01780	3	1032-1052	174.326	1043	4	4	2	1
vvi-MIR3629c-p3_2ss6TC18CT	TGCCCCCTTTCCTTTTCTTTT	VIT_00s0187g00050.t01	-	GO:0010951(negative regulation of endopeptidase activity);GO:0010466(negative regulation of peptidase activity);GO:0030414(peptidase inhibitor activity);GO:0004869(cysteine-type endopeptidase inhibitor activity)	-	-	VIT_00s0187g00050	3.5	138-159	261.489	149	6	6	2	0.997948
vvi-MIR3629c-p3_2ss6TC18CT	TGCCCCCTTTCCTTTTCTTTT	VIT_08s0007g08280.t01	-	GO:0043231(intracellular membrane-bounded organelle);GO:0090305(nucleic acid phosphodiester bond hydrolysis);GO:0009451(RNA modification);GO:0004519(endonuclease activity);GO:0003723(RNA binding)	-	[S]Function unknown	VIT_08s0007g08280	3.5	898-919	87.163	909	4	2	2	0.997948
vvi-MIR3629c-p3_2ss6TC18CT	TGCCCCCTTTCCTTTTCTTTT	MSTRG.19944.1	-	-	-	-	-	3.5	913-934	87.163	924	4	2	2	0.997948
vvi-MIR3629c-p3_2ss6TC18CT	TGCCCCCTTTCCTTTTCTTTT	VIT_14s0006g01600.t01	-	GO:0016021(integral component of membrane);GO:0016020(membrane)	-	[S]Function unknown	VIT_14s0006g01600	3.5	243-264	130.745	255	3	3	2	0.997948
vvi-miR3631a-5p	CATGTTGACATCATCCAATATA	VIT_13s0073g00560.t01	DnaJ homolog subfamily A member 2	GO:0009408(response to heat);GO:0006457(protein folding);GO:0051082(unfolded protein binding);GO:0031072(heat shock protein binding);GO:0005524(ATP binding);GO:0046872(metal ion binding)	ko04141(Protein processing in endoplasmic reticulum)	[O]Posttranslational modification, protein turnover, chaperones	VIT_13s0073g00560	4	1257-1278	784.467	1269	18	18	2	0.303045
vvi-MIR3631a-p3_1ss21AG	ATGTCAACAAGTTACTTTTAGCT	VIT_09s0070g00500.t01	-	GO:0036459(thiol-dependent ubiquitinyl hydrolase activity);GO:0016579(protein deubiquitination);GO:0006511(ubiquitin-dependent protein catabolic process);GO:0016021(integral component of membrane);GO:0016020(membrane)	-	[O]Posttranslational modification, protein turnover, chaperones	VIT_09s0070g00500	3.5	326-347	43.5815	338	2	1	2	0.709987
vvi-MIR3631a-p3_1ss21AG	ATGTCAACAAGTTACTTTTAGCT	MSTRG.20716.1	-	-	-	-	-	3.5	502-523	43.5815	514	2	1	2	0.709987
vvi-miR3632-3p	TTTCCCAGACCCCCAATACCAA	VIT_13s0067g00790.t01	-	GO:0007165(signal transduction);GO:0006952(defense response);GO:0043531(ADP binding);GO:0005886(plasma membrane)	-	[S]Function unknown	VIT_13s0067g00790	2	575-596	363.179	587	25	8.33333	2	0.896621
vvi-miR3632-3p	TTTCCCAGACCCCCAATACCAA	MSTRG.4083.1	-	-	-	-	-	2	708-729	363.179	720	25	8.33333	2	0.896621
vvi-miR3632-3p	TTTCCCAGACCCCCAATACCAA	MSTRG.2382.3	-	-	-	-	-	4	176-196	43.5815	187	5	1	2	0.944328
vvi-miR3632-3p	TTTCCCAGACCCCCAATACCAA	MSTRG.2382.2	-	-	-	-	-	4	208-228	43.5815	219	5	1	2	0.944328
vvi-miR3632-3p	TTTCCCAGACCCCCAATACCAA	MSTRG.2382.1	-	-	-	-	-	4	223-243	43.5815	234	5	1	2	0.944328
vvi-miR3632-3p	TTTCCCAGACCCCCAATACCAA	MSTRG.2382.4	-	-	-	-	-	4	174-194	43.5815	185	5	1	2	0.944328
vvi-miR3633a-3p	TTCCTATACCACCCATTCCCTA	MSTRG.1333.3	-	-	-	-	-	4	1625-1645	217.908	1636	5	5	2	0.303045
vvi-miR3634-3p	TTTCCGACTCGCACTCATGCCGT	MSTRG.12158.8	-	-	-	-	-	2.5	129-150	130.745	141	3	3	2	0.996564
vvi-miR3634-3p	TTTCCGACTCGCACTCATGCCGT	VIT_19s0085g00460.t01	-	GO:0016021(integral component of membrane);GO:0016020(membrane)	-	-	VIT_19s0085g00460	3.5	446-467	139.461	458	16	3.2	2	0.983854
vvi-miR3634-3p	TTTCCGACTCGCACTCATGCCGT	MSTRG.12158.4	-	-	-	-	-	3.5	490-511	139.461	502	16	3.2	2	0.983854
vvi-miR3634-3p	TTTCCGACTCGCACTCATGCCGT	MSTRG.12158.5	-	-	-	-	-	3.5	457-478	139.461	469	16	3.2	2	0.983854
vvi-miR3634-3p	TTTCCGACTCGCACTCATGCCGT	VIT_19s0085g00480.t01	-	GO:0016021(integral component of membrane);GO:0016020(membrane)	-	-	VIT_19s0085g00480	3.5	438-459	139.461	450	16	3.2	2	0.983854
vvi-miR3634-3p	TTTCCGACTCGCACTCATGCCGT	MSTRG.12158.7	-	-	-	-	-	3.5	695-716	139.461	707	16	3.2	2	0.983854
vvi-miR393a_R+1	TCCAAAGGGATCGCATTGATCC	VIT_18s0001g02460.t01	-	GO:0016021(integral component of membrane);GO:0016020(membrane)	-	[S]Function unknown	VIT_18s0001g02460	3.5	584-604	29.0543	595	2	0.666667	2	0.709987
vvi-miR393a_R+1	TCCAAAGGGATCGCATTGATCC	MSTRG.11051.2	-	-	-	-	-	3.5	672-692	29.0543	683	2	0.666667	2	0.709987
vvi-miR393a_R+1	TCCAAAGGGATCGCATTGATCC	MSTRG.11051.1	-	-	-	-	-	3.5	672-692	29.0543	683	2	0.666667	2	0.709987
vvi-miR393a_R+1	TCCAAAGGGATCGCATTGATCC	VIT_14s0030g01240.t01	transport inhibitor response 1	GO:0009734(auxin-activated signaling pathway);GO:0000822(inositol hexakisphosphate binding)	ko04075(Plant hormone signal transduction)	[S]Function unknown	VIT_14s0030g01240	2	1847-1869	406.761	1860	28	9.33333	2	0.896621
vvi-miR393a_R+1	TCCAAAGGGATCGCATTGATCC	MSTRG.5672.2	-	-	-	-	-	2	1990-2012	406.761	2003	28	9.33333	2	0.896621
vvi-miR393a_R+1	TCCAAAGGGATCGCATTGATCC	MSTRG.5672.1	-	-	-	-	-	2	1990-2012	406.761	2003	28	9.33333	2	0.896621
vvi-MIR394a-p3	CCAGCATGCCAAAGTGGCTCT	VIT_18s0122g01160.t01	12-oxophytodienoic acid reductase	GO:0010181(FMN binding);GO:0055114(oxidation-reduction process);GO:0005622(intracellular);GO:0016491(oxidoreductase activity);GO:0003824(catalytic activity)	ko00592(alpha-Linolenic acid metabolism)	[C]Energy production and conversion	VIT_18s0122g01160	4	369-390	21.7908	381	4	0.5	2	0.944328
vvi-MIR394a-p3	CCAGCATGCCAAAGTGGCTCT	VIT_18s0122g01170.t01	12-oxophytodienoic acid reductase	GO:0010181(FMN binding);GO:0055114(oxidation-reduction process);GO:0005622(intracellular);GO:0016491(oxidoreductase activity);GO:0003824(catalytic activity)	ko00592(alpha-Linolenic acid metabolism)	[C]Energy production and conversion	VIT_18s0122g01170	4	345-366	21.7908	357	4	0.5	2	0.944328
vvi-MIR394a-p3	CCAGCATGCCAAAGTGGCTCT	MSTRG.9442.3	-	-	-	-	-	4	422-443	21.7908	434	4	0.5	2	0.944328
vvi-MIR394a-p3	CCAGCATGCCAAAGTGGCTCT	MSTRG.9442.2	-	-	-	-	-	4	430-451	21.7908	442	4	0.5	2	0.944328
vvi-MIR394a-p3	CCAGCATGCCAAAGTGGCTCT	MSTRG.9442.7	-	-	-	-	-	4	629-650	21.7908	641	4	0.5	2	0.944328
vvi-MIR394a-p3	CCAGCATGCCAAAGTGGCTCT	MSTRG.9442.6	-	-	-	-	-	4	671-692	21.7908	683	4	0.5	2	0.944328
vvi-MIR394a-p3	CCAGCATGCCAAAGTGGCTCT	MSTRG.9442.1	-	-	-	-	-	4	1583-1604	21.7908	1595	4	0.5	2	0.944328
vvi-miR395a	CTGAAGTGTTTGGGGGAACTC	VIT_18s0001g04890.t01	-	GO:0008272(sulfate transport);GO:0015116(sulfate transmembrane transporter activity);GO:0008271(secondary active sulfate transmembrane transporter activity);GO:1902358(sulfate transmembrane transport);GO:0016021(integral component of membrane);GO:0055085(transmembrane transport);GO:0016020(membrane);GO:0005887(integral component of plasma membrane);GO:0006810(transport)	-	[P]Inorganic ion transport and metabolism	AST56	1.5	75-95	152.535	86	7	3.5	2	0.709987
vvi-miR395a	CTGAAGTGTTTGGGGGAACTC	MSTRG.9690.1	-	-	-	-	-	1.5	108-128	152.535	119	7	3.5	2	0.709987
vvi-MIR395c-p5	GTTCCCTTGACCACTTCACTG	MSTRG.907.1	-	-	-	-	-	3.5	68-88	1525.35	79	35	35	2	0.808035
vvi-MIR395h-p5	GTTCCCTTGACCACTTCACTG	MSTRG.907.1	-	-	-	-	-	3.5	68-88	1525.35	79	35	35	2	0.808035
vvi-MIR395k-p5	GTTCCCTTGACCACTTCACTG	MSTRG.907.1	-	-	-	-	-	3.5	68-88	1525.35	79	35	35	2	0.808035
vvi-miR396a_R-1	TTCCACAGCTTTCTTGAACT	VIT_02s0025g00280.t01	molecular chaperone HtpG	GO:0006950(response to stress);GO:0006457(protein folding);GO:0051082(unfolded protein binding);GO:0005524(ATP binding)	ko04141(Protein processing in endoplasmic reticulum);ko04626(Plant-pathogen interaction)	[O]Posttranslational modification, protein turnover, chaperones	VIT_02s0025g00280	3.5	1415-1434	239.698	1425	11	5.5	2	0.999739
vvi-miR396a_R-1	TTCCACAGCTTTCTTGAACT	MSTRG.12241.1	-	-	-	-	-	3.5	2200-2219	239.698	2210	11	5.5	2	0.999739
vvi-miR396a_R-1	TTCCACAGCTTTCTTGAACT	VIT_14s0068g01530.t01	-	GO:0019706(protein-cysteine S-palmitoyltransferase activity);GO:0016021(integral component of membrane);GO:0016020(membrane);GO:0016746(transferase activity, transferring acyl groups);GO:0016740(transferase activity)	-	[S]Function unknown	VIT_14s0068g01530	4	1308-1327	174.326	1318	4	4	2	0.999999
vvi-miR396a_R-1	TTCCACAGCTTTCTTGAACT	VIT_08s0007g03760.t01	-	GO:0032502(developmental process);GO:0006351(transcription, DNA-templated);GO:0005634(nucleus);GO:0005524(ATP binding);GO:0016021(integral component of membrane);GO:0016020(membrane);GO:0006355(regulation of transcription, DNA-templated)	-	[K]Transcription	VIT_08s0007g03760	3	703-723	87.163	713	2	2	2	0.999054
vvi-miR396b_R+1_1	TTCCACAGCTTTCTTGAACTG	VIT_08s0007g03760.t01	-	GO:0032502(developmental process);GO:0006351(transcription, DNA-templated);GO:0005634(nucleus);GO:0005524(ATP binding);GO:0016021(integral component of membrane);GO:0016020(membrane);GO:0006355(regulation of transcription, DNA-templated)	-	[K]Transcription	VIT_08s0007g03760	3	702-723	87.163	713	2	2	2	0.938278
vvi-miR396b_R+1_1	TTCCACAGCTTTCTTGAACTG	VIT_11s0037g00130.t01	-	GO:0016887(ATPase activity);GO:0043565(sequence-specific DNA binding);GO:0005524(ATP binding);GO:0006355(regulation of transcription, DNA-templated);GO:0003700(transcription factor activity, sequence-specific DNA binding)	-	[A]RNA processing and modification	VIT_11s0037g00130	4	3073-3092	87.163	3083	2	2	2	0.999997
vvi-miR396b_R+1_2	TTCCACAGCTTTCTTGAACTT	VIT_02s0025g00280.t01	molecular chaperone HtpG	GO:0006950(response to stress);GO:0006457(protein folding);GO:0051082(unfolded protein binding);GO:0005524(ATP binding)	ko04141(Protein processing in endoplasmic reticulum);ko04626(Plant-pathogen interaction)	[O]Posttranslational modification, protein turnover, chaperones	VIT_02s0025g00280	4	1414-1434	239.698	1425	11	5.5	2	0.999827
vvi-miR396b_R+1_2	TTCCACAGCTTTCTTGAACTT	MSTRG.12241.1	-	-	-	-	-	4	2199-2219	239.698	2210	11	5.5	2	0.999827
vvi-miR396b_R+1_2	TTCCACAGCTTTCTTGAACTT	VIT_14s0068g01530.t01	-	GO:0019706(protein-cysteine S-palmitoyltransferase activity);GO:0016021(integral component of membrane);GO:0016020(membrane);GO:0016746(transferase activity, transferring acyl groups);GO:0016740(transferase activity)	-	[S]Function unknown	VIT_14s0068g01530	4	1307-1327	174.326	1318	4	4	2	0.999827
vvi-miR396b_R+1_2	TTCCACAGCTTTCTTGAACTT	VIT_08s0007g03760.t01	-	GO:0032502(developmental process);GO:0006351(transcription, DNA-templated);GO:0005634(nucleus);GO:0005524(ATP binding);GO:0016021(integral component of membrane);GO:0016020(membrane);GO:0006355(regulation of transcription, DNA-templated)	-	[K]Transcription	VIT_08s0007g03760	4	702-723	87.163	713	2	2	2	0.999827
vvi-MIR396d-p3	GTTCAATAAAGCTGTGGGAAG	VIT_16s0022g00480.t01	-	GO:0005685(U1 snRNP);GO:0006376(mRNA splice site selection);GO:0071004(U2-type prespliceosome);GO:0003729(mRNA binding)	-	[A]RNA processing and modification	VIT_16s0022g00480	3.5	1437-1457	14.5272	1448	2	0.333333	2	0.709987
vvi-miR399a	TGCCAAAGGAGAATTGCCCTG	MSTRG.21700.1	-	-	-	-	-	2.5	790-810	174.326	801	4	4	2	0.402955
vvi-miR399b	TGCCAAAGGAGAGTTGCCCTG	MSTRG.21700.1	-	-	-	-	-	2.5	790-810	174.326	801	4	4	2	0.402955
vvi-MIR399d-p5_1ss20TC	GCAGATTTCTTTTGGCAGACG	VIT_05s0020g03470.t01	-	GO:0030154(cell differentiation);GO:0009908(flower development);GO:0007275(multicellular organism development)	-	[S]Function unknown	VIT_05s0020g03470	4	210-229	174.326	220	4	4	2	0.76405
vvi-miR399e	TGCCAAAGGAGATTTGCCCGG	MSTRG.21700.1	-	-	-	-	-	1	653-673	174.326	664	4	4	2	0.488543
vvi-miR399g	TGCCAAAGGAGATTTGCCCCT	MSTRG.17383.1	-	-	-	-	-	4	998-1017	87.163	1009	2	2	2	0.514253
vvi-miR399i	CGCCAAAGGAGAGTTGCCCTG	MSTRG.21700.1	-	-	-	-	-	3.5	790-810	174.326	801	4	4	2	0.561862
vvi-MIR399i-p5	GGGCTTCTCTCCTTCTGGCAGG	VIT_05s0049g00800.t01	-	GO:0005199(structural constituent of cell wall)	-	-	VIT_05s0049g00800	3	514-534	39.2234	525	8	0.9	2	0.604804
vvi-MIR399i-p5	GGGCTTCTCTCCTTCTGGCAGG	VIT_05s0049g00800.t01	-	GO:0005199(structural constituent of cell wall)	-	-	VIT_05s0049g00800	3	337-357	31.5966	348	7	0.725	2	0.604804
vvi-MIR399i-p5	GGGCTTCTCTCCTTCTGGCAGG	VIT_05s0049g00780.t01	-	GO:0005199(structural constituent of cell wall)	-	-	VIT_05s0049g00780	4	347-367	31.5966	358	7	0.725	2	0.998494
vvi-MIR399i-p5	GGGCTTCTCTCCTTCTGGCAGG	VIT_05s0049g00840.t01	-	GO:0005199(structural constituent of cell wall)	-	-	VIT_05s0049g00840	4	352-372	31.5966	363	7	0.725	2	0.998494
vvi-MIR399i-p5	GGGCTTCTCTCCTTCTGGCAGG	MSTRG.15766.11	-	-	-	-	-	4	336-356	31.5966	347	7	0.725	2	0.998494
vvi-MIR399i-p5	GGGCTTCTCTCCTTCTGGCAGG	MSTRG.15766.5	-	-	-	-	-	4	337-357	26.1489	348	6	0.6	2	0.998494
vvi-MIR399i-p5	GGGCTTCTCTCCTTCTGGCAGG	MSTRG.15766.3	-	-	-	-	-	4	347-367	31.5966	358	7	0.725	2	0.998494
vvi-MIR399i-p5	GGGCTTCTCTCCTTCTGGCAGG	VIT_05s0049g00770.t01	-	GO:0005199(structural constituent of cell wall)	-	-	VIT_05s0049g00770	4	561-581	26.1489	572	6	0.6	2	0.998494
vvi-MIR399i-p5	GGGCTTCTCTCCTTCTGGCAGG	MSTRG.15766.4	-	-	-	-	-	4	1166-1186	31.5966	1177	7	0.725	2	0.998494
vvi-MIR399i-p5	GGGCTTCTCTCCTTCTGGCAGG	MSTRG.15766.1	-	-	-	-	-	4	1389-1409	31.5966	1400	7	0.725	2	0.998494
vvi-MIR399i-p5	GGGCTTCTCTCCTTCTGGCAGG	VIT_05s0049g00750.t01	-	GO:0005199(structural constituent of cell wall)	-	-	VIT_05s0049g00750	4	160-180	108.954	171	4	2.5	2	0.998494
vvi-MIR399i-p5	GGGCTTCTCTCCTTCTGGCAGG	MSTRG.15766.1	-	-	-	-	-	4	352-372	31.5966	363	7	0.725	2	0.998494
vvi-MIR399i-p5	GGGCTTCTCTCCTTCTGGCAGG	VIT_05s0049g00760.t01	-	GO:0005199(structural constituent of cell wall)	-	-	VIT_05s0049g00760	4	461-481	566.56	472	13	13	2	0.998494
vvi-MIR399i-p5	GGGCTTCTCTCCTTCTGGCAGG	VIT_05s0049g00760.t01	-	GO:0005199(structural constituent of cell wall)	-	-	VIT_05s0049g00760	4	518-538	1677.89	529	39	38.5	2	0.998494
vvi-MIR399i-p5	GGGCTTCTCTCCTTCTGGCAGG	VIT_05s0049g00760.t01	-	GO:0005199(structural constituent of cell wall)	-	-	VIT_05s0049g00760	4	233-253	1743.26	244	40	40	2	0.998494
vvi-miR408_L-1R+1	TGCACTGCCTCTTCCCTGGCT	VIT_12s0034g01140.t01	-	GO:0009055(electron carrier activity);GO:0046658(anchored component of plasma membrane)	-	[S]Function unknown	VIT_12s0034g01140	2.5	78-99	697.304	90	16	16	2	0.402955
vvi-miR482	TCTTTCCTACTCCTCCCATTCC	VIT_18s0072g01090.t01	-	GO:0016021(integral component of membrane);GO:0016020(membrane)	-	-	VIT_18s0072g01090	2	224-245	1525.35	236	35	35	2	0.432968
vvi-miR482	TCTTTCCTACTCCTCCCATTCC	MSTRG.17895.2	-	-	-	-	-	4	61-82	87.163	73	8	2	2	0.885388
vvi-miR482	TCTTTCCTACTCCTCCCATTCC	MSTRG.17895.3	-	-	-	-	-	4	61-82	87.163	73	8	2	2	0.885388
vvi-miR535a	TGACAACGAGAGAGAGCACGC	VIT_01s0026g02490.t01	apyrase	GO:0016787(hydrolase activity);GO:0016021(integral component of membrane);GO:0016020(membrane)	ko00230(Purine metabolism);ko00240(Pyrimidine metabolism)	[G]Carbohydrate transport and metabolism ;[O]Posttranslational modification, protein turnover, chaperones	VIT_01s0026g02490	4	1567-1587	43.5815	1578	2	1	2	0.998494
vvi-miR535a	TGACAACGAGAGAGAGCACGC	MSTRG.801.1	-	-	-	-	-	4	1765-1785	43.5815	1776	2	1	2	0.998494
vvi-miR535a	TGACAACGAGAGAGAGCACGC	VIT_11s0065g00170.t01	-	GO:0005634(nucleus);GO:0046872(metal ion binding);GO:0003677(DNA binding)	-	[K]Transcription	SPL2	4	1147-1168	27.2384	1158	5	0.625	2	0.998494
vvi-miR535a	TGACAACGAGAGAGAGCACGC	MSTRG.2652.6	-	-	-	-	-	4	1618-1639	27.2384	1629	5	0.625	2	0.998494
vvi-miR535a	TGACAACGAGAGAGAGCACGC	MSTRG.2652.7	-	-	-	-	-	4	1668-1689	27.2384	1679	5	0.625	2	0.998494
vvi-miR535a	TGACAACGAGAGAGAGCACGC	MSTRG.2652.5	-	-	-	-	-	4	2253-2274	27.2384	2264	5	0.625	2	0.998494
vvi-miR535a	TGACAACGAGAGAGAGCACGC	MSTRG.2652.2	-	-	-	-	-	4	2107-2128	27.2384	2118	5	0.625	2	0.998494
vvi-miR535a	TGACAACGAGAGAGAGCACGC	MSTRG.2652.4	-	-	-	-	-	4	2564-2585	27.2384	2575	5	0.625	2	0.998494
vvi-miR535a	TGACAACGAGAGAGAGCACGC	MSTRG.2652.3	-	-	-	-	-	4	2513-2534	27.2384	2524	5	0.625	2	0.998494
vvi-miR535a	TGACAACGAGAGAGAGCACGC	MSTRG.2652.1	-	-	-	-	-	4	3452-3473	27.2384	3463	5	0.625	2	0.998494
ath-miR5658_R-3_1ss13AT	ATGATGATGATGTTGATG	VIT_14s0006g01040.t01	-	GO:0016021(integral component of membrane);GO:0016020(membrane)	-	-	VIT_14s0006g01040	2	131-148	9.68478	139	2	0.222222	3	0.993826
ath-miR5658_R-3_1ss13AT	ATGATGATGATGTTGATG	VIT_13s0064g00020.t01	-	GO:0031415(NatA complex);GO:0022626(cytosolic ribosome);GO:0018002(N-terminal peptidyl-glutamic acid acetylation);GO:0017198(N-terminal peptidyl-serine acetylation);GO:0006475(internal protein amino acid acetylation);GO:1990190(peptide-glutamate-N-acetyltransferase activity);GO:1990189(peptide-serine-N-acetyltransferase activity);GO:0008080(N-acetyltransferase activity);GO:0009414(response to wat…	-	[S]Function unknown	VIT_13s0064g00020	3	517-534	43.5815	525	2	1	3	0.998192
ath-miR5658_R-3_1ss13AT	ATGATGATGATGTTGATG	MSTRG.4995.1	-	-	-	-	-	3	642-659	43.5815	650	2	1	3	0.998192
ath-miR5658_R-3_1ss13AT	ATGATGATGATGTTGATG	MSTRG.2691.2	-	-	-	-	-	2	592-609	9.68478	600	2	0.222222	3	0.993826
ath-miR5658_R-3_1ss13AT	ATGATGATGATGTTGATG	MSTRG.2691.1	-	-	-	-	-	2	592-609	9.68478	600	2	0.222222	3	0.993826
ath-miR8175_L+2_1ss4AT	TCGTTCCCCGGCAACGGCGCCA	VIT_15s0048g01390.t01	-	GO:0009056(catabolic process);GO:0016787(hydrolase activity);GO:0008152(metabolic process)	-	[I]Lipid transport and metabolism	VIT_15s0048g01390	3.5	777-798	29.0543	789	2	0.666667	3	0.119779
hbr-miR396a_R-2_1ss1CG	GACAGCTTTCTTGAACTTT	VIT_15s0021g01420.t01	-	GO:0000139(Golgi membrane);GO:0005789(endoplasmic reticulum membrane);GO:0006888(ER to Golgi vesicle-mediated transport);GO:0005525(GTP binding);GO:0003924(GTPase activity)	-	[S]Function unknown	VIT_15s0021g01420	3.5	1077-1094	87.163	1085	2	2	3	0.373623
mes-MIR172f-p5	AGCATCATCAAGATTCACACA	VIT_14s0060g00690.t01	ADP-ribosylation factor 1	GO:0007264(small GTPase mediated signal transduction);GO:0005525(GTP binding);GO:0005622(intracellular);GO:0000166(nucleotide binding);GO:0016021(integral component of membrane);GO:0016020(membrane)	-	[S]Function unknown	VIT_14s0060g00690	4	554-573	72.6359	564	5	1.66667	3	0.427747
PC-3p-193254_26	TTCTATCGTCATCCTTCCTTG	VIT_14s0108g01330.t01	chorismate mutase	GO:0046417(chorismate metabolic process);GO:0009073(aromatic amino acid family biosynthetic process);GO:0004106(chorismate mutase activity);GO:0016853(isomerase activity);GO:0008652(cellular amino acid biosynthetic process);GO:0005737(cytoplasm)	ko01230(Biosynthesis of amino acids);ko00400(Phenylalanine, tyrosine and tryptophan biosynthesis)	[E]Amino acid transport and metabolism	CM1	4	725-744	130.745	735	3	3	3	0.488193
ppe-miR1511-3p_L+1R-4	AACCTGGCTCTGATACCA	MSTRG.4439.2	-	-	-	-	-	3.5	325-342	87.163	333	2	2	3	0.119779
ppe-MIR169h-p3_2ss6TA17GC	AAACAAGAAAAAAGGACCT	VIT_13s0067g02560.t01	-	GO:0045893(positive regulation of transcription, DNA-templated);GO:0008270(zinc ion binding);GO:0005634(nucleus);GO:0003677(DNA binding)	-	[S]Function unknown	VIT_13s0067g02560	4	587-605	43.5815	596	2	1	3	0.986148
ppe-MIR169h-p3_2ss6TA17GC	AAACAAGAAAAAAGGACCT	MSTRG.4179.1	-	-	-	-	-	4	775-793	43.5815	784	2	1	3	0.986148
rgl-miR5139_L-1	AACCTGGCTCTGATACCA	MSTRG.4439.2	-	-	-	-	-	3.5	325-342	87.163	333	2	2	3	0.119779
stu-MIR530-p5	ATTTGCACCTGCACCTTA	MSTRG.22708.1	-	-	-	-	-	3.5	69-86	14.9422	77	2	0.342857	3	0.493606
stu-MIR530-p5	ATTTGCACCTGCACCTTA	VIT_00s1355g00010.t01	-	GO:0006468(protein phosphorylation);GO:0005524(ATP binding);GO:0004672(protein kinase activity);GO:0016021(integral component of membrane);GO:0016020(membrane)	-	[O]Posttranslational modification, protein turnover, chaperones	VIT_00s1355g00010	3.5	66-83	14.9422	74	2	0.342857	3	0.493606
vvi-MIR171i-p5	TGTTGGAATGGCTCAATCAAA	VIT_07s0031g01640.t01	-	GO:0016887(ATPase activity);GO:0005524(ATP binding);GO:0000166(nucleotide binding)	-	[S]Function unknown	VIT_07s0031g01640	4	1466-1485	392.234	1476	9	9	3	0.310725
vvi-MIR319f-p5	GAGCTTCCTTCAGTCCACTC	VIT_12s0142g00180.t01	-	GO:0016021(integral component of membrane);GO:0016020(membrane)	-	[S]Function unknown	VIT_12s0142g00180	4	829-848	29.0543	839	2	0.666667	3	0.44865
vvi-MIR319f-p5	GAGCTTCCTTCAGTCCACTC	MSTRG.2902.2	-	-	-	-	-	4	830-849	29.0543	840	2	0.666667	3	0.44865
vvi-MIR319f-p5	GAGCTTCCTTCAGTCCACTC	MSTRG.2902.1	-	-	-	-	-	4	927-946	29.0543	937	2	0.666667	3	0.44865
vvi-miR3624-3p	TCAGGGCAGCAGCATACTACT	VIT_05s0029g00330.t01	adenosylhomocysteinase	GO:0033353(S-adenosylmethionine cycle);GO:0019510(S-adenosylhomocysteine catabolic process);GO:0006730(one-carbon metabolic process);GO:0004013(adenosylhomocysteinase activity);GO:0051287(NAD binding);GO:0005829(cytosol);GO:0016787(hydrolase activity)	ko00270(Cysteine and methionine metabolism)	[H]Coenzyme transport and metabolism	VIT_05s0029g00330	4	829-849	43.5815	840	2	1	3	0.506888
vvi-miR3624-3p	TCAGGGCAGCAGCATACTACT	MSTRG.15937.1	-	-	-	-	-	4	1103-1123	43.5815	1114	2	1	3	0.506888
vvi-MIR399i-p5	GGGCTTCTCTCCTTCTGGCAGG	VIT_05s0049g00760.t01	-	GO:0005199(structural constituent of cell wall)	-	-	VIT_05s0049g00760	3.5	347-367	305.071	358	7	7	3	0.0416359
ath-MIR156j-p5_2ss14CT19TC	AGAAGAGAGAGAGTACAGCT	MSTRG.20178.6	-	-	-	-	-	4	233-251	43.5815	243	1	1	4	1
ath-MIR156j-p5_2ss14CT19TC	AGAAGAGAGAGAGTACAGCT	VIT_00s0587g00030.t01	-	GO:0006355(regulation of transcription, DNA-templated)	-	[S]Function unknown	VIT_00s0587g00030	4	354-372	21.7908	363	1	0.5	4	1
ath-MIR156j-p5_2ss14CT19TC	AGAAGAGAGAGAGTACAGCT	VIT_13s0064g00880.t01	large subunit ribosomal protein L44e	GO:0030529(intracellular ribonucleoprotein complex);GO:0005840(ribosome);GO:0022625(cytosolic large ribosomal subunit);GO:0005622(intracellular);GO:0006412(translation);GO:0003735(structural constituent of ribosome);GO:0016021(integral component of membrane);GO:0016020(membrane)	ko03010(Ribosome)	[J]Translation, ribosomal structure and biogenesis	VIT_13s0064g00880	4	11-29	43.5815	20	1	1	4	1
ath-MIR156j-p5_2ss14CT19TC	AGAAGAGAGAGAGTACAGCT	VIT_07s0005g01330.t01	GTP-binding protein SAR1	GO:0005783(endoplasmic reticulum);GO:0005794(Golgi apparatus);GO:0016192(vesicle-mediated transport);GO:0015031(protein transport);GO:0005525(GTP binding);GO:0005622(intracellular);GO:0000166(nucleotide binding);GO:0006886(intracellular protein transport);GO:0006810(transport)	ko04141(Protein processing in endoplasmic reticulum)	[U]Intracellular trafficking, secretion, and vesicular transport	VIT_07s0005g01330	2	1-20	43.5815	11	1	1	4	0.9998
ath-miR167d_R+2	TGAAGCTGCCAGCATGATCTGGCA	VIT_11s0016g02400.t01	-	GO:0022890(inorganic cation transmembrane transporter activity);GO:0015299(solute:proton antiporter activity);GO:0098655(cation transmembrane transport);GO:0006812(cation transport);GO:1902600(hydrogen ion transmembrane transport);GO:0016020(membrane);GO:0016021(integral component of membrane);GO:0055085(transmembrane transport)	-	[P]Inorganic ion transport and metabolism	ATKEA4	4	204-226	43.5815	217	1	1	4	0.3634
ath-miR5658_R-3_1ss13AT	ATGATGATGATGTTGATG	VIT_03s0038g01350.t01	-	GO:0007005(mitochondrion organization);GO:0005739(mitochondrion);GO:0005634(nucleus)	-	[F]Nucleotide transport and metabolism	VIT_03s0038g01350	2.5	409-426	43.5815	417	1	1	4	0.999991
ath-miR5658_R-3_1ss13AT	ATGATGATGATGTTGATG	VIT_04s0023g01040.t01	-	GO:0016021(integral component of membrane);GO:0016020(membrane);GO:0046872(metal ion binding)	-	[S]Function unknown	VIT_04s0023g01040	4	1538-1555	5.44769	1546	1	0.125	4	1
ath-miR5658_R-3_1ss13AT	ATGATGATGATGTTGATG	MSTRG.14724.8	-	-	-	-	-	4	1888-1905	5.44769	1896	1	0.125	4	1
ath-miR5658_R-3_1ss13AT	ATGATGATGATGTTGATG	MSTRG.14724.7	-	-	-	-	-	4	1885-1902	5.44769	1893	1	0.125	4	1
ath-miR5658_R-3_1ss13AT	ATGATGATGATGTTGATG	MSTRG.14724.5	-	-	-	-	-	4	1921-1938	5.44769	1929	1	0.125	4	1
ath-miR5658_R-3_1ss13AT	ATGATGATGATGTTGATG	MSTRG.14724.6	-	-	-	-	-	4	1943-1960	5.44769	1951	1	0.125	4	1
ath-miR5658_R-3_1ss13AT	ATGATGATGATGTTGATG	MSTRG.14724.3	-	-	-	-	-	4	2212-2229	5.44769	2220	1	0.125	4	1
ath-miR5658_R-3_1ss13AT	ATGATGATGATGTTGATG	MSTRG.14724.2	-	-	-	-	-	4	2323-2340	5.44769	2331	1	0.125	4	1
ath-miR5658_R-3_1ss13AT	ATGATGATGATGTTGATG	MSTRG.14724.1	-	-	-	-	-	4	2326-2343	5.44769	2334	1	0.125	4	1
ath-miR5658_R-3_1ss13AT	ATGATGATGATGTTGATG	VIT_08s0007g07620.t01	-	GO:0005623(cell);GO:0045454(cell redox homeostasis);GO:0016671(oxidoreductase activity, acting on a sulfur group of donors, disulfide as acceptor);GO:0009507(chloroplast);GO:0009570(chloroplast stroma);GO:0031969(chloroplast membrane)	-	[O]Posttranslational modification, protein turnover, chaperones	ACHT4	4	256-273	43.5815	264	1	1	4	1
ath-miR5658_R-3_1ss13AT	ATGATGATGATGTTGATG	VIT_00s0294g00070.t01	-	GO:0006468(protein phosphorylation);GO:0005524(ATP binding);GO:0004674(protein serine/threonine kinase activity);GO:0004672(protein kinase activity);GO:0000166(nucleotide binding)	-	[T]Signal transduction mechanisms	VIT_00s0294g00070	4	1055-1072	10.8954	1063	1	0.25	4	1
ath-miR5658_R-3_1ss13AT	ATGATGATGATGTTGATG	VIT_01s0011g04510.t01	-	GO:0055114(oxidation-reduction process);GO:0016491(oxidoreductase activity)	-	[S]Function unknown	VIT_01s0011g04510	4	1012-1029	8.7163	1020	1	0.2	4	1
ath-miR5658_R-3_1ss13AT	ATGATGATGATGTTGATG	MSTRG.331.4	-	-	-	-	-	4	1094-1111	8.7163	1102	1	0.2	4	1
ath-miR5658_R-3_1ss13AT	ATGATGATGATGTTGATG	MSTRG.331.2	-	-	-	-	-	4	1069-1086	8.7163	1077	1	0.2	4	1
ath-miR5658_R-3_1ss13AT	ATGATGATGATGTTGATG	MSTRG.331.1	-	-	-	-	-	4	1100-1117	8.7163	1108	1	0.2	4	1
ath-miR5658_R-3_1ss13AT	ATGATGATGATGTTGATG	MSTRG.331.3	-	-	-	-	-	4	1124-1141	8.7163	1132	1	0.2	4	1
ath-miR5658_R-3_1ss13AT	ATGATGATGATGTTGATG	VIT_14s0006g02990.t01	3-ketoacyl-CoA synthase	GO:0006633(fatty acid biosynthetic process);GO:0016021(integral component of membrane);GO:0016020(membrane);GO:0008152(metabolic process);GO:0016747(transferase activity, transferring acyl groups other than amino-acyl groups);GO:0016746(transferase activity, transferring acyl groups);GO:0016740(transferase activity);GO:0003824(catalytic activity)	ko00062(Fatty acid elongation)	[I]Lipid transport and metabolism	VIT_14s0006g02990	3	1602-1619	43.5815	1610	1	1	4	1
ath-miR5658_R-3_1ss13AT	ATGATGATGATGTTGATG	VIT_14s0030g00190.t01	-	GO:0050982(detection of mechanical stimulus);GO:0008381(mechanically-gated ion channel activity);GO:0042391(regulation of membrane potential);GO:0034220(ion transmembrane transport);GO:0098655(cation transmembrane transport);GO:0016020(membrane);GO:0016021(integral component of membrane);GO:0005261(cation channel activity);GO:0071260(cellular response to mechanical stimulus)	-	-	VIT_14s0030g00190	4	353-370	21.7908	361	1	0.5	4	1
ath-miR5658_R-3_1ss13AT	ATGATGATGATGTTGATG	MSTRG.5627.2	-	-	-	-	-	4	936-953	21.7908	944	1	0.5	4	1
ath-miR5658_R-3_1ss13AT	ATGATGATGATGTTGATG	VIT_16s0098g00290.t01	glutamate synthase (NADPH/NADH)	GO:0016639(oxidoreductase activity, acting on the CH-NH2 group of donors, NAD or NADP as acceptor);GO:0050660(flavin adenine dinucleotide binding);GO:0010181(FMN binding);GO:0006807(nitrogen compound metabolic process);GO:0005506(iron ion binding);GO:0051536(iron-sulfur cluster binding);GO:0005737(cytoplasm);GO:0055114(oxidation-reduction process);GO:0016491(oxidoreductase activity);GO:0008152(me…	ko01230(Biosynthesis of amino acids);ko00910(Nitrogen metabolism);ko00250(Alanine, aspartate and glutamate metabolism)	[E]Amino acid transport and metabolism	VIT_16s0098g00290	4	5141-5158	8.7163	5149	1	0.2	4	1
ath-miR5658_R-3_1ss13AT	ATGATGATGATGTTGATG	MSTRG.8316.1	-	-	-	-	-	4	5462-5479	8.7163	5470	1	0.2	4	1
ath-miR5658_R-3_1ss13AT	ATGATGATGATGTTGATG	MSTRG.8316.3	-	-	-	-	-	4	5528-5545	8.7163	5536	1	0.2	4	1
ath-miR5658_R-3_1ss13AT	ATGATGATGATGTTGATG	MSTRG.8316.2	-	-	-	-	-	4	5626-5643	8.7163	5634	1	0.2	4	1
ath-miR5658_R-3_1ss13AT	ATGATGATGATGTTGATG	MSTRG.8316.4	-	-	-	-	-	4	6014-6031	8.7163	6022	1	0.2	4	1
ath-miR5658_R-3_1ss13AT	ATGATGATGATGTTGATG	VIT_18s0001g07810.t01	-	GO:0006914(autophagy);GO:0051015(actin filament binding);GO:0051017(actin filament bundle assembly);GO:0004842(ubiquitin-protein transferase activity);GO:0016567(protein ubiquitination);GO:0005794(Golgi apparatus);GO:0015031(protein transport);GO:0061630(ubiquitin protein ligase activity);GO:0005737(cytoplasm);GO:0031410(cytoplasmic vesicle);GO:0030659(cytoplasmic vesicle membrane);GO:0006810(tra…	-	[O]Posttranslational modification, protein turnover, chaperones	VIT_18s0001g07810	2	9685-9702	21.7908	9693	1	0.5	4	1
ath-miR5658_R-3_1ss13AT	ATGATGATGATGTTGATG	MSTRG.9857.1	-	-	-	-	-	2	10202-10219	21.7908	10210	1	0.5	4	1
ath-miR5658_R-3_1ss13AT	ATGATGATGATGTTGATG	VIT_05s0049g01170.t01	-	GO:0009416(response to light stimulus);GO:0005634(nucleus);GO:0009299(mRNA transcription)	-	[S]Function unknown	LSH4	3	272-289	43.5815	280	1	1	4	1
ath-miR5658_R-3_1ss13AT	ATGATGATGATGTTGATG	MSTRG.18024.5	-	-	-	-	-	3.5	1430-1446	43.5815	1438	1	1	4	1
ath-miR5658_R-3_1ss13AT	ATGATGATGATGTTGATG	VIT_13s0019g01980.t01	-	GO:0030163(protein catabolic process);GO:0006508(proteolysis);GO:0008233(peptidase activity);GO:0004190(aspartic-type endopeptidase activity);GO:0016787(hydrolase activity)	-	[O]Posttranslational modification, protein turnover, chaperones	VIT_13s0019g01980	4	2288-2306	43.5815	2297	1	1	4	1
bra-miR9563b-5p_L-2R-4_1ss16AC	GAACTCGTCTCTTCACTT	VIT_09s0002g08130.t01	-	GO:0048364(root development);GO:0050355(triphosphatase activity)	-	[S]Function unknown	VIT_09s0002g08130	4	412-429	14.5272	420	1	0.333333	4	1
bra-miR9563b-5p_L-2R-4_1ss16AC	GAACTCGTCTCTTCACTT	MSTRG.20568.2	-	-	-	-	-	4	490-507	14.5272	498	1	0.333333	4	1
bra-miR9563b-5p_L-2R-4_1ss16AC	GAACTCGTCTCTTCACTT	MSTRG.20568.1	-	-	-	-	-	4	490-507	14.5272	498	1	0.333333	4	1
bra-miR9563b-5p_L-2R-4_1ss16AC	GAACTCGTCTCTTCACTT	VIT_08s0007g07510.t01	-	GO:0043231(intracellular membrane-bounded organelle);GO:0090305(nucleic acid phosphodiester bond hydrolysis);GO:0009451(RNA modification);GO:0004519(endonuclease activity);GO:0008270(zinc ion binding);GO:0003723(RNA binding)	-	[S]Function unknown	VIT_08s0007g07510	4	2009-2025	10.8954	2017	1	0.25	4	1
cca-miR396a-3p_L-1R+1_1ss13TC	TTCAAGAAAGCCGTGGGAAAA	VIT_05s0020g01840.t01	-	GO:0005886(plasma membrane);GO:0016021(integral component of membrane);GO:0016020(membrane);GO:0051536(iron-sulfur cluster binding)	-	[G]Carbohydrate transport and metabolism ;[M]Cell wall/membrane/envelope biogenesis	PCB2	3.5	944-965	21.7908	956	1	0.5	4	0.983902
cca-miR396a-3p_L-1R+1_1ss13TC	TTCAAGAAAGCCGTGGGAAAA	MSTRG.15423.1	-	-	-	-	-	3.5	1185-1206	21.7908	1197	1	0.5	4	0.983902
cpa-MIR395e-p5	GTTCCCCTGAGCACTTCAC	MSTRG.13691.1	-	-	-	-	-	4	545-564	5.44769	554	1	0.125	4	0.999705
cpa-MIR395e-p5	GTTCCCCTGAGCACTTCAC	MSTRG.13691.2	-	-	-	-	-	4	549-568	5.44769	558	1	0.125	4	0.999705
cpa-MIR395e-p5	GTTCCCCTGAGCACTTCAC	MSTRG.13691.3	-	-	-	-	-	4	1152-1171	5.44769	1161	1	0.125	4	0.999705
cpa-MIR395e-p5	GTTCCCCTGAGCACTTCAC	MSTRG.18539.5	-	-	-	-	-	4	483-502	5.44769	492	1	0.125	4	0.999705
cpa-MIR395e-p5	GTTCCCCTGAGCACTTCAC	MSTRG.18539.6	-	-	-	-	-	4	604-623	5.44769	613	1	0.125	4	0.999705
cpa-MIR395e-p5	GTTCCCCTGAGCACTTCAC	MSTRG.18539.1	-	-	-	-	-	4	817-836	5.44769	826	1	0.125	4	0.999705
cpa-MIR395e-p5	GTTCCCCTGAGCACTTCAC	MSTRG.18539.3	-	-	-	-	-	4	809-828	5.44769	818	1	0.125	4	0.999705
cpa-MIR395e-p5	GTTCCCCTGAGCACTTCAC	MSTRG.18539.4	-	-	-	-	-	4	907-926	5.44769	916	1	0.125	4	0.999705
csi-miR535_1ss7TA	TGACAAAGAGAGAGAGCACAC	VIT_18s0122g00830.t01	-	GO:0005623(cell);GO:0009902(chloroplast relocation)	-	[S]Function unknown	PMI1	3.5	267-287	43.5815	278	1	1	4	0.643799
csi-MIR535-p5_1ss6TA	GACAAAGAGAGAGAGCACAC	VIT_04s0079g00560.t01	-	GO:0016021(integral component of membrane);GO:0016020(membrane)	-	-	VIT_04s0079g00560	3.5	95-114	14.5272	105	1	0.333333	4	0.973027
csi-MIR535-p5_1ss6TA	GACAAAGAGAGAGAGCACAC	VIT_00s1338g00020.t01	-	GO:0006383(transcription from RNA polymerase III promoter);GO:0005666(DNA-directed RNA polymerase III complex);GO:0001056(RNA polymerase III activity);GO:0003899(DNA-directed 5'-3' RNA polymerase activity);GO:0005634(nucleus)	-	[U]Intracellular trafficking, secretion, and vesicular transport	VIT_00s1338g00020	4	140-159	10.8954	150	1	0.25	4	0.999999
csi-MIR535-p5_1ss6TA	GACAAAGAGAGAGAGCACAC	VIT_00s2574g00010.t01	protein transport protein SEC61 subunit alpha	GO:0015031(protein transport);GO:0016021(integral component of membrane);GO:0016020(membrane)	ko03060(Protein export);ko04141(Protein processing in endoplasmic reticulum);ko04145(Phagosome)	[U]Intracellular trafficking, secretion, and vesicular transport	VIT_00s2574g00010	4	141-160	10.8954	151	1	0.25	4	0.999999
csi-MIR535-p5_1ss6TA	GACAAAGAGAGAGAGCACAC	MSTRG.22698.1	-	-	-	-	-	4	414-433	10.8954	424	1	0.25	4	0.999999
gma-miR159a-5p_R-1	GAGCTCCTTGAAGTCCAATT	VIT_02s0025g00650.t01	-	GO:0016887(ATPase activity);GO:0005524(ATP binding);GO:0005634(nucleus)	-	[O]Posttranslational modification, protein turnover, chaperones	VIT_02s0025g00650	3	2144-2163	5.44769	2154	1	0.125	4	0.90198
gma-miR159a-5p_R-1	GAGCTCCTTGAAGTCCAATT	VIT_10s0003g05840.t01	-	GO:0008168(methyltransferase activity);GO:0005737(cytoplasm);GO:0006480(N-terminal protein amino acid methylation)	-	[S]Function unknown	VIT_10s0003g05840	2	381-400	21.7908	391	1	0.5	4	0.758131
gma-miR159a-5p_R-1	GAGCTCCTTGAAGTCCAATT	MSTRG.1732.1	-	-	-	-	-	2	730-749	21.7908	740	1	0.5	4	0.758131
gma-miR159a-5p_R-1	GAGCTCCTTGAAGTCCAATT	VIT_16s0050g01830.t01	-	GO:0016887(ATPase activity);GO:0005524(ATP binding);GO:0005634(nucleus)	-	[O]Posttranslational modification, protein turnover, chaperones	VIT_16s0050g01830	4	1972-1992	5.44769	1983	1	0.125	4	1
gma-miR159a-5p_R-1	GAGCTCCTTGAAGTCCAATT	MSTRG.8193.2	-	-	-	-	-	4	1978-1998	5.44769	1989	1	0.125	4	1
gma-miR159a-5p_R-1	GAGCTCCTTGAAGTCCAATT	MSTRG.8193.1	-	-	-	-	-	4	2004-2024	5.44769	2015	1	0.125	4	1
gma-miR159a-5p_R-1	GAGCTCCTTGAAGTCCAATT	VIT_16s0050g01840.t01	-	GO:0016887(ATPase activity);GO:0005524(ATP binding);GO:0005634(nucleus)	-	[O]Posttranslational modification, protein turnover, chaperones	VIT_16s0050g01840	4	2035-2055	5.44769	2046	1	0.125	4	1
gma-miR159a-5p_R-1	GAGCTCCTTGAAGTCCAATT	VIT_16s0050g01850.t01	-	GO:0016887(ATPase activity);GO:0005524(ATP binding);GO:0005634(nucleus)	-	[O]Posttranslational modification, protein turnover, chaperones	VIT_16s0050g01850	4	2289-2309	5.44769	2300	1	0.125	4	1
gma-miR159a-5p_R-1	GAGCTCCTTGAAGTCCAATT	MSTRG.8192.2	-	-	-	-	-	4	2161-2181	5.44769	2172	1	0.125	4	1
gma-miR159a-5p_R-1	GAGCTCCTTGAAGTCCAATT	MSTRG.8193.3	-	-	-	-	-	4	2475-2495	5.44769	2486	1	0.125	4	1
gma-miR164a_R+1_1ss21AC	TGGAGAAGCAGGGCACGTGCCA	VIT_19s0014g02200.t01	-	GO:0005634(nucleus);GO:0006355(regulation of transcription, DNA-templated);GO:0006351(transcription, DNA-templated);GO:0003677(DNA binding)	-	[S]Function unknown	VIT_19s0014g02200	4	721-742	43.5815	733	1	1	4	0.742012
gma-MIR5368-p5_2ss16TC18TA	GGATTGGCTTTGGGCCTA	VIT_10s0003g00210.t01	-	GO:0043231(intracellular membrane-bounded organelle);GO:0090305(nucleic acid phosphodiester bond hydrolysis);GO:0009451(RNA modification);GO:0004519(endonuclease activity);GO:0008270(zinc ion binding);GO:0003723(RNA binding)	-	[S]Function unknown	VIT_10s0003g00210	3.5	214-232	43.5815	223	1	1	4	0.997957
hbr-miR396a_R-2_1ss1CG	GACAGCTTTCTTGAACTTT	MSTRG.19715.2	-	-	-	-	-	4	200-217	14.5272	209	1	0.333333	4	1
hbr-miR396a_R-2_1ss1CG	GACAGCTTTCTTGAACTTT	MSTRG.19715.4	-	-	-	-	-	4	194-211	14.5272	203	1	0.333333	4	1
lus-miR167b_L+1R-2	CTGAAGCTGCCAGCATGATC	VIT_11s0016g04530.t01	-	GO:0016021(integral component of membrane);GO:0016020(membrane);GO:0005739(mitochondrion)	-	[S]Function unknown	VIT_11s0016g04530	4	1076-1096	14.5272	1087	1	0.333333	4	0.999988
lus-miR167b_L+1R-2	CTGAAGCTGCCAGCATGATC	MSTRG.2318.2	-	-	-	-	-	4	1051-1071	14.5272	1062	1	0.333333	4	0.999988
lus-miR167b_L+1R-2	CTGAAGCTGCCAGCATGATC	MSTRG.2318.1	-	-	-	-	-	4	1105-1125	14.5272	1116	1	0.333333	4	0.999988
mdm-miR1511_L+1R-4	AACCTAGCTCTGATACCA	VIT_10s0003g01060.t01	-	GO:0009707(chloroplast outer membrane);GO:0009658(chloroplast organization)	-	[S]Function unknown	VIT_10s0003g01060	4	624-641	43.5815	632	1	1	4	0.999999
mdm-miR1511_L+1R-4	AACCTAGCTCTGATACCA	MSTRG.1391.2	-	-	-	-	-	4	623-641	14.5272	631	1	0.333333	4	0.999999
mdm-miR1511_L+1R-4	AACCTAGCTCTGATACCA	MSTRG.830.2	-	-	-	-	-	4	594-612	14.5272	602	1	0.333333	4	0.999999
mdm-miR1511_L+1R-4	AACCTAGCTCTGATACCA	MSTRG.5148.1	-	-	-	-	-	4	478-496	14.5272	486	1	0.333333	4	0.999999
mdm-miR156a_L+1R+1	ATGACAGAAGAGAGTGAGCACA	VIT_01s0011g00130.t01	-	GO:0005634(nucleus);GO:0046872(metal ion binding);GO:0003677(DNA binding)	-	[S]Function unknown	VIT_01s0011g00130	2	1081-1102	21.7908	1093	1	0.5	4	0.998317
mdm-miR156a_L+1R+1	ATGACAGAAGAGAGTGAGCACA	MSTRG.7.1	-	-	-	-	-	2	1469-1490	21.7908	1481	1	0.5	4	0.998317
mdm-MIR399d-p5_1ss7TG	AGCGAAGTAGTTGTAGGGCTT	VIT_06s0004g04250.t01	-	GO:0005694(chromosome);GO:0000786(nucleosome);GO:0046982(protein heterodimerization activity);GO:0005634(nucleus);GO:0003677(DNA binding)	-	[B]Chromatin structure and dynamics	VIT_06s0004g04250	4	350-369	21.7908	360	1	0.5	4	0.742012
mdm-MIR399d-p5_1ss7TG	AGCGAAGTAGTTGTAGGGCTT	MSTRG.16736.1	-	-	-	-	-	4	574-593	21.7908	584	1	0.5	4	0.742012
mdm-miR408a_L-1R+2_1ss21CT	TGCACTGCCTCTTCCCTGGTTT	VIT_15s0021g01390.t01	-	GO:0009055(electron carrier activity);GO:0046658(anchored component of plasma membrane)	-	[S]Function unknown	VIT_15s0021g01390	4	581-602	43.5815	593	1	1	4	0.594741
mdm-MIR858-p5_2ss12GA18TA	ATGCATTTATTAGATAAA	VIT_08s0007g08770.t01	-	GO:0042254(ribosome biogenesis);GO:0005739(mitochondrion);GO:0005525(GTP binding);GO:0003924(GTPase activity);GO:0009507(chloroplast)	-	[S]Function unknown	VIT_08s0007g08770	4	348-366	21.7908	357	1	0.5	4	1
mdm-MIR858-p5_2ss12GA18TA	ATGCATTTATTAGATAAA	MSTRG.19981.1	-	-	-	-	-	4	358-376	21.7908	367	1	0.5	4	1
mdm-MIR858-p5_2ss12GA18TA	ATGCATTTATTAGATAAA	VIT_00s0705g00010.t01	-	GO:0098542(defense response to other organism);GO:0042343(indole glucosinolate metabolic process);GO:0044550(secondary metabolite biosynthetic process);GO:0016709(oxidoreductase activity, acting on paired donors, with incorporation or reduction of molecular oxygen, NAD(P)H as one donor, and incorporation of one atom of oxygen);GO:0016705(oxidoreductase activity, acting on paired donors, with inco…	-	[Q]Secondary metabolites biosynthesis, transport and catabolism	VIT_00s0705g00010	3	753-769	14.5272	760	1	0.333333	4	0.999948
mdm-MIR858-p5_2ss12GA18TA	ATGCATTTATTAGATAAA	VIT_00s0790g00020.t01	-	GO:0098542(defense response to other organism);GO:0042343(indole glucosinolate metabolic process);GO:0044550(secondary metabolite biosynthetic process);GO:0016709(oxidoreductase activity, acting on paired donors, with incorporation or reduction of molecular oxygen, NAD(P)H as one donor, and incorporation of one atom of oxygen);GO:0016705(oxidoreductase activity, acting on paired donors, with inco…	-	[Q]Secondary metabolites biosynthesis, transport and catabolism	VIT_00s0790g00020	3	1197-1213	14.5272	1204	1	0.333333	4	0.999948
mdm-MIR858-p5_2ss12GA18TA	ATGCATTTATTAGATAAA	VIT_05s0049g02360.t01	-	GO:0004386(helicase activity);GO:0005730(nucleolus);GO:0010501(RNA secondary structure unwinding);GO:0016787(hydrolase activity);GO:0004004(ATP-dependent RNA helicase activity);GO:0003676(nucleic acid binding);GO:0005737(cytoplasm);GO:0005524(ATP binding);GO:0000166(nucleotide binding)	-	[L]Replication, recombination and repair	VIT_05s0049g02360	4	1368-1385	43.5815	1376	1	1	4	1
mes-MIR393b-p3	CTTTGGATTCCTCCTTTGGTA	VIT_03s0063g00480.t01	-	GO:0005634(nucleus);GO:0006355(regulation of transcription, DNA-templated);GO:0006351(transcription, DNA-templated);GO:0003677(DNA binding);GO:0003700(transcription factor activity, sequence-specific DNA binding)	-	[U]Intracellular trafficking, secretion, and vesicular transport	VIT_03s0063g00480	3	803-823	43.5815	814	1	1	4	0.440463
mtr-miR156h-3p_2ss6TC9TG	GCTCTCTAGTCTTCTGTCATC	VIT_12s0034g02390.t01	-	GO:0035999(tetrahydrofolate interconversion);GO:0004372(glycine hydroxymethyltransferase activity);GO:0006730(one-carbon metabolic process);GO:0030170(pyridoxal phosphate binding);GO:0016740(transferase activity);GO:0003824(catalytic activity);GO:0006545(glycine biosynthetic process)	-	[S]Function unknown	VIT_12s0034g02390	4	2240-2259	43.5815	2250	1	1	4	0.993041
mtr-miR171e-5p	CGATGTTGGTGAGGTTCAATC	VIT_03s0097g00530.t01	molecular chaperone DnaK	GO:0006457(protein folding);GO:0051082(unfolded protein binding);GO:0005524(ATP binding);GO:0000166(nucleotide binding);GO:0009408(response to heat);GO:0009615(response to virus);GO:0009651(response to salt stress);GO:0046686(response to cadmium ion);GO:0005618(cell wall);GO:0005739(mitochondrion);GO:0005774(vacuolar membrane);GO:0009507(chloroplast)	ko03018(RNA degradation)	[O]Posttranslational modification, protein turnover, chaperones	VIT_03s0097g00530	4	1056-1077	43.5815	1068	1	1	4	0.982829
mtr-miR171e-5p	CGATGTTGGTGAGGTTCAATC	VIT_07s0104g00510.t01	-	GO:0050662(coenzyme binding);GO:0003824(catalytic activity)	-	[S]Function unknown	CSP41A	4	817-837	43.5815	828	1	1	4	0.982829
mtr-miR7696a-3p_R-3_1ss2TC	TCGAATTATGAGAACTTG	VIT_01s0011g01340.t01	-	GO:0003723(RNA binding);GO:0003676(nucleic acid binding)	-	[S]Function unknown	VIT_01s0011g01340	4	208-225	21.7908	216	1	0.5	4	1
mtr-miR7696a-3p_R-3_1ss2TC	TCGAATTATGAGAACTTG	VIT_01s0011g01330.t01	-	GO:0003723(RNA binding);GO:0003676(nucleic acid binding)	-	[S]Function unknown	VIT_01s0011g01330	4	208-225	21.7908	216	1	0.5	4	1
mtr-miR7696a-3p_R-3_1ss2TC	TCGAATTATGAGAACTTG	VIT_13s0067g03760.t01	U4/U6 small nuclear ribonucleoprotein PRP3	GO:0046540(U4/U6 x U5 tri-snRNP complex);GO:0000398(mRNA splicing, via spliceosome)	ko03040(Spliceosome)	[A]RNA processing and modification	VIT_13s0067g03760	4	414-431	14.5272	422	1	0.333333	4	1
mtr-miR7696a-3p_R-3_1ss2TC	TCGAATTATGAGAACTTG	MSTRG.4246.2	-	-	-	-	-	4	425-442	14.5272	433	1	0.333333	4	1
mtr-miR7696a-3p_R-3_1ss2TC	TCGAATTATGAGAACTTG	MSTRG.4246.1	-	-	-	-	-	4	446-463	14.5272	454	1	0.333333	4	1
mtr-miR7696a-3p_R-3_1ss2TC	TCGAATTATGAGAACTTG	MSTRG.4390.7	-	-	-	-	-	4	231-247	14.5272	239	1	0.333333	4	1
mtr-miR7696a-3p_R-3_1ss2TC	TCGAATTATGAGAACTTG	VIT_13s0019g02540.t01	-	GO:0008236(serine-type peptidase activity);GO:0004252(serine-type endopeptidase activity);GO:0006508(proteolysis);GO:0008233(peptidase activity);GO:0016787(hydrolase activity)	-	[O]Posttranslational modification, protein turnover, chaperones	VIT_13s0019g02540	4	293-309	14.5272	301	1	0.333333	4	1
mtr-miR7696a-3p_R-3_1ss2TC	TCGAATTATGAGAACTTG	MSTRG.4390.6	-	-	-	-	-	4	313-329	14.5272	321	1	0.333333	4	1
PC-3p-10914_430	TTTTAAGGAGATGGTGAAAGA	MSTRG.1829.1	-	-	-	-	-	2	680-700	43.5815	691	1	1	4	0.508198
PC-3p-1136730_4	ATTTTTTGTACCCTTACTCACATT	VIT_04s0043g00570.t01	-	GO:0019901(protein kinase binding);GO:0045859(regulation of protein kinase activity);GO:0019887(protein kinase regulator activity);GO:0043022(ribosome binding);GO:0006417(regulation of translation);GO:0033554(cellular response to stress);GO:0033674(positive regulation of kinase activity)	-	[U]Intracellular trafficking, secretion, and vesicular transport	VIT_04s0043g00570	3	5705-5727	10.8954	5718	1	0.25	4	0.945154
PC-3p-1136730_4	ATTTTTTGTACCCTTACTCACATT	MSTRG.14619.4	-	-	-	-	-	3	5735-5757	10.8954	5748	1	0.25	4	0.945154
PC-3p-1136730_4	ATTTTTTGTACCCTTACTCACATT	MSTRG.14619.2	-	-	-	-	-	3	7819-7841	10.8954	7832	1	0.25	4	0.945154
PC-3p-1136730_4	ATTTTTTGTACCCTTACTCACATT	MSTRG.14619.1	-	-	-	-	-	3	8008-8030	10.8954	8021	1	0.25	4	0.945154
PC-3p-1136730_4	ATTTTTTGTACCCTTACTCACATT	VIT_12s0055g00900.t01	mRNA export factor	GO:0006405(RNA export from nucleus);GO:0006606(protein import into nucleus);GO:0005643(nuclear pore);GO:0043130(ubiquitin binding);GO:0003723(RNA binding);GO:0000972(transcription-dependent tethering of RNA polymerase II gene DNA at nuclear periphery)	ko03013(RNA transport)	[S]Function unknown	VIT_12s0055g00900	4	1055-1077	21.7908	1068	1	0.5	4	0.594741
PC-3p-1136730_4	ATTTTTTGTACCCTTACTCACATT	MSTRG.3615.1	-	-	-	-	-	4	1046-1068	21.7908	1059	1	0.5	4	0.594741
PC-3p-13156974_1	GTCTCTTTAAGAGATGATTTCTCA	VIT_08s0007g07460.t01	-	GO:0005832(chaperonin-containing T-complex);GO:0061077(chaperone-mediated protein folding);GO:0006458('de novo' protein folding);GO:0044183(protein binding involved in protein folding);GO:0051082(unfolded protein binding);GO:0006457(protein folding);GO:0005524(ATP binding);GO:0000166(nucleotide binding);GO:0005737(cytoplasm);GO:0051050(positive regulation of transport);GO:0005829(cytosol);GO:0009…	-	[O]Posttranslational modification, protein turnover, chaperones	VIT_08s0007g07460	4	1340-1364	43.5815	1355	1	1	4	0.594741
PC-3p-1535940_3	AATAATAATGAAGTATCTTTT	MSTRG.16459.2	-	-	-	-	-	3.5	304-324	8.7163	315	1	0.2	4	0.997957
PC-3p-1535940_3	AATAATAATGAAGTATCTTTT	MSTRG.16459.1	-	-	-	-	-	3.5	304-324	8.7163	315	1	0.2	4	0.997957
PC-3p-19961_269	GCTGTACCCTCTCTCTTCCCC	VIT_11s0016g03160.t01	ATP-binding cassette, subfamily B (MDR/TAP), member 1	GO:0042626(ATPase activity, coupled to transmembrane movement of substances);GO:0016887(ATPase activity);GO:0005524(ATP binding);GO:0000166(nucleotide binding);GO:0016021(integral component of membrane);GO:0055085(transmembrane transport);GO:0016020(membrane);GO:0006810(transport)	ko02010(ABC transporters)	[V]Defense mechanisms	VIT_11s0016g03160	4	3357-3376	43.5815	3368	1	1	4	0.3634
PC-3p-212053_23	CTGGGCTTTTGTTTCTTCGTG	VIT_00s0226g00020.t01	-	GO:0090630(activation of GTPase activity);GO:0031338(regulation of vesicle fusion);GO:0017137(Rab GTPase binding);GO:0005096(GTPase activator activity);GO:0006886(intracellular protein transport);GO:0012505(endomembrane system);GO:0005622(intracellular)	-	[S]Function unknown	VIT_00s0226g00020	3.5	1671-1690	21.7908	1681	1	0.5	4	0.643799
PC-3p-212053_23	CTGGGCTTTTGTTTCTTCGTG	MSTRG.21493.1	-	-	-	-	-	3.5	2071-2090	21.7908	2081	1	0.5	4	0.643799
PC-3p-241699_20	ACTTCTCAAAGTCACTGTCAAACG	VIT_12s0059g02150.t01	aconitate hydratase	GO:0051539(4 iron, 4 sulfur cluster binding);GO:0003994(aconitate hydratase activity);GO:0051536(iron-sulfur cluster binding);GO:0016829(lyase activity);GO:0008152(metabolic process);GO:0005507(copper ion binding);GO:0005524(ATP binding);GO:0006101(citrate metabolic process);GO:0006102(isocitrate metabolic process);GO:0006979(response to oxidative stress);GO:0009651(response to salt stress);GO:00…	ko01200(Carbon metabolism);ko01210(2-Oxocarboxylic acid metabolism);ko01230(Biosynthesis of amino acids);ko00020(Citrate cycle (TCA cycle));ko00630(Glyoxylate and dicarboxylate metabolism)	[C]Energy production and conversion	VIT_12s0059g02150	3	2129-2152	43.5815	2143	1	1	4	0.440463
PC-3p-2443341_2	ACAGCATCCAACTTGGTTGTCCG	VIT_08s0007g07380.t01	-	GO:0016021(integral component of membrane);GO:0016020(membrane)	-	[O]Posttranslational modification, protein turnover, chaperones	VIT_08s0007g07380	4	711-732	43.5815	723	1	1	4	0.594741
PC-3p-286003_16	AAAACAAGAAAAAAGGACCT	VIT_09s0002g02420.t01	-	GO:0007178(transmembrane receptor protein serine/threonine kinase signaling pathway);GO:0007166(cell surface receptor signaling pathway);GO:0004675(transmembrane receptor protein serine/threonine kinase activity);GO:0006468(protein phosphorylation);GO:0005524(ATP binding);GO:0004672(protein kinase activity);GO:0005886(plasma membrane)	-	[T]Signal transduction mechanisms	VIT_09s0002g02420	4	2523-2542	10.8954	2533	1	0.25	4	1
PC-3p-286003_16	AAAACAAGAAAAAAGGACCT	MSTRG.20168.3	-	-	-	-	-	4	3308-3327	10.8954	3318	1	0.25	4	1
PC-3p-286003_16	AAAACAAGAAAAAAGGACCT	MSTRG.20168.2	-	-	-	-	-	4	3805-3824	10.8954	3815	1	0.25	4	1
PC-3p-286003_16	AAAACAAGAAAAAAGGACCT	MSTRG.20168.1	-	-	-	-	-	4	4001-4020	10.8954	4011	1	0.25	4	1
PC-3p-488945_9	AATGAAAGGCTTTGAGTTG	VIT_08s0007g03890.t01	-	GO:0000463(maturation of LSU-rRNA from tricistronic rRNA transcript (SSU-rRNA, 5.8S rRNA, LSU-rRNA));GO:0000027(ribosomal large subunit assembly);GO:0019843(rRNA binding);GO:0005730(nucleolus)	-	[S]Function unknown	VIT_08s0007g03890	2	525-543	21.7908	534	1	0.5	4	0.758131
PC-3p-488945_9	AATGAAAGGCTTTGAGTTG	MSTRG.19594.1	-	-	-	-	-	2	626-644	21.7908	635	1	0.5	4	0.758131
PC-3p-86754_65	TAGGAGTATACTCATGGACTT	VIT_12s0059g00450.t01	-	GO:0031298(replication fork protection complex);GO:0005694(chromosome);GO:0006338(chromatin remodeling);GO:0007059(chromosome segregation);GO:0006265(DNA topological change);GO:0006260(DNA replication);GO:0003917(DNA topoisomerase type I activity);GO:0005730(nucleolus);GO:0003677(DNA binding)	-	[L]Replication, recombination and repair	VIT_12s0059g00450	3.5	894-914	10.8954	905	1	0.25	4	0.873121
PC-3p-86754_65	TAGGAGTATACTCATGGACTT	MSTRG.3207.3	-	-	-	-	-	3.5	1212-1232	10.8954	1223	1	0.25	4	0.873121
PC-3p-86754_65	TAGGAGTATACTCATGGACTT	MSTRG.3207.2	-	-	-	-	-	3.5	1134-1154	10.8954	1145	1	0.25	4	0.873121
PC-3p-86754_65	TAGGAGTATACTCATGGACTT	MSTRG.3207.1	-	-	-	-	-	3.5	1073-1093	10.8954	1084	1	0.25	4	0.873121
PC-5p-1078672_4	AGAAGATGGCAAGAGACCAAC	MSTRG.14445.3	-	-	-	-	-	4	304-323	43.5815	314	1	1	4	0.993041
PC-5p-1154_2732	TCTCACCATCTCCTTAAAATC	MSTRG.1829.1	-	-	-	-	-	2	774-794	43.5815	785	1	1	4	0.758131
PC-5p-1154_2732	TCTCACCATCTCCTTAAAATC	VIT_13s0074g00370.t01	-	GO:0016567(protein ubiquitination);GO:0043161(proteasome-mediated ubiquitin-dependent protein catabolic process);GO:0061630(ubiquitin protein ligase activity)	-	[O]Posttranslational modification, protein turnover, chaperones	VIT_13s0074g00370	3.5	232-252	21.7908	243	1	0.5	4	0.994266
PC-5p-1154_2732	TCTCACCATCTCCTTAAAATC	MSTRG.4611.1	-	-	-	-	-	3.5	367-387	21.7908	378	1	0.5	4	0.994266
PC-5p-1154_2732	TCTCACCATCTCCTTAAAATC	VIT_12s0034g02460.t01	-	GO:0007165(signal transduction);GO:0006952(defense response);GO:0043531(ADP binding);GO:0005886(plasma membrane)	-	-	VIT_12s0034g02460	3.5	95-115	14.5272	106	1	0.333333	4	0.994266
PC-5p-1154_2732	TCTCACCATCTCCTTAAAATC	VIT_12s0034g02390.t01	-	GO:0035999(tetrahydrofolate interconversion);GO:0004372(glycine hydroxymethyltransferase activity);GO:0006730(one-carbon metabolic process);GO:0030170(pyridoxal phosphate binding);GO:0016740(transferase activity);GO:0003824(catalytic activity);GO:0006545(glycine biosynthetic process)	-	[S]Function unknown	VIT_12s0034g02390	3.5	3343-3363	14.5272	3354	1	0.333333	4	0.994266
PC-5p-1646393_3	AAGGTGAATTACTCATGA	VIT_14s0060g01140.t01	-	GO:0031011(Ino80 complex);GO:0006338(chromatin remodeling);GO:0016021(integral component of membrane);GO:0016020(membrane);GO:0006355(regulation of transcription, DNA-templated)	-	[S]Function unknown	VIT_14s0060g01140	4	944-960	43.5815	951	1	1	4	1
PC-5p-180860_28	CTAGGGAAAGGAAAAAGAATA	MSTRG.12278.1	-	-	-	-	-	3.5	1149-1169	43.5815	1160	1	1	4	0.973027
PC-5p-284876_17	TTTCTCTTCTCTTTTTGGTGT	VIT_02s0025g01450.t01	-	GO:0008270(zinc ion binding);GO:0046872(metal ion binding)	-	[S]Function unknown	VIT_02s0025g01450	4	195-214	43.5815	205	1	1	4	1
PC-5p-284876_17	TTTCTCTTCTCTTTTTGGTGT	VIT_04s0008g03130.t01	-	GO:0035246(peptidyl-arginine N-methylation);GO:0034969(histone arginine methylation);GO:0019918(peptidyl-arginine methylation, to symmetrical-dimethyl arginine);GO:0006479(protein methylation);GO:0008469(histone-arginine N-methyltransferase activity);GO:0032259(methylation);GO:0008168(methyltransferase activity);GO:0006355(regulation of transcription, DNA-templated);GO:0005829(cytosol);GO:0005634…	-	[S]Function unknown	VIT_04s0008g03130	4	781-801	10.8954	792	1	0.25	4	1
PC-5p-284876_17	TTTCTCTTCTCTTTTTGGTGT	MSTRG.14177.3	-	-	-	-	-	4	864-884	10.8954	875	1	0.25	4	1
PC-5p-284876_17	TTTCTCTTCTCTTTTTGGTGT	MSTRG.14177.1	-	-	-	-	-	4	839-859	10.8954	850	1	0.25	4	1
PC-5p-284876_17	TTTCTCTTCTCTTTTTGGTGT	MSTRG.14177.2	-	-	-	-	-	4	840-860	10.8954	851	1	0.25	4	1
PC-5p-284876_17	TTTCTCTTCTCTTTTTGGTGT	MSTRG.22410.1	-	-	-	-	-	4	126-146	8.7163	137	1	0.2	4	1
PC-5p-284876_17	TTTCTCTTCTCTTTTTGGTGT	MSTRG.22410.2	-	-	-	-	-	4	103-123	8.7163	114	1	0.2	4	1
PC-5p-284876_17	TTTCTCTTCTCTTTTTGGTGT	VIT_17s0000g08220.t01	-	GO:0042651(thylakoid membrane);GO:0000304(response to singlet oxygen)	-	[S]Function unknown	VIT_17s0000g08220	4	921-941	43.5815	932	1	1	4	1
PC-5p-292464_16	TAGAGCTTCCTGTATATTTTT	VIT_18s0001g13430.t01	-	GO:0006886(intracellular protein transport);GO:0030126(COPI vesicle coat);GO:0030117(membrane coat);GO:0005794(Golgi apparatus);GO:0000139(Golgi membrane);GO:0016192(vesicle-mediated transport);GO:0015031(protein transport);GO:0006891(intra-Golgi vesicle-mediated transport);GO:0006890(retrograde vesicle-mediated transport, Golgi to ER);GO:0006888(ER to Golgi vesicle-mediated transport);GO:0005198…	-	[S]Function unknown	VIT_18s0001g13430	4	3265-3284	43.5815	3276	1	1	4	0.973027
PC-5p-3150494_2	TTCTAGGAAGTATTTCTAACTTTT	VIT_08s0058g01190.t01	-	GO:0006468(protein phosphorylation);GO:0004871(signal transducer activity);GO:0004672(protein kinase activity);GO:0005622(intracellular);GO:0035556(intracellular signal transduction);GO:0005524(ATP binding);GO:0004674(protein serine/threonine kinase activity);GO:0000166(nucleotide binding)	-	[S]Function unknown	CAD1	3	1091-1113	21.7908	1104	1	0.5	4	0.686919
PC-5p-3150494_2	TTCTAGGAAGTATTTCTAACTTTT	MSTRG.19017.2	-	-	-	-	-	3	1371-1393	21.7908	1384	1	0.5	4	0.686919
PC-5p-39943_146	TGGCAAGGTGAATTACTCATGAT	VIT_19s0085g01000.t01	-	GO:0004842(ubiquitin-protein transferase activity);GO:0009611(response to wounding);GO:0009867(jasmonic acid mediated signaling pathway);GO:0042742(defense response to bacterium);GO:0005634(nucleus);GO:0005737(cytoplasm)	-	[S]Function unknown	VIT_19s0085g01000	4	335-356	14.5272	347	1	0.333333	4	0.742012
PC-5p-39943_146	TGGCAAGGTGAATTACTCATGAT	MSTRG.12188.1	-	-	-	-	-	4	702-723	14.5272	714	1	0.333333	4	0.742012
PC-5p-39943_146	TGGCAAGGTGAATTACTCATGAT	MSTRG.12188.3	-	-	-	-	-	4	741-762	14.5272	753	1	0.333333	4	0.742012
PC-5p-834650_5	TTCTCAGCTGCTAATATCAAA	MSTRG.1664.1	-	-	-	-	-	2	93-113	43.5815	104	1	1	4	0.881048
PC-5p-834650_5	TTCTCAGCTGCTAATATCAAA	VIT_11s0118g00490.t01	-	GO:0019706(protein-cysteine S-palmitoyltransferase activity);GO:0016021(integral component of membrane);GO:0016020(membrane);GO:0016746(transferase activity, transferring acyl groups);GO:0016740(transferase activity)	-	[S]Function unknown	Phox3	4	1582-1601	21.7908	1592	1	0.5	4	0.989069
PC-5p-834650_5	TTCTCAGCTGCTAATATCAAA	MSTRG.2463.2	-	-	-	-	-	4	2017-2036	21.7908	2027	1	0.5	4	0.989069
pgi-miR6138_L-3R-2_1ss19AT	GTTTGGATTGAAGGATTGA	VIT_19s0085g00020.t01	-	GO:0003682(chromatin binding);GO:0005634(nucleus)	-	[J]Translation, ribosomal structure and biogenesis ;[U]Intracellular trafficking, secretion, and vesicular transport	VIT_19s0085g00020	4	2202-2219	21.7908	2210	1	0.5	4	1
pgi-miR6138_L-3R-2_1ss19AT	GTTTGGATTGAAGGATTGA	MSTRG.12136.1	-	-	-	-	-	4	2216-2233	21.7908	2224	1	0.5	4	1
pgi-miR6138_L-3R-2_1ss19AT	GTTTGGATTGAAGGATTGA	VIT_04s0008g02630.t01	-	GO:0008375(acetylglucosaminyltransferase activity);GO:0016021(integral component of membrane);GO:0016020(membrane)	-	[S]Function unknown	VIT_04s0008g02630	3.5	375-394	43.5815	385	1	1	4	0.99998
pgi-miR6138_L-3R-2_1ss19AT	GTTTGGATTGAAGGATTGA	VIT_04s0023g02830.t01	-	GO:0045944(positive regulation of transcription from RNA polymerase II promoter);GO:0000977(RNA polymerase II regulatory region sequence-specific DNA binding);GO:0046983(protein dimerization activity);GO:0005634(nucleus);GO:0006355(regulation of transcription, DNA-templated);GO:0006351(transcription, DNA-templated);GO:0003677(DNA binding);GO:0003700(transcription factor activity, sequence-specifi…	-	[T]Signal transduction mechanisms	VIT_04s0023g02830	4	2182-2199	14.5272	2190	1	0.333333	4	1
pgi-miR6138_L-3R-2_1ss19AT	GTTTGGATTGAAGGATTGA	MSTRG.14856.2	-	-	-	-	-	4	2136-2153	14.5272	2144	1	0.333333	4	1
pgi-miR6138_L-3R-2_1ss19AT	GTTTGGATTGAAGGATTGA	MSTRG.14856.1	-	-	-	-	-	4	2331-2348	14.5272	2339	1	0.333333	4	1
pgi-miR6138_L-3R-2_1ss19AT	GTTTGGATTGAAGGATTGA	VIT_03s0017g02160.t01	-	GO:0006355(regulation of transcription, DNA-templated);GO:0003677(DNA binding);GO:0003676(nucleic acid binding);GO:0005634(nucleus)	-	[S]Function unknown	VIT_03s0017g02160	4	601-618	14.5272	609	1	0.333333	4	1
pgi-miR6138_L-3R-2_1ss19AT	GTTTGGATTGAAGGATTGA	MSTRG.13908.2	-	-	-	-	-	4	693-710	14.5272	701	1	0.333333	4	1
pgi-miR6138_L-3R-2_1ss19AT	GTTTGGATTGAAGGATTGA	MSTRG.13908.1	-	-	-	-	-	4	717-734	14.5272	725	1	0.333333	4	1
pgi-miR6138_L-3R-2_1ss19AT	GTTTGGATTGAAGGATTGA	MSTRG.4032.1	-	-	-	-	-	4	229-246	43.5815	237	1	1	4	1
ppe-miR1511-3p_L+1R-4	AACCTGGCTCTGATACCA	MSTRG.21174.3	-	-	-	-	-	4	662-679	21.7908	670	1	0.5	4	1
ppe-miR1511-3p_L+1R-4	AACCTGGCTCTGATACCA	VIT_00s0181g00020.t01	-	GO:0005737(cytoplasm);GO:0005634(nucleus)	-	[S]Function unknown	VIT_00s0181g00020	4	528-545	21.7908	536	1	0.5	4	1
ppe-miR1511-3p_L+1R-4	AACCTGGCTCTGATACCA	MSTRG.1391.2	-	-	-	-	-	2	623-641	14.5272	631	1	0.333333	4	0.993041
ppe-miR1511-3p_L+1R-4	AACCTGGCTCTGATACCA	MSTRG.830.2	-	-	-	-	-	2	594-612	14.5272	602	1	0.333333	4	0.993041
ppe-miR1511-3p_L+1R-4	AACCTGGCTCTGATACCA	MSTRG.5148.1	-	-	-	-	-	2	478-496	14.5272	486	1	0.333333	4	0.993041
ppe-miR1511-3p_L+1R-4	AACCTGGCTCTGATACCA	MSTRG.5992.1	-	-	-	-	-	3	1051-1067	21.7908	1058	1	0.5	4	0.996992
ppe-miR1511-3p_L+1R-4	AACCTGGCTCTGATACCA	VIT_14s0006g01660.t01	pyridoxine kinase	GO:0016310(phosphorylation);GO:0005829(cytosol);GO:0009443(pyridoxal 5'-phosphate salvage);GO:0008478(pyridoxal kinase activity)	ko00750(Vitamin B6 metabolism)	[H]Coenzyme transport and metabolism	SOS4	3	972-988	21.7908	979	1	0.5	4	0.996992
ppe-miR1511-3p_L+1R-4	AACCTGGCTCTGATACCA	VIT_18s0001g13060.t01	-	GO:0016021(integral component of membrane);GO:0016020(membrane)	-	[S]Function unknown	VIT_18s0001g13060	3.5	1601-1618	43.5815	1609	1	1	4	0.78741
ppe-miR169d	TGAGCCAAGGATGACTTGCCA	MSTRG.20101.2	-	-	-	-	-	4	1062-1082	21.7908	1073	1	0.5	4	0.999705
ppe-miR169d	TGAGCCAAGGATGACTTGCCA	VIT_09s0002g01590.t01	-	GO:0006355(regulation of transcription, DNA-templated);GO:0003700(transcription factor activity, sequence-specific DNA binding)	-	[K]Transcription	VIT_09s0002g01590	4	1317-1337	21.7908	1328	1	0.5	4	0.999705
ppe-miR169d_1ss18GA	TGAGCCAAGGATGACTTACCA	MSTRG.20101.2	-	-	-	-	-	4	1062-1082	21.7908	1073	1	0.5	4	0.835765
ppe-miR169d_1ss18GA	TGAGCCAAGGATGACTTACCA	VIT_09s0002g01590.t01	-	GO:0006355(regulation of transcription, DNA-templated);GO:0003700(transcription factor activity, sequence-specific DNA binding)	-	[K]Transcription	VIT_09s0002g01590	4	1317-1337	21.7908	1328	1	0.5	4	0.835765
ppe-MIR169h-p3_2ss6TA17GC	AAACAAGAAAAAAGGACCT	VIT_01s0011g05400.t01	actin related protein 2/3 complex, subunit 2	GO:0005200(structural constituent of cytoskeleton);GO:0003779(actin binding);GO:0015629(actin cytoskeleton);GO:0005885(Arp2/3 protein complex);GO:0005856(cytoskeleton);GO:0034314(Arp2/3 complex-mediated actin nucleation);GO:0030833(regulation of actin filament polymerization);GO:0051015(actin filament binding);GO:0005737(cytoplasm);GO:0030041(actin filament polymerization)	ko04144(Endocytosis)	[S]Function unknown	ARPC2A	2.5	761-779	21.7908	770	1	0.5	4	0.996992
ppe-MIR169h-p3_2ss6TA17GC	AAACAAGAAAAAAGGACCT	MSTRG.426.1	-	-	-	-	-	2.5	861-879	21.7908	870	1	0.5	4	0.996992
ppe-MIR169h-p3_2ss6TA17GC	AAACAAGAAAAAAGGACCT	VIT_13s0019g04940.t01	-	GO:0005762(mitochondrial large ribosomal subunit);GO:0015934(large ribosomal subunit);GO:0006412(translation);GO:0003735(structural constituent of ribosome)	-	-	VIT_13s0019g04940	4	3062-3081	14.5272	3072	1	0.333333	4	1
ppe-MIR169h-p3_2ss6TA17GC	AAACAAGAAAAAAGGACCT	MSTRG.4567.2	-	-	-	-	-	4	5363-5382	14.5272	5373	1	0.333333	4	1
ppe-MIR169h-p3_2ss6TA17GC	AAACAAGAAAAAAGGACCT	MSTRG.4567.1	-	-	-	-	-	4	5369-5388	14.5272	5379	1	0.333333	4	1
ppe-MIR169h-p3_2ss6TA17GC	AAACAAGAAAAAAGGACCT	MSTRG.7084.2	-	-	-	-	-	3	356-374	21.7908	365	1	0.5	4	0.999908
ppe-MIR169h-p3_2ss6TA17GC	AAACAAGAAAAAAGGACCT	MSTRG.7084.1	-	-	-	-	-	3	463-481	21.7908	472	1	0.5	4	0.999908
ppe-MIR169h-p3_2ss6TA17GC	AAACAAGAAAAAAGGACCT	MSTRG.6944.1	-	-	-	-	-	4	855-874	43.5815	865	1	1	4	1
ppe-MIR169h-p3_2ss6TA17GC	AAACAAGAAAAAAGGACCT	VIT_18s0041g00430.t01	-	GO:0016021(integral component of membrane);GO:0006810(transport)	-	[S]Function unknown	VIT_18s0041g00430	3.5	1969-1987	43.5815	1978	1	1	4	1
ptc-miR159d_1ss21TA	CTTGGATTGAAGGGAGCTCCA	VIT_00s0181g00140.t01	riboflavin kinase / FMN hydrolase	GO:0009231(riboflavin biosynthetic process);GO:0016310(phosphorylation);GO:0016787(hydrolase activity);GO:0008152(metabolic process);GO:0008531(riboflavin kinase activity)	ko00740(Riboflavin metabolism)	[H]Coenzyme transport and metabolism ;[S]Function unknown	VIT_00s0181g00140	4	792-813	5.44769	804	1	0.125	4	0.999952
ptc-miR159d_1ss21TA	CTTGGATTGAAGGGAGCTCCA	VIT_00s0181g00130.t01	riboflavin kinase / FMN hydrolase	GO:0009231(riboflavin biosynthetic process);GO:0016310(phosphorylation);GO:0016787(hydrolase activity);GO:0008152(metabolic process);GO:0008531(riboflavin kinase activity)	ko00740(Riboflavin metabolism)	[H]Coenzyme transport and metabolism ;[S]Function unknown	VIT_00s0181g00130	4	661-682	5.44769	673	1	0.125	4	0.999952
ptc-miR159d_1ss21TA	CTTGGATTGAAGGGAGCTCCA	MSTRG.21195.5	-	-	-	-	-	4	928-949	5.44769	940	1	0.125	4	0.999952
ptc-miR159d_1ss21TA	CTTGGATTGAAGGGAGCTCCA	MSTRG.21195.6	-	-	-	-	-	4	989-1010	5.44769	1001	1	0.125	4	0.999952
ptc-miR159d_1ss21TA	CTTGGATTGAAGGGAGCTCCA	MSTRG.21195.4	-	-	-	-	-	4	1007-1028	5.44769	1019	1	0.125	4	0.999952
ptc-miR159d_1ss21TA	CTTGGATTGAAGGGAGCTCCA	MSTRG.21195.2	-	-	-	-	-	4	872-893	5.44769	884	1	0.125	4	0.999952
ptc-miR159d_1ss21TA	CTTGGATTGAAGGGAGCTCCA	MSTRG.21195.8	-	-	-	-	-	4	1035-1056	5.44769	1047	1	0.125	4	0.999952
ptc-miR159d_1ss21TA	CTTGGATTGAAGGGAGCTCCA	MSTRG.21195.1	-	-	-	-	-	4	1035-1056	5.44769	1047	1	0.125	4	0.999952
ptc-miR159d_R-1_1ss1CT	TTTGGATTGAAGGGAGCTCC	VIT_19s0014g01700.t01	-	GO:0006355(regulation of transcription, DNA-templated);GO:0003700(transcription factor activity, sequence-specific DNA binding)	-	[S]Function unknown	VIT_19s0014g01700	4	660-679	43.5815	670	1	1	4	0.99998
ptc-miR159d_R-1_1ss1CT	TTTGGATTGAAGGGAGCTCC	VIT_06s0061g00750.t01	superoxide dismutase, Cu-Zn family	GO:0005507(copper ion binding);GO:0004784(superoxide dismutase activity);GO:0019430(removal of superoxide radicals);GO:0006801(superoxide metabolic process);GO:0008270(zinc ion binding);GO:0046872(metal ion binding);GO:0005615(extracellular space);GO:0098869(cellular oxidant detoxification);GO:0009536(plastid);GO:0009507(chloroplast);GO:0005737(cytoplasm);GO:0055114(oxidation-reduction process);G…	ko04146(Peroxisome)	[P]Inorganic ion transport and metabolism	VIT_06s0061g00750	4	398-417	43.5815	408	1	1	4	0.99998
ptc-miR396g-3p_L-1	TCAAGAAAGCCGTGGGAAAA	VIT_01s0011g03010.t01	-	GO:0004672(protein kinase activity);GO:0006468(protein phosphorylation);GO:0005524(ATP binding);GO:0016021(integral component of membrane);GO:0016020(membrane)	-	[T]Signal transduction mechanisms	STN7	3	666-685	43.5815	676	1	1	4	0.440463
rco-miR169c_1ss21GA	TGAGCCAAGGATGACTTGCCA	MSTRG.20101.2	-	-	-	-	-	4	1062-1082	21.7908	1073	1	0.5	4	0.999705
rco-miR169c_1ss21GA	TGAGCCAAGGATGACTTGCCA	VIT_09s0002g01590.t01	-	GO:0006355(regulation of transcription, DNA-templated);GO:0003700(transcription factor activity, sequence-specific DNA binding)	-	[K]Transcription	VIT_09s0002g01590	4	1317-1337	21.7908	1328	1	0.5	4	0.999705
rco-miR535_1ss21CG	TGACAACGAGAGAGAGCACGG	MSTRG.21994.2	-	-	-	-	-	3	164-184	8.7163	175	1	0.2	4	0.996992
rco-miR535_1ss21CG	TGACAACGAGAGAGAGCACGG	MSTRG.21994.1	-	-	-	-	-	3	397-417	8.7163	408	1	0.2	4	0.996992
rco-miR535_1ss21CG	TGACAACGAGAGAGAGCACGG	VIT_00s0358g00010.t01	-	GO:0005544(calcium-dependent phospholipid binding);GO:0005509(calcium ion binding)	-	-	VIT_00s0358g00010	3	164-184	8.7163	175	1	0.2	4	0.996992
rco-miR535_1ss21CG	TGACAACGAGAGAGAGCACGG	VIT_18s0001g13430.t01	-	GO:0006886(intracellular protein transport);GO:0030126(COPI vesicle coat);GO:0030117(membrane coat);GO:0005794(Golgi apparatus);GO:0000139(Golgi membrane);GO:0016192(vesicle-mediated transport);GO:0015031(protein transport);GO:0006891(intra-Golgi vesicle-mediated transport);GO:0006890(retrograde vesicle-mediated transport, Golgi to ER);GO:0006888(ER to Golgi vesicle-mediated transport);GO:0005198…	-	[S]Function unknown	VIT_18s0001g13430	4	116-135	43.5815	126	1	1	4	0.933442
rco-miR535_2ss7CA20GA	TGACAAAGAGAGAGAGCACAC	VIT_18s0122g00830.t01	-	GO:0005623(cell);GO:0009902(chloroplast relocation)	-	[S]Function unknown	PMI1	3.5	267-287	43.5815	278	1	1	4	0.643799
rco-miR535_R+2	TGACAACGAGAGAGAGCACGCCT	MSTRG.21994.2	-	-	-	-	-	2	162-184	8.7163	175	1	0.2	4	0.881048
rco-miR535_R+2	TGACAACGAGAGAGAGCACGCCT	MSTRG.21994.1	-	-	-	-	-	2	395-417	8.7163	408	1	0.2	4	0.881048
rco-miR535_R+2	TGACAACGAGAGAGAGCACGCCT	VIT_00s0358g00010.t01	-	GO:0005544(calcium-dependent phospholipid binding);GO:0005509(calcium ion binding)	-	-	VIT_00s0358g00010	2	162-184	8.7163	175	1	0.2	4	0.881048
rco-miR535_R+2	TGACAACGAGAGAGAGCACGCCT	VIT_07s0104g00030.t01	-	GO:0015031(protein transport);GO:0005737(cytoplasm);GO:0016021(integral component of membrane);GO:0016020(membrane);GO:0005634(nucleus)	-	-	VIT_07s0104g00030	4	166-188	8.7163	179	1	0.2	4	0.594741
rco-miR535_R+2	TGACAACGAGAGAGAGCACGCCT	MSTRG.18654.2	-	-	-	-	-	4	293-315	8.7163	306	1	0.2	4	0.594741
rgl-miR5139_L-1	AACCTGGCTCTGATACCA	MSTRG.21174.3	-	-	-	-	-	4	662-679	21.7908	670	1	0.5	4	1
rgl-miR5139_L-1	AACCTGGCTCTGATACCA	VIT_00s0181g00020.t01	-	GO:0005737(cytoplasm);GO:0005634(nucleus)	-	[S]Function unknown	VIT_00s0181g00020	4	528-545	21.7908	536	1	0.5	4	1
rgl-miR5139_L-1	AACCTGGCTCTGATACCA	MSTRG.1391.2	-	-	-	-	-	2	623-641	14.5272	631	1	0.333333	4	0.993041
rgl-miR5139_L-1	AACCTGGCTCTGATACCA	MSTRG.830.2	-	-	-	-	-	2	594-612	14.5272	602	1	0.333333	4	0.993041
rgl-miR5139_L-1	AACCTGGCTCTGATACCA	MSTRG.5148.1	-	-	-	-	-	2	478-496	14.5272	486	1	0.333333	4	0.993041
rgl-miR5139_L-1	AACCTGGCTCTGATACCA	MSTRG.5992.1	-	-	-	-	-	3	1051-1067	21.7908	1058	1	0.5	4	0.996992
rgl-miR5139_L-1	AACCTGGCTCTGATACCA	VIT_14s0006g01660.t01	pyridoxine kinase	GO:0016310(phosphorylation);GO:0005829(cytosol);GO:0009443(pyridoxal 5'-phosphate salvage);GO:0008478(pyridoxal kinase activity)	ko00750(Vitamin B6 metabolism)	[H]Coenzyme transport and metabolism	SOS4	3	972-988	21.7908	979	1	0.5	4	0.996992
rgl-miR5139_L-1	AACCTGGCTCTGATACCA	VIT_18s0001g13060.t01	-	GO:0016021(integral component of membrane);GO:0016020(membrane)	-	[S]Function unknown	VIT_18s0001g13060	3.5	1601-1618	43.5815	1609	1	1	4	0.78741
sly-miR482e-3p_2ss5TG20AT	TCTTGCCTACTCCTCCCATTCC	VIT_12s0121g00050.t01	-	GO:0007165(signal transduction);GO:0006952(defense response);GO:0043531(ADP binding);GO:0005886(plasma membrane)	-	[S]Function unknown	VIT_12s0121g00050	4	538-559	43.5815	550	1	1	4	0.982829
ssl-miR171b	TTGAGCCGCGCCAATATCACT	VIT_15s0048g00270.t01	-	GO:0006355(regulation of transcription, DNA-templated);GO:0003700(transcription factor activity, sequence-specific DNA binding);GO:0005634(nucleus);GO:0043565(sequence-specific DNA binding);GO:0006351(transcription, DNA-templated);GO:0048768(root hair cell tip growth);GO:0051301(cell division)	-	[S]Function unknown	VIT_15s0048g00270	1	1577-1597	14.5272	1588	1	0.333333	4	0.993476
ssl-miR171b	TTGAGCCGCGCCAATATCACT	MSTRG.7084.2	-	-	-	-	-	1	1614-1634	14.5272	1625	1	0.333333	4	0.993476
ssl-miR171b	TTGAGCCGCGCCAATATCACT	MSTRG.7084.1	-	-	-	-	-	1	1721-1741	14.5272	1732	1	0.333333	4	0.993476
stu-miR156a_R+1	TTGACAGAAGATAGAGAGCACG	VIT_01s0011g00130.t01	-	GO:0005634(nucleus);GO:0046872(metal ion binding);GO:0003677(DNA binding)	-	[S]Function unknown	VIT_01s0011g00130	3	1081-1102	21.7908	1093	1	0.5	4	0.982829
stu-miR156a_R+1	TTGACAGAAGATAGAGAGCACG	MSTRG.7.1	-	-	-	-	-	3	1469-1490	21.7908	1481	1	0.5	4	0.982829
stu-miR166a-5p_L-1R+1	GAATGTTGTCTGGCTCGAGGT	VIT_02s0012g02540.t01	-	GO:0043231(intracellular membrane-bounded organelle);GO:0090305(nucleic acid phosphodiester bond hydrolysis);GO:0009451(RNA modification);GO:0004519(endonuclease activity);GO:0008270(zinc ion binding);GO:0003723(RNA binding)	-	[S]Function unknown	VIT_02s0012g02540	4	1040-1060	43.5815	1051	1	1	4	0.835765
stu-miR166a-5p_L-1R+1	GAATGTTGTCTGGCTCGAGGT	VIT_00s1467g00010.t01	-	GO:0006468(protein phosphorylation);GO:0005524(ATP binding);GO:0004674(protein serine/threonine kinase activity);GO:0004672(protein kinase activity);GO:0000166(nucleotide binding);GO:0016021(integral component of membrane);GO:0016020(membrane)	-	[T]Signal transduction mechanisms	VIT_00s1467g00010	4	570-590	4.35815	581	1	0.1	4	0.835765
stu-miR171b-3p_1ss21TA	TTGAGCCGCGTCAATATCTCA	VIT_15s0048g00270.t01	-	GO:0006355(regulation of transcription, DNA-templated);GO:0003700(transcription factor activity, sequence-specific DNA binding);GO:0005634(nucleus);GO:0043565(sequence-specific DNA binding);GO:0006351(transcription, DNA-templated);GO:0048768(root hair cell tip growth);GO:0051301(cell division)	-	[S]Function unknown	VIT_15s0048g00270	2.5	1577-1597	14.5272	1588	1	0.333333	4	0.979162
stu-miR171b-3p_1ss21TA	TTGAGCCGCGTCAATATCTCA	MSTRG.7084.2	-	-	-	-	-	2.5	1614-1634	14.5272	1625	1	0.333333	4	0.979162
stu-miR171b-3p_1ss21TA	TTGAGCCGCGTCAATATCTCA	MSTRG.7084.1	-	-	-	-	-	2.5	1721-1741	14.5272	1732	1	0.333333	4	0.979162
stu-miR172b-5p_2ss2CT7CT	GTAGCATCATCAAGATTCACA	VIT_00s0788g00010.t01	-	GO:0005839(proteasome core complex);GO:0051603(proteolysis involved in cellular protein catabolic process);GO:0004298(threonine-type endopeptidase activity)	-	[O]Posttranslational modification, protein turnover, chaperones	VIT_00s0788g00010	4	166-186	8.7163	177	1	0.2	4	0.999881
stu-miR172b-5p_2ss2CT7CT	GTAGCATCATCAAGATTCACA	VIT_01s0011g01960.t01	20S proteasome subunit alpha 2	GO:0019773(proteasome core complex, alpha-subunit complex);GO:0005839(proteasome core complex);GO:0000502(proteasome complex);GO:0051603(proteolysis involved in cellular protein catabolic process);GO:0006511(ubiquitin-dependent protein catabolic process);GO:0004298(threonine-type endopeptidase activity);GO:0004175(endopeptidase activity);GO:0006508(proteolysis);GO:0008233(peptidase activity);GO:0…	ko03050(Proteasome)	[O]Posttranslational modification, protein turnover, chaperones	VIT_01s0011g01960	4	608-628	8.7163	619	1	0.2	4	0.999881
stu-miR172b-5p_2ss2CT7CT	GTAGCATCATCAAGATTCACA	VIT_14s0030g01630.t01	-	GO:0005839(proteasome core complex);GO:0051603(proteolysis involved in cellular protein catabolic process);GO:0004298(threonine-type endopeptidase activity)	-	[O]Posttranslational modification, protein turnover, chaperones	VIT_14s0030g01630	4	103-123	8.7163	114	1	0.2	4	0.999881
stu-miR172b-5p_2ss2CT7CT	GTAGCATCATCAAGATTCACA	VIT_11s0052g01770.t01	-	GO:0005839(proteasome core complex);GO:0051603(proteolysis involved in cellular protein catabolic process);GO:0004298(threonine-type endopeptidase activity)	-	[O]Posttranslational modification, protein turnover, chaperones	VIT_11s0052g01770	4	103-123	8.7163	114	1	0.2	4	0.999881
stu-miR172b-5p_2ss2CT7CT	GTAGCATCATCAAGATTCACA	VIT_11s0052g01720.t01	-	GO:0007264(small GTPase mediated signal transduction);GO:0005525(GTP binding);GO:0005622(intracellular);GO:0000166(nucleotide binding)	-	[S]Function unknown	VIT_11s0052g01720	4	603-622	10.8954	613	1	0.25	4	0.999881
stu-miR172b-5p_2ss2CT7CT	GTAGCATCATCAAGATTCACA	MSTRG.2872.3	-	-	-	-	-	4	604-623	10.8954	614	1	0.25	4	0.999881
stu-miR172b-5p_2ss2CT7CT	GTAGCATCATCAAGATTCACA	MSTRG.2872.2	-	-	-	-	-	4	699-718	10.8954	709	1	0.25	4	0.999881
stu-miR172b-5p_2ss2CT7CT	GTAGCATCATCAAGATTCACA	MSTRG.2872.1	-	-	-	-	-	4	701-720	10.8954	711	1	0.25	4	0.999881
stu-miR172c-5p_L+2_1ss9TA	GTAGCATCATCAAGATTCACA	VIT_00s0788g00010.t01	-	GO:0005839(proteasome core complex);GO:0051603(proteolysis involved in cellular protein catabolic process);GO:0004298(threonine-type endopeptidase activity)	-	[O]Posttranslational modification, protein turnover, chaperones	VIT_00s0788g00010	4	166-186	8.7163	177	1	0.2	4	0.999881
stu-miR172c-5p_L+2_1ss9TA	GTAGCATCATCAAGATTCACA	VIT_01s0011g01960.t01	20S proteasome subunit alpha 2	GO:0019773(proteasome core complex, alpha-subunit complex);GO:0005839(proteasome core complex);GO:0000502(proteasome complex);GO:0051603(proteolysis involved in cellular protein catabolic process);GO:0006511(ubiquitin-dependent protein catabolic process);GO:0004298(threonine-type endopeptidase activity);GO:0004175(endopeptidase activity);GO:0006508(proteolysis);GO:0008233(peptidase activity);GO:0…	ko03050(Proteasome)	[O]Posttranslational modification, protein turnover, chaperones	VIT_01s0011g01960	4	608-628	8.7163	619	1	0.2	4	0.999881
stu-miR172c-5p_L+2_1ss9TA	GTAGCATCATCAAGATTCACA	VIT_14s0030g01630.t01	-	GO:0005839(proteasome core complex);GO:0051603(proteolysis involved in cellular protein catabolic process);GO:0004298(threonine-type endopeptidase activity)	-	[O]Posttranslational modification, protein turnover, chaperones	VIT_14s0030g01630	4	103-123	8.7163	114	1	0.2	4	0.999881
stu-miR172c-5p_L+2_1ss9TA	GTAGCATCATCAAGATTCACA	VIT_11s0052g01770.t01	-	GO:0005839(proteasome core complex);GO:0051603(proteolysis involved in cellular protein catabolic process);GO:0004298(threonine-type endopeptidase activity)	-	[O]Posttranslational modification, protein turnover, chaperones	VIT_11s0052g01770	4	103-123	8.7163	114	1	0.2	4	0.999881
stu-miR172c-5p_L+2_1ss9TA	GTAGCATCATCAAGATTCACA	VIT_11s0052g01720.t01	-	GO:0007264(small GTPase mediated signal transduction);GO:0005525(GTP binding);GO:0005622(intracellular);GO:0000166(nucleotide binding)	-	[S]Function unknown	VIT_11s0052g01720	4	603-622	10.8954	613	1	0.25	4	0.999881
stu-miR172c-5p_L+2_1ss9TA	GTAGCATCATCAAGATTCACA	MSTRG.2872.3	-	-	-	-	-	4	604-623	10.8954	614	1	0.25	4	0.999881
stu-miR172c-5p_L+2_1ss9TA	GTAGCATCATCAAGATTCACA	MSTRG.2872.2	-	-	-	-	-	4	699-718	10.8954	709	1	0.25	4	0.999881
stu-miR172c-5p_L+2_1ss9TA	GTAGCATCATCAAGATTCACA	MSTRG.2872.1	-	-	-	-	-	4	701-720	10.8954	711	1	0.25	4	0.999881
stu-miR319-3p_R-2_1ss14TA	TTGGACTGAAGGGATCCCT	VIT_01s0011g02770.t01	-	GO:0008270(zinc ion binding);GO:0003676(nucleic acid binding)	-	[S]Function unknown	VIT_01s0011g02770	2	889-907	10.8954	898	1	0.25	4	0.9998
stu-miR319-3p_R-2_1ss14TA	TTGGACTGAAGGGATCCCT	MSTRG.204.2	-	-	-	-	-	2	1315-1333	10.8954	1324	1	0.25	4	0.9998
stu-miR319-3p_R-2_1ss14TA	TTGGACTGAAGGGATCCCT	MSTRG.204.1	-	-	-	-	-	2	1277-1295	10.8954	1286	1	0.25	4	0.9998
stu-miR319-3p_R-2_1ss14TA	TTGGACTGAAGGGATCCCT	MSTRG.204.4	-	-	-	-	-	2	1783-1801	10.8954	1792	1	0.25	4	0.9998
stu-miR319-3p_R-2_1ss14TA	TTGGACTGAAGGGATCCCT	MSTRG.3080.2	-	-	-	-	-	2	1596-1614	21.7908	1605	1	0.5	4	0.9998
stu-miR319-3p_R-2_1ss14TA	TTGGACTGAAGGGATCCCT	MSTRG.3080.1	-	-	-	-	-	2	1655-1673	21.7908	1664	1	0.5	4	0.9998
stu-MIR3627-p5_2ss3GC19TC	TCCCAGGAGAGATGGCACC	VIT_17s0000g04820.t01	-	GO:0005737(cytoplasm)	-	[S]Function unknown	VIT_17s0000g04820	3.5	814-831	21.7908	822	1	0.5	4	0.954806
stu-MIR3627-p5_2ss3GC19TC	TCCCAGGAGAGATGGCACC	MSTRG.8853.1	-	-	-	-	-	3.5	902-919	21.7908	910	1	0.5	4	0.954806
stu-MIR530-p5	ATTTGCACCTGCACCTTA	VIT_03s0097g00670.t01	-	GO:0000145(exocyst);GO:0051601(exocyst localization);GO:0006887(exocytosis);GO:0000149(SNARE binding)	-	[U]Intracellular trafficking, secretion, and vesicular transport	VIT_03s0097g00670	3.5	1345-1363	5.44769	1354	1	0.125	4	0.999741
stu-MIR530-p5	ATTTGCACCTGCACCTTA	MSTRG.13754.2	-	-	-	-	-	3.5	1540-1558	5.44769	1549	1	0.125	4	0.999741
stu-MIR530-p5	ATTTGCACCTGCACCTTA	MSTRG.13754.1	-	-	-	-	-	3.5	1543-1561	5.44769	1552	1	0.125	4	0.999741
stu-MIR530-p5	ATTTGCACCTGCACCTTA	VIT_03s0038g02340.t01	E3 ubiquitin-protein ligase TRIP12	GO:0004842(ubiquitin-protein transferase activity);GO:0016567(protein ubiquitination);GO:0061630(ubiquitin protein ligase activity);GO:0005737(cytoplasm);GO:0016021(integral component of membrane);GO:0016020(membrane);GO:0016740(transferase activity)	ko04120(Ubiquitin mediated proteolysis)	[O]Posttranslational modification, protein turnover, chaperones	VIT_03s0038g02340	4	2443-2459	21.7908	2450	1	0.5	4	1
stu-MIR530-p5	ATTTGCACCTGCACCTTA	MSTRG.13168.1	-	-	-	-	-	4	2964-2980	21.7908	2971	1	0.5	4	1
stu-MIR530-p5	ATTTGCACCTGCACCTTA	VIT_00s0309g00040.t01	-	GO:0006508(proteolysis);GO:0004252(serine-type endopeptidase activity)	-	[O]Posttranslational modification, protein turnover, chaperones	VIT_00s0309g00040	3.5	169-186	6.22593	177	1	0.142857	4	0.999741
stu-MIR530-p5	ATTTGCACCTGCACCTTA	VIT_00s0309g00080.t01	-	GO:0006508(proteolysis);GO:0004252(serine-type endopeptidase activity)	-	[O]Posttranslational modification, protein turnover, chaperones	VIT_00s0309g00080	3.5	160-177	6.22593	168	1	0.142857	4	0.999741
stu-MIR530-p5	ATTTGCACCTGCACCTTA	VIT_15s0046g00320.t01	-	GO:0046983(protein dimerization activity)	-	[K]Transcription	VIT_15s0046g00320	4	1274-1291	43.5815	1282	1	1	4	1
stu-MIR530-p5	ATTTGCACCTGCACCTTA	VIT_18s0001g14010.t01	3'-phosphoadenosine 5'-phosphosulfate synthase	GO:0016310(phosphorylation);GO:0000103(sulfate assimilation);GO:0004781(sulfate adenylyltransferase (ATP) activity);GO:0004020(adenylylsulfate kinase activity)	ko00920(Sulfur metabolism);ko00230(Purine metabolism);ko00450(Selenocompound metabolism);ko00261(Monobactam biosynthesis)	[P]Inorganic ion transport and metabolism	APS2	4	1393-1409	43.5815	1400	1	1	4	1
stu-MIR530-p5	ATTTGCACCTGCACCTTA	VIT_07s0104g01150.t01	-	GO:0003723(RNA binding);GO:0003676(nucleic acid binding)	-	[S]Function unknown	VIT_07s0104g01150	4	1065-1082	43.5815	1073	1	1	4	1
stu-MIR530-p5	ATTTGCACCTGCACCTTA	VIT_12s0034g02360.t01	-	GO:0000145(exocyst);GO:0051601(exocyst localization);GO:0006887(exocytosis);GO:0000149(SNARE binding)	-	[U]Intracellular trafficking, secretion, and vesicular transport	VIT_12s0034g02360	3.5	1340-1358	5.44769	1349	1	0.125	4	0.999741
stu-MIR530-p5	ATTTGCACCTGCACCTTA	MSTRG.3803.4	-	-	-	-	-	3.5	1471-1489	5.44769	1480	1	0.125	4	0.999741
stu-MIR530-p5	ATTTGCACCTGCACCTTA	MSTRG.3803.3	-	-	-	-	-	3.5	1495-1513	5.44769	1504	1	0.125	4	0.999741
stu-MIR530-p5	ATTTGCACCTGCACCTTA	MSTRG.3803.2	-	-	-	-	-	3.5	1452-1470	5.44769	1461	1	0.125	4	0.999741
stu-MIR530-p5	ATTTGCACCTGCACCTTA	MSTRG.3803.1	-	-	-	-	-	3.5	1523-1541	5.44769	1532	1	0.125	4	0.999741
tcc-miR164a_L+1	CTGGAGAAGCAGGGCACGTGCA	VIT_14s0108g01070.t01	-	GO:0005634(nucleus);GO:0006355(regulation of transcription, DNA-templated);GO:0006351(transcription, DNA-templated);GO:0003677(DNA binding)	-	-	VIT_14s0108g01070	4	815-836	21.7908	827	1	0.5	4	0.957629
tcc-miR164a_L+1	CTGGAGAAGCAGGGCACGTGCA	MSTRG.6725.2	-	-	-	-	-	4	969-990	21.7908	981	1	0.5	4	0.957629
tcc-miR172b_L+4R-2	AATGAGAATCTTGATGATGCTGC	VIT_16s0098g00750.t01	-	GO:0019843(rRNA binding);GO:0002181(cytoplasmic translation);GO:0022625(cytosolic large ribosomal subunit);GO:0005840(ribosome);GO:0005622(intracellular);GO:0006412(translation);GO:0003735(structural constituent of ribosome);GO:0003723(RNA binding)	-	[S]Function unknown	VIT_16s0098g00750	4	1457-1480	43.5815	1471	1	1	4	0.742012
tcc-miR319_L+1	CTTTGGACTGAAGGGAGCTCCT	VIT_11s0016g02210.t01	-	GO:0005667(transcription factor complex);GO:0006366(transcription from RNA polymerase II promoter);GO:0001085(RNA polymerase II transcription factor binding);GO:0003682(chromatin binding);GO:0000977(RNA polymerase II regulatory region sequence-specific DNA binding);GO:0045944(positive regulation of transcription from RNA polymerase II promoter);GO:0001228(transcriptional activator activity, RNA p…	-	[K]Transcription	VIT_11s0016g02210	3.5	310-332	21.7908	323	1	0.5	4	0.643799
tcc-miR319_L+1	CTTTGGACTGAAGGGAGCTCCT	MSTRG.2111.1	-	-	-	-	-	3.5	316-338	21.7908	329	1	0.5	4	0.643799
tcc-miR396c_L-2R+1	CCACAGCTTTCTTGAACTTT	VIT_04s0023g02340.t01	-	GO:0003824(catalytic activity)	-	[S]Function unknown	VIT_04s0023g02340	4	1732-1752	21.7908	1742	1	0.5	4	1
tcc-miR396c_L-2R+1	CCACAGCTTTCTTGAACTTT	MSTRG.14814.1	-	-	-	-	-	4	1753-1773	21.7908	1763	1	0.5	4	1
tcc-miR396c_L-2R+1	CCACAGCTTTCTTGAACTTT	VIT_18s0166g00210.t01	-	GO:0046872(metal ion binding)	-	[D]Cell cycle control, cell division, chromosome partitioning ;[Z]Cytoskeleton	VIT_18s0166g00210	4	2758-2776	43.5815	2768	1	1	4	1
tcc-miR396c_R+1	TTCCACAGCTTTCTTGAACTTT	VIT_16s0039g01450.t01	-	GO:0032502(developmental process);GO:0006351(transcription, DNA-templated);GO:0005634(nucleus);GO:0005524(ATP binding);GO:0006355(regulation of transcription, DNA-templated)	-	[K]Transcription	VIT_16s0039g01450	4	386-408	43.5815	398	1	1	4	0.999537
tcc-miR396c_R+2	TTCCACAGCTTTCTTGAACTTGG	VIT_02s0025g02680.t01	-	GO:0032502(developmental process);GO:0006351(transcription, DNA-templated);GO:0005634(nucleus);GO:0005524(ATP binding);GO:0006355(regulation of transcription, DNA-templated)	-	[K]Transcription	AtGRF8	4	312-335	43.5815	325	1	1	4	0.993041
tcc-miR396c_R+2	TTCCACAGCTTTCTTGAACTTGG	VIT_16s0098g01080.t01	-	GO:0032502(developmental process);GO:0006351(transcription, DNA-templated);GO:0005634(nucleus);GO:0005524(ATP binding);GO:0006355(regulation of transcription, DNA-templated)	-	[K]Transcription	AtGRF7	4	679-702	43.5815	692	1	1	4	0.993041
tcc-miR396d_R+1_1ss7GA	TTCCACAGCTTTCTTGAACTTT	VIT_16s0039g01450.t01	-	GO:0032502(developmental process);GO:0006351(transcription, DNA-templated);GO:0005634(nucleus);GO:0005524(ATP binding);GO:0006355(regulation of transcription, DNA-templated)	-	[K]Transcription	VIT_16s0039g01450	4	386-408	43.5815	398	1	1	4	0.999272
tcc-MIR396e-p3	TTCAAGAAAGCCGTGGAAAA	VIT_04s0008g06780.t01	glutathione peroxidase	GO:0004602(glutathione peroxidase activity);GO:0098869(cellular oxidant detoxification);GO:0006979(response to oxidative stress);GO:0004601(peroxidase activity);GO:0055114(oxidation-reduction process);GO:0016491(oxidoreductase activity)	ko00590(Arachidonic acid metabolism);ko00480(Glutathione metabolism)	[O]Posttranslational modification, protein turnover, chaperones	VIT_04s0008g06780	4	137-156	43.5815	147	1	1	4	0.989069
tcc-MIR396e-p3	TTCAAGAAAGCCGTGGAAAA	VIT_05s0020g01840.t01	-	GO:0005886(plasma membrane);GO:0016021(integral component of membrane);GO:0016020(membrane);GO:0051536(iron-sulfur cluster binding)	-	[G]Carbohydrate transport and metabolism ;[M]Cell wall/membrane/envelope biogenesis	PCB2	3.5	945-965	21.7908	956	1	0.5	4	0.873121
tcc-MIR396e-p3	TTCAAGAAAGCCGTGGAAAA	MSTRG.15423.1	-	-	-	-	-	3.5	1186-1206	21.7908	1197	1	0.5	4	0.873121
tcc-miR535_2ss10TG21CT	TGACAACGAGAGAGAGCACGT	MSTRG.21994.2	-	-	-	-	-	2.5	164-184	8.7163	175	1	0.2	4	0.960277
tcc-miR535_2ss10TG21CT	TGACAACGAGAGAGAGCACGT	MSTRG.21994.1	-	-	-	-	-	2.5	397-417	8.7163	408	1	0.2	4	0.960277
tcc-miR535_2ss10TG21CT	TGACAACGAGAGAGAGCACGT	VIT_00s0358g00010.t01	-	GO:0005544(calcium-dependent phospholipid binding);GO:0005509(calcium ion binding)	-	-	VIT_00s0358g00010	2.5	164-184	8.7163	175	1	0.2	4	0.960277
vun-miR164	TGGAGAAGGGGAGCACGTGCA	VIT_08s0007g02370.t01	-	GO:0016021(integral component of membrane);GO:0016020(membrane)	-	[S]Function unknown	VIT_08s0007g02370	4	542-562	43.5815	553	1	1	4	0.933442
vvi-miR156a_L+1	TTGACAGAAGAGAGGGAGCAC	VIT_03s0063g02680.t01	-	GO:0005634(nucleus);GO:0003677(DNA binding)	-	[K]Transcription	VIT_03s0063g02680	4	22-42	43.5815	33	1	1	4	0.989069
vvi-miR156a_L+1	TTGACAGAAGAGAGGGAGCAC	VIT_01s0011g00130.t01	-	GO:0005634(nucleus);GO:0046872(metal ion binding);GO:0003677(DNA binding)	-	[S]Function unknown	VIT_01s0011g00130	1	1082-1102	21.7908	1093	1	0.5	4	0.813145
vvi-miR156a_L+1	TTGACAGAAGAGAGGGAGCAC	MSTRG.7.1	-	-	-	-	-	1	1470-1490	21.7908	1481	1	0.5	4	0.813145
vvi-MIR156a-p3	GCTCTCTCTTCTTCTGTCATC	MSTRG.11085.1	-	-	-	-	-	3.5	1196-1215	43.5815	1206	1	1	4	0.990392
vvi-MIR156a-p3	GCTCTCTCTTCTTCTGTCATC	VIT_00s0620g00020.t01	-	GO:0006629(lipid metabolic process);GO:0016787(hydrolase activity)	-	[S]Function unknown	VIT_00s0620g00020	2	1071-1090	43.5815	1081	1	1	4	0.508198
vvi-MIR156a-p3	GCTCTCTCTTCTTCTGTCATC	VIT_14s0066g00960.t01	-	GO:0009055(electron carrier activity);GO:0055114(oxidation-reduction process);GO:0045454(cell redox homeostasis);GO:0015035(protein disulfide oxidoreductase activity);GO:0005773(vacuole);GO:0005794(Golgi apparatus);GO:0005829(cytosol);GO:0005886(plasma membrane);GO:0048046(apoplast)	-	[O]Posttranslational modification, protein turnover, chaperones	VIT_14s0066g00960	4	20-39	43.5815	30	1	1	4	1
vvi-MIR156a-p3	GCTCTCTCTTCTTCTGTCATC	VIT_13s0019g03220.t01	-	GO:0003333(amino acid transmembrane transport);GO:0015171(amino acid transmembrane transporter activity);GO:0005886(plasma membrane);GO:0016021(integral component of membrane);GO:0016020(membrane)	-	[E]Amino acid transport and metabolism	VIT_13s0019g03220	4	186-205	43.5815	196	1	1	4	1
vvi-MIR156a-p3	GCTCTCTCTTCTTCTGTCATC	VIT_18s0001g09030.t01	-	GO:0000145(exocyst);GO:0006887(exocytosis)	-	[S]Function unknown	VIT_18s0001g09030	4	931-951	21.7908	942	1	0.5	4	1
vvi-MIR156a-p3	GCTCTCTCTTCTTCTGTCATC	MSTRG.9956.1	-	-	-	-	-	4	1062-1082	21.7908	1073	1	0.5	4	1
vvi-miR156f	TTGACAGAAGATAGAGAGCAC	VIT_01s0011g00130.t01	-	GO:0005634(nucleus);GO:0046872(metal ion binding);GO:0003677(DNA binding)	-	[S]Function unknown	VIT_01s0011g00130	2.5	1082-1102	21.7908	1093	1	0.5	4	0.724819
vvi-miR156f	TTGACAGAAGATAGAGAGCAC	MSTRG.7.1	-	-	-	-	-	2.5	1470-1490	21.7908	1481	1	0.5	4	0.724819
vvi-MIR156f-p3	CCTCTCTCTTCTCCTGTCAACA	VIT_11s0052g01370.t01	-	GO:0000160(phosphorelay signal transduction system);GO:0048046(apoplast);GO:0005618(cell wall);GO:0071555(cell wall organization);GO:0042546(cell wall biogenesis);GO:0010411(xyloglucan metabolic process);GO:0008152(metabolic process);GO:0006073(cellular glucan metabolic process);GO:0016798(hydrolase activity, acting on glycosyl bonds);GO:0016762(xyloglucan:xyloglucosyl transferase activity);GO:00…	-	[S]Function unknown	VIT_11s0052g01370	4	955-975	43.5815	966	1	1	4	0.998857
vvi-MIR156h-p5	AAAACAATTACAACTTTTGAT	VIT_12s0028g03350.t01	-	GO:0009908(flower development);GO:0005634(nucleus);GO:0046872(metal ion binding);GO:0006355(regulation of transcription, DNA-templated);GO:0006351(transcription, DNA-templated);GO:0003677(DNA binding);GO:0003700(transcription factor activity, sequence-specific DNA binding)	-	[S]Function unknown	VIT_12s0028g03350	0	583-603	43.5815	594	1	1	4	0.620061
vvi-MIR159a-p5	AGCTCCTTTACGCTCCAGTT	MSTRG.12395.1	-	-	-	-	-	3	1833-1853	21.7908	1844	1	0.5	4	0.90198
vvi-MIR159a-p5	AGCTCCTTTACGCTCCAGTT	VIT_02s0025g02160.t01	-	GO:0016887(ATPase activity);GO:0005524(ATP binding);GO:0000166(nucleotide binding);GO:0042742(defense response to bacterium);GO:0046686(response to cadmium ion);GO:0005829(cytosol)	-	[S]Function unknown	ATGCN3	3	2097-2117	21.7908	2108	1	0.5	4	0.90198
vvi-miR159c	TTTGGATTGAAGGGAGCTCTA	VIT_19s0014g01700.t01	-	GO:0006355(regulation of transcription, DNA-templated);GO:0003700(transcription factor activity, sequence-specific DNA binding)	-	[S]Function unknown	VIT_19s0014g01700	3	659-679	43.5815	670	1	1	4	0.440463
vvi-MIR159c-p5	GAGCTCCTTGAAGTCCAATA	VIT_02s0025g00650.t01	-	GO:0016887(ATPase activity);GO:0005524(ATP binding);GO:0005634(nucleus)	-	[O]Posttranslational modification, protein turnover, chaperones	VIT_02s0025g00650	3.5	2144-2163	5.44769	2154	1	0.125	4	0.990392
vvi-MIR159c-p5	GAGCTCCTTGAAGTCCAATA	VIT_10s0003g05840.t01	-	GO:0008168(methyltransferase activity);GO:0005737(cytoplasm);GO:0006480(N-terminal protein amino acid methylation)	-	[S]Function unknown	VIT_10s0003g05840	3	381-400	21.7908	391	1	0.5	4	0.994624
vvi-MIR159c-p5	GAGCTCCTTGAAGTCCAATA	MSTRG.1732.1	-	-	-	-	-	3	730-749	21.7908	740	1	0.5	4	0.994624
vvi-miR164a	TGGAGAAGCAGGGCACGTGCA	VIT_19s0014g02200.t01	-	GO:0005634(nucleus);GO:0006355(regulation of transcription, DNA-templated);GO:0006351(transcription, DNA-templated);GO:0003677(DNA binding)	-	[S]Function unknown	VIT_19s0014g02200	3	722-742	43.5815	733	1	1	4	0.440463
vvi-miR164a	TGGAGAAGCAGGGCACGTGCA	MSTRG.13296.4	-	-	-	-	-	4	98-117	21.7908	108	1	0.5	4	0.99718
vvi-miR164a	TGGAGAAGCAGGGCACGTGCA	MSTRG.13296.3	-	-	-	-	-	4	98-117	21.7908	108	1	0.5	4	0.99718
vvi-miR164b_L+1R-1_1ss21CT	CTGGAGAAGCAGGGCACATGT	VIT_14s0108g01070.t01	-	GO:0005634(nucleus);GO:0006355(regulation of transcription, DNA-templated);GO:0006351(transcription, DNA-templated);GO:0003677(DNA binding)	-	-	VIT_14s0108g01070	4	816-836	21.7908	827	1	0.5	4	0.957629
vvi-miR164b_L+1R-1_1ss21CT	CTGGAGAAGCAGGGCACATGT	MSTRG.6725.2	-	-	-	-	-	4	970-990	21.7908	981	1	0.5	4	0.957629
vvi-MIR164c-p3_2ss14TA18GT	CAAACCAATAATCATTTT	MSTRG.11019.1	-	-	-	-	-	3.5	1037-1054	43.5815	1045	1	1	4	1
vvi-MIR164c-p3_2ss14TA18GT	CAAACCAATAATCATTTT	VIT_14s0036g00520.t01	threonine aldolase	GO:0006520(cellular amino acid metabolic process);GO:0016829(lyase activity);GO:0005829(cytosol);GO:0003824(catalytic activity);GO:0008732(L-allo-threonine aldolase activity);GO:0006545(glycine biosynthetic process);GO:0006567(threonine catabolic process)	ko01230(Biosynthesis of amino acids);ko00260(Glycine, serine and threonine metabolism)	[E]Amino acid transport and metabolism	VIT_14s0036g00520	3.5	295-313	14.5272	304	1	0.333333	4	1
vvi-MIR164c-p3_2ss14TA18GT	CAAACCAATAATCATTTT	MSTRG.5871.2	-	-	-	-	-	3.5	329-347	14.5272	338	1	0.333333	4	1
vvi-MIR164c-p3_2ss14TA18GT	CAAACCAATAATCATTTT	MSTRG.5871.1	-	-	-	-	-	3.5	625-643	14.5272	634	1	0.333333	4	1
vvi-MIR164c-p3_2ss14TA18GT	CAAACCAATAATCATTTT	MSTRG.4866.1	-	-	-	-	-	4	438-456	43.5815	446	1	1	4	1
vvi-MIR164c-p3_2ss14TA18GT	CAAACCAATAATCATTTT	VIT_16s0100g01310.t01	DNA mismatch repair protein MSH3	GO:0008094(DNA-dependent ATPase activity);GO:0006298(mismatch repair);GO:0030983(mismatched DNA binding);GO:0003684(damaged DNA binding);GO:0005524(ATP binding);GO:0032300(mismatch repair complex);GO:0000404(heteroduplex DNA loop binding);GO:0043570(maintenance of DNA repeat elements)	ko03430(Mismatch repair)	[L]Replication, recombination and repair	VIT_16s0100g01310	4	716-734	10.8954	724	1	0.25	4	1
vvi-MIR164c-p3_2ss14TA18GT	CAAACCAATAATCATTTT	MSTRG.8047.1	-	-	-	-	-	4	796-814	10.8954	804	1	0.25	4	1
vvi-miR167a_R+1	TGAAGCTGCCAGCATGATCTGG	VIT_11s0016g02400.t01	-	GO:0022890(inorganic cation transmembrane transporter activity);GO:0015299(solute:proton antiporter activity);GO:0098655(cation transmembrane transport);GO:0006812(cation transport);GO:1902600(hydrogen ion transmembrane transport);GO:0016020(membrane);GO:0016021(integral component of membrane);GO:0055085(transmembrane transport)	-	[P]Inorganic ion transport and metabolism	ATKEA4	3	206-226	43.5815	217	1	1	4	0.440463
vvi-MIR167a-p3	AGGTCATCTTGCAGCTTCAAT	VIT_10s0003g04120.t01	-	GO:0008378(galactosyltransferase activity);GO:0030246(carbohydrate binding);GO:0006486(protein glycosylation);GO:0016757(transferase activity, transferring glycosyl groups);GO:0005794(Golgi apparatus);GO:0016021(integral component of membrane);GO:0016020(membrane);GO:0016740(transferase activity)	-	[S]Function unknown	VIT_10s0003g04120	4	273-292	14.5272	283	1	0.333333	4	0.99557
vvi-MIR167a-p3	AGGTCATCTTGCAGCTTCAAT	MSTRG.1618.2	-	-	-	-	-	4	624-643	14.5272	634	1	0.333333	4	0.99557
vvi-MIR167a-p3	AGGTCATCTTGCAGCTTCAAT	MSTRG.1618.1	-	-	-	-	-	4	606-625	14.5272	616	1	0.333333	4	0.99557
vvi-MIR167a-p3	AGGTCATCTTGCAGCTTCAAT	VIT_14s0081g00110.t01	-	GO:0043231(intracellular membrane-bounded organelle);GO:0090305(nucleic acid phosphodiester bond hydrolysis);GO:0009451(RNA modification);GO:0004519(endonuclease activity);GO:0003723(RNA binding)	-	[S]Function unknown	VIT_14s0081g00110	4	1027-1046	21.7908	1038	1	0.5	4	0.99557
vvi-miR169d	CAGCCAAGAATGATTTGCCGG	VIT_14s0030g01350.t01	-	GO:0033306(phytol metabolic process);GO:0004144(diacylglycerol O-acyltransferase activity);GO:0010287(plastoglobule);GO:0016747(transferase activity, transferring acyl groups other than amino-acyl groups);GO:0019432(triglyceride biosynthetic process);GO:0009507(chloroplast)	-	[S]Function unknown	LRS1	4	1736-1756	6.22593	1747	1	0.142857	4	0.957629
vvi-miR169d	CAGCCAAGAATGATTTGCCGG	MSTRG.5718.6	-	-	-	-	-	4	1425-1445	6.22593	1436	1	0.142857	4	0.957629
vvi-miR169d	CAGCCAAGAATGATTTGCCGG	MSTRG.5718.5	-	-	-	-	-	4	1440-1460	6.22593	1451	1	0.142857	4	0.957629
vvi-miR169d	CAGCCAAGAATGATTTGCCGG	MSTRG.5718.7	-	-	-	-	-	4	1466-1486	6.22593	1477	1	0.142857	4	0.957629
vvi-miR169d	CAGCCAAGAATGATTTGCCGG	MSTRG.5718.3	-	-	-	-	-	4	1361-1381	6.22593	1372	1	0.142857	4	0.957629
vvi-miR169d	CAGCCAAGAATGATTTGCCGG	MSTRG.5718.1	-	-	-	-	-	4	1361-1381	6.22593	1372	1	0.142857	4	0.957629
vvi-miR169d	CAGCCAAGAATGATTTGCCGG	MSTRG.5718.2	-	-	-	-	-	4	1361-1381	6.22593	1372	1	0.142857	4	0.957629
vvi-miR169e_R-2	TAGCCAAGGATGACTTGCCT	VIT_14s0030g01350.t01	-	GO:0033306(phytol metabolic process);GO:0004144(diacylglycerol O-acyltransferase activity);GO:0010287(plastoglobule);GO:0016747(transferase activity, transferring acyl groups other than amino-acyl groups);GO:0019432(triglyceride biosynthetic process);GO:0009507(chloroplast)	-	[S]Function unknown	LRS1	3.5	1737-1756	6.22593	1747	1	0.142857	4	0.997957
vvi-miR169e_R-2	TAGCCAAGGATGACTTGCCT	MSTRG.5718.6	-	-	-	-	-	3.5	1426-1445	6.22593	1436	1	0.142857	4	0.997957
vvi-miR169e_R-2	TAGCCAAGGATGACTTGCCT	MSTRG.5718.5	-	-	-	-	-	3.5	1441-1460	6.22593	1451	1	0.142857	4	0.997957
vvi-miR169e_R-2	TAGCCAAGGATGACTTGCCT	MSTRG.5718.7	-	-	-	-	-	3.5	1467-1486	6.22593	1477	1	0.142857	4	0.997957
vvi-miR169e_R-2	TAGCCAAGGATGACTTGCCT	MSTRG.5718.3	-	-	-	-	-	3.5	1362-1381	6.22593	1372	1	0.142857	4	0.997957
vvi-miR169e_R-2	TAGCCAAGGATGACTTGCCT	MSTRG.5718.1	-	-	-	-	-	3.5	1362-1381	6.22593	1372	1	0.142857	4	0.997957
vvi-miR169e_R-2	TAGCCAAGGATGACTTGCCT	MSTRG.5718.2	-	-	-	-	-	3.5	1362-1381	6.22593	1372	1	0.142857	4	0.997957
vvi-MIR169j-p3	GGCAGGTTGTCCTTGGCTACC	VIT_06s0004g00450.t01	-	GO:0034219(carbohydrate transmembrane transport);GO:0008643(carbohydrate transport);GO:0051119(sugar transmembrane transporter activity);GO:0006357(regulation of transcription from RNA polymerase II promoter);GO:0001104(RNA polymerase II transcription cofactor activity);GO:0016592(mediator complex);GO:0016021(integral component of membrane)	-	[I]Lipid transport and metabolism	GCT	2.5	5188-5208	21.7908	5199	1	0.5	4	0.724819
vvi-MIR169j-p3	GGCAGGTTGTCCTTGGCTACC	MSTRG.16416.1	-	-	-	-	-	2.5	5680-5700	21.7908	5691	1	0.5	4	0.724819
vvi-MIR169k-p3	GGCAGGTTGTCCTTGGCTACC	VIT_06s0004g00450.t01	-	GO:0034219(carbohydrate transmembrane transport);GO:0008643(carbohydrate transport);GO:0051119(sugar transmembrane transporter activity);GO:0006357(regulation of transcription from RNA polymerase II promoter);GO:0001104(RNA polymerase II transcription cofactor activity);GO:0016592(mediator complex);GO:0016021(integral component of membrane)	-	[I]Lipid transport and metabolism	GCT	2.5	5188-5208	21.7908	5199	1	0.5	4	0.724819
vvi-MIR169k-p3	GGCAGGTTGTCCTTGGCTACC	MSTRG.16416.1	-	-	-	-	-	2.5	5680-5700	21.7908	5691	1	0.5	4	0.724819
vvi-miR169r	TGAGTCAAGGATGACTTGCCG	MSTRG.2723.1	-	-	-	-	-	4	170-190	43.5815	181	1	1	4	0.895448
vvi-MIR169w-p3_2ss13TC18GC	CAAAAATGGTGGCCGGCC	VIT_11s0118g00250.t01	-	GO:0003993(acid phosphatase activity);GO:0016311(dephosphorylation);GO:0046872(metal ion binding);GO:0016787(hydrolase activity);GO:0055062(phosphate ion homeostasis);GO:0005773(vacuole);GO:0005829(cytosol);GO:0009505(plant-type cell wall)	-	[S]Function unknown	VIT_11s0118g00250	4	1211-1227	43.5815	1218	1	1	4	0.999999
vvi-miR169x_R-1	TAGCCAAGGATGACTTGCCT	VIT_14s0030g01350.t01	-	GO:0033306(phytol metabolic process);GO:0004144(diacylglycerol O-acyltransferase activity);GO:0010287(plastoglobule);GO:0016747(transferase activity, transferring acyl groups other than amino-acyl groups);GO:0019432(triglyceride biosynthetic process);GO:0009507(chloroplast)	-	[S]Function unknown	LRS1	3.5	1737-1756	6.22593	1747	1	0.142857	4	0.997957
vvi-miR169x_R-1	TAGCCAAGGATGACTTGCCT	MSTRG.5718.6	-	-	-	-	-	3.5	1426-1445	6.22593	1436	1	0.142857	4	0.997957
vvi-miR169x_R-1	TAGCCAAGGATGACTTGCCT	MSTRG.5718.5	-	-	-	-	-	3.5	1441-1460	6.22593	1451	1	0.142857	4	0.997957
vvi-miR169x_R-1	TAGCCAAGGATGACTTGCCT	MSTRG.5718.7	-	-	-	-	-	3.5	1467-1486	6.22593	1477	1	0.142857	4	0.997957
vvi-miR169x_R-1	TAGCCAAGGATGACTTGCCT	MSTRG.5718.3	-	-	-	-	-	3.5	1362-1381	6.22593	1372	1	0.142857	4	0.997957
vvi-miR169x_R-1	TAGCCAAGGATGACTTGCCT	MSTRG.5718.1	-	-	-	-	-	3.5	1362-1381	6.22593	1372	1	0.142857	4	0.997957
vvi-miR169x_R-1	TAGCCAAGGATGACTTGCCT	MSTRG.5718.2	-	-	-	-	-	3.5	1362-1381	6.22593	1372	1	0.142857	4	0.997957
vvi-MIR171b-p3	TTGAGCCGCGTCAATATCTCC	VIT_15s0048g00270.t01	-	GO:0006355(regulation of transcription, DNA-templated);GO:0003700(transcription factor activity, sequence-specific DNA binding);GO:0005634(nucleus);GO:0043565(sequence-specific DNA binding);GO:0006351(transcription, DNA-templated);GO:0048768(root hair cell tip growth);GO:0051301(cell division)	-	[S]Function unknown	VIT_15s0048g00270	2.5	1577-1597	14.5272	1588	1	0.333333	4	0.979162
vvi-MIR171b-p3	TTGAGCCGCGTCAATATCTCC	MSTRG.7084.2	-	-	-	-	-	2.5	1614-1634	14.5272	1625	1	0.333333	4	0.979162
vvi-MIR171b-p3	TTGAGCCGCGTCAATATCTCC	MSTRG.7084.1	-	-	-	-	-	2.5	1721-1741	14.5272	1732	1	0.333333	4	0.979162
vvi-miR171f	TTGAGCCGCGCCAATATCACT	VIT_15s0048g00270.t01	-	GO:0006355(regulation of transcription, DNA-templated);GO:0003700(transcription factor activity, sequence-specific DNA binding);GO:0005634(nucleus);GO:0043565(sequence-specific DNA binding);GO:0006351(transcription, DNA-templated);GO:0048768(root hair cell tip growth);GO:0051301(cell division)	-	[S]Function unknown	VIT_15s0048g00270	1	1577-1597	14.5272	1588	1	0.333333	4	0.993476
vvi-miR171f	TTGAGCCGCGCCAATATCACT	MSTRG.7084.2	-	-	-	-	-	1	1614-1634	14.5272	1625	1	0.333333	4	0.993476
vvi-miR171f	TTGAGCCGCGCCAATATCACT	MSTRG.7084.1	-	-	-	-	-	1	1721-1741	14.5272	1732	1	0.333333	4	0.993476
vvi-MIR171f-p5	CGATGTTGGTGAGGTTCAATC	VIT_03s0097g00530.t01	molecular chaperone DnaK	GO:0006457(protein folding);GO:0051082(unfolded protein binding);GO:0005524(ATP binding);GO:0000166(nucleotide binding);GO:0009408(response to heat);GO:0009615(response to virus);GO:0009651(response to salt stress);GO:0046686(response to cadmium ion);GO:0005618(cell wall);GO:0005739(mitochondrion);GO:0005774(vacuolar membrane);GO:0009507(chloroplast)	ko03018(RNA degradation)	[O]Posttranslational modification, protein turnover, chaperones	VIT_03s0097g00530	4	1056-1077	43.5815	1068	1	1	4	0.982829
vvi-MIR171f-p5	CGATGTTGGTGAGGTTCAATC	VIT_07s0104g00510.t01	-	GO:0050662(coenzyme binding);GO:0003824(catalytic activity)	-	[S]Function unknown	CSP41A	4	817-837	43.5815	828	1	1	4	0.982829
vvi-miR2950-5p	TTCCATCTCTTGCACACTGGA	VIT_06s0004g00860.t01	-	GO:0031463(Cul3-RING ubiquitin ligase complex);GO:0004842(ubiquitin-protein transferase activity);GO:0016567(protein ubiquitination)	-	[S]Function unknown	VIT_06s0004g00860	3.5	306-326	43.5815	317	1	1	4	0.403174
vvi-miR319b_R-1	TTGGACTGAAGGGAGCTCCC	MSTRG.3080.2	-	-	-	-	-	4	1595-1614	21.7908	1605	1	0.5	4	0.998857
vvi-miR319b_R-1	TTGGACTGAAGGGAGCTCCC	MSTRG.3080.1	-	-	-	-	-	4	1654-1673	21.7908	1664	1	0.5	4	0.998857
vvi-MIR319c-p5	AGAGCTTTCTTCAGTCCACTC	VIT_11s0016g03890.t01	chlorophyll(ide) b reductase	GO:0010304(PSII associated light-harvesting complex II catabolic process);GO:0034256(chlorophyll(ide) b reductase activity);GO:0015996(chlorophyll catabolic process);GO:0055114(oxidation-reduction process);GO:0016021(integral component of membrane);GO:0016020(membrane);GO:0016491(oxidoreductase activity);GO:0009536(plastid)	ko00860(Porphyrin and chlorophyll metabolism)	[S]Function unknown	NYC1	4	630-650	14.5272	641	1	0.333333	4	0.999812
vvi-MIR319c-p5	AGAGCTTTCTTCAGTCCACTC	MSTRG.2266.1	-	-	-	-	-	4	724-744	14.5272	735	1	0.333333	4	0.999812
vvi-MIR319c-p5	AGAGCTTTCTTCAGTCCACTC	MSTRG.2266.2	-	-	-	-	-	4	720-740	14.5272	731	1	0.333333	4	0.999812
vvi-MIR319c-p5	AGAGCTTTCTTCAGTCCACTC	VIT_12s0057g01240.t01	indole-3-glycerol phosphate synthase	GO:0004425(indole-3-glycerol-phosphate synthase activity);GO:0006568(tryptophan metabolic process);GO:0008152(metabolic process);GO:0003824(catalytic activity);GO:0005507(copper ion binding);GO:0005829(cytosol);GO:0009507(chloroplast);GO:0009570(chloroplast stroma)	ko01230(Biosynthesis of amino acids);ko00400(Phenylalanine, tyrosine and tryptophan biosynthesis)	[E]Amino acid transport and metabolism	VIT_12s0057g01240	4	628-648	21.7908	639	1	0.5	4	0.999812
vvi-MIR319c-p5	AGAGCTTTCTTCAGTCCACTC	MSTRG.3518.1	-	-	-	-	-	4	2814-2834	21.7908	2825	1	0.5	4	0.999812
vvi-MIR319f-p5	GAGCTTCCTTCAGTCCACTC	VIT_19s0085g00720.t01	-	GO:0008676(3-deoxy-8-phosphooctulonate synthase activity);GO:0005737(cytoplasm);GO:0009058(biosynthetic process);GO:0008152(metabolic process);GO:0003824(catalytic activity)	-	[M]Cell wall/membrane/envelope biogenesis	VIT_19s0085g00720	4	692-710	43.5815	701	1	1	4	0.999272
vvi-MIR319f-p5	GAGCTTCCTTCAGTCCACTC	VIT_18s0001g01980.t01	-	GO:0031982(vesicle);GO:0006898(receptor-mediated endocytosis)	-	[S]Function unknown	VIT_18s0001g01980	3.5	1684-1702	43.5815	1693	1	1	4	0.643799
vvi-miR319g_R-1	TTGGACTGAAGGGAGCTCCC	MSTRG.3080.2	-	-	-	-	-	4	1595-1614	21.7908	1605	1	0.5	4	0.998857
vvi-miR319g_R-1	TTGGACTGAAGGGAGCTCCC	MSTRG.3080.1	-	-	-	-	-	4	1654-1673	21.7908	1664	1	0.5	4	0.998857
vvi-miR3623-3p_R-1	TGGTGCTTGGACGAATTTGCT	VIT_03s0017g02360.t01	-	GO:0016310(phosphorylation);GO:0006468(protein phosphorylation);GO:0016301(kinase activity);GO:0005524(ATP binding);GO:0004672(protein kinase activity);GO:0006995(cellular response to nitrogen starvation);GO:0009414(response to water deprivation);GO:0009644(response to high light intensity);GO:0009658(chloroplast organization);GO:0010114(response to red light);GO:0050821(protein stabilization);GO…	-	[S]Function unknown	VIT_03s0017g02360	3.5	2170-2189	21.7908	2180	1	0.5	4	0.643799
vvi-miR3623-3p_R-1	TGGTGCTTGGACGAATTTGCT	MSTRG.13922.1	-	-	-	-	-	3.5	2325-2344	21.7908	2335	1	0.5	4	0.643799
vvi-miR3629a-5p	CGCATTTTCTCAGCAGCCAAG	VIT_18s0001g14070.t01	-	GO:0030245(cellulose catabolic process);GO:0005975(carbohydrate metabolic process);GO:0000272(polysaccharide catabolic process);GO:0008810(cellulase activity);GO:0008152(metabolic process);GO:0016798(hydrolase activity, acting on glycosyl bonds);GO:0004553(hydrolase activity, hydrolyzing O-glycosyl compounds);GO:0016787(hydrolase activity);GO:0016021(integral component of membrane);GO:0016020(mem…	-	[S]Function unknown	VIT_18s0001g14070	4	971-991	10.8954	982	1	0.25	4	1
vvi-miR3629a-5p	CGCATTTTCTCAGCAGCCAAG	MSTRG.10350.2	-	-	-	-	-	4	1175-1195	10.8954	1186	1	0.25	4	1
vvi-miR3629a-5p	CGCATTTTCTCAGCAGCCAAG	MSTRG.10350.3	-	-	-	-	-	4	1211-1231	10.8954	1222	1	0.25	4	1
vvi-miR3629a-5p	CGCATTTTCTCAGCAGCCAAG	MSTRG.10350.1	-	-	-	-	-	4	1388-1408	10.8954	1399	1	0.25	4	1
vvi-MIR3629b-p5_2ss6CT20GA	TTTCTTAGCAACCAAACAGAG	VIT_18s0001g02530.t01	-	GO:0005730(nucleolus);GO:0010501(RNA secondary structure unwinding);GO:0004004(ATP-dependent RNA helicase activity);GO:0003676(nucleic acid binding);GO:0005737(cytoplasm);GO:0005524(ATP binding);GO:0016887(ATPase activity);GO:0070180(large ribosomal subunit rRNA binding);GO:0080158(chloroplast ribulose bisphosphate carboxylase complex biogenesis);GO:1901259(chloroplast rRNA processing);GO:0009507…	-	[L]Replication, recombination and repair	RH39	4	1443-1463	43.5815	1454	1	1	4	1
vvi-MIR3629b-p5_2ss6CT20GA	TTTCTTAGCAACCAAACAGAG	MSTRG.14029.1	-	-	-	-	-	2.5	159-179	43.5815	170	1	1	4	1
vvi-MIR3629b-p5_2ss6CT20GA	TTTCTTAGCAACCAAACAGAG	VIT_04s0023g00310.t01	-	GO:0005773(vacuole)	-	[S]Function unknown	VIT_04s0023g00310	3	252-272	14.5272	263	1	0.333333	4	1
vvi-MIR3629b-p5_2ss6CT20GA	TTTCTTAGCAACCAAACAGAG	MSTRG.14660.2	-	-	-	-	-	3	319-339	14.5272	330	1	0.333333	4	1
vvi-MIR3629b-p5_2ss6CT20GA	TTTCTTAGCAACCAAACAGAG	MSTRG.14660.1	-	-	-	-	-	3	340-360	14.5272	351	1	0.333333	4	1
vvi-MIR3629b-p5_2ss6CT20GA	TTTCTTAGCAACCAAACAGAG	VIT_09s0002g04280.t01	-	GO:0008574(ATP-dependent microtubule motor activity, plus-end-directed);GO:0030286(dynein complex);GO:0007017(microtubule-based process);GO:0060271(cilium assembly);GO:0008092(cytoskeletal protein binding);GO:0045505(dynein intermediate chain binding);GO:0051959(dynein light intermediate chain binding);GO:0010970(transport along microtubule);GO:2000582(positive regulation of ATP-dependent microtu…	-	[S]Function unknown	VIT_09s0002g04280	4	500-520	21.7908	511	1	0.5	4	1
vvi-MIR3629c-p3_2ss6TC18CT	TGCCCCCTTTCCTTTTCTTTT	VIT_02s0025g02560.t01	methionine-gamma-lyase	GO:0071266('de novo' L-methionine biosynthetic process);GO:0019346(transsulfuration);GO:0019343(cysteine biosynthetic process via cystathionine);GO:0004123(cystathionine gamma-lyase activity);GO:0003962(cystathionine gamma-synthase activity);GO:0030170(pyridoxal phosphate binding);GO:0005737(cytoplasm);GO:0003824(catalytic activity)	ko00270(Cysteine and methionine metabolism);ko00450(Selenocompound metabolism)	[E]Amino acid transport and metabolism	ATMGL	3.5	87-106	14.5272	97	1	0.333333	4	0.999566
vvi-MIR3629c-p3_2ss6TC18CT	TGCCCCCTTTCCTTTTCTTTT	MSTRG.12425.2	-	-	-	-	-	3.5	178-197	14.5272	188	1	0.333333	4	0.999566
vvi-MIR3629c-p3_2ss6TC18CT	TGCCCCCTTTCCTTTTCTTTT	VIT_19s0027g00080.t01	-	GO:0005871(kinesin complex);GO:0007018(microtubule-based movement);GO:0016887(ATPase activity);GO:0008017(microtubule binding);GO:0003777(microtubule motor activity);GO:0003774(motor activity);GO:0005524(ATP binding);GO:0000166(nucleotide binding)	-	[Z]Cytoskeleton	VIT_19s0027g00080	3.5	3063-3083	21.7908	3074	1	0.5	4	0.999566
vvi-MIR3629c-p3_2ss6TC18CT	TGCCCCCTTTCCTTTTCTTTT	MSTRG.12425.1	-	-	-	-	-	3.5	178-197	14.5272	188	1	0.333333	4	0.999566
vvi-MIR3629c-p3_2ss6TC18CT	TGCCCCCTTTCCTTTTCTTTT	MSTRG.12008.1	-	-	-	-	-	3.5	3371-3391	21.7908	3382	1	0.5	4	0.999566
vvi-MIR3631a-p3_1ss17AT	TTGGATGATGTCAACATGTTACT	VIT_06s0061g01210.t01	-	GO:0003333(amino acid transmembrane transport);GO:0015171(amino acid transmembrane transporter activity);GO:0016021(integral component of membrane);GO:0016020(membrane)	-	[E]Amino acid transport and metabolism	VIT_06s0061g01210	4	952-975	43.5815	965	1	1	4	0.594741
vvi-MIR3631a-p5_2ss14CT20CT	CAATATAATTAAATTGAACTTATT	MSTRG.22049.1	-	-	-	-	-	4	601-624	43.5815	615	1	1	4	0.3634
vvi-miR3631b-3p	TGTTGGATGATGTCAATAAGT	VIT_05s0020g04610.t01	-	GO:0007178(transmembrane receptor protein serine/threonine kinase signaling pathway);GO:0007166(cell surface receptor signaling pathway);GO:0004675(transmembrane receptor protein serine/threonine kinase activity);GO:0006468(protein phosphorylation);GO:0005524(ATP binding);GO:0004672(protein kinase activity);GO:0005886(plasma membrane);GO:0016021(integral component of membrane);GO:0016020(membrane)	-	[T]Signal transduction mechanisms	VIT_05s0020g04610	2.5	2359-2379	43.5815	2370	1	1	4	0.475423
vvi-MIR3631d-p5_2ss16AG20TC	TAAAAGTAACCTATTGATACC	VIT_07s0151g00500.t01	-	GO:0006468(protein phosphorylation);GO:0004871(signal transducer activity);GO:0004672(protein kinase activity);GO:0005622(intracellular);GO:0035556(intracellular signal transduction);GO:0005524(ATP binding)	-	[T]Signal transduction mechanisms	VIT_07s0151g00500	3.5	473-493	21.7908	484	1	0.5	4	0.973027
vvi-MIR3631d-p5_2ss16AG20TC	TAAAAGTAACCTATTGATACC	MSTRG.17543.1	-	-	-	-	-	3.5	375-395	21.7908	386	1	0.5	4	0.973027
vvi-miR3633b-5p_R-1	GGAATGGGTGGCTGGGATCT	VIT_17s0000g04780.t01	-	GO:0016301(kinase activity);GO:0016310(phosphorylation)	-	[S]Function unknown	VIT_17s0000g04780	3.5	118-137	10.8954	128	1	0.25	4	0.954806
vvi-miR3633b-5p_R-1	GGAATGGGTGGCTGGGATCT	MSTRG.8849.3	-	-	-	-	-	3.5	129-148	10.8954	139	1	0.25	4	0.954806
vvi-miR3633b-5p_R-1	GGAATGGGTGGCTGGGATCT	MSTRG.8849.1	-	-	-	-	-	3.5	150-169	10.8954	160	1	0.25	4	0.954806
vvi-miR3633b-5p_R-1	GGAATGGGTGGCTGGGATCT	MSTRG.8849.2	-	-	-	-	-	3.5	143-162	10.8954	153	1	0.25	4	0.954806
vvi-miR3634-3p	TTTCCGACTCGCACTCATGCCGT	VIT_18s0001g02000.t01	-	GO:0003676(nucleic acid binding)	-	-	VIT_18s0001g02000	3.5	944-965	43.5815	957	1	1	4	0.994266
vvi-MIR395f-p5_1ss11CG	GTTCCCCTGAGCACTTCACT	MSTRG.13691.1	-	-	-	-	-	4	544-564	5.44769	554	1	0.125	4	0.999537
vvi-MIR395f-p5_1ss11CG	GTTCCCCTGAGCACTTCACT	MSTRG.13691.2	-	-	-	-	-	4	548-568	5.44769	558	1	0.125	4	0.999537
vvi-MIR395f-p5_1ss11CG	GTTCCCCTGAGCACTTCACT	MSTRG.13691.3	-	-	-	-	-	4	1151-1171	5.44769	1161	1	0.125	4	0.999537
vvi-MIR395f-p5_1ss11CG	GTTCCCCTGAGCACTTCACT	MSTRG.18539.5	-	-	-	-	-	4	482-502	5.44769	492	1	0.125	4	0.999537
vvi-MIR395f-p5_1ss11CG	GTTCCCCTGAGCACTTCACT	MSTRG.18539.6	-	-	-	-	-	4	603-623	5.44769	613	1	0.125	4	0.999537
vvi-MIR395f-p5_1ss11CG	GTTCCCCTGAGCACTTCACT	MSTRG.18539.1	-	-	-	-	-	4	816-836	5.44769	826	1	0.125	4	0.999537
vvi-MIR395f-p5_1ss11CG	GTTCCCCTGAGCACTTCACT	MSTRG.18539.3	-	-	-	-	-	4	808-828	5.44769	818	1	0.125	4	0.999537
vvi-MIR395f-p5_1ss11CG	GTTCCCCTGAGCACTTCACT	MSTRG.18539.4	-	-	-	-	-	4	906-926	5.44769	916	1	0.125	4	0.999537
vvi-MIR395i-p5_1ss11CG	GTTCCCCTGAGCACTTCACT	MSTRG.13691.1	-	-	-	-	-	4	544-564	5.44769	554	1	0.125	4	0.999537
vvi-MIR395i-p5_1ss11CG	GTTCCCCTGAGCACTTCACT	MSTRG.13691.2	-	-	-	-	-	4	548-568	5.44769	558	1	0.125	4	0.999537
vvi-MIR395i-p5_1ss11CG	GTTCCCCTGAGCACTTCACT	MSTRG.13691.3	-	-	-	-	-	4	1151-1171	5.44769	1161	1	0.125	4	0.999537
vvi-MIR395i-p5_1ss11CG	GTTCCCCTGAGCACTTCACT	MSTRG.18539.5	-	-	-	-	-	4	482-502	5.44769	492	1	0.125	4	0.999537
vvi-MIR395i-p5_1ss11CG	GTTCCCCTGAGCACTTCACT	MSTRG.18539.6	-	-	-	-	-	4	603-623	5.44769	613	1	0.125	4	0.999537
vvi-MIR395i-p5_1ss11CG	GTTCCCCTGAGCACTTCACT	MSTRG.18539.1	-	-	-	-	-	4	816-836	5.44769	826	1	0.125	4	0.999537
vvi-MIR395i-p5_1ss11CG	GTTCCCCTGAGCACTTCACT	MSTRG.18539.3	-	-	-	-	-	4	808-828	5.44769	818	1	0.125	4	0.999537
vvi-MIR395i-p5_1ss11CG	GTTCCCCTGAGCACTTCACT	MSTRG.18539.4	-	-	-	-	-	4	906-926	5.44769	916	1	0.125	4	0.999537
vvi-MIR395j-p5_1ss11CG	GTTCCCCTGAGCACTTCACT	MSTRG.13691.1	-	-	-	-	-	4	544-564	5.44769	554	1	0.125	4	0.999537
vvi-MIR395j-p5_1ss11CG	GTTCCCCTGAGCACTTCACT	MSTRG.13691.2	-	-	-	-	-	4	548-568	5.44769	558	1	0.125	4	0.999537
vvi-MIR395j-p5_1ss11CG	GTTCCCCTGAGCACTTCACT	MSTRG.13691.3	-	-	-	-	-	4	1151-1171	5.44769	1161	1	0.125	4	0.999537
vvi-MIR395j-p5_1ss11CG	GTTCCCCTGAGCACTTCACT	MSTRG.18539.5	-	-	-	-	-	4	482-502	5.44769	492	1	0.125	4	0.999537
vvi-MIR395j-p5_1ss11CG	GTTCCCCTGAGCACTTCACT	MSTRG.18539.6	-	-	-	-	-	4	603-623	5.44769	613	1	0.125	4	0.999537
vvi-MIR395j-p5_1ss11CG	GTTCCCCTGAGCACTTCACT	MSTRG.18539.1	-	-	-	-	-	4	816-836	5.44769	826	1	0.125	4	0.999537
vvi-MIR395j-p5_1ss11CG	GTTCCCCTGAGCACTTCACT	MSTRG.18539.3	-	-	-	-	-	4	808-828	5.44769	818	1	0.125	4	0.999537
vvi-MIR395j-p5_1ss11CG	GTTCCCCTGAGCACTTCACT	MSTRG.18539.4	-	-	-	-	-	4	906-926	5.44769	916	1	0.125	4	0.999537
vvi-MIR395l-p5_1ss11CG	GTTCCCCTGAGCACTTCACT	MSTRG.13691.1	-	-	-	-	-	4	544-564	5.44769	554	1	0.125	4	0.999537
vvi-MIR395l-p5_1ss11CG	GTTCCCCTGAGCACTTCACT	MSTRG.13691.2	-	-	-	-	-	4	548-568	5.44769	558	1	0.125	4	0.999537
vvi-MIR395l-p5_1ss11CG	GTTCCCCTGAGCACTTCACT	MSTRG.13691.3	-	-	-	-	-	4	1151-1171	5.44769	1161	1	0.125	4	0.999537
vvi-MIR395l-p5_1ss11CG	GTTCCCCTGAGCACTTCACT	MSTRG.18539.5	-	-	-	-	-	4	482-502	5.44769	492	1	0.125	4	0.999537
vvi-MIR395l-p5_1ss11CG	GTTCCCCTGAGCACTTCACT	MSTRG.18539.6	-	-	-	-	-	4	603-623	5.44769	613	1	0.125	4	0.999537
vvi-MIR395l-p5_1ss11CG	GTTCCCCTGAGCACTTCACT	MSTRG.18539.1	-	-	-	-	-	4	816-836	5.44769	826	1	0.125	4	0.999537
vvi-MIR395l-p5_1ss11CG	GTTCCCCTGAGCACTTCACT	MSTRG.18539.3	-	-	-	-	-	4	808-828	5.44769	818	1	0.125	4	0.999537
vvi-MIR395l-p5_1ss11CG	GTTCCCCTGAGCACTTCACT	MSTRG.18539.4	-	-	-	-	-	4	906-926	5.44769	916	1	0.125	4	0.999537
vvi-miR396a_R-1	TTCCACAGCTTTCTTGAACT	VIT_02s0025g02680.t01	-	GO:0032502(developmental process);GO:0006351(transcription, DNA-templated);GO:0005634(nucleus);GO:0005524(ATP binding);GO:0006355(regulation of transcription, DNA-templated)	-	[K]Transcription	AtGRF8	3	315-335	43.5815	325	1	1	4	0.999835
vvi-miR396a_R-1	TTCCACAGCTTTCTTGAACT	VIT_19s0015g00920.t01	heterogeneous nuclear ribonucleoprotein A1/A3	GO:0003723(RNA binding);GO:0003676(nucleic acid binding)	ko03040(Spliceosome)	[S]Function unknown	VIT_19s0015g00920	3.5	482-501	21.7908	492	1	0.5	4	0.999967
vvi-miR396a_R-1	TTCCACAGCTTTCTTGAACT	MSTRG.11781.1	-	-	-	-	-	3.5	536-555	21.7908	546	1	0.5	4	0.999967
vvi-miR396a_R-1	TTCCACAGCTTTCTTGAACT	VIT_16s0039g01450.t01	-	GO:0032502(developmental process);GO:0006351(transcription, DNA-templated);GO:0005634(nucleus);GO:0005524(ATP binding);GO:0006355(regulation of transcription, DNA-templated)	-	[K]Transcription	VIT_16s0039g01450	3	388-408	43.5815	398	1	1	4	0.999835
vvi-miR396a_R-1	TTCCACAGCTTTCTTGAACT	VIT_16s0098g01080.t01	-	GO:0032502(developmental process);GO:0006351(transcription, DNA-templated);GO:0005634(nucleus);GO:0005524(ATP binding);GO:0006355(regulation of transcription, DNA-templated)	-	[K]Transcription	AtGRF7	3	682-702	43.5815	692	1	1	4	0.999835
vvi-miR396a_R-1	TTCCACAGCTTTCTTGAACT	VIT_06s0009g02520.t01	-	GO:0006260(DNA replication);GO:0006281(DNA repair);GO:0005524(ATP binding);GO:0003677(DNA binding);GO:0003689(DNA clamp loader activity);GO:0005663(DNA replication factor C complex);GO:0000003(reproduction);GO:0000712(resolution of meiotic recombination intermediates);GO:0006974(cellular response to DNA damage stimulus);GO:0009737(response to abscisic acid);GO:0031935(regulation of chromatin sile…	-	[L]Replication, recombination and repair	AtRFC1	3.5	2058-2076	21.7908	2067	1	0.5	4	0.999967
vvi-miR396a_R-1	TTCCACAGCTTTCTTGAACT	MSTRG.17180.1	-	-	-	-	-	3.5	2533-2551	21.7908	2542	1	0.5	4	0.999967
vvi-miR396a_R-1	TTCCACAGCTTTCTTGAACT	MSTRG.3455.7	-	-	-	-	-	4	1480-1500	4.84239	1491	1	0.111111	4	1
vvi-miR396a_R-1	TTCCACAGCTTTCTTGAACT	MSTRG.3455.8	-	-	-	-	-	4	1562-1582	4.84239	1573	1	0.111111	4	1
vvi-miR396a_R-1	TTCCACAGCTTTCTTGAACT	VIT_12s0057g00400.t01	threonyl-tRNA synthetase	GO:0043039(tRNA aminoacylation);GO:0016876(ligase activity, forming aminoacyl-tRNA and related compounds);GO:0009570(chloroplast stroma);GO:0006418(tRNA aminoacylation for protein translation);GO:0004812(aminoacyl-tRNA ligase activity);GO:0004650(polygalacturonase activity);GO:0005739(mitochondrion);GO:0071555(cell wall organization);GO:0008152(metabolic process);GO:0016798(hydrolase activity, ac…	ko00970(Aminoacyl-tRNA biosynthesis)	[J]Translation, ribosomal structure and biogenesis	EMB2761	4	1366-1386	4.84239	1377	1	0.111111	4	1
vvi-miR396a_R-1	TTCCACAGCTTTCTTGAACT	MSTRG.3455.4	-	-	-	-	-	4	1530-1550	4.84239	1541	1	0.111111	4	1
vvi-miR396a_R-1	TTCCACAGCTTTCTTGAACT	MSTRG.3455.12	-	-	-	-	-	4	1503-1523	4.84239	1514	1	0.111111	4	1
vvi-miR396a_R-1	TTCCACAGCTTTCTTGAACT	MSTRG.3455.2	-	-	-	-	-	4	1530-1550	4.84239	1541	1	0.111111	4	1
vvi-miR396a_R-1	TTCCACAGCTTTCTTGAACT	MSTRG.3455.1	-	-	-	-	-	4	1480-1500	4.84239	1491	1	0.111111	4	1
vvi-miR396a_R-1	TTCCACAGCTTTCTTGAACT	MSTRG.3455.3	-	-	-	-	-	4	1512-1532	4.84239	1523	1	0.111111	4	1
vvi-miR396a_R-1	TTCCACAGCTTTCTTGAACT	MSTRG.3455.5	-	-	-	-	-	4	1530-1550	4.84239	1541	1	0.111111	4	1
vvi-miR396b_R+1_1	TTCCACAGCTTTCTTGAACTG	VIT_02s0025g02680.t01	-	GO:0032502(developmental process);GO:0006351(transcription, DNA-templated);GO:0005634(nucleus);GO:0005524(ATP binding);GO:0006355(regulation of transcription, DNA-templated)	-	[K]Transcription	AtGRF8	3	314-335	43.5815	325	1	1	4	0.969312
vvi-miR396b_R+1_1	TTCCACAGCTTTCTTGAACTG	VIT_16s0039g01450.t01	-	GO:0032502(developmental process);GO:0006351(transcription, DNA-templated);GO:0005634(nucleus);GO:0005524(ATP binding);GO:0006355(regulation of transcription, DNA-templated)	-	[K]Transcription	VIT_16s0039g01450	3	387-408	43.5815	398	1	1	4	0.969312
vvi-miR396b_R+1_1	TTCCACAGCTTTCTTGAACTG	VIT_16s0098g01080.t01	-	GO:0032502(developmental process);GO:0006351(transcription, DNA-templated);GO:0005634(nucleus);GO:0005524(ATP binding);GO:0006355(regulation of transcription, DNA-templated)	-	[K]Transcription	AtGRF7	3	681-702	43.5815	692	1	1	4	0.969312
vvi-miR396b_R+1_1	TTCCACAGCTTTCTTGAACTG	VIT_06s0009g02520.t01	-	GO:0006260(DNA replication);GO:0006281(DNA repair);GO:0005524(ATP binding);GO:0003677(DNA binding);GO:0003689(DNA clamp loader activity);GO:0005663(DNA replication factor C complex);GO:0000003(reproduction);GO:0000712(resolution of meiotic recombination intermediates);GO:0006974(cellular response to DNA damage stimulus);GO:0009737(response to abscisic acid);GO:0031935(regulation of chromatin sile…	-	[L]Replication, recombination and repair	AtRFC1	3.5	2057-2076	21.7908	2067	1	0.5	4	0.973027
vvi-miR396b_R+1_1	TTCCACAGCTTTCTTGAACTG	MSTRG.17180.1	-	-	-	-	-	3.5	2532-2551	21.7908	2542	1	0.5	4	0.973027
vvi-miR396b_R+1_1	TTCCACAGCTTTCTTGAACTG	MSTRG.3455.7	-	-	-	-	-	4	1479-1500	4.84239	1491	1	0.111111	4	1
vvi-miR396b_R+1_1	TTCCACAGCTTTCTTGAACTG	MSTRG.3455.8	-	-	-	-	-	4	1561-1582	4.84239	1573	1	0.111111	4	1
vvi-miR396b_R+1_1	TTCCACAGCTTTCTTGAACTG	VIT_12s0057g00400.t01	threonyl-tRNA synthetase	GO:0043039(tRNA aminoacylation);GO:0016876(ligase activity, forming aminoacyl-tRNA and related compounds);GO:0009570(chloroplast stroma);GO:0006418(tRNA aminoacylation for protein translation);GO:0004812(aminoacyl-tRNA ligase activity);GO:0004650(polygalacturonase activity);GO:0005739(mitochondrion);GO:0071555(cell wall organization);GO:0008152(metabolic process);GO:0016798(hydrolase activity, ac…	ko00970(Aminoacyl-tRNA biosynthesis)	[J]Translation, ribosomal structure and biogenesis	EMB2761	4	1365-1386	4.84239	1377	1	0.111111	4	1
vvi-miR396b_R+1_1	TTCCACAGCTTTCTTGAACTG	MSTRG.3455.4	-	-	-	-	-	4	1529-1550	4.84239	1541	1	0.111111	4	1
vvi-miR396b_R+1_1	TTCCACAGCTTTCTTGAACTG	MSTRG.3455.12	-	-	-	-	-	4	1502-1523	4.84239	1514	1	0.111111	4	1
vvi-miR396b_R+1_1	TTCCACAGCTTTCTTGAACTG	MSTRG.3455.2	-	-	-	-	-	4	1529-1550	4.84239	1541	1	0.111111	4	1
vvi-miR396b_R+1_1	TTCCACAGCTTTCTTGAACTG	MSTRG.3455.1	-	-	-	-	-	4	1479-1500	4.84239	1491	1	0.111111	4	1
vvi-miR396b_R+1_1	TTCCACAGCTTTCTTGAACTG	MSTRG.3455.3	-	-	-	-	-	4	1511-1532	4.84239	1523	1	0.111111	4	1
vvi-miR396b_R+1_1	TTCCACAGCTTTCTTGAACTG	MSTRG.3455.5	-	-	-	-	-	4	1529-1550	4.84239	1541	1	0.111111	4	1
vvi-miR396b_R+1_2	TTCCACAGCTTTCTTGAACTT	VIT_19s0015g00920.t01	heterogeneous nuclear ribonucleoprotein A1/A3	GO:0003723(RNA binding);GO:0003676(nucleic acid binding)	ko03040(Spliceosome)	[S]Function unknown	VIT_19s0015g00920	3.5	481-501	21.7908	492	1	0.5	4	0.999967
vvi-miR396b_R+1_2	TTCCACAGCTTTCTTGAACTT	MSTRG.11781.1	-	-	-	-	-	3.5	535-555	21.7908	546	1	0.5	4	0.999967
vvi-miR396b_R+1_2	TTCCACAGCTTTCTTGAACTT	VIT_02s0025g02680.t01	-	GO:0032502(developmental process);GO:0006351(transcription, DNA-templated);GO:0005634(nucleus);GO:0005524(ATP binding);GO:0006355(regulation of transcription, DNA-templated)	-	[K]Transcription	AtGRF8	4	314-335	43.5815	325	1	1	4	0.99998
vvi-miR396b_R+1_2	TTCCACAGCTTTCTTGAACTT	VIT_16s0039g01450.t01	-	GO:0032502(developmental process);GO:0006351(transcription, DNA-templated);GO:0005634(nucleus);GO:0005524(ATP binding);GO:0006355(regulation of transcription, DNA-templated)	-	[K]Transcription	VIT_16s0039g01450	4	387-408	43.5815	398	1	1	4	0.99998
vvi-miR396b_R+1_2	TTCCACAGCTTTCTTGAACTT	VIT_16s0098g01080.t01	-	GO:0032502(developmental process);GO:0006351(transcription, DNA-templated);GO:0005634(nucleus);GO:0005524(ATP binding);GO:0006355(regulation of transcription, DNA-templated)	-	[K]Transcription	AtGRF7	4	681-702	43.5815	692	1	1	4	0.99998
vvi-MIR399a-p5	GTGTGATTCTCCTTTGGCAGA	MSTRG.742.5	-	-	-	-	-	4	940-960	8.7163	951	1	0.2	4	0.594741
vvi-MIR399a-p5	GTGTGATTCTCCTTTGGCAGA	MSTRG.742.3	-	-	-	-	-	4	940-960	8.7163	951	1	0.2	4	0.594741
vvi-MIR399i-p5	GGGCTTCTCTCCTTCTGGCAGG	VIT_05s0049g00740.t01	-	GO:0005199(structural constituent of cell wall)	-	-	VIT_05s0049g00740	4	217-237	43.5815	228	1	1	4	0.999705
vvi-miR408_L-1R+1	TGCACTGCCTCTTCCCTGGCT	VIT_04s0008g01960.t01	-	GO:0006812(cation transport);GO:0019829(cation-transporting ATPase activity);GO:0099132(ATP hydrolysis coupled cation transmembrane transport);GO:0030001(metal ion transport);GO:0046872(metal ion binding);GO:0000166(nucleotide binding);GO:0016787(hydrolase activity);GO:0016021(integral component of membrane);GO:0016020(membrane);GO:0035434(copper ion transmembrane transport)	-	[P]Inorganic ion transport and metabolism	PAA2	3.5	2160-2181	14.5272	2171	1	0.333333	4	0.873121
vvi-miR408_L-1R+1	TGCACTGCCTCTTCCCTGGCT	MSTRG.14082.2	-	-	-	-	-	3.5	2412-2433	14.5272	2423	1	0.333333	4	0.873121
vvi-miR408_L-1R+1	TGCACTGCCTCTTCCCTGGCT	MSTRG.14082.1	-	-	-	-	-	3.5	2499-2520	14.5272	2510	1	0.333333	4	0.873121
vvi-miR408_L-1R+1	TGCACTGCCTCTTCCCTGGCT	VIT_15s0021g01390.t01	-	GO:0009055(electron carrier activity);GO:0046658(anchored component of plasma membrane)	-	[S]Function unknown	VIT_15s0021g01390	3.5	582-602	43.5815	593	1	1	4	0.873121
vvi-miR408_L-1R+1	TGCACTGCCTCTTCCCTGGCT	MSTRG.17266.1	-	-	-	-	-	4	693-712	21.7908	703	1	0.5	4	0.895448
vvi-MIR477a-p3_1ss9AC	GTTGGAAGCCAGTGGGGGACC	VIT_12s0028g01100.t01	-	GO:0055114(oxidation-reduction process);GO:0016491(oxidoreductase activity);GO:0009507(chloroplast);GO:0009535(chloroplast thylakoid membrane);GO:0009941(chloroplast envelope);GO:0010287(plastoglobule)	-	[C]Energy production and conversion	VIT_12s0028g01100	3.5	950-970	43.5815	961	1	1	4	0.643799
vvi-MIR477a-p5	TCCCTCAAAGGCTTCCAATTT	VIT_19s0177g00340.t01	-	GO:0009570(chloroplast stroma);GO:0006886(intracellular protein transport);GO:0080167(response to karrikin);GO:0090391(granum assembly);GO:0009507(chloroplast);GO:0009941(chloroplast envelope)	-	[U]Intracellular trafficking, secretion, and vesicular transport	GDC1	4	414-435	43.5815	426	1	1	4	0.973027
vvi-miR535a	TGACAACGAGAGAGAGCACGC	MSTRG.21994.2	-	-	-	-	-	2	164-184	8.7163	175	1	0.2	4	0.881048
vvi-miR535a	TGACAACGAGAGAGAGCACGC	MSTRG.21994.1	-	-	-	-	-	2	397-417	8.7163	408	1	0.2	4	0.881048
vvi-miR535a	TGACAACGAGAGAGAGCACGC	VIT_00s0358g00010.t01	-	GO:0005544(calcium-dependent phospholipid binding);GO:0005509(calcium ion binding)	-	-	VIT_00s0358g00010	2	164-184	8.7163	175	1	0.2	4	0.881048
vvi-miR535a	TGACAACGAGAGAGAGCACGC	MSTRG.18654.2	-	-	-	-	-	4	295-315	8.7163	306	1	0.2	4	0.999705
vvi-miR535a	TGACAACGAGAGAGAGCACGC	VIT_07s0104g00030.t01	-	GO:0015031(protein transport);GO:0005737(cytoplasm);GO:0016021(integral component of membrane);GO:0016020(membrane);GO:0005634(nucleus)	-	-	VIT_07s0104g00030	4	168-188	8.7163	179	1	0.2	4	0.999705
