# Supplementary material for: Interfamily Grafted Hybrids Vitis vinifera/Schisandra chinensis Resulted in Transcriptomic, Phenotypic, and Metabolic Changes
Source: Plants (Basel). 2024 Jun 17;13(12):1676. doi: 10.3390/plants13121676 (PMC11207768; doi:10.3390/plants13121676)
Supplement: Supplementary file 1 [file plants-13-01676-s001.zip › Table S6.xlsx]

## Sheet: Sheet1
Index	miRNA_name	Predicted targets transcript	Target Transcript Famile	Degradome_Detected	Degradome_Detected(Target Transcript Famile)
380	ath-miR5658_R-3_1ss13AT	671	547	73	53
275	PC-5p-284876_17	134	108	31	12
764	vvi-miR396a_R-1	85	64	27	19
479	stu-MIR530-p5	114	94	26	21
712	vvi-miR169e_R-2	39	26	25	12
722	vvi-miR169x_R-1	39	26	25	12
765	vvi-miR396b_R+1_1	54	37	23	15
439	pgi-miR6138_L-3R-2_1ss19AT	121	98	22	16
547	vvi-MIR156a-p3	94	78	21	15
482	stu-miR156a_R+1	26	18	20	12
693	vvi-miR156f	26	18	20	12
755	vvi-miR3634-3p	22	11	20	9
690	vvi-miR156a_L+1	33	26	19	12
709	vvi-miR169a	29	21	18	10
721	vvi-miR169v	21	13	18	10
737	vvi-miR3624-3p	23	17	18	12
416	mdm-miR156a_L+1R+1	29	21	17	10
673	vvi-MIR399i-p5	21	11	17	12
514	tcc-miR169h_R+1	21	13	16	8
711	vvi-miR169d	16	8	16	8
713	vvi-miR169f	20	12	16	8
766	vvi-miR396b_R+1_2	51	44	16	15
378	ath-miR156a-5p_R+2	29	20	15	8
483	stu-miR156f-5p_L-1R+2	33	24	15	8
691	vvi-miR156b	45	36	15	8
692	vvi-miR156e	49	37	15	8
779	vvi-miR535a	24	16	15	8
494	stu-miR319-3p_R-2_1ss14TA	27	22	14	9
562	vvi-MIR164c-p3_2ss14TA18GT	121	98	14	12
383	bra-miR9563b-5p_L-2R-4_1ss16AC	119	92	12	9
394	csi-miR535_1ss7TA	31	23	12	6
440	ppe-MIR169h-p3_2ss6TA17GC	170	140	12	10
467	rco-miR535_2ss7CA20GA	31	23	12	6
533	tcc-miR397_L+1	29	22	12	5
456	ptc-miR396e-3p	24	17	11	4
509	tcc-miR166b_R+1	15	14	11	10
510	tcc-miR166b_R+2	11	10	11	10
702	vvi-miR166a_R+2_1	11	10	11	10
703	vvi-miR166a_R+2_2	13	12	11	10
201	PC-5p-1154_2732	26	24	10	9
400	gma-miR159a-5p_R-1	47	40	10	8
433	mtr-miR7696a-3p_R-3_1ss2TC	75	60	10	8
491	stu-miR172b-5p_2ss2CT7CT	29	23	10	8
492	stu-miR172c-5p_L+2_1ss9TA	29	23	10	8
760	vvi-miR393a_R+1	14	10	10	8
780	vvi-miR828a	14	14	10	10
407	hbr-miR396a_R-2_1ss1CG	80	69	9	7
425	mes-miR160a_1ss21AG	11	10	9	8
442	ppe-miR1511-3p_L+1R-4	66	60	9	9
449	ptc-miR159d_1ss21TA	42	26	9	4
472	rgl-miR5139_L-1	66	60	9	9
506	tcc-miR160c_R+1_1ss15GA	9	8	9	8
511	tcc-miR166c_R+1	10	9	9	8
529	tcc-miR396c_R+1	36	31	9	8
532	tcc-miR396d_R+1_1ss7GA	35	31	9	8
600	vvi-MIR171b-p3	9	7	9	7
612	vvi-MIR319c-p5	22	21	9	8
617	vvi-MIR3629c-p3_2ss6TC18CT	28	22	9	8
696	vvi-miR160a_R-2	9	8	9	8
697	vvi-miR160c	9	8	9	8
391	cpa-MIR395e-p5	19	9	8	2
405	gma-miR396a-5p_R+2_1ss21GT	15	14	8	7
415	mdm-miR1511_L+1R-4	53	50	8	6
475	sly-miR482e-3p_2ss5TG20AT	12	10	8	6
523	tcc-miR393a_1ss22CT	11	7	8	6
654	vvi-MIR395f-p5_1ss11CG	18	8	8	2
657	vvi-MIR395i-p5_1ss11CG	18	8	8	2
658	vvi-MIR395j-p5_1ss11CG	18	8	8	2
660	vvi-MIR395l-p5_1ss11CG	18	8	8	2
750	vvi-miR3632-3p	12	8	8	4
371	aly-miR391-5p_L-1_1ss15AG	12	7	7	2
432	mtr-miR482-3p_L+1_2ss8TA20GT	11	8	7	5
455	ptc-miR3627b_L-2_1ss21TC	12	7	7	2
476	ssl-miR171b	10	8	7	5
490	stu-miR171b-3p_1ss21TA	9	7	7	5
515	tcc-miR171d_1ss1TC	8	6	7	5
516	tcc-miR171d_1ss9CT	8	6	7	5
518	tcc-miR171d_R+1	11	9	7	5
539	tcc-miR530b_R+1_1ss9CT	10	7	7	4
556	vvi-MIR159c-p5	33	27	7	5
616	vvi-MIR3629b-p5_2ss6CT20GA	220	162	7	6
652	vvi-MIR394a-p3	9	5	7	3
699	vvi-miR164a	18	14	7	6
723	vvi-miR171a	12	10	7	5
724	vvi-miR171f	10	8	7	5
725	vvi-miR171h_1ss12CT	9	7	7	5
731	vvi-miR2950-5p	14	11	7	6
15	PC-3p-1136730_4	7	5	6	4
426	mes-miR828a_L+1	15	15	6	6
466	rco-miR535_1ss21CG	19	15	6	5
571	vvi-MIR167a-p3	18	17	6	5
732	vvi-miR319b_R-1	23	19	6	5
734	vvi-miR319g_R-1	23	19	6	5
736	vvi-miR3623-5p	8	8	6	6
741	vvi-miR3629a-5p	66	48	6	4
757	vvi-miR3635-3p	7	3	6	2
776	vvi-miR408_L-1R+1	11	10	6	5
99	PC-3p-286003_16	111	97	5	3
318	PC-5p-460794_10	5	2	5	2
356	PC-5p-834650_5	13	13	5	5
401	gma-miR164a_R+1_1ss21AC	5	5	5	5
403	gma-miR393a_R+1_1ss13GA	5	4	5	4
414	mdm-MIR858-p5_2ss12GA18TA	107	78	5	5
441	ppe-MIR394b-p3_1ss4CT	17	9	5	2
468	rco-miR535_R+2	6	5	5	4
519	tcc-miR172a_R+1_1ss1GT	16	16	5	5
524	tcc-miR393b_R+1_1ss21CT	8	5	5	4
530	tcc-miR396c_R+2	13	10	5	4
540	tcc-miR535_2ss10TG21CT	21	15	5	4
544	vun-miR172_1ss1AG	11	11	5	5
545	vun-miR172_1ss1AT	16	16	5	5
546	vun-miR172_R+1	12	12	5	5
597	vvi-MIR169w-p3_2ss13TC18GC	48	44	5	5
614	vvi-MIR319f-p5	23	22	5	4
726	vvi-miR172c	45	29	5	5
727	vvi-miR172d_L-2	17	17	5	5
729	vvi-miR2111-5p	10	7	5	2
778	vvi-miR482	9	8	5	4
49	PC-3p-1535940_3	24	16	4	2
128	PC-3p-488945_9	67	59	4	4
170	PC-3p-86754_65	5	3	4	2
280	PC-5p-292464_16	9	9	4	4
376	ath-MIR156j-p5_2ss14CT19TC	152	112	4	4
392	csi-MIR535-p5_1ss6TA	64	50	4	4
406	gma-miR403a_1ss21GT	16	8	4	3
413	mdm-MIR399d-p5_1ss7TG	7	7	4	4
443	ppe-miR169d	27	18	4	4
450	ptc-miR159d_R-1_1ss1CT	36	33	4	4
460	ptc-miR403a_R-1_1ss20CT	17	9	4	3
463	rco-miR169c_1ss21GA	27	18	4	4
499	stu-miR477a-5p_2ss1CA21CG	21	16	4	2
504	tcc-MIR396e-p3	19	19	4	4
528	tcc-miR396c_L-2R+1	67	59	4	4
698	vvi-miR162	15	8	4	3
754	vvi-miR3633b-5p_R-1	17	15	4	2
775	vvi-miR403a	9	6	4	3
11	PC-3p-10914_430	17	15	3	3
33	PC-3p-1339190_3	6	5	3	2
40	PC-3p-1421955_3	11	8	3	2
61	PC-3p-1760359_3	11	9	3	2
171	PC-3p-898216_5	6	5	3	2
313	PC-5p-39943_146	3	2	3	2
381	ath-miR8175_L+2_1ss4AT	3	3	3	3
385	cca-miR396a-3p_L-1R+1_1ss13TC	11	10	3	3
393	csi-miR399c_R+2	4	3	3	2
410	hpe-miR162a_R+2	3	2	3	2
411	lus-miR167b_L+1R-2	25	14	3	2
421	mes-MIR172f-p5	21	16	3	3
427	mtr-miR156h-3p_2ss6TC9TG	14	13	3	3
457	ptc-miR396g-3p_L-1	19	18	3	3
507	tcc-miR162_R+1	4	3	3	2
536	tcc-miR399a_L-1_1ss21GT	12	11	3	3
552	vvi-MIR156g-p3	5	4	3	2
602	vvi-MIR171c-p5	12	11	3	2
763	vvi-miR395a	12	7	3	3
769	vvi-miR399a	4	3	3	2
770	vvi-miR399b	7	6	3	2
772	vvi-miR399e	5	4	3	2
38	PC-3p-13830853_1	24	20	2	2
58	PC-3p-169_19241	4	4	2	2
77	PC-3p-212053_23	16	13	2	2
225	PC-5p-1646393_3	60	41	2	2
286	PC-5p-3150494_2	2	2	2	2
398	gma-MIR5368-p5_2ss16TC18TA	56	47	2	2
417	mdm-miR408a_L-1R+2_1ss21CT	5	5	2	2
429	mtr-miR169e-5p_L+1_1ss22GA	13	8	2	2
430	mtr-miR171e-5p	9	8	2	2
434	nta-miR1446_L+2R-1_1ss19AT	3	3	2	2
435	nta-miR168a_R+2_1ss21CA	2	2	2	2
444	ppe-miR169d_1ss18GA	9	9	2	2
448	ptc-MIR530a-p3_2ss12CA21GA	30	22	2	2
458	ptc-miR403a_L+1	10	7	2	2
459	ptc-miR403a_L+2R-1_1ss22CT	5	4	2	2
478	stu-MIR3627-p5_2ss3GC19TC	17	15	2	2
488	stu-miR166a-5p_L-1R+1	4	4	2	2
497	stu-miR395a_R+1	8	4	2	2
508	tcc-miR164a_L+1	8	7	2	2
513	tcc-miR169a_R+1	4	4	2	2
521	tcc-miR319_L+1	7	6	2	2
537	tcc-miR530b_L+2R-1_1	21	13	2	2
538	tcc-miR530b_L+2R-1_2	15	11	2	2
548	vvi-MIR156b-p3	30	15	2	2
551	vvi-MIR156f-p3	23	15	2	2
555	vvi-MIR159a-p5	14	12	2	2
564	vvi-MIR166a-p5	7	7	2	2
577	vvi-MIR169b-p3	17	15	2	2
583	vvi-MIR169j-p3	10	8	2	2
584	vvi-MIR169k-p3	10	8	2	2
604	vvi-MIR171f-p5	9	8	2	2
611	vvi-MIR319b-p5	8	8	2	2
624	vvi-MIR3631a-p3_1ss21AG	7	6	2	2
649	vvi-MIR3631d-p5_2ss16AG20TC	8	6	2	2
666	vvi-MIR399a-p5	3	2	2	1
695	vvi-miR159c	15	14	2	2
700	vvi-miR164b_L+1R-1_1ss21CT	11	10	2	2
701	vvi-miR166a_L+2	5	5	2	2
708	vvi-miR168	4	4	2	2
715	vvi-miR169l_L+1R-1	24	18	2	2
716	vvi-miR169m_L+1R-1	24	18	2	2
717	vvi-miR169o_L+1R-1	24	18	2	2
720	vvi-miR169t_R+1	2	2	2	2
735	vvi-miR3623-3p_R-1	4	4	2	2
739	vvi-miR3625-5p	5	5	2	2
28	PC-3p-13156974_1	2	2	1	1
69	PC-3p-193254_26	19	13	1	1
71	PC-3p-19961_269	4	4	1	1
87	PC-3p-241699_20	2	2	1	1
90	PC-3p-2443341_2	2	2	1	1
103	PC-3p-3077597_2	3	2	1	1
194	PC-5p-1078672_4	14	13	1	1
215	PC-5p-146112_36	7	6	1	1
223	PC-5p-1590893_3	13	9	1	1
243	PC-5p-180860_28	28	22	1	1
329	PC-5p-53924_108	15	10	1	1
379	ath-miR167d_R+2	1	1	1	1
422	mes-MIR393b-p3	21	14	1	1
428	mtr-miR166e-5p_2ss10GT21GA	4	4	1	1
447	ptc-MIR169p-p5	4	4	1	1
454	ptc-miR172b-5p	20	14	1	1
465	rco-miR395a_L-1R+1	10	6	1	1
487	stu-miR166a-5p_1ss21GA	4	4	1	1
520	tcc-miR172b_L+4R-2	8	8	1	1
525	tcc-miR394a_L+1	2	2	1	1
526	tcc-miR394a_L+2	6	5	1	1
541	tcc-miR827_1ss9CT	6	5	1	1
543	vun-miR164	13	13	1	1
554	vvi-MIR156h-p5	11	11	1	1
605	vvi-MIR171i-p5	10	8	1	1
606	vvi-MIR172a-p3_1ss3TA	14	14	1	1
608	vvi-MIR172b-p3_1ss3TA	14	14	1	1
622	vvi-MIR3631a-p3_1ss17AT	4	4	1	1
642	vvi-MIR3631a-p5_2ss14CT20CT	2	2	1	1
653	vvi-MIR395c-p5	5	4	1	1
656	vvi-MIR395h-p5	5	4	1	1
659	vvi-MIR395k-p5	5	4	1	1
664	vvi-MIR396d-p3	11	7	1	1
669	vvi-MIR399d-p5_1ss20TC	8	7	1	1
677	vvi-MIR477a-p3_1ss9AC	4	4	1	1
678	vvi-MIR477a-p5	14	9	1	1
694	vvi-miR159a_L-1_1ss21CA	22	20	1	1
704	vvi-miR167a_R+1	4	2	1	1
718	vvi-miR169r	8	8	1	1
733	vvi-miR319e	22	20	1	1
740	vvi-miR3629a-3p_L+1R-1	28	25	1	1
748	vvi-miR3631a-5p	6	5	1	1
749	vvi-miR3631b-3p	9	8	1	1
751	vvi-miR3633a-3p	1	1	1	1
761	vvi-miR394a_R-2	18	13	1	1
762	vvi-miR394b	18	13	1	1
768	vvi-miR398b	1	1	1	1
773	vvi-miR399g	5	4	1	1
774	vvi-miR399i	3	3	1	1
1	PC-3p-1002130_4	8	5	0	0
2	PC-3p-101408_55	1	1	0	0
3	PC-3p-1016901_4	1	1	0	0
4	PC-3p-1031656_4	3	3	0	0
5	PC-3p-1041075_4	18	18	0	0
6	PC-3p-1056864_4	5	5	0	0
7	PC-3p-1058716_4	5	5	0	0
8	PC-3p-1078292_4	1	1	0	0
9	PC-3p-1082527_4	2	2	0	0
10	PC-3p-1085148_4	5	5	0	0
12	PC-3p-1098983_4	2	2	0	0
13	PC-3p-110530_50	11	10	0	0
14	PC-3p-1119074_4	4	2	0	0
16	PC-3p-1149081_4	5	5	0	0
17	PC-3p-11830_405	7	7	0	0
18	PC-3p-11831_405	1	1	0	0
19	PC-3p-11888666_1	1	1	0	0
20	PC-3p-11922740_1	1	1	0	0
21	PC-3p-12083123_1	1	1	0	0
22	PC-3p-1209934_4	8	5	0	0
23	PC-3p-1230330_3	1	1	0	0
24	PC-3p-12515942_1	1	1	0	0
25	PC-3p-1265801_3	1	1	0	0
26	PC-3p-126815_43	7	6	0	0
27	PC-3p-12968463_1	2	2	0	0
29	PC-3p-13232043_1	1	1	0	0
30	PC-3p-13293965_1	4	4	0	0
31	PC-3p-1330135_3	1	1	0	0
32	PC-3p-1333977_3	2	2	0	0
34	PC-3p-133963_40	1	1	0	0
35	PC-3p-13577129_1	1	1	0	0
36	PC-3p-13665456_1	1	1	0	0
37	PC-3p-1376380_3	3	3	0	0
39	PC-3p-14112336_1	13	8	0	0
41	PC-3p-14634833_1	4	2	0	0
42	PC-3p-146350_36	1	1	0	0
43	PC-3p-146499_36	3	3	0	0
44	PC-3p-14755157_1	1	1	0	0
45	PC-3p-1482465_3	4	2	0	0
46	PC-3p-15082336_1	1	1	0	0
47	PC-3p-1510907_3	1	1	0	0
48	PC-3p-15226960_1	1	1	0	0
50	PC-3p-158164_33	1	1	0	0
51	PC-3p-1593657_3	7	6	0	0
52	PC-3p-159525_33	1	1	0	0
53	PC-3p-160709_32	2	2	0	0
54	PC-3p-1609200_3	8	8	0	0
55	PC-3p-162916_32	9	9	0	0
56	PC-3p-1674006_3	3	3	0	0
57	PC-3p-1687097_3	2	2	0	0
59	PC-3p-1729110_3	2	2	0	0
60	PC-3p-1746394_3	5	5	0	0
62	PC-3p-1797241_3	14	11	0	0
63	PC-3p-180351_28	3	2	0	0
64	PC-3p-1807506_3	5	4	0	0
65	PC-3p-1812744_3	6	6	0	0
66	PC-3p-183494_28	1	1	0	0
67	PC-3p-1866479_2	4	3	0	0
68	PC-3p-19252_277	2	2	0	0
70	PC-3p-1949113_2	4	4	0	0
72	PC-3p-2005166_2	2	1	0	0
73	PC-3p-201983_25	1	1	0	0
74	PC-3p-2022799_2	9	5	0	0
75	PC-3p-205567_24	2	2	0	0
76	PC-3p-2079047_2	2	2	0	0
78	PC-3p-2173677_2	1	1	0	0
79	PC-3p-2220565_2	7	5	0	0
80	PC-3p-2268106_2	2	2	0	0
81	PC-3p-2271275_2	2	2	0	0
82	PC-3p-229325_21	2	2	0	0
83	PC-3p-234858_21	6	5	0	0
84	PC-3p-2351334_2	1	1	0	0
85	PC-3p-2360242_2	1	1	0	0
86	PC-3p-239965_20	1	1	0	0
88	PC-3p-2428870_2	3	2	0	0
89	PC-3p-2436117_2	7	5	0	0
91	PC-3p-2470974_2	9	7	0	0
92	PC-3p-247481_19	1	1	0	0
93	PC-3p-2565696_2	1	1	0	0
94	PC-3p-262222_18	1	1	0	0
95	PC-3p-2651947_2	1	1	0	0
96	PC-3p-2669153_2	1	1	0	0
97	PC-3p-2781393_2	6	5	0	0
98	PC-3p-2799630_2	1	1	0	0
100	PC-3p-290836_16	2	2	0	0
101	PC-3p-2930846_2	2	2	0	0
102	PC-3p-2954366_2	4	3	0	0
104	PC-3p-308033_15	2	2	0	0
105	PC-3p-3083228_2	1	1	0	0
106	PC-3p-3130645_2	1	1	0	0
107	PC-3p-3139442_2	3	3	0	0
108	PC-3p-3227821_2	5	3	0	0
109	PC-3p-3236077_2	2	2	0	0
110	PC-3p-3242140_2	12	9	0	0
111	PC-3p-332021_14	5	5	0	0
112	PC-3p-3323076_2	5	4	0	0
113	PC-3p-3354060_2	2	2	0	0
114	PC-3p-3384855_2	3	3	0	0
115	PC-3p-3418474_2	2	2	0	0
116	PC-3p-3511219_2	1	1	0	0
117	PC-3p-3541890_2	1	1	0	0
118	PC-3p-3559946_2	4	4	0	0
119	PC-3p-3574244_2	12	7	0	0
120	PC-3p-3629297_2	3	3	0	0
121	PC-3p-36346_159	1	1	0	0
122	PC-3p-370784_12	1	1	0	0
123	PC-3p-3747238_2	2	2	0	0
124	PC-3p-4127360_1	5	4	0	0
125	PC-3p-463642_9	9	6	0	0
126	PC-3p-47295_124	2	2	0	0
127	PC-3p-48407_121	4	3	0	0
129	PC-3p-49361_118	5	3	0	0
130	PC-3p-496894_9	2	2	0	0
131	PC-3p-502492_9	2	2	0	0
132	PC-3p-512310_8	1	1	0	0
133	PC-3p-532357_8	2	2	0	0
134	PC-3p-5414359_1	3	2	0	0
135	PC-3p-545428_8	2	2	0	0
136	PC-3p-547502_8	1	1	0	0
137	PC-3p-5531950_1	2	2	0	0
138	PC-3p-555924_8	1	1	0	0
139	PC-3p-559337_8	3	3	0	0
140	PC-3p-559790_8	15	11	0	0
141	PC-3p-575943_7	2	2	0	0
142	PC-3p-57726_101	15	7	0	0
143	PC-3p-590865_7	19	17	0	0
144	PC-3p-6101973_1	1	1	0	0
145	PC-3p-6224852_1	1	1	0	0
146	PC-3p-6591546_1	1	1	0	0
147	PC-3p-682849_6	1	1	0	0
148	PC-3p-683780_6	1	1	0	0
149	PC-3p-70142_82	1	1	0	0
150	PC-3p-706293_6	2	2	0	0
151	PC-3p-7139028_1	2	2	0	0
152	PC-3p-7170682_1	1	1	0	0
153	PC-3p-7195739_1	2	2	0	0
154	PC-3p-7199284_1	4	4	0	0
155	PC-3p-734319_6	9	8	0	0
156	PC-3p-7580253_1	12	11	0	0
157	PC-3p-76913_74	3	3	0	0
158	PC-3p-774675_5	9	9	0	0
159	PC-3p-780645_5	8	8	0	0
160	PC-3p-787456_5	1	1	0	0
161	PC-3p-807144_5	2	2	0	0
162	PC-3p-807391_5	9	5	0	0
163	PC-3p-816845_5	5	4	0	0
164	PC-3p-826198_5	1	1	0	0
165	PC-3p-844129_5	1	1	0	0
166	PC-3p-846109_5	1	1	0	0
167	PC-3p-852415_5	4	4	0	0
168	PC-3p-860573_5	2	2	0	0
169	PC-3p-867305_5	2	2	0	0
172	PC-3p-89949_63	5	5	0	0
173	PC-3p-900417_5	2	2	0	0
174	PC-3p-9249932_1	2	1	0	0
175	PC-3p-94316_59	3	3	0	0
176	PC-3p-94658_59	1	1	0	0
177	PC-3p-9562187_1	1	1	0	0
178	PC-3p-956585_4	2	2	0	0
179	PC-3p-962418_4	8	6	0	0
180	PC-3p-967537_4	5	4	0	0
181	PC-3p-9815784_1	1	1	0	0
182	PC-3p-9866470_1	4	3	0	0
183	PC-3p-99363_56	2	2	0	0
184	PC-3p-9947880_1	1	1	0	0
185	PC-5p-10126746_1	3	2	0	0
186	PC-5p-1016055_4	1	1	0	0
187	PC-5p-10193123_1	1	1	0	0
188	PC-5p-1027414_4	9	3	0	0
189	PC-5p-1031065_4	3	2	0	0
190	PC-5p-1045218_4	4	3	0	0
191	PC-5p-10517046_1	1	1	0	0
192	PC-5p-10751956_1	12	9	0	0
193	PC-5p-1077965_4	4	4	0	0
195	PC-5p-1095008_4	3	3	0	0
196	PC-5p-111554_49	4	2	0	0
197	PC-5p-1118897_4	2	2	0	0
198	PC-5p-1141829_4	3	1	0	0
199	PC-5p-1146784_4	11	8	0	0
200	PC-5p-1147901_4	1	1	0	0
202	PC-5p-11660851_1	4	3	0	0
203	PC-5p-1177051_4	7	7	0	0
204	PC-5p-1188790_4	1	1	0	0
205	PC-5p-1201119_4	2	2	0	0
206	PC-5p-1207_2622	1	1	0	0
207	PC-5p-122918_44	1	1	0	0
208	PC-5p-13155295_1	3	3	0	0
209	PC-5p-1326792_3	1	1	0	0
210	PC-5p-1339343_3	1	1	0	0
211	PC-5p-1349145_3	1	1	0	0
212	PC-5p-1355402_3	15	9	0	0
213	PC-5p-1418994_3	6	4	0	0
214	PC-5p-1448471_3	1	1	0	0
216	PC-5p-1464552_3	4	4	0	0
217	PC-5p-14723133_1	3	2	0	0
218	PC-5p-147418_36	2	2	0	0
219	PC-5p-147654_36	6	4	0	0
220	PC-5p-1501287_3	2	2	0	0
221	PC-5p-1553914_3	7	4	0	0
222	PC-5p-1568601_3	1	1	0	0
224	PC-5p-1644287_3	4	4	0	0
226	PC-5p-1651588_3	7	4	0	0
227	PC-5p-165639_31	3	3	0	0
228	PC-5p-1658504_3	1	1	0	0
229	PC-5p-1678030_3	1	1	0	0
230	PC-5p-169822_30	6	4	0	0
231	PC-5p-169932_30	5	5	0	0
232	PC-5p-1701462_3	2	2	0	0
233	PC-5p-1716763_3	2	2	0	0
234	PC-5p-1729423_3	2	2	0	0
235	PC-5p-1738250_3	7	5	0	0
236	PC-5p-1745496_3	5	4	0	0
237	PC-5p-1753388_3	1	1	0	0
238	PC-5p-176133_29	2	2	0	0
239	PC-5p-1763413_3	1	1	0	0
240	PC-5p-1773748_3	2	2	0	0
241	PC-5p-1779278_3	4	4	0	0
242	PC-5p-1805428_3	2	2	0	0
244	PC-5p-1917440_2	1	1	0	0
245	PC-5p-1921408_2	1	1	0	0
246	PC-5p-1970059_2	1	1	0	0
247	PC-5p-1972719_2	3	3	0	0
248	PC-5p-2001894_2	1	1	0	0
249	PC-5p-2008500_2	3	3	0	0
250	PC-5p-2012709_2	1	1	0	0
251	PC-5p-2015647_2	2	2	0	0
252	PC-5p-2036257_2	1	1	0	0
253	PC-5p-2043796_2	1	1	0	0
254	PC-5p-208428_24	4	4	0	0
255	PC-5p-2135503_2	1	1	0	0
256	PC-5p-21481_252	1	1	0	0
257	PC-5p-2189223_2	3	3	0	0
258	PC-5p-222078_22	3	3	0	0
259	PC-5p-2241457_2	2	2	0	0
260	PC-5p-2351515_2	2	1	0	0
261	PC-5p-235458_21	4	4	0	0
262	PC-5p-2363698_2	6	5	0	0
263	PC-5p-236680_21	2	2	0	0
264	PC-5p-2372745_2	2	2	0	0
265	PC-5p-24745_224	6	4	0	0
266	PC-5p-2514474_2	3	2	0	0
267	PC-5p-2561500_2	1	1	0	0
268	PC-5p-25617_218	1	1	0	0
269	PC-5p-2603595_2	12	9	0	0
270	PC-5p-26553_211	1	1	0	0
271	PC-5p-274301_17	4	2	0	0
272	PC-5p-2767966_2	8	8	0	0
273	PC-5p-2775636_2	4	3	0	0
274	PC-5p-278902_17	10	8	0	0
276	PC-5p-2855486_2	7	6	0	0
277	PC-5p-2869657_2	1	1	0	0
278	PC-5p-2871301_2	2	2	0	0
279	PC-5p-2905396_2	4	4	0	0
281	PC-5p-2935627_2	1	1	0	0
282	PC-5p-2957678_2	7	5	0	0
283	PC-5p-2969731_2	13	9	0	0
284	PC-5p-304709_15	1	1	0	0
285	PC-5p-311191_15	2	2	0	0
287	PC-5p-3187498_2	2	2	0	0
288	PC-5p-3240819_2	13	11	0	0
289	PC-5p-3262_1082	70	61	0	0
290	PC-5p-3297816_2	8	5	0	0
291	PC-5p-3301688_2	2	2	0	0
292	PC-5p-3317082_2	5	4	0	0
293	PC-5p-3331525_2	2	2	0	0
294	PC-5p-333575_14	8	6	0	0
295	PC-5p-3367369_2	4	3	0	0
296	PC-5p-33831_170	1	1	0	0
297	PC-5p-3383368_2	3	2	0	0
298	PC-5p-3389303_2	1	1	0	0
299	PC-5p-3392263_2	7	4	0	0
300	PC-5p-3442108_2	2	2	0	0
301	PC-5p-3487621_2	1	1	0	0
302	PC-5p-3491725_2	7	6	0	0
303	PC-5p-358339_13	9	7	0	0
304	PC-5p-3602720_2	3	3	0	0
305	PC-5p-3611914_2	7	5	0	0
306	PC-5p-364536_12	3	2	0	0
307	PC-5p-3680964_2	9	6	0	0
308	PC-5p-3723426_2	8	7	0	0
309	PC-5p-37307_155	1	1	0	0
310	PC-5p-3772413_2	9	6	0	0
311	PC-5p-3827389_2	1	1	0	0
312	PC-5p-3834346_2	8	7	0	0
314	PC-5p-4010078_1	10	7	0	0
315	PC-5p-4122492_1	1	1	0	0
316	PC-5p-416649_11	10	7	0	0
317	PC-5p-422780_10	1	1	0	0
319	PC-5p-4631038_1	2	2	0	0
320	PC-5p-478712_9	5	4	0	0
321	PC-5p-478806_9	15	12	0	0
322	PC-5p-482958_9	3	3	0	0
323	PC-5p-496926_9	1	1	0	0
324	PC-5p-504497_9	1	1	0	0
325	PC-5p-5062872_1	1	1	0	0
326	PC-5p-507286_9	1	1	0	0
327	PC-5p-532839_8	2	2	0	0
328	PC-5p-533117_8	7	6	0	0
330	PC-5p-5465777_1	3	3	0	0
331	PC-5p-55698_105	4	3	0	0
332	PC-5p-563054_8	1	1	0	0
333	PC-5p-573139_7	10	8	0	0
334	PC-5p-591598_7	2	2	0	0
335	PC-5p-599480_7	1	1	0	0
336	PC-5p-601660_7	2	2	0	0
337	PC-5p-60829_96	1	1	0	0
338	PC-5p-6323875_1	7	6	0	0
339	PC-5p-64447_90	4	3	0	0
340	PC-5p-662110_6	4	4	0	0
341	PC-5p-6695_620	3	2	0	0
342	PC-5p-6696221_1	8	6	0	0
343	PC-5p-67939_85	1	1	0	0
344	PC-5p-6823763_1	2	2	0	0
345	PC-5p-68288_85	5	3	0	0
346	PC-5p-72217_80	1	1	0	0
347	PC-5p-724972_6	1	1	0	0
348	PC-5p-7433680_1	9	7	0	0
349	PC-5p-7443398_1	3	3	0	0
350	PC-5p-7609020_1	8	7	0	0
351	PC-5p-7659116_1	8	7	0	0
352	PC-5p-8003011_1	1	1	0	0
353	PC-5p-803792_5	5	4	0	0
354	PC-5p-8315165_1	1	1	0	0
355	PC-5p-833174_5	6	2	0	0
357	PC-5p-845326_5	1	1	0	0
358	PC-5p-846850_5	5	4	0	0
359	PC-5p-850536_5	1	1	0	0
360	PC-5p-8573512_1	5	4	0	0
361	PC-5p-8711303_1	3	3	0	0
362	PC-5p-895206_5	1	1	0	0
363	PC-5p-91551_62	1	1	0	0
364	PC-5p-9186457_1	5	5	0	0
365	PC-5p-953896_4	4	3	0	0
366	PC-5p-9608033_1	8	5	0	0
367	PC-5p-971351_4	1	1	0	0
368	PC-5p-9974490_1	2	2	0	0
369	aau-miR168_L-3R-1_1ss22AT	7	5	0	0
370	aly-miR172a-3p_R+3	2	2	0	0
372	aly-miR408-3p_L-1R+4	1	1	0	0
373	amg-miR2086_L+4R-1_1ss23GC	6	4	0	0
374	aqc-MIR160b-p3_1ss6CT	6	3	0	0
375	aqc-miR477a_L+1R+1	8	5	0	0
377	ath-MIR169g-p5_2ss15CA18GC	11	11	0	0
382	bra-miR171a_R+2_1ss20CT	1	1	0	0
384	cca-miR156c_L+4	1	1	0	0
386	cca-miR396a-5p_R+3	2	2	0	0
387	cme-miR399f_R+2_1ss12AG	4	4	0	0
388	cme-miR477a_L+1R-1_1	9	6	0	0
389	cme-miR477a_L+1R-1_2	15	13	0	0
390	cme-miR477a_R-1	16	11	0	0
395	gma-MIR169e-p5_2ss12GT20AG	2	2	0	0
396	gma-MIR5368-p3_1ss16CT	10	9	0	0
397	gma-MIR5368-p3_2ss6AC17AT	2	2	0	0
399	gma-MIR5368-p5_2ss1TC21TC	5	4	0	0
402	gma-miR171j-5p_1ss9TC	3	3	0	0
404	gma-miR396a-3p_L+1_1ss21GA	8	5	0	0
408	hbr-miR6171_L-1R+1_1ss18CA	14	13	0	0
409	hbr-miR6483_L-1_1ss17AG	13	8	0	0
412	mdm-MIR172d-p5_1ss10CG	16	14	0	0
418	mdm-miR535a_L+2	3	2	0	0
419	mes-MIR167f-p3_2ss2CT18TA	4	4	0	0
420	mes-MIR172c-p5_2ss16CT17TC	19	15	0	0
423	mes-MIR394b-p3_1ss12TA	2	2	0	0
424	mes-MIR828b-p3_1ss7TG	11	11	0	0
431	mtr-miR171g_R+2_1ss10TC	1	1	0	0
436	nta-miR397_L+1_1ss20GT	18	17	0	0
437	peu-MIR2916-p3	4	1	0	0
438	peu-MIR2916-p5_1ss5AG	5	2	0	0
445	ppe-miR477-5p_1ss13AG	8	5	0	0
446	ptc-MIR162b-p5	13	10	0	0
451	ptc-miR160e-3p_1ss15GA	1	1	0	0
452	ptc-miR167f-3p	12	8	0	0
453	ptc-miR167f-3p_L-2R+2	10	8	0	0
461	ptc-miR6470_L+3_1ss23AT	1	1	0	0
462	pvu-MIR166a-p3	2	2	0	0
464	rco-miR169c_L+1	6	6	0	0
469	rgl-MIR164-p3	15	13	0	0
470	rgl-MIR5141-p3_1ss18TG	5	4	0	0
471	rgl-MIR5141-p5_1ss13AG	2	2	0	0
473	sly-miR168a-3p_R+1_1ss3TC	7	6	0	0
474	sly-miR168b-3p_R+2	3	2	0	0
477	ssl-miR399_L+2_2ss15AT22GC	3	2	0	0
480	stu-MIR8005a-p3_1ss5GA	11	7	0	0
481	stu-MIR8005a-p5_1ss19GT	9	8	0	0
484	stu-miR156g-3p_2ss4TC20CT	9	7	0	0
485	stu-miR160a-3p_1ss16AT	5	4	0	0
486	stu-miR162a-5p_R+3_1ss4GT	8	2	0	0
489	stu-miR166d-5p_2ss1AG8CT	7	3	0	0
493	stu-miR172d-5p_R+1	19	16	0	0
495	stu-miR390-3p_2ss12TC20TC	3	2	0	0
496	stu-miR395a_L+1	11	6	0	0
498	stu-miR396-3p_L-1R+1_1ss3CT	8	7	0	0
500	stu-miR8002-5p_R-3_1ss11TG	6	4	0	0
501	stu-miR827-5p_2ss8AC19TG	9	7	0	0
502	tcc-MIR169a-p3_1ss12TC	1	1	0	0
503	tcc-MIR171e-p5	2	2	0	0
505	tcc-MIR397-p3_1ss19GC	5	5	0	0
512	tcc-miR167a_R+1	3	1	0	0
517	tcc-miR171d_L+4	1	1	0	0
522	tcc-miR390a_R+1_1ss19GA	8	8	0	0
527	tcc-miR396a_R+2_1ss21GT	6	6	0	0
531	tcc-miR396d_L+2R-2	21	19	0	0
534	tcc-miR398a_1ss15GA	1	1	0	0
535	tcc-miR399a_1ss21GT	3	3	0	0
542	vun-MIR164-p3	3	3	0	0
549	vvi-MIR156d-p3	3	3	0	0
550	vvi-MIR156e-p3	1	1	0	0
553	vvi-MIR156h-p3	7	5	0	0
557	vvi-MIR160a-p3	5	4	0	0
558	vvi-MIR160c-p3	1	1	0	0
559	vvi-MIR162-p5	8	2	0	0
560	vvi-MIR164a-p3	6	5	0	0
561	vvi-MIR164b-p3	2	2	0	0
563	vvi-MIR164d-p3	6	5	0	0
565	vvi-MIR166b-p5	4	3	0	0
566	vvi-MIR166c-p5	1	1	0	0
567	vvi-MIR166d-p5	26	10	0	0
568	vvi-MIR166e-p5	1	1	0	0
569	vvi-MIR166f-p5	4	3	0	0
570	vvi-MIR166h-p5	9	5	0	0
572	vvi-MIR167b-p3	12	8	0	0
573	vvi-MIR167c-p3	8	7	0	0
574	vvi-MIR167d-p3	2	1	0	0
575	vvi-MIR168-p3	8	7	0	0
576	vvi-MIR169a-p3	16	16	0	0
578	vvi-MIR169c-p3	16	16	0	0
579	vvi-MIR169d-p3	16	16	0	0
580	vvi-MIR169g-p3	16	16	0	0
581	vvi-MIR169h-p3_1ss4AC	4	4	0	0
582	vvi-MIR169i-p3	10	2	0	0
585	vvi-MIR169l-p3	3	3	0	0
586	vvi-MIR169m-p3	11	7	0	0
587	vvi-MIR169n-p3	7	5	0	0
588	vvi-MIR169n-p5	17	12	0	0
589	vvi-MIR169p-p3	11	7	0	0
590	vvi-MIR169q-p3	2	2	0	0
591	vvi-MIR169q-p5	17	12	0	0
592	vvi-MIR169r-p3	5	5	0	0
593	vvi-MIR169s-p3	4	4	0	0
594	vvi-MIR169t-p3	5	5	0	0
595	vvi-MIR169u-p3	1	1	0	0
596	vvi-MIR169v-p3	3	1	0	0
598	vvi-MIR169y-p3	3	3	0	0
599	vvi-MIR171a-p5	7	7	0	0
601	vvi-MIR171b-p5	2	2	0	0
603	vvi-MIR171d-p5	4	4	0	0
607	vvi-MIR172a-p5	17	8	0	0
609	vvi-MIR172b-p5_2ss10CG18TA	4	4	0	0
610	vvi-MIR172d-p5_1ss11CG	9	9	0	0
613	vvi-MIR319e-p5	2	2	0	0
615	vvi-MIR319g-p5_1ss10TA	15	10	0	0
618	vvi-MIR3631a-p3_1	3	3	0	0
619	vvi-MIR3631a-p3_1ss11CT_1	2	2	0	0
620	vvi-MIR3631a-p3_1ss11CT_2	3	3	0	0
621	vvi-MIR3631a-p3_1ss15AT	2	2	0	0
623	vvi-MIR3631a-p3_1ss1AG	3	3	0	0
625	vvi-MIR3631a-p3_1ss21AT	3	3	0	0
626	vvi-MIR3631a-p3_1ss22AG	5	4	0	0
627	vvi-MIR3631a-p3_1ss22GA	4	4	0	0
628	vvi-MIR3631a-p3_1ss23AG	2	2	0	0
629	vvi-MIR3631a-p3_1ss23GA	4	4	0	0
630	vvi-MIR3631a-p3_1ss6TC	3	3	0	0
631	vvi-MIR3631a-p3_2	6	6	0	0
632	vvi-MIR3631a-p3_2ss11AG22AG	1	1	0	0
633	vvi-MIR3631a-p3_2ss11AT22AG	1	1	0	0
634	vvi-MIR3631a-p3_2ss13AG23AG	2	2	0	0
635	vvi-MIR3631a-p3_2ss13CT18AT	3	3	0	0
636	vvi-MIR3631a-p3_2ss16AT17GA	2	2	0	0
637	vvi-MIR3631a-p3_2ss1GA22AG	4	3	0	0
638	vvi-MIR3631a-p3_2ss5AT19GA	2	2	0	0
639	vvi-MIR3631a-p3_2ss6TC21AG	1	1	0	0
640	vvi-MIR3631a-p3_2ss8AT19AG	1	1	0	0
641	vvi-MIR3631a-p3_2ss8AT22GA	1	1	0	0
643	vvi-MIR3631a-p5_2ss16CT21GA	1	1	0	0
644	vvi-MIR3631a-p5_2ss19GA21CT	21	18	0	0
645	vvi-MIR3631a-p5_2ss4AG19GA	4	4	0	0
646	vvi-MIR3631a-p5_2ss8AT22GA	1	1	0	0
647	vvi-MIR3631c-p3_2ss6TC18TC	1	1	0	0
648	vvi-MIR3631d-p5	1	1	0	0
650	vvi-MIR3637-p3	1	1	0	0
651	vvi-MIR393b-p3	7	5	0	0
655	vvi-MIR395g-p5	4	4	0	0
661	vvi-MIR395n-p3	8	6	0	0
662	vvi-MIR396a-p3	12	9	0	0
663	vvi-MIR396b-p3	12	9	0	0
665	vvi-MIR398c-p5	1	1	0	0
667	vvi-MIR399b-p5	1	1	0	0
668	vvi-MIR399c-p5_1ss18TC	7	6	0	0
670	vvi-MIR399e-p5	9	4	0	0
671	vvi-MIR399g-p5	3	2	0	0
672	vvi-MIR399h-p5	8	6	0	0
674	vvi-MIR403b-p5	4	4	0	0
675	vvi-MIR403f-p5	4	2	0	0
676	vvi-MIR408-p5	3	3	0	0
679	vvi-MIR479-p3	1	1	0	0
680	vvi-MIR482-p5	13	11	0	0
681	vvi-MIR535a-p3	7	6	0	0
682	vvi-MIR535c-p3	2	2	0	0
683	vvi-MIR828a-p3	7	6	0	0
684	vvi-MIR845a-p3_2ss3AT21TA	9	9	0	0
685	vvi-MIR845b-p3_2ss3AT21TA	9	9	0	0
686	vvi-MIR845b-p5_1ss18AG	1	1	0	0
687	vvi-MIR845d-p3_2ss16TA18GA	21	12	0	0
688	vvi-MIR845e-p3_2ss16TA18GA	21	12	0	0
689	vvi-MIR845e-p5	3	3	0	0
705	vvi-miR167b	8	5	0	0
706	vvi-miR167b_R+1	5	3	0	0
707	vvi-miR167c_R+1_1ss21CA	5	3	0	0
710	vvi-miR169b_R+1	5	5	0	0
714	vvi-miR169i_L+1	5	5	0	0
719	vvi-miR169r_R+1	4	4	0	0
728	vvi-miR2111-3p	5	4	0	0
730	vvi-miR2950-3p	1	1	0	0
738	vvi-miR3624-5p	3	2	0	0
742	vvi-miR3630-3p	16	12	0	0
743	vvi-miR3630-5p_L-1	4	2	0	0
744	vvi-miR3631a-3p_L+3_1ss24AT	2	2	0	0
745	vvi-miR3631a-3p_L+4R-1	2	2	0	0
746	vvi-miR3631a-3p_L+4R-1_1ss20CT	2	2	0	0
747	vvi-miR3631a-3p_R+3_1ss21AG	2	2	0	0
752	vvi-miR3633a-5p	16	13	0	0
753	vvi-miR3633b-3p	1	1	0	0
756	vvi-miR3634-5p	1	1	0	0
758	vvi-miR3639-5p_L-1R+1	5	3	0	0
759	vvi-miR390	10	10	0	0
767	vvi-miR397a	23	22	0	0
771	vvi-miR399d_L+2R-2	9	8	0	0
777	vvi-miR477b-3p	7	6	0	0
781	vvi-miR845c_R+2_1ss2GT	2	2	0	0
