# Supplementary material for: Interfamily Grafted Hybrids Vitis vinifera/Schisandra chinensis Resulted in Transcriptomic, Phenotypic, and Metabolic Changes
Source: Plants (Basel). 2024 Jun 17;13(12):1676. doi: 10.3390/plants13121676 (PMC11207768; doi:10.3390/plants13121676)
Supplement: Supplementary file 1 [file plants-13-01676-s001.zip › Table S7.xlsx]

## Sheet: Sheet1
ID	ratio	t.test_p.value	wilcox.test_p.value	t.test_p.value_BHcorrect	wilcox.test_p.value_BHcorrect	roc	lowROC	upROC	VIP	sample	rawCV	cv	regulated	X	name	mzmed	mzmin	mzmax	rtmed	rtmin	rtmax	npeaks	data	maxint	GR11_N	GR2_N	GR3_N	GR4_N	GR5_N	GR6_N	QC1N	QC2N	QC3N	QC4N	QC5N	QC6N	QC7N	QC8N	wu100_N	wu11_N	wu1_N	wu23_N	wu24_N	wu2_N	wuweizi1_N	wuweizi2_N	wuweizi3_N	wuweizi4_N	wuweizi5_N
M105T311	0.0858363	0.00203144	0.00865801	0.0333603	0.061816	0.944444	0.777778	1	2.74467	Vv:V_S	0.10973	0.0222025	down	197	M105T311	105.018	105.017	105.019	311.334	294.597	319.539	28	24	123210	19548.8	53013.7	17936.1	87503.6	109579	130369	592076	698249	756156	754742	825915	747826	685847	751724	711142	1.11321e+06	1.43665e+06	68834.8	186203	923077	686776	431283	223206	623020	170112
M105T336	0.342407	0.00033393	0.0021645	0.0136001	0.0314793	1	1	1	1.62559	Vv:V_S	0.111388	0.00266055	down	199	M105T336	105.018	105.017	105.018	335.575	327.14	341.681	21	21	121065	55944.4	56964.8	55690.8	53402.3	43456.1	67740.4	88807.4	76302.2	69333.4	82546.3	91055.7	105429	109548	101665	217003	217456	184518	94693.4	82945.6	266666	55511.7	36402.8	197821	23470.3	180255
M106T312	0.0568728	0.000187205	0.0021645	0.0107563	0.0314793	1	1	1	3.3851	Vv:V_S	0.251696	0.00620177	down	202	M106T312	106.021	106.02	106.022	312.113	295.729	318.179	21	21	6151	424.987	947.779	719.581	1840.22	4021.85	6411.54	16373	30381.8	37515.6	32732.4	36200.3	30486.2	25531	25673	33746.3	36982.7	58018.7	7325.12	13493.1	39286	29367.6	15950.9	8306.76	25862.9	7106.18
M111T46_2	0.444361	0.00206934	0.0021645	0.0335702	0.0314793	1	1	1	1.29714	Vv:V_S	0.256337	0.243446	down	233	M111T46_2	111.043	111.042	111.045	46.449	44.454	52.759	14	14	19296	9495.36	8715.86	10827.7	9718.47	9301.78	8438.94	7300.26	7202.49	12724.6	6703.58	6811.33	9575.09	6934.29	8126.89	27087.6	32483.2	16674.6	14935.3	19254.1	16932.5	28717.9	30795.1	12546.7	30713.9	23091.4
M114T197	2.23537	4.75e-05	0.0021645	0.00621709	0.0314793	1	1	1	1.31291	Vv:V_S	0.224194	1.52e-08	up	266	M114T197	114.054	114.054	114.055	196.692	186.218	199.919	15	15	2431	3983.12	2251.48	3103.82	2745.45	2531.59	4827.72	2825.39	3454.2	3028.62	2579.28	2662.46	5332.29	4017.67	4347.42	1819.11	1394.63	3102.9	1672.91	953.81	1990.57	11509.1	5876.26	13732.2	2511.42	15557.7
M117T181	0.157086	1.05e-05	0.0021645	0.00335893	0.0314793	1	1	1	2.40347	Vv:V_S	0.094558	0.0860416	down	308	M117T181	117.054	117.054	117.055	180.96	177.153	196.606	21	20	15042	2143.7	1702.87	1754.89	2758.59	4751.84	2244.8	19862.6	15971.7	18910.9	20075.9	22053.7	24592.2	22070.4	23256	25925.3	13138.7	29339.3	8445.98	15416.6	15240.2	81651.6	64762.1	12990	31610.1	24876.3
M117T403	0.0993595	0.000427822	0.0021645	0.0150485	0.0314793	1	1	1	2.71204	Vv:V_S	0.420979	1.74e-08	down	302	M117T403	117.006	117.004	117.009	403.342	382.734	413.277	30	25	5126	18848.7	16390.3	6377.72	36610.9	26949.5	21179.2	28195.6	31110	27120.9	30280	33731.1	18458	2740.27	28779.8	42579.4	21369.6	30599.8	20423.1	36252.7	37019.9	3602.75	18959.5	13186.9	9996.26	19895.7
M119T326	0.359251	0.00457161	0.025974	0.0498489	0.119093	0.888889	0.583333	1	1.61741	Vv:V_S	0.809466	0.164382	down	321	M119T326	119.049	119.047	119.052	326.227	313.49	346.201	37	25	9911	7129.74	9815.53	3914.1	12825.6	12264.5	10342.6	34805.9	7862.19	5710.94	5117.32	11479.4	8929.76	9325.78	16837.6	17106.9	15327.5	7097.31	14639.7	14626.6	27791.7	10679.3	21240.5	15215.1	62110	6680.99
M122T214	2.09728	0.000243292	0.0021645	0.0119639	0.0314793	1	1	1	1.32841	Vv:V_S	0.168742	0.147983	up	337	M122T214	122.023	122.023	122.024	214.463	212.102	219.693	17	17	3995	3579.8	2211.97	3867.26	2366.94	4151.5	2724.58	2177.35	3335.31	2926.84	2813.33	3011.17	4468.48	3343.97	3442.85	1839.89	2146.02	1320.94	1227.75	1204.87	2221.55	11282.8	4220.07	12485.8	2805.62	8182.75
M125T148	2.83525	0.000443712	0.0021645	0.0152451	0.0314793	1	1	1	1.82427	Vv:V_S	0.15522	0.1314	up	356	M125T148	124.99	124.989	124.99	147.885	144.095	154.656	28	26	49945	146985	198054	190505	217583	234876	105631	80245.1	97738.9	122695	103297	97357.5	112304	153023	120251	102410	71363.3	69574.1	81033.7	42420	81876.1	197526	188453	294525	133391	417537
M127T148_1	3.97746	0.000137793	0.0021645	0.00937329	0.0314793	1	1	1	2.28547	Vv:V_S	0.280351	0.228951	up	387	M127T148_1	126.985	126.984	126.987	148.324	144.397	153.656	27	26	2764	12685.8	11786.9	9905.99	7069.27	8781.71	6959.76	2947.39	6719.39	5160.99	6594.19	7035.43	7251.14	8209.26	9863.76	5445.99	1877.89	4014.48	3547.14	2088.56	1548.11	9693.56	13339.6	16217.5	7919.54	23429.5
M127T336	0.140516	0.00219922	0.00865801	0.0341291	0.061816	0.944444	0.804167	1	2.18906	Vv:V_S	0.702844	3.84e-08	down	392	M127T336	127.002	126.999	127.004	335.577	314.136	342.361	13	13	8885	12127.9	9244.91	10902.5	15808.2	5552.31	13372.2	5339.31	10518.2	17134.3	13639.8	16503.9	5837.12	1592.59	2065.73	6296.72	17774.4	4898.48	16903.8	16244.9	14473.5	5384.66	28969.6	3943.24	21019.9	11306
M127T470	2.86824	0.00445745	0.0151515	0.0489138	0.0870161	0.916667	0.666667	1	1.60663	Vv:V_S	0.48864	0.0773976	up	388	M127T470	126.987	126.986	126.988	470.224	447.091	484.921	30	25	5810	6757.11	7855.68	9639.53	15705.7	16718.6	18023.3	28908.9	35189.9	29253.6	19682.4	20452.4	41677.1	80645.8	28354.1	19609.4	6111.5	16409.9	15171.2	8265.06	4963.89	43617.1	47948.6	45121.2	51279.1	49211.5
M128T330_2	15.2662	0.00211092	0.0021645	0.0338264	0.0314793	1	1	1	2.86435	Vv:V_S	0.189676	2.91e-08	up	414	M128T330_2	128.069	128.064	128.073	329.738	310.559	335.619	23	20	41249	54271.5	29690.4	18099.2	5630.45	18418.9	129116	15785.3	14961.9	11885.3	15621.9	15595.3	11456	17927.6	10860	3518.64	4160.79	2686.7	1344.8	3494.5	5110.96	5477.4	4379.12	13496.1	21854.4	5633.57
M130T296	3.1018	0.000381195	0.0021645	0.0142821	0.0314793	1	1	1	1.73384	Vv:V_S	0.172589	0.163052	up	449	M130T296	130.086	130.085	130.086	295.594	282.465	303.24	42	26	358940	718164	501337	713060	1.01332e+06	1.08695e+06	1.65498e+06	430518	563400	507293	612403	427444	744950	529406	497158	280036	471671	212629	410242	238298	234056	227532	122820	886982	272948	344525
M131T404	2.68394	0.00213655	0.00865801	0.0339277	0.061816	0.944444	0.75	1	1.11103	Vv:V_S	0.108567	0.0662687	up	473	M131T404	131.081	131.08	131.082	403.781	394.044	410.433	23	23	14012	74730.4	26290.3	32347.6	65475.4	59771.8	65017.3	20797	19172.3	22884	17216.8	18701.2	22580.5	21386.6	17010.3	13454.8	18509.7	18501.7	19202.7	35349.4	14398.9	6608.54	2044.21	205.057	13302.9	589.12
M131T545	5.34817	0.000195084	0.0021645	0.0111226	0.0314793	1	1	1	1.60935	Vv:V_S	0.667543	3.9e-07	up	472	M131T545	131.081	131.08	131.082	545.496	521.288	576.418	71	19	16852	41085.3	77050.8	28689.5	38416	78652.2	62830.5	15908.3	23894.3	45726.2	70196.9	34679.1	39624.3	137619	56717.9	52503.2	92208.7	54828.8	34323.3	44699.1	70418.5	12789.9	4291.25	2988.03	3893.31	2903.2
M132T412	0.412508	0.00211868	0.0021645	0.0338816	0.0314793	1	1	1	1.26108	Vv:V_S	0.110061	1.48e-08	down	481	M132T412	132.029	132.028	132.029	411.969	404.488	418.402	26	26	569192	112729	84292.2	61781.1	148904	125544	110563	266717	295995	300981	283070	318522	298401	246154	313296	138548	149536	287265	93332.3	191412	267816	1.33913e+06	1.9528e+06	196786	690268	373705
M135T107	4.17605	0.00288173	0.00865801	0.0388494	0.061816	0.944444	0.777778	1	1.51612	Vv:V_S	0.288278	0.292372	up	576	M135T107	135.065	135.064	135.066	107.148	99.378	117.483	34	25	38862	537464	309447	512273	160742	619050	478512	173998	166304	99222.9	180477	167411	221803	89901.8	221062	76997.7	40452.9	52627.5	231996	149940	44319.9	6252.21	4527.99	1408.53	14325.6	4423.22
M136T248	2.22885	0.00178207	0.0021645	0.030884	0.0314793	1	1	1	1.34281	Vv:V_S	0.38297	5.26e-08	up	592	M136T248	136.045	136.038	136.047	248.457	243.617	261.94	13	13	2392	3893.22	5374.48	6010.53	3960.79	3885.28	4192.58	6160.38	3610.36	3404.93	5647.47	4246.45	1733.48	7235.64	3782.11	4586.28	4563.36	3371.38	3587.24	3303.93	4833.89	2181.68	13446.5	8395.78	15568.9	9670.52
M139T395_1	3.90564	0.00135626	0.004329	0.027727	0.0422588	0.972222	0.888889	1	2.00064	Vv:V_S	0.366156	0.111459	up	630	M139T395_1	138.969	138.967	138.97	394.929	386.415	401.618	23	23	19480	29045.1	35204.5	54427.7	20815.8	22653	14279.4	16885.3	8140.96	9338.96	7865.34	6787.9	9506.99	9976.46	6786.7	9771.5	4958.9	6817.01	20308	9324.16	11135.4	10508.8	9976.65	13927	13421.7	12303.7
M142T378	0.385922	0.00315775	0.00865801	0.0406273	0.061816	0.944444	0.777778	1	1.40953	Vv:V_S	0.280574	0.242683	down	682	M142T378	142.086	142.084	142.086	377.929	372.415	380.89	13	13	1709	1646.4	1015.47	708.153	619.993	843.024	2465.63	1847.97	1651.75	2970.03	2326.19	3885.58	2687.77	3456.39	2303.06	2929.97	2039.21	4466.91	2129.29	3006.91	5582.56	229.52	1064.43	0	0	418.919
M142T397	4.96837	0.00278266	0.00865801	0.038097	0.061816	0.944444	0.75	1	2.04657	Vv:V_S	0.378869	0.275844	up	678	M142T397	142.049	142.047	142.052	397.16	381.4	404.597	27	24	12986	40665.6	42830.5	47555.2	15715.7	16567.5	7833.22	10380.8	5651.48	11066.7	5830.24	7675.14	8407.94	3621.85	5208.37	5042.33	2384.96	4074.33	6880.98	4866.12	5394.09	12379.2	11073	30791.3	14589.3	25421.6
M147T172	2.30189	0.000264584	0.004329	0.0123914	0.0422588	0.972222	0.833333	1	1.28184	Vv:V_S	0.633425	8.13e-09	up	765	M147T172	146.865	146.864	146.865	172.474	161.02	176.657	18	17	4613	36281.1	13441.8	22328.6	21403.6	20132	17725.5	6211.44	7059.42	6762.68	6649.59	6502.17	18201.5	23348.7	4132.37	25860.1	20259	19713.6	20418.2	31633.1	22169.9	29503	7573.69	4525.8	3900.82	4637.53
M149T444	0.16622	0.00106111	0.00865801	0.0241682	0.061816	0.944444	0.777778	1	1.65336	Vv:V_S	0.59564	0.28631	down	822	M149T444	149.008	149.007	149.008	443.996	430.696	458.332	33	24	418888	3.06539e+06	1.45357e+06	1.99489e+06	1.39538e+06	3.32204e+06	2.91257e+06	333853	1.9703e+06	1.71395e+06	2.24313e+06	2.49084e+06	573756	692413	1.43837e+06	7.25133e+06	8.36006e+06	1.73438e+06	6.33681e+06	7.55344e+06	6.35129e+06	197538	79553	35544.3	153949	46486.5
M150T418	5.5122	0.000622509	0.004329	0.0186943	0.0422588	0.972222	0.833333	1	1.78677	Vv:V_S	0.64527	8.24e-08	up	836	M150T418	149.6	149.595	149.609	417.802	407.895	422.372	14	13	2050	3670.09	8034.83	8725.26	5173.61	8697.81	5905.6	2833.92	3354.55	2190.03	3623.31	2699.82	3416.67	11755.2	4751.54	11674.7	5166.27	1798.31	1799.22	5523.7	8766.49	1379.71	240.081	396.629	3132.1	407.468
M151T207	2.07848	5.67e-05	0.0021645	0.00667111	0.0314793	1	1	1	1.17063	Vv:V_S	0.181863	0.0205464	up	871	M151T207	151.06	151.059	151.06	206.565	200.948	210.593	26	26	125666	170567	136238	210299	148136	132825	203630	274536	276296	265795	269298	268343	391632	434430	427983	131527	84932.5	102123	105859	80729.1	121290	1.14989e+06	1.10131e+06	577127	448532	862045
M152T206	2.05717	0.000478696	0.0021645	0.0159592	0.0314793	1	1	1	1.20933	Vv:V_S	0.205613	0.0338577	up	891	M152T206	152.063	152.062	152.063	206.243	201.151	211.158	26	26	8397	11469.3	8715.34	14792.5	7995.41	8390	14518	15615.7	16383.7	16761.3	14650.2	15963.8	22946.1	27371.2	25701.3	7870.96	6280.74	6836.37	6218.31	5636.77	11002.7	64139.7	69421.7	33422.4	29930.8	47168.5
M152T417_1	0.310402	0.0016407	0.0021645	0.030091	0.0314793	1	1	1	1.30722	Vv:V_S	0.453247	0.168429	down	877	M152T417_1	151.539	151.532	151.544	416.755	408.918	423.462	15	13	2050	2029.5	2477.76	3180.22	4519.11	2473.05	3311.75	4956.15	3123.67	6569.8	7717.75	8658.92	3872.67	2928.06	3625.78	8389.14	4605.43	7789.81	2226.95	1583.5	5979.66	1289.65	910.125	86.9691	450.263	216.245
M153T337	2.26056	0.0014619	0.004329	0.028186	0.0422588	0.972222	0.888889	1	1.29729	Vv:V_S	0.186734	0.17046	up	911	M153T337	153.054	153.052	153.055	337.396	334.044	342.361	16	16	2872	5305.53	5906.08	4967.32	2766.16	3847.03	3418.91	5584.1	6594.78	4079.43	4255.92	6225.39	5370.47	5097.05	5758.97	1870.69	2055.79	1312.52	2168.01	1341.82	3266.4	16490	13117.6	1361.41	14517.3	1657.06
M155T348	0.244504	0.00369916	0.0151515	0.0439425	0.0870161	0.916667	0.666667	1	1.66507	Vv:V_S	0.73099	1.22e-07	down	928	M155T348	154.973	154.972	154.974	347.795	337.811	365.143	23	23	9520	11930.1	9367.03	9759.02	11926.5	16438.8	20836	5766.02	26690.6	25212	14307.1	14320.6	4250.59	3971.29	8392.25	29219.8	16120	19201.3	39355.9	4143.88	24924.8	65054.2	10994.7	3820.03	21279.4	859.441
M156T189_1	2.88737	0.00301328	0.004329	0.0396464	0.0422588	0.972222	0.888889	1	1.29096	Vv:V_S	0.70609	2.06e-08	up	944	M156T189_1	155.864	155.862	155.872	189.335	169.399	211.09	28	21	2807	1088.95	2138.63	1931.88	3767.43	2934.82	2170.71	2852.54	1428.68	1419.39	1292.57	1157.89	845.215	5695.14	1822.04	5742.17	1612.32	2110.2	942.735	2713.3	1332.39	730.512	1746	525.534	1849.57	272.959
M156T189_2	2.76623	0.00245569	0.004329	0.0360069	0.0422588	0.972222	0.888889	1	1.1028	Vv:V_S	0.63621	6.85e-08	up	946	M156T189_2	155.909	155.908	155.91	188.604	177.069	194.819	23	18	4688	6621.72	8743.95	5293.01	4994.35	5230.07	12747.9	3211.27	2818.75	1812.86	3704.01	3242.91	1687.4	8657.1	9044.29	7051.86	4339.69	4443.73	7794.51	13257.9	2784.15	1916.92	5251.98	1484.86	645.474	572.559
M156T370	0.108837	0.00320293	0.0021645	0.0409101	0.0314793	1	1	1	2.38841	Vv:V_S	0.340642	6.64e-08	down	952	M156T370	156.036	156.025	156.037	370.39	355.306	379.077	27	23	12303	3907.96	3042.94	424.78	6961.45	5612.71	4178.29	21351.2	13139	20117.5	17249.3	24825.6	22157.4	7553.58	13373.4	10109.8	24835.8	4511.63	9344.07	6330.44	4030.06	22923.6	17152.3	64960	5793.48	47385.8
M156T396	6.23119	0.000172872	0.0021645	0.0105621	0.0314793	1	1	1	2.26303	Vv:V_S	0.175761	0.120325	up	951	M156T396	156.028	156.028	156.03	396.411	388.064	402.808	23	23	12401	18465.6	14719.1	25911.5	8576.56	10936.4	5345.63	12967	17209.7	14754.7	18408.6	14678.4	16319	16556.9	10874.9	2223.17	1546.59	1357.56	4349.64	1169.33	2499.74	26440.1	23905.6	54488.4	25039.6	46705.8
M157T329	2.5234	0.00376994	0.00865801	0.0441455	0.061816	0.944444	0.763194	1	1.36218	Vv:V_S	0.171511	0.16887	up	968	M157T329	157.013	157.011	157.013	328.612	319.359	336.211	20	20	37379	39266.7	36394.3	50901.3	15946	19655.7	32508.1	17155	14972.3	16580.1	16738.8	9410.72	19647.2	18465	18821.2	21251.4	12968.4	22489.4	10908.7	7317.37	13277.1	6674.34	11069.3	33828.5	9609.61	74729
M159T156_2	0.136722	0.000344116	0.0021645	0.0138291	0.0314793	1	1	1	2.25104	Vv:V_S	0.459626	6.42e-08	down	1015	M159T156_2	159.028	159.028	159.029	156.441	134.685	161.207	35	26	124412	752094	918228	579530	469090	809622	615144	680372	445761	706783	407370	750704	848419	73487.4	1.01122e+06	506697	206778	698430	536655	169021	708412	1.70621e+06	1.53558e+06	834667	1.42582e+06	1.30143e+06
M159T342	250.279	0.000279337	0.0021645	0.0126743	0.0314793	1	1	1	5.19107	Vv:V_S	0.810162	1e-06	up	1008	M159T342	158.968	158.964	158.97	342.018	336.725	352.497	13	13	15961	78402.2	78405.9	1815.49	2143.8	2609.64	972.884	86384.9	80668.7	81937.5	93955.6	1803.41	1308.78	105406	1559.58	2238.33	1752.66	60745.9	65586.5	1261.26	1562.05	72443.9	72403.7	1001.3	25698.3	3092.76
M160T327	0.115243	0.00081745	0.0021645	0.0215107	0.0314793	1	1	1	2.52177	Vv:V_S	0.561432	5.25e-08	down	1050	M160T327	160.075	160.066	160.078	326.759	322.49	336.164	17	17	7518	2758.94	3654.49	5484.28	19322.8	8773.71	7379.54	4938.18	8477.23	4099.33	3227.73	6651.76	3215.91	569.828	4617.83	2974.91	5009.91	2937.25	7996	4320.01	3644.79	7963.47	2507.25	4631.99	8710.83	6933.39
M160T395	3.32507	0.000905303	0.0021645	0.0226845	0.0314793	1	1	1	1.98436	Vv:V_S	0.193208	0.122846	up	1047	M160T395	160.06	160.058	160.06	395.388	381.395	401.618	29	25	12926	20871	12733.5	21713.3	24827.8	13236.3	30046.2	15914.3	15350.4	11990.9	16155.1	20576.5	22264.7	18608.8	12904.8	6285.5	4490.5	4318	10398.5	6645.4	3397.14	17674	30800.8	37411.2	41939.6	28759.4
M160T48	4.59588	0.00335061	0.00865801	0.0420924	0.061816	0.944444	0.777778	1	2.01809	Vv:V_S	0.328727	0.207437	up	1039	M160T48	160.015	160.014	160.016	48.005	46.273	67.771	22	20	6249	19027.3	5256.23	20555.3	5388.28	15031.3	39345.7	5299.81	2747.78	4279.65	6076.83	4566.04	8381.95	8898.27	8664.68	9734.63	1674.25	3682.96	4886.93	1594.22	8697.56	3344.59	3662.08	3681.1	4760.99	3067.23
M161T291	0.42587	0.0022589	0.0021645	0.0343669	0.0314793	1	1	1	1.35632	Vv:V_S	0.123303	1.02e-08	down	1072	M161T291	161.062	161.061	161.064	291.469	280.822	303.291	24	22	14519	5074.01	4487.93	5183.16	7767.21	7874.63	7787.98	14956.7	15657	14695.3	13484.5	16281.8	16692.7	12115.6	16788.2	11713.3	16491.2	8832.78	8744.73	3798.2	9062.78	27178.2	26797.4	23369.2	7536.52	28833.5
M162T168	2.44256	0.000369729	0.0021645	0.0141036	0.0314793	1	1	1	1.1282	Vv:V_S	0.363902	1.84e-08	up	1075	M162T168	161.84	161.84	161.842	168.13	159.93	175.089	16	15	2627	12471.8	15799.3	16074	19677.3	20557.5	16778.8	19013.9	9798.26	12642.1	14018.4	10799.9	7257.28	21202.2	9196.79	18906.4	7085.46	12509.3	14436.2	15217.4	15689.7	7680.51	6132.44	2553.03	2050.43	1828.81
M163T220	0.441185	0.00138215	0.004329	0.0278684	0.0422588	0.972222	0.833333	1	1.28635	Vv:V_S	0.201026	1.04e-08	down	1093	M163T220	163.023	163.021	163.024	219.78	215.677	233.827	21	21	12444	13617.1	10510.9	8486.18	26242.2	12220.8	20098.8	9868.64	12068	13903.5	11549	12508.7	20298.8	15808.5	18305.3	30704.3	22039.4	43428.2	42654	22240.4	45940.2	9189.7	1972.94	9995.17	12114.2	10497.2
M163T229	0.472374	0.000124309	0.0021645	0.00913506	0.0314793	1	1	1	1.51503	Vv:V_S	0.268103	7.22e-08	down	1099	M163T229	163.059	163.058	163.06	228.768	214.731	236.674	26	22	12155	22379.7	14895.3	18311.7	25253.4	18665.4	25962.7	31653.8	31533.9	44871.6	21811.8	25195.6	51350.1	28942.5	35593.3	39377.2	27329.7	55192.5	28302.9	14847	39224.5	32513.9	36780.6	23706.1	63680.8	17227.8
M163T42	0.336136	0.00222749	0.00865801	0.0342302	0.061816	0.944444	0.804167	1	1.71375	Vv:V_S	0.205768	1.95e-08	down	1103	M163T42	163.074	163.072	163.077	41.674	29.943	43.284	30	26	8547	5491.8	8032.31	3776.8	5628.06	4868.71	4492.75	5318.97	4220.62	5411.54	5006	5797.12	6253.46	3258.31	6677.42	9860.78	7670.04	7323.1	8228.04	10679.1	6372.76	10158.5	10081.2	13124.2	11233.8	15751.1
M165T185	3.49836	0.0017944	0.004329	0.0309068	0.0422588	0.972222	0.888889	1	1.91257	Vv:V_S	0.273546	2e-08	up	1143	M165T185	165.075	165.074	165.076	185.34	175.076	197.296	41	26	17443	92959.2	39557.5	116936	27100.8	51753.7	70669.9	35473.5	31823.8	37340.6	56319.3	57467.1	39127.5	49348.9	28675.6	24521.1	11839.2	29927.7	17298.3	15013.8	15851.5	117839	139368	38952.7	105898	45910.9
M165T186	3.25385	0.00112331	0.004329	0.0249667	0.0422588	0.972222	0.833333	1	1.25645	Vv:V_S	0.877192	0.2859	up	1123	M165T186	164.836	164.835	164.837	186.31	168.991	193.249	18	17	1469	2112.05	6523.92	2914.12	3548.23	2395.06	2442.76	4056.44	3171.12	581.438	916.354	786.683	551.238	1277.51	1165	1435.11	835.848	2762.29	1785.47	1415.46	1592.35	1053.2	1014.81	309.863	206.608	105.266
M165T33	0.0787346	0.000225921	0.0021645	0.0118737	0.0314793	1	1	1	2.57653	Vv:V_S	0.45953	8.06e-08	down	1137	M165T33	165.039	165.036	165.041	32.9995	30.095	44.7	14	14	8529	6236.27	5638.1	9417.68	3521.7	3342.63	3334.85	4597.67	5642.52	6818.39	2695.66	6009.4	7246.39	723.32	8165.94	2406.9	3396.08	3334.24	9108.24	1956.9	12374	33945.2	34977.8	10802.7	19469.1	2541.35
M166T185	3.61731	0.000172558	0.0021645	0.0105621	0.0314793	1	1	1	2.09612	Vv:V_S	0.15994	0.161008	up	1157	M166T185	166.078	166.077	166.08	184.509	175.076	193.27	30	25	2050	6258.05	3230.06	10856.5	5131.1	6105.75	6276.41	2625.64	4031.15	3018.79	3879.35	3471.21	3068.54	4023.58	3739.69	1757.45	2288.37	1320.9	3283.24	959.36	1356.94	11456.8	10263.5	3582.88	10324.1	1848.83
M169T394	3.72933	0.00349031	0.004329	0.0428421	0.0422588	0.972222	0.833333	1	1.82366	Vv:V_S	0.178561	0.0569089	up	1200	M169T394	168.979	168.978	168.98	393.796	385.315	399.228	26	26	97002	75324.9	152386	117276	45244.6	35326	97110.9	72725.4	55782.3	64270.3	50405.7	52647.5	66213	74309.7	42391.6	25724.7	18837.2	35889.2	40157.9	17206.2	55314.5	32851.6	35182.6	231841	28165.7	185940
M170T468	4.31317	0.00179517	0.0021645	0.0309068	0.0314793	1	1	1	2.17489	Vv:V_S	0.644667	4.84e-08	up	1226	M170T468	169.999	169.998	169.999	467.856	450.829	481.539	28	26	22035	47919.5	75785.5	41000.4	110479	75131.6	125598	125768	119735	114289	148679	105957	211888	478854	109726	120270	70395.4	75796.6	85593.3	59546.1	103257	361007	314798	163942	226094	148414
M171T301	0.0639851	3.54e-06	0.0021645	0.0027304	0.0314793	1	1	1	2.90683	Vv:V_S	0.568985	0.199871	down	1254	M171T301	171.028	171.027	171.029	300.814	289.979	311.65	26	21	40356	9283.09	5978.6	7183.87	11780.1	5035.81	7191.42	212387	152563	199537	183750	109803	88216.1	38440.1	39032	66875.8	28251	96959.8	49034.9	68037.8	139344	175931	159372	164721	107167	114309
M172T325	2.277	0.000972703	0.0021645	0.0234762	0.0314793	1	1	1	1.06612	Vv:V_S	0.418345	0.144258	up	1285	M172T325	172.06	172.059	172.06	325.478	319.683	334.279	19	18	64116	183089	136750	187943	91349.1	125424	112746	61793.9	83259.5	68809.6	77942.5	75177.8	99371.1	104493	195699	83409.5	79592.6	64158.7	111370	38230.9	111797	22846.6	30759.3	66160.3	13540	25152.3
M172T330	0.164737	8.46e-05	0.0021645	0.00760228	0.0314793	1	1	1	2.39217	Vv:V_S	0.492766	1.34e-08	down	1282	M172T330	172.032	172.029	172.039	330.464	318.86	348.246	17	15	10936	1220.94	484.182	1207.28	2087.72	2289.63	3826.74	6095.21	10870.7	10923.8	7557.25	7154.96	14629.3	6254.93	22434.6	11893.7	6371.65	7996.98	9528.8	5691.11	11200	18388	22896.9	21995.7	13801.1	27661.1
M173T342	0.186184	0.0011102	0.004329	0.0247452	0.0422588	0.972222	0.833333	1	2.09747	Vv:V_S	0.407682	6.24e-08	down	1299	M173T342	172.984	172.983	172.985	342.095	334.764	347.828	16	15	6151	7857.09	7187.81	6615.97	8334.68	6365.5	5526.46	6146.89	8530.5	8441.96	3921.07	6797.68	6123.84	1466.11	7442.25	5744.65	6118.27	3482.56	5297.84	5407.13	5384.31	12906.1	2596.12	1071.49	40231	10130.7
M173T366	0.355118	0.000198353	0.004329	0.0112277	0.0422588	0.972222	0.833333	1	1.10661	Vv:V_S	0.0408748	0.0250732	down	1313	M173T366	173.044	173.043	173.044	365.951	350.042	388.864	43	26	1181910	46478.1	50702.8	53788.1	114242	62908.7	68642.6	1.4233e+06	1.47596e+06	1.56667e+06	1.5943e+06	1.47328e+06	1.63845e+06	1.67335e+06	1.69101e+06	206035	108925	203625	205599	133936	312900	2.26442e+06	1.58711e+06	5.18953e+06	367662	6.00273e+06
M174T366	0.286871	5.45e-05	0.0021645	0.00667111	0.0314793	1	1	1	1.353	Vv:V_S	0.0497887	0.00903834	down	1342	M174T366	174.047	174.045	174.053	365.917	349.804	379.687	39	25	80421	6846.36	4927.86	5469.55	9039.45	4621.74	4209.17	127163	114851	118147	127875	126414	128178	130666	135090	23939.6	10724.9	17568.3	22731	18585	28113.1	175089	125555	389224	48458.9	425721
M174T403	3.09851	0.00118876	0.0021645	0.0256252	0.0314793	1	1	1	1.49291	Vv:V_S	0.234094	0.237254	up	1338	M174T403	174.038	174.037	174.04	403.199	393.084	417.742	27	25	16746	54521.4	25026.2	37634.4	15443.9	24087.5	16748.4	9247.26	3829.13	7454.03	7660.67	8883.17	10474.8	7469.56	7934.93	9556.04	9728.2	9077.71	14237	4686.63	12879.7	10548.4	13925.7	5741.38	6145.05	2502.83
M175T328	2.17394	0.00208617	0.0021645	0.0337257	0.0314793	1	1	1	1.1022	Vv:V_S	0.141857	0.0843941	up	1364	M175T328	175.023	175.022	175.023	327.512	310.618	336.211	24	23	44023	143989	135472	181676	80811.3	77697.9	119030	64235.3	61140.8	53404.8	60547.4	50241.3	65279.4	53237.7	46589.7	70673.6	48019	81459.6	64426.7	26153.5	46476.9	20151	11955.8	18811.3	51386.4	21963.3
M175T48	4.60916	0.00172955	0.0021645	0.0306336	0.0314793	1	1	1	1.62129	Vv:V_S	0.317393	0.184946	up	1373	M175T48	175.038	175.036	175.049	48.0175	32.167	57.676	26	24	35482	100909	29275	104751	31499.7	72058.6	170931	21894.4	24397.2	18933.2	33501.2	20108.2	37150.7	43137.1	47531.3	43258.2	8091.53	22175.1	26405.5	7528.68	36464.2	10851.9	3065.13	1580.3	17499.1	1821.86
M176T332_1	0.21571	9.29e-05	0.0021645	0.00777397	0.0314793	1	1	1	2.51496	Vv:V_S	0.188932	0.0998815	down	1386	M176T332_1	176	175.997	176.002	332.012	325.65	335.439	25	25	10594	2507.12	2741.21	7126.44	6162.88	2480.19	5735.16	11644.8	14237.7	12318	9603.88	11829.7	9355.35	10250.3	13918.2	20632.2	14985.2	32381.4	21080.6	13171.3	15567.5	17214.8	33053.2	14167.7	18340.9	20092.5
M176T388	2.78565	0.00245751	0.004329	0.0360069	0.0422588	0.972222	0.888889	1	1.68512	Vv:V_S	0.355729	0.046368	up	1392	M176T388	176.054	176.053	176.055	387.887	380.845	423.604	16	15	4101	6802.42	4109.12	13830.2	5073.89	6250.31	11027.2	5667.55	7663.92	8332.02	9066.44	5729.75	8743.95	9170.5	1724.95	7035.72	3933.98	4676.4	10575.6	3701.84	5227.07	9225.29	10164.9	8648.46	15751	7271.82
M177T361	0.0916477	0.00080582	0.0021645	0.0213554	0.0314793	1	1	1	2.66576	Vv:V_S	0.317941	0.209008	down	1402	M177T361	176.971	176.969	176.972	360.858	354.784	362.637	17	17	11961	1900.53	2043.63	4933.16	6316.05	5184.93	1750.87	7320.13	8629.37	3948.76	5411.18	6808.37	5144.07	4291.87	5187.6	38692.5	57522	8834.36	16388.8	57432	16317.6	2959.48	3045.56	3396.91	2519.31	3774.71
M178T124	2.04431	0.00264885	0.004329	0.0372566	0.0422588	0.972222	0.833333	1	1.34109	Vv:V_S	0.320273	2.8e-08	up	1419	M178T124	177.979	177.979	177.98	123.719	118.618	133.629	20	19	1253	5046.34	3481.81	5507.15	5370.82	7612.24	8126.76	4030.17	1912.09	2824.67	4204.27	3830.01	4838.22	5643.59	2139.37	3430.34	3703.04	6212.45	3131.79	5039.68	5863.43	6020.67	6628.4	6397.42	1100.76	4177.94
M179T280	4.34022	6.4e-06	0.0021645	0.0027304	0.0314793	1	1	1	1.86515	Vv:V_S	0.412025	7.97e-08	up	1451	M179T280	179.054	179.054	179.055	279.567	266.105	294.224	30	25	433801	8.82266e+06	5.10587e+06	6.53297e+06	8.3239e+06	5.68096e+06	5.2582e+06	4.01968e+06	2.62978e+06	2.92725e+06	6.29634e+06	3.83891e+06	2.63909e+06	6.75189e+06	2.54694e+06	4.67654e+06	4.97327e+06	3.79673e+06	6.5567e+06	6.00695e+06	3.00362e+06	6.73728e+06	1.15869e+06	1.97747e+06	831498	2.42731e+06
M179T395	6.38647	0.00149549	0.004329	0.0285595	0.0422588	0.972222	0.888889	1	2.30867	Vv:V_S	0.392094	2.2e-08	up	1437	M179T395	179	178.997	179.001	394.623	387.469	416.077	14	14	6778	16128.6	25148	27721.8	12629.9	13251.4	6246.47	6989.69	6528.48	5187.58	2453.27	2265.28	5459	9026.47	6079.19	2382.34	4105.33	5569.29	5495.47	6049.66	12694.9	8123.12	3047.6	17129.8	19389.1	13261.3
M181T178	2.25479	0.000971161	0.0021645	0.0234762	0.0314793	1	1	1	1.23763	Vv:V_S	0.0902363	0.0716049	up	1488	M181T178	181.085	181.084	181.086	177.793	167.949	181.13	24	24	14012	19058.6	13426.3	18019.4	10443.2	9393.15	14161.3	25618.6	22472.1	25573.5	30458.9	29106.9	31148.7	32760.3	30903.7	7148.85	5056.81	9119.04	7383.22	2745.81	10119.8	83824.9	94220.5	47835.3	45256.1	33240.4
M181T193	2.4424	5.94e-05	0.0021645	0.00667111	0.0314793	1	1	1	1.66673	Vv:V_S	0.180197	0.0883161	up	1476	M181T193	181.016	181.015	181.016	193.016	182.038	196.256	26	26	40381	195300	112736	217786	164503	133827	266004	77610.5	74532.9	63297.3	79039.8	78115.5	123890	110106	103351	92248.6	74400.3	108529	73872	77523.3	96521	103129	93690	99741.5	109829	183049
M183T194	2.25908	0.000319546	0.0021645	0.0135311	0.0314793	1	1	1	1.43171	Vv:V_S	0.199643	0.102477	up	1516	M183T194	183.011	183.01	183.013	193.641	182.038	200.939	26	26	2016	10225.1	8033.78	12828.8	7074.76	7492.32	14863.7	5080.46	4341.89	5637.55	5566.64	4713.12	7826.48	7005.75	8422.12	5728.4	3891.06	6596.26	4516.27	4372.76	6852.54	3006.3	4270.51	9341.74	6467.64	11777.9
M183T288	0.46913	0.001491	0.004329	0.0285595	0.0422588	0.972222	0.833333	1	1.50352	Vv:V_S	0.288407	0.0901786	down	1523	M183T288	183.039	183.037	183.04	288.499	279.242	294.955	19	19	7502	6910.66	5847.46	4762.05	6942.02	6117.75	10974.6	13585.4	8853.94	10684	8303.65	12133	7821.39	6190.46	13067.2	11871.5	8295.6	10715.3	8466.24	4474.35	8182.22	18583.4	13224.8	8356	25864.5	12475
M184T316	3.90567	0.000428004	0.0021645	0.0150485	0.0314793	1	1	1	2.09631	Vv:V_S	0.388583	2.53e-08	up	1541	M184T316	184.059	184.058	184.07	315.946	306.594	332.909	18	18	3076	7733.17	17035.2	12121.6	11070.4	9796.39	12191.7	8165.56	5552.72	6019.56	9241.09	6335.94	3204.61	13714	6898.92	8533.12	5382.31	6076.46	17893.2	6674.76	3210.06	12679.2	19070.4	10827.3	24270.8	10885.1
M184T382	2.13715	0.00280116	0.0021645	0.038097	0.0314793	1	1	1	1.03279	Vv:V_S	0.168229	0.0672746	up	1531	M184T382	183.971	183.97	183.973	381.935	370.445	384.587	18	18	4443	2223.11	1647.36	1924.56	1570.27	1656.83	1908.27	8193.8	7347.65	7773.71	8174.78	6165.38	6100.69	7123.79	9596.01	941.318	578.61	1313.77	478.791	1006	820.258	29324	30346.2	14627.2	22374.8	15222.4
M185T331	0.267359	0.0007739	0.0021645	0.0209587	0.0314793	1	1	1	1.81137	Vv:V_S	0.133495	0.123321	down	1554	M185T331	185.02	185.019	185.021	331.49	324.91	338.251	22	22	19382	6261.33	15619.3	6561.17	10946.3	20937.8	11235.9	20943.5	25782.1	19101.2	22973.2	26422.6	23020.7	21620.1	23292.5	52623.4	36814.3	24401.7	74220.7	41380.4	42270.2	6077.4	4907.76	5760.52	4594.64	8768.02
M185T333	0.358848	0.00294286	0.0021645	0.0393783	0.0314793	1	1	1	1.74227	Vv:V_S	0.41965	1.82e-07	down	1561	M185T333	185.054	185.043	185.055	333.188	317.863	343.061	22	22	6493	8263.24	9278.45	9653.82	10849.3	7002.96	11382.9	5499.23	12524.8	10478.9	6423.19	9494.75	10018.5	7570.22	19329	10772.3	9085.08	13202.5	7946.99	18567.4	8231.34	17271	27452.7	12724.9	18582.4	17499.3
M185T452	4.63118	0.0014168	0.00865801	0.0278684	0.061816	0.944444	0.763194	1	1.81714	Vv:V_S	0.212351	0.0437856	up	1548	M185T452	184.975	184.974	184.975	451.555	446.265	454.206	14	14	14012	5757.89	7010.81	16695.4	17384.6	6051.44	19677.4	48981.4	59938	51277.3	49411.9	43086.9	63769.2	72468.6	32540.4	2161.96	2201	11226.9	2476.96	2072.09	4878.59	82974.6	59742	50903.4	71008.7	43039.9
M186T229	2.54984	0.00145224	0.0021645	0.0280742	0.0314793	1	1	1	1.30817	Vv:V_S	0.261527	0.257002	up	1584	M186T229	186.075	186.074	186.076	228.572	225.556	232.732	14	14	17265	44555.1	25754	33743.6	58958.7	49411.9	43383.6	21932.2	8938.95	15981.8	15820.9	15138.4	18322.4	15181	23457.9	22332.4	12291.7	23080.4	13146.9	7457.25	38121.7	20023.2	19989.8	4660.87	16117	1729.06
M186T286	3.03761	0.000460952	0.0021645	0.0156771	0.0314793	1	1	1	1.16831	Vv:V_S	0.299452	5.23e-09	up	1582	M186T286	186.075	186.074	186.076	286.088	279.185	300.613	19	18	85237	362040	223282	370590	177726	269435	170084	63499.6	61729.1	67564.3	65007.8	61179.9	25562.4	40883.6	70604.7	78096.3	49779.7	76754.1	82216.7	31621.1	78164.4	11015.4	13507.5	22376.8	9417.16	7115.27
M186T400	3.20943	0.00301955	0.00865801	0.0396625	0.061816	0.944444	0.777778	1	1.74515	Vv:V_S	0.169342	0.116773	up	1577	M186T400	186.039	186.037	186.039	400.041	391.372	413.093	30	24	13328	71309.7	51917.4	64773.6	48822	69094.6	19857.8	9941.48	7458.12	11326.4	8525.55	7927.11	8167.46	7979.28	8595.2	10919.7	9925.96	9092.57	44822.8	7460.4	14404.2	17464.6	19090.8	20176.2	13715.2	9564.27
M187T156	3.48063	0.000611214	0.0021645	0.0186548	0.0314793	1	1	1	2.041	Vv:V_S	0.237363	0.215762	up	1615	M187T156	187.059	187.059	187.059	155.744	142.628	161.722	18	18	4176	48174.3	24414.8	51324.5	28766.8	35646.5	29262.3	8118.67	14625.2	19220.9	18766.4	16477	23015.7	18252	21298.1	12660.7	4363.24	15876.6	12328.2	6999.73	20872.6	37393.8	31671.4	4646.89	28722.9	33207.8
M187T194	15.8138	3.94e-06	0.0021645	0.0027304	0.0314793	1	1	1	2.57754	Vv:V_S	0.725776	5.71e-08	up	1589	M187T194	186.862	186.86	186.863	193.806	177.323	197.089	19	18	776	3523.17	6852.57	2200.56	2550.32	2822.01	2590.58	981.824	633.774	574.966	1114.05	596	945.823	3242.41	791.213	1672.76	1172.8	941.54	1803.44	3814.67	1079.93	307.683	254.153	58.7864	0	85.096
M187T387_1	2.58268	8.84e-05	0.0021645	0.0076156	0.0314793	1	1	1	1.27478	Vv:V_S	0.0789861	0.0782177	up	1604	M187T387_1	187.023	187.022	187.023	387.402	380.275	393.624	25	25	71180	45585.1	42672.9	71599.3	36762	38629.7	35805.4	121605	111977	105252	106776	111888	124346	148055	114310	15602.5	14975.8	25645.2	18330.8	17516.2	18607.8	57105.2	44117.9	352343	10497.6	227612
M188T380	3.27482	0.00356406	0.00865801	0.0432418	0.061816	0.944444	0.75	1	1.45265	Vv:V_S	0.119148	0.11967	up	1635	M188T380	188.031	188.026	188.034	379.877	368.213	390.398	24	18	10936	5485.95	1741.33	10191.5	5238.46	2448.83	4043.62	11190.8	10057.4	11628.2	7736.21	9309.35	12449.6	11678.6	11226	1279.35	1397.94	1360.76	2591.4	1116.03	1453.9	13901	12627.9	32002.3	7526.06	33512.1
M189T47	3.22791	0.00121633	0.0021645	0.0258047	0.0314793	1	1	1	1.5224	Vv:V_S	0.124066	0.122028	up	1660	M189T47	189.038	189.037	189.039	47.204	45.832	53.394	27	26	29890	38889.7	17840.8	45803.4	17771.8	22292.2	20239.3	55409	63994	62032.5	41678.7	59922.4	66517	62564.5	58432.9	11379	7249.84	11068.4	8677.15	2151.81	14164.5	119893	150387	119079	281993	140628
M191T215	3.2413	0.00107203	0.0021645	0.0241682	0.0314793	1	1	1	1.45878	Vv:V_S	0.179271	0.170648	up	1699	M191T215	191.018	191.017	191.018	214.754	203.237	218.968	15	15	87766	768938	227516	236875	208205	184514	329695	93824.1	106135	85718.9	84224.2	86595.7	154495	108700	111167	102863	65383.7	113296	133250	64674.7	173762	44872.5	38151.7	30126.2	31712.3	48160.8
M192T265	2.45919	0.00209116	0.0151515	0.0337257	0.0870161	0.916667	0.666667	1	1.39079	Vv:V_S	0.463056	0.216623	up	1728	M192T265	192.053	192.049	192.058	264.891	251.333	272.882	21	20	11419	33760.3	17249.9	10132.2	25178	25495.7	25399.7	68609.3	39883.4	53642.4	55991.3	26100.9	43226	49166.5	115373	12278.1	11462.5	9868.26	11162.8	11903.6	6747.48	31894.1	83178.3	212381	40575	162188
M192T503	2.82239	0.000106171	0.0021645	0.008524	0.0314793	1	1	1	1.76892	Vv:V_S	0.652319	3.06e-08	up	1721	M192T503	192.021	192.021	192.022	503.39	489.843	515.272	29	25	87455	469480	272666	327210	492706	391878	877322	1.50795e+06	468149	515341	484811	473672	824123	1.85157e+06	392367	682469	360160	362020	288123	273139	446853	1.01613e+06	850173	1.17923e+06	329532	1.27491e+06
M192T586	0.342768	0.000774386	0.0021645	0.0209587	0.0314793	1	1	1	1.74907	Vv:V_S	0.409035	1.41e-07	down	1719	M192T586	192.021	192.021	192.021	586.407	582.662	590.95	27	26	64719	253870	198971	296655	244161	276310	281657	33271.1	177591	247910	246649	325169	255463	285976	364453	641106	440213	327245	512396	211445	844782	1.23892e+06	256410	257367	379922	228573
M193T270	0.143662	0.00174551	0.0021645	0.0306336	0.0314793	1	1	1	2.73668	Vv:V_S	0.18387	0.181414	down	1738	M193T270	193.012	193.006	193.02	269.876	251.431	299.243	26	22	19789	2123.41	1349.73	2396.45	7322.31	3047.16	31889.1	19211.6	23425.6	30980	17322.4	20186	22571.3	25932.7	25702.7	64943.3	34629.9	45782.7	35786.3	31811	147801	2040.52	48587.6	18463.3	5007.95	3621.89
M195T201	0.240969	4.82e-05	0.0021645	0.00621709	0.0314793	1	1	1	1.98908	Vv:V_S	0.304316	1.37e-08	down	1779	M195T201	194.973	194.972	194.975	201.435	195.852	208.486	16	14	4130	1757.77	2295.51	3360.61	3192.29	2713.71	6363.26	4667.05	3545.55	2530.12	2667.89	3867.06	4234.73	1760.25	3216.9	3721.95	5877.6	5219.82	4665.22	4723.1	9463.56	7581.06	6248.64	32731.1	6879.89	11765.7
M198T384	2.92018	0.000348851	0.0021645	0.0138291	0.0314793	1	1	1	1.89016	Vv:V_S	0.424785	2.84e-08	up	1841	M198T384	198.039	198.031	198.041	384.182	368.946	395.552	25	21	6151	21987.3	19710.7	21671.7	15575	17675	17869.5	16900.3	21544.6	23406.4	16304.9	11150.2	25648.9	20435.4	2489.01	12059	14731.3	16371.5	22644.3	15249.5	18277.7	14488.9	12694.2	10927.5	7506.18	10063.9
M198T468	3.28216	0.00146518	0.004329	0.028186	0.0422588	0.972222	0.846528	1	1.74786	Vv:V_S	0.529294	4.99e-09	up	1838	M198T468	197.994	197.99	197.995	468.151	457.578	493.24	26	23	9911	9854.54	11600.6	7839.84	24312.3	16472.5	22066.3	29791.8	28321.5	31209.6	33740	30995.6	47083.4	97814.3	23976.2	13080.5	6092.89	15557.7	12057.5	5995.82	14535.2	52691.2	43130.2	45684.1	35610.3	35358.1
M199T79	2.76351	0.00345126	0.00865801	0.0426304	0.061816	0.944444	0.777778	1	1.75104	Vv:V_S	0.245164	0.030534	up	1865	M199T79	199.059	199.058	199.06	79.16	64.847	95.779	27	23	3867	42276.8	28407.8	17400.1	16550.7	24472.2	37786.2	36201.5	19825.9	23071.2	40879.8	34917.6	41537.7	47304.7	30693.7	34462.1	5415.14	11077	14074.1	8290.09	18433.5	17026.4	35948.9	7700.34	11261.8	19968.2
M200T195	2.53418	0.000174742	0.0021645	0.0105621	0.0314793	1	1	1	1.62143	Vv:V_S	0.207447	0.0346032	up	1891	M200T195	200.091	200.09	200.099	195.063	178.781	200.551	24	23	2878	10136	4394.69	5562.82	7262.71	11655.5	8628.6	2787.36	3109.74	4143.54	3858.21	3336.65	4437.81	5721.72	5353.6	5639.17	4063.05	6345.93	4643.55	2022.24	4807.45	7931.33	5113.03	8969.64	11577	2954.34
M200T213	2.19571	0.000187292	0.0021645	0.0107563	0.0314793	1	1	1	1.30455	Vv:V_S	0.164253	0.0881288	up	1888	M200T213	200.054	200.054	200.056	212.749	207.837	228.14	23	21	12257	38865.4	24484.8	27161.3	31576.4	33389.5	37880.2	12911.2	13352.5	13116.6	13319.7	14117.7	20873.6	17426.6	20340.4	20118.6	12802.7	24665.4	14778.1	9421.63	22412.4	12905	12355	10345	8400.76	11073.2
M201T333	0.244814	5.32e-06	0.0021645	0.0027304	0.0314793	1	1	1	2.31768	Vv:V_S	0.343471	5.17e-08	down	1921	M201T333	201.111	201.109	201.113	333.237	319.907	340.981	18	18	3759	5858.47	6567.47	5136.42	10142.2	6456.13	5852.15	9883.37	6666.63	4994.3	5249.69	8808.6	6020.35	3649.22	8586.29	9824.61	8405.79	14076.4	7444.85	6209.74	5723.2	8364.68	8272.33	13163.9	7371.95	4971.09
M201T474	2.70344	0.00239076	0.004329	0.0353581	0.0422588	0.972222	0.888889	1	1.70202	Vv:V_S	0.477667	5.17e-09	up	1904	M201T474	201.023	201.023	201.024	474.029	464.713	487.268	26	25	58431	262170	245811	240179	546557	339419	419878	1.10659e+06	955073	896584	438155	316733	805057	1.64105e+06	532534	603621	314115	538298	458039	335639	437857	824425	2.04262e+06	528711	1.46954e+06	545565
M202T226	2.55554	0.000436329	0.0021645	0.0151235	0.0314793	1	1	1	1.60488	Vv:V_S	0.149251	0.141426	up	1944	M202T226	202.07	202.069	202.071	225.568	223.117	230.606	17	17	11407	14555.4	16444.5	9426.63	12159.8	17793	16794.7	13772.3	11237.8	17512.7	11607.8	14138.9	17735.4	15107.7	17662.1	6382.13	4193.75	9247.98	7122.76	2812.91	9347.96	26099.6	26987.6	60443.8	37069.1	40535.4
M202T396	4.2531	0.00252677	0.0151515	0.0364743	0.0870161	0.916667	0.722222	1	1.85713	Vv:V_S	0.109757	0.101865	up	1936	M202T396	202.033	202.031	202.034	396.3	388.624	417.91	34	26	64184	60450.1	42312.6	77574.8	27001.9	31392.2	14893.2	90439	85797.9	72879.1	82610.5	87658.7	97074.8	104441	71545.4	5195.46	8047.05	5892.56	30286.9	2722.91	8174.66	172627	167349	328225	240676	320691
M202T540	3.52919	0.00115867	0.004329	0.0253233	0.0422588	0.972222	0.833333	1	1.96994	Vv:V_S	0.648489	3.59e-08	up	1930	M202T540	202.025	202.024	202.026	539.856	514.87	553.381	51	21	5190	7642.47	5727.96	12004.8	8360.23	5961.92	8474.04	8059.27	14454.2	22574.4	13222	7921.68	21772.5	48864.4	13058.4	21349.1	10368.5	8340.42	10967	17665.9	5951.43	15923.9	13600.7	18267.1	14733.3	14382.2
M204T439	0.493851	4.6e-05	0.0021645	0.00621709	0.0314793	1	1	1	1.1619	Vv:V_S	0.223595	2.01e-08	down	1984	M204T439	204.021	204.02	204.022	438.539	420.574	453.155	27	26	67033	54608.4	36283	51300.7	44285.3	40875.8	65579.9	104257	102206	90966.7	106947	136872	154633	124368	185979	83351.4	57558.7	105676	79778.9	44930.2	71738	189815	360725	85073.8	414332	334780
M205T162	0.0155535	0.000137418	0.0021645	0.00937329	0.0314793	1	1	1	3.94716	Vv:V_S	0.685551	1.42e-07	down	2001	M205T162	204.987	204.984	204.996	162.083	154.53	165.71	14	13	3487	3736.52	3494.58	419.504	1412.67	789.12	1665.14	557.914	5664.29	4733.08	1149.25	4493.35	6370.01	447.746	3961.05	2047.09	11174.7	3181.65	11451.7	1313.23	2886.21	13285.7	1039.98	561.897	12293.2	6531.34
M206T195	2.59521	0.000612212	0.0021645	0.0186548	0.0314793	1	1	1	1.36633	Vv:V_S	0.202239	0.0380145	up	2031	M206T195	206.08	206.079	206.081	195.248	186.908	200.595	26	26	19717	52389.9	28755.4	27575	31580.6	28579	78334.5	13099.3	12370.8	13456.1	15597.9	15674.9	22487.6	23115.9	21348.9	21538	16124.3	28591.6	10521.8	16417.1	18970.9	13744.7	15765.5	7227.89	7843.03	7234.45
M207T143	5.3211	0.00210929	0.0021645	0.0338264	0.0314793	1	1	1	1.954	Vv:V_S	0.160376	0.161783	up	2054	M207T143	207.085	207.084	207.086	142.666	128.458	146.233	28	22	65011	580113	510911	676434	482173	721583	421716	243409	165708	241659	230336	149536	244740	246073	225603	96719.5	43676.1	64720.9	334304	19569.1	128530	12566	14000.6	14591.9	15276.1	8783.23
M207T330	18.5837	0.00175983	0.004329	0.0306336	0.0422588	0.972222	0.888889	1	3.14421	Vv:V_S	1.4141	4.63e-08	up	2042	M207T330	207.028	207.025	207.037	330.079	319.108	334.798	15	15	74341	41785.7	309726	163411	161375	151799	248875	91363.3	7079.01	6427.76	7134.16	4909.76	5021.41	88287.6	7753.98	270178	63522	4110.19	3690.11	47983.5	182233	20368.2	21129.8	15986.7	19803.1	19626.8
M207T371	8.75281	0.00126331	0.0021645	0.0265769	0.0314793	1	1	1	2.54073	Vv:V_S	0.184193	0.153673	up	2041	M207T371	207.031	207.027	207.032	371.39	366.096	382.734	20	20	63632	44808	67423.3	217349	28557.5	42865.7	27630	12758.2	10346.6	10470.5	9564.54	13002.5	18461.1	14083.6	15691	22295	4005.87	17455.7	7766.77	1550.76	8333.78	8832.76	8830.62	11311.3	3842.26	7496.26
M207T49	3.44593	0.00232495	0.0021645	0.034777	0.0314793	1	1	1	1.89835	Vv:V_S	0.241188	1.1e-07	up	2046	M207T49	207.049	207.048	207.049	48.996	47.48	58.098	19	19	3417	10213.7	12034.8	8982.66	24642.5	31602.8	27690.7	5824.92	8027.54	8967.44	6314.66	5857.37	9342.36	11702	11639.8	5756.24	7239.91	9589.09	9219.77	6683.69	10385.4	22356.4	13972.2	7341.44	15835.7	12114.5
M207T63	4.269	0.000232937	0.0021645	0.0118737	0.0314793	1	1	1	1.8578	Vv:V_S	0.611685	2.85e-08	up	2048	M207T63	207.049	207.048	207.049	62.772	59.349	66.437	13	13	3607	16485.6	14164.4	25033	13876.5	22330.3	20004.3	10128.7	10042.5	9524.76	12324.5	9653.86	6905.69	31079.3	30984	9410.73	7018.99	8963.93	10424.2	14871.1	15514.6	6477.16	19117.6	8992.76	12959.7	8940.07
M208T142	5.95387	0.000895167	0.0021645	0.0225021	0.0314793	1	1	1	2.41849	Vv:V_S	0.207451	0.199257	up	2068	M208T142	208.089	208.088	208.089	142.272	132.755	145.602	22	19	8669	57296.9	76777	88315.6	31007.4	71021.1	51486.2	25093.2	15014	14842.3	25888.9	23685.1	29390.1	27850.7	24461.7	10123.3	8175.65	6555.68	32205.5	2101.46	14674.8	6397.66	6381.06	5891.53	5292.77	7105.74
M209T261	3.68389	0.000638491	0.004329	0.0187509	0.0422588	0.972222	0.833333	1	1.77326	Vv:V_S	0.617075	0.0817245	up	2077	M209T261	209.028	209.026	209.03	261.447	244.61	268.755	20	19	6133	90789.5	12300.2	66099.7	50162.2	48804.7	42639.2	21334.1	9628.64	10976.8	9923.55	11976.4	33437.3	15214.4	2083.5	10363.7	8366.73	16412.9	26049.2	11894.1	25055.7	22760.3	32900.2	27655.6	55306.7	24873.4
M211T41	0.375382	0.00104515	0.004329	0.0241682	0.0422588	0.972222	0.833333	1	1.6364	Vv:V_S	0.743735	0.0488191	down	2131	M211T41	211.131	211.13	211.133	41.035	28.513	44.007	34	24	6835	4866.49	3364.9	5814.72	3549.35	4197.47	3459.82	7960.58	2355.08	859.098	2965.36	5067.11	3442.01	4017.84	12348.7	9337.95	2660.61	9465.35	4402.05	4561.02	7986.69	10105.9	5826.99	3486.9	10313.8	5027.34
M211T42	3.43198	0.00460003	0.004329	0.0499215	0.0422588	0.972222	0.833333	1	1.91891	Vv:V_S	0.10873	0.0272995	up	2125	M211T42	211.059	211.057	211.061	42.388	40.944	44.687	25	25	12986	6116.97	8203.45	28750.2	7179.08	14822.2	13851.6	10150.9	11581.4	11705.8	12179.4	11259	11950	13749.4	15437.3	3898.67	4376.99	6996.06	3569.08	1011.4	6471.18	14418.8	20013.6	33711.3	20471	17774.3
M211T432	2.18099	0.000741609	0.0021645	0.0204456	0.0314793	1	1	1	1.1639	Vv:V_S	0.16798	7.22e-09	up	2115	M211T432	210.99	210.988	210.997	432.269	424.347	443.895	24	23	7860	17330.1	20968.5	19882.4	16275.5	17752.5	33894.2	9240.81	8392.35	7249.83	6718.41	6783.95	8796.38	6390.88	6711.37	11799.4	9571.58	12169.8	10227.5	3979.93	9686.83	2994.06	3978.41	6176.55	2673.36	5272.73
M212T297	2.27966	0.00446711	0.004329	0.0489516	0.0422588	0.972222	0.888889	1	1.56196	Vv:V_S	0.166439	0.0956075	up	2140	M212T297	212.088	212.078	212.091	296.998	283.857	303.24	26	21	5413	18904.9	5908.73	8016.3	21463.2	12958.1	13535.5	10383.8	9583.37	9859.87	11129.3	7530.03	13421.3	14563.6	9484.17	5260.99	12353.2	9474.27	8882.75	6976.53	5040.89	5826.71	16138.4	15684.8	9308.71	12670.8
M214T311	2.78716	0.000443169	0.0021645	0.0152451	0.0314793	1	1	1	1.80386	Vv:V_S	0.0834453	0.0809986	up	2179	M214T311	214.07	214.069	214.071	310.746	304.537	317.958	18	18	13670	32983.7	57932	48686	49504	75741.6	35648	39636.3	38771	33964.1	33159.4	34532	44093.1	37790.7	38385.7	27321.3	15240	16718.9	21258	11166.9	24308.4	30052.1	17496.2	20620.5	19908.3	29510.9
M214T407	0.361081	0.000948948	0.00865801	0.0233323	0.061816	0.944444	0.804167	1	1.27632	Vv:V_S	0.152387	0.0514579	down	2176	M214T407	214.047	214.046	214.048	407.011	396.779	426.894	29	26	185543	24691.3	26614.5	65008.6	23740.7	26640	28451.1	255037	285024	266321	242021	261155	254298	237084	186882	68891.5	48418.7	146850	110883	41623	104543	1.13126e+06	1.03513e+06	252055	463237	389487
M215T229	0.0381682	0.000347826	0.004329	0.0138291	0.0422588	0.972222	0.888889	1	3.53197	Vv:V_S	1.06621	3.27e-07	down	2199	M215T229	214.999	214.997	215.001	228.58	227.176	244.437	15	15	8355	14679.3	2856.61	3947.06	2073.44	13128.6	2845.98	2987.04	2584.41	2659.11	3204.13	17050.6	20395.3	3637.55	33522.9	15506.7	10684.7	2493.86	15820.9	6264.73	11145.4	22726.3	21405.9	10722.7	8607.69	6177.94
M215T261	0.0918806	0.00387852	0.0021645	0.0449428	0.0314793	1	1	1	2.56638	Vv:V_S	0.540767	3.4e-07	down	2189	M215T261	214.83	214.83	214.831	260.675	255.408	274.268	22	19	39310	47966.4	33720.2	128812	92185	52958.6	31039.5	156303	134471	94292.7	226500	442074	209748	206665	153480	295038	650618	41196.9	140015	228048	73360.9	49211.8	61758.1	324041	204781	75359
M217T208	2.95203	0.0015212	0.004329	0.0288405	0.0422588	0.972222	0.833333	1	1.68474	Vv:V_S	1.13245	1.61e-08	up	2256	M217T208	217.001	217	217.001	208.415	191.223	217.527	28	23	17276	241710	50814.2	79197.8	108103	52135.7	271899	69360.7	30101.5	28676.6	37635.7	31601.5	109424	290487	12802.3	395020	137690	178935	160699	382145	231697	527120	190071	43674.4	111654	32143.2
M218T307	3.6517	0.00225638	0.0021645	0.0343669	0.0314793	1	1	1	1.98143	Vv:V_S	0.156183	0.154287	up	2291	M218T307	218.101	218.1	218.102	306.816	302.696	314.002	15	15	34279	80700.5	45591.9	152325	40184.5	43082	31617.6	30674.9	18103.5	26982.7	28745	27425.6	26585.4	28333.7	33449.2	15873.9	17073.2	11734.5	23517.9	21314.9	23369.8	30365.6	23142	51202.7	39297.7	45338
M218T397	5.18551	7.11e-05	0.0021645	0.00730249	0.0314793	1	1	1	2.27506	Vv:V_S	0.156422	0.0865581	up	2288	M218T397	218.065	218.062	218.066	396.948	389.184	421.164	25	21	10936	34135.5	18799.8	41956.8	20874.2	29260.2	11612.8	15460.6	16714	12435.9	14816.5	16271.5	19956.9	20677.9	12549.3	4713.66	5188.65	4966.24	9059.51	5512.4	5426.99	23510.5	72488.9	43400.6	63127.3	52981.1
M221T105	6.36459	0.00437613	0.0021645	0.0486563	0.0314793	1	1	1	2.64315	Vv:V_S	0.139158	0.0836082	up	2360	M221T105	221.101	221.098	221.101	104.55	99.558	107.288	16	15	6573	44058.9	32372.4	53488.7	51000.1	38054.9	59443.8	15670.4	13739.1	15200.6	17452	13530.6	12318.6	14869.5	16937.4	1732.35	923.132	7616.38	12561	8912.88	9230.6	6053.13	2533.71	6475.96	6359.23	5664.25
M221T286	0.345725	0.00272786	0.004329	0.0378533	0.0422588	0.972222	0.888889	1	1.63795	Vv:V_S	0.56566	9.16e-08	down	2343	M221T286	221.009	221.005	221.016	285.839	263.888	299.626	19	16	2734	9934.46	6556.67	15714.7	5288.86	12305.9	9872.58	13377.9	12195.2	13594.7	2760.86	3704.73	11450	2877.93	9572.67	8801.49	9076.67	11162.4	12994.1	8488.76	10320.8	13488.2	9428.66	13364.3	1880.27	9058.5
M221T41	0.0863533	4.7e-05	0.0021645	0.00621709	0.0314793	1	1	1	2.90164	Vv:V_S	0.405278	5.77e-08	down	2357	M221T41	221.08	221.074	221.084	41.1095	22.89	46.8	24	19	2402	4333.6	1903.35	5554.45	1450.44	2245.64	1735.92	5182.5	4638.28	4368.07	2590.11	5376.65	5708.9	891.794	3596.93	3258.06	4597.8	3570.89	6270.18	1444.38	5023.54	5256.49	5617.86	9483.26	6153.96	6450.61
M223T457	3.23459	0.00197287	0.004329	0.032748	0.0422588	0.972222	0.833333	1	1.57067	Vv:V_S	0.270399	0.269744	up	2390	M223T457	222.999	222.996	223.001	456.697	449.881	479.398	21	16	6651	19494.6	9869.35	22361.2	7297.7	9618.29	27797.7	3571.98	4870.55	3803.17	3168.07	6353.21	3125.62	4595.25	4712.21	5058.43	9187.35	5994.75	3603.68	1719.23	6261.16	1592.41	3627.34	2803.32	1897.84	3201.89
M224T331	0.4254	5.82e-06	0.0021645	0.0027304	0.0314793	1	1	1	1.21154	Vv:V_S	0.237328	2.85e-08	down	2418	M224T331	224.062	224.061	224.064	331.026	312.642	334.938	18	18	11619	3839.75	4951.06	5920.07	6807.66	5509.14	4586.28	10665.1	11588.1	13649.1	10750.2	12692.6	9887.16	6163.38	12385.7	4830.49	6285.86	6203.81	4870.43	4087.19	8367.3	36329.1	38095.5	6941.39	113670	9570.46
M224T472	3.27332	0.00139656	0.004329	0.0278684	0.0422588	0.972222	0.888889	1	1.26709	Vv:V_S	0.855878	0.268838	up	2412	M224T472	223.972	223.97	223.973	472.121	463.59	483.779	14	14	6493	1372.32	467.832	839.699	1114.19	1663.81	3833.94	8226	9755.32	3105.25	6554.41	4183.28	21841.6	31912.2	3820.07	2487.43	1349.57	1099.72	2737.59	1366.51	686.855	52175.4	47326.3	15167.3	38640.9	6397.46
M226T388	0.363858	0.00410806	0.004329	0.0465247	0.0422588	0.972222	0.833333	1	1.45804	Vv:V_S	0.285656	0.0721751	down	2456	M226T388	226.015	226.011	226.017	388.282	380.275	400.603	16	15	3759	3179.19	5302.06	8014.39	2789.45	2063.53	6741.72	2180.38	2966.27	2835.73	3625.78	4767.11	2965.78	2288.72	3661.59	13439.8	7462.62	10067.2	4244.92	2668.58	6255.81	2022.74	2374.21	1685.1	1396.85	1857.74
M227T460	3.85793	0.00209178	0.0021645	0.0337257	0.0314793	1	1	1	1.92695	Vv:V_S	0.644222	1.68e-07	up	2471	M227T460	226.986	226.983	226.993	459.675	448.875	489.624	36	25	3417	12130.8	8198.31	13638.8	17194	16737.5	7294.11	32203.4	8458.75	10463.4	10874.8	7233.59	17491.9	34435.9	10009	12408.2	16149.6	15348.1	18482.6	10899.8	18436.8	9057.83	15428.4	11628.2	9457.35	8282.27
M228T331_1	2.09941	0.00275285	0.004329	0.0380657	0.0422588	0.972222	0.833333	1	1.32081	Vv:V_S	0.44848	0.265869	up	2513	M228T331_1	228.06	228.058	228.063	331.365	324.91	336.049	16	16	2734	11476.9	9099.31	8772.91	11527.6	10633.4	5489.98	5247.46	8709.6	7068.38	5731.58	2775.29	4276.54	4158.55	11048.2	4587.99	5266.89	8243.61	2493.47	3403.85	3662.11	4422.5	9128.95	6827.25	8523.79	6688.54
M228T360	4.67864	0.000471439	0.0021645	0.0157842	0.0314793	1	1	1	1.77635	Vv:V_S	1.14614	1.12e-07	up	2509	M228T360	228.025	228.023	228.034	359.841	352.924	377.265	14	13	2030	9900.97	3793.95	4739.81	3395.02	3979.68	7030.22	1006.16	1969.3	669.559	1482.54	1443.83	1040.63	10014.9	2511.78	4779.73	6616.36	3990.23	3268.92	6588.83	3215	2945.05	0	4502.86	4517.03	0
M229T430	0.48211	0.000940199	0.0021645	0.0231948	0.0314793	1	1	1	1.01082	Vv:V_S	0.294767	0.257631	down	2522	M229T430	228.964	228.963	228.965	430.36	423.792	434.177	17	17	10920	15784.8	18585.8	13730.7	29657.8	22513.4	27348.5	9704.05	5122.1	11006.4	8706.13	4912.36	8548.58	8075.63	5892.25	39780.9	45664.1	56342.9	39130.7	38429.3	36899.7	8860.79	10420.6	13056.4	5766.39	8705.75
M229T439	2.0422	0.00354784	0.00865801	0.0431444	0.061816	0.944444	0.75	1	1.13686	Vv:V_S	0.299844	0.287868	up	2530	M229T439	229.009	228.999	229.011	438.709	426.637	461.86	39	26	7177	36163.9	21187.9	37159.5	14789	18843.4	30736.5	13457.3	11744.9	15471.9	20877.7	12801.2	27522	12635.9	20918.9	19371.2	13502.9	19185.3	12934	8781.7	13305.9	14109.6	9376.21	9268.39	7617.84	11760.2
M229T458	7.50975	1.26e-05	0.0021645	0.00341063	0.0314793	1	1	1	2.35827	Vv:V_S	0.848514	7e-08	up	2538	M229T458	229.044	229.042	229.046	458.247	453.681	466.029	20	20	12986	7996.96	4360.54	8514.19	7279.08	11284.1	8095.99	27087.2	9046.95	9159.2	10287.1	8230.99	32103.9	72321.7	22280.5	4771.02	7158.75	6751.84	5044.51	5259.11	5701.28	8647.87	9107.14	2480.85	17092	16366.5
M230T204	2.1356	0.00413114	0.0021645	0.0466339	0.0314793	1	1	1	1.39862	Vv:V_S	0.219643	0.127393	up	2552	M230T204	229.991	229.988	229.999	204.459	194.168	208.12	13	13	1416	3643.08	1355.35	2165.14	1711.51	2203.59	5063.74	1138.17	1308.29	960.138	1571.61	1439.06	1842.97	2071.31	2014.65	1945.52	1274.64	1171.75	1148.44	1446.19	1761.16	2048.76	2612.31	2748.23	1989.65	6284.73
M230T379	2.50823	0.000247491	0.0021645	0.0120445	0.0314793	1	1	1	1.62333	Vv:V_S	0.0610843	4.04e-09	up	2558	M230T379	230.065	230.064	230.066	379.239	363.048	384.019	29	25	26082	94861.8	60366.6	58224.7	82489.6	109308	120551	65195.6	58087.8	60406	58628	61872	69295	60945.6	59717.8	22601	22201.4	34510.1	40745.6	30173.1	38143.2	54448.6	36802.6	43499.9	11475.6	43956.1
M231T317	2.82147	0.00180386	0.0021645	0.0309885	0.0314793	1	1	1	1.49841	Vv:V_S	0.0676068	0.013365	up	2604	M231T317	231.133	231.132	231.133	317.416	314.123	321.45	18	18	56847	57007.3	61161.8	77912.3	82412.5	181809	80285.7	36536.2	43206.5	43770.3	36962.5	38843.5	44484.6	45200.7	42441.4	25853.2	45144.5	27500.2	16163.2	27468.7	58609.1	16100.7	19029.3	10805.3	27309.6	16055.3
M231T378	6.12868	7.93e-06	0.0021645	0.00297039	0.0314793	1	1	1	2.69548	Vv:V_S	0.468844	0.216031	up	2594	M231T378	231.068	231.066	231.07	378.365	361.204	383.349	20	18	2722	11586.8	8864.22	9998.9	5292.74	14011.8	12623.9	9074.4	9975.73	7826.87	7565.53	2442.15	10855.5	10683.5	1582.71	2650.4	5327.75	5398.65	5520.82	4938.59	6691.06	8904.24	8770.65	5944.78	4608.12	6269.08
M231T433	2.62082	0.000206233	0.0021645	0.0112864	0.0314793	1	1	1	1.55279	Vv:V_S	0.15678	2.01e-08	up	2584	M231T433	231.016	231.008	231.017	432.566	413.489	442.051	29	21	8885	19829.2	24637.9	27151.5	19472.9	23505.4	12119.9	13555.6	8579.21	13069.6	15213.9	13930.2	12746.4	16465.9	14090.8	14479.2	12130.1	11037.3	9953.81	4616.56	8554.95	10063	9113.09	7672.46	5888.42	6314.08
M232T88	0.140926	0.000419969	0.004329	0.0150485	0.0422588	0.972222	0.888889	1	2.27985	Vv:V_S	0.385397	0.0614463	down	2615	M232T88	232.059	232.059	232.06	87.8955	75.222	97.944	26	20	12625	6556.96	3871.94	8592.31	8414.35	41175.9	6885.99	37647.8	100182	76562.6	34999.4	69804.3	118540	64573.9	103590	78580.9	13399.2	31567.7	35696.4	12976.5	64653.7	212201	67376.5	87641.4	21789.5	229733
M236T339	5.03717	0.000292634	0.0021645	0.0130082	0.0314793	1	1	1	2.05516	Vv:V_S	0.191758	0.0479161	up	2697	M236T339	235.961	235.959	235.963	339.202	336.875	341.895	13	13	1881	1709.61	6948.28	4575.1	5171	5650.9	4567.51	1677.33	1721.99	1476.03	2285.81	1884.54	1368.27	2030.16	1577.68	1039.87	387.263	1347.81	1123.58	1169.18	1770.43	1418.21	319.796	636.316	873.287	530.772
M236T374	2.35297	0.00041283	0.0021645	0.0150485	0.0314793	1	1	1	1.53024	Vv:V_S	0.112026	0.0304558	up	2703	M236T374	236.075	236.073	236.076	373.609	357.286	387.524	42	26	19400	76745.8	52855.2	39350.2	44957.5	41666.3	73985	64179	59017.5	69512.5	64971.9	70393.6	93571.6	89840.6	69809	41323.3	16550.8	35908.4	19328.2	20995.3	25828.2	43873.5	27182.9	73935.2	77201	22078.4
M237T226	6.37817	1.21e-06	0.0021645	0.00237911	0.0314793	1	1	1	2.72412	Vv:V_S	0.319161	0.244903	up	2732	M237T226	237.096	237.094	237.097	226.074	218.297	239.812	34	26	13178	102153	45475.8	56032.8	60741.7	38860.6	103944	41691.2	20237.6	24679.6	36769.2	32959.4	59235.1	55621.4	56635.1	13993.5	10590.8	13203.6	18069	6861.89	17634.6	23771.7	37577.4	53847.6	27765.4	48437.1
M237T331_1	0.222846	8.9e-05	0.0021645	0.0076156	0.0314793	1	1	1	2.35092	Vv:V_S	0.181612	0.153974	down	2727	M237T331_1	237.059	237.059	237.06	330.812	317.499	336.881	21	20	70478	47740.8	32702.2	32018.1	29549.5	58365.4	38318.6	87047.1	107096	75645.2	74166.5	75703.9	103033	71900.4	76733.7	189698	126719	205123	222901	57869.8	292187	51083.1	53687	92185	52730.8	114097
M237T449	2.96125	0.000487894	0.0021645	0.0160617	0.0314793	1	1	1	1.29426	Vv:V_S	0.119523	0.119548	up	2719	M237T449	237.005	237.004	237.006	448.887	443.656	453.24	24	24	20173	49334	42496.6	56083	32169.4	30700.7	20304.8	4181.6	5176.33	5602.16	6388.2	5213.34	5591.24	6327.17	5344	16585.6	11974.4	18447.8	13333.4	6286.64	18992.1	6114.66	2465.06	4323.91	3321.72	7102.11
M237T455	6.14325	0.00247437	0.00865801	0.0361193	0.061816	0.944444	0.777778	1	2.25654	Vv:V_S	0.180785	0.150995	up	2714	M237T455	236.97	236.963	236.972	454.544	451.069	472.221	20	17	20173	40308.6	37573.6	37517.1	13537	30807.9	5783.85	4775.41	4082.06	5851.59	5351.22	5712.41	4951.27	8258.07	6204.41	4940.08	1778.96	7431.88	5728.94	7601.1	2034.99	8517.74	5119.48	4745.82	1968.44	4839.16
M238T448	2.08491	0.00441444	0.0021645	0.0487526	0.0314793	1	1	1	1.16008	Vv:V_S	0.322137	0.178734	up	2743	M238T448	238.016	238.007	238.018	447.908	443.631	453.24	22	21	2136	3639.92	4068.95	6473.51	2845.98	3814.13	3652.69	2573.41	1829.81	1400.62	2510.33	1662.1	2859.5	2465.07	912.038	2169.77	2492.57	3818	2132.26	1817.29	3250.73	999.577	898.752	789.012	1463.3	1197.25
M239T232	2.07881	0.000843118	0.0021645	0.0219657	0.0314793	1	1	1	1.38574	Vv:V_S	0.407353	1.73e-08	up	2771	M239T232	239.02	239.011	239.022	232.457	227.176	243.87	13	13	1938	4829.27	3673.46	3213.73	3526.48	3995.26	2731.6	1366.73	1428.85	1822.58	2431.94	2142.5	2856.94	3230.13	519.57	4373.76	3768.26	1809.03	2646.5	2577.6	4224.16	7160.2	6166.18	3074.49	3276.67	2168.5
M239T322	2.97992	0.00340531	0.00865801	0.0425153	0.061816	0.944444	0.777778	1	1.53322	Vv:V_S	0.404343	1.2e-08	up	2778	M239T322	239.075	239.074	239.075	321.89	309.93	336.049	37	26	30366	225106	374062	276154	530244	246188	356835	385470	321226	379925	331087	248983	452203	405056	25226.1	339605	381791	192107	258075	145957	290424	236529	407377	279038	384015	318935
M241T187	4.96935	0.000466419	0.0021645	0.0157501	0.0314793	1	1	1	1.72004	Vv:V_S	0.864322	0.130689	up	2797	M241T187	240.787	240.786	240.789	186.994	166.448	200.103	24	21	1523	4944.68	4549.39	3171.93	7556.87	5247.47	3501.28	459.982	1079.31	1656.2	2108.58	838.448	3001.14	7066.58	1848.29	7605.7	9930.73	2852.32	5812.92	7660.58	4051.99	2392.46	4899.4	713.244	1346.43	0
M241T399	3.26598	0.00205346	0.0021645	0.0334622	0.0314793	1	1	1	1.97395	Vv:V_S	0.347361	0.251098	up	2820	M241T399	241.08	241.076	241.082	399.279	391.299	405.391	26	25	8885	36071.9	30487.7	38994.1	16364.3	19995.3	18612.3	7431.54	9915.61	8784.32	14632.8	6306.2	16379.9	16847.6	7924.03	7057.59	8919.69	5049.39	20569.8	11532.7	12639.3	24853.3	26496.7	15664.8	42928.1	20971.5
M241T454	3.95011	6.23e-05	0.0021645	0.00667111	0.0314793	1	1	1	1.74643	Vv:V_S	0.294064	7.7e-09	up	2808	M241T454	241.01	241.008	241.011	454.378	440.166	477.4	47	24	21568	67636.6	58697.4	106821	43223.3	57206.3	90426.5	20342.3	16315.5	19023.3	19681.3	18884.9	29447.5	42565.3	25441.5	36759	19552.8	55165.2	28741.8	17427.6	34082.3	64453.7	27450.3	7905.76	6733.07	3539.03
M242T198	2.54742	0.000617969	0.0021645	0.0186929	0.0314793	1	1	1	1.16576	Vv:V_S	0.224159	0.0646384	up	2848	M242T198	242.064	242.064	242.065	198.156	189.432	206.903	15	13	17166	19880.6	9773.7	9898.27	10299	7392.58	22543.8	26363.1	24967.3	22409	27757.8	24884.3	45556.2	43369.6	35073.6	6893.05	6740.48	9692.27	4908.48	4214.38	8865.23	103641	75548.5	53232.6	93547.2	182418
M242T200	0.317279	0.00229184	0.0021645	0.0344325	0.0314793	1	1	1	1.65458	Vv:V_S	0.196844	1.54e-07	down	2832	M242T200	241.874	241.872	241.877	200.409	190.508	207.408	17	17	1238	420.432	89.06	341.712	356.636	392.768	115.078	883.43	1013.6	951.025	700.222	835.006	1483.92	1092.52	888.583	1298.7	1059.4	875.815	497.328	386.649	746.77	1860.92	1313.84	3763.51	119.811	564.076
M242T90	0.147993	0.0019629	0.004329	0.0326514	0.0422588	0.972222	0.833333	1	2.40066	Vv:V_S	0.645069	8.6e-09	down	2845	M242T90	242.064	242.064	242.065	89.8085	79.273	105.139	32	24	14764	35758.4	106771	40951.3	127700	14016.6	41364.3	39018.2	36993.3	33588.2	43766.1	130679	169712	54403.6	109211	121913	19228.2	100316	104355	26270.1	97399.2	176468	153950	148630	287384	109821
M243T203	2.53943	0.000595941	0.0021645	0.0183159	0.0314793	1	1	1	1.72029	Vv:V_S	0.31076	0.296252	up	2881	M243T203	243.133	243.129	243.133	203.439	197.158	208.473	19	19	2663	5821.29	3086.44	3064.08	5661.13	3227.5	4886.97	1986.46	3377.02	1665.34	1912.92	3738.93	4172.34	3403.34	3971.59	1504	1505.39	1984.96	1366.63	2060.77	3509.38	13752.4	10402.8	4243.08	3126.64	6739.03
M245T451	2.66815	0.00297861	0.0021645	0.0395206	0.0314793	1	1	1	1.12209	Vv:V_S	0.246707	0.0600774	up	2911	M245T451	244.996	244.995	244.997	450.974	446.265	453.616	14	14	14012	7831.89	4590.74	4219.23	15988.5	7948.92	10249.9	49279.1	56554.1	45653.5	46301	37751.5	68003.7	74288.4	31583.4	5453.05	5412.77	7126.72	4687.88	4713.78	4507.41	82230.4	58899.7	49429.9	42570.5	35703.5
M246T393	2.19021	0.00227846	0.0021645	0.0344325	0.0314793	1	1	1	1.66461	Vv:V_S	0.344855	5.73e-06	up	2938	M246T393	246.096	246.094	246.098	393.385	376.903	397.044	19	16	2957	7077.53	5200.5	4667.91	4474.37	6997.03	5547.2	2288.04	8398.33	9706.44	7213.8	5892.31	8861.96	8236.77	5226.34	2167.46	3325.74	7266.65	4897.55	2499.53	3446.69	4039.93	6102.7	9447.91	5925.63	6170.33
M249T192	2.4549	0.00435551	0.0021645	0.0486087	0.0314793	1	1	1	1.56079	Vv:V_S	0.215108	0.122853	up	2995	M249T192	249.132	249.129	249.133	191.988	162.481	199.576	28	21	3976	7704.92	4706.29	9628.49	6070.83	4580.77	5579.77	5577.54	5726.1	5440.29	9483.99	8809.6	8153.6	7282.85	7327.51	2446.67	2677.48	1450.29	2021	2548.06	1007.68	17607.8	12163.5	13416.5	9265.73	12955.5
M249T401	3.14921	0.000693665	0.0021645	0.0197031	0.0314793	1	1	1	1.90082	Vv:V_S	0.216543	0.207932	up	2989	M249T401	249.059	249.056	249.062	400.928	391.859	407.083	14	14	3076	7745.33	7885.6	11384.6	6693.58	4517.91	3848.46	2630.36	3536.68	3186.55	2654.16	2134.3	4786.81	4077.93	3257.01	2405.07	1358.83	2826.11	2967.26	2204.58	3218.89	8371	5646.52	7715.3	11207.4	5973.19
M249T98	2.74488	0.000259421	0.0021645	0.0123914	0.0314793	1	1	1	1.71478	Vv:V_S	0.481318	4.31e-08	up	2983	M249T98	248.97	248.97	248.971	98.168	82.116	115.966	15	14	24823	232837	207347	207249	206611	226788	121935	148694	81045.7	168024	169060	115793	157318	363752	98798	221700	296665	204428	215800	223261	195249	534737	232481	203308	116267	193279
M251T200	11.7541	0.000169738	0.0021645	0.0105621	0.0314793	1	1	1	2.99245	Vv:V_S	0.214878	0.0382694	up	3025	M251T200	251.111	251.11	251.112	200.409	188.882	204.973	29	26	52110	420381	176086	125712	96484.7	66889.8	499887	83929.3	87740.5	89652.1	95164.9	85270.7	146011	158565	129761	9932.34	23652	27908	50873.9	6713.11	36764.5	57367.6	51410.5	355661	114183	202345
M251T37	3.04131	0.00220653	0.004329	0.0341751	0.0422588	0.972222	0.888889	1	1.5368	Vv:V_S	0.275649	0.0552226	up	3010	M251T37	250.889	250.887	250.89	37.2355	35.69	40.507	20	20	3655	5606.24	4028.52	6241.9	6373.47	5091.94	2716.38	2498.27	2569.53	2670.14	2327.28	1853.59	4012.45	4965.05	3350.3	2100.33	6753.62	1928.69	3621.33	2495.16	1808.75	523.566	676.8	1938.88	0	1553.61
M252T200	6.70379	0.00041885	0.0021645	0.0150485	0.0314793	1	1	1	2.49377	Vv:V_S	0.26921	0.107208	up	3040	M252T200	252.115	252.114	252.115	199.769	177.873	204.973	31	23	6124	19391.4	18662	15973.9	12590.6	8015.47	56551.5	10372.6	11126.6	10007.3	12462.9	8989.92	18772.4	19880.7	18289.1	4025.92	4102.63	3635.76	7016.71	2488.87	5268.57	9455.75	6466.21	42635.6	9564.32	27057.2
M252T328	2.28389	0.0028369	0.0021645	0.0384177	0.0314793	1	1	1	1.48622	Vv:V_S	0.248386	0.151065	up	3034	M252T328	252.06	252.056	252.061	327.667	323.043	335.417	14	14	3417	4824.89	4323.69	5001.54	12598.3	6794.28	8611.29	4564.44	4400.13	3876.95	4134.89	3332.71	5261.16	3142.59	2295.55	2281.42	2872.44	2284.02	3268.89	2429.41	2863.8	3014.33	9482.4	4220.62	5067.72	5384.07
M253T42_4	0.379117	0.000119198	0.0021645	0.00910535	0.0314793	1	1	1	1.61711	Vv:V_S	0.347076	0.109202	down	3064	M253T42_4	253.142	253.14	253.145	42.394	41.24	43.888	19	19	4101	3787.23	2226.32	3753.7	3437.79	1981.64	1947.72	2970.2	3150.28	2833.03	5611.24	5654.77	4368.08	2619.67	5891.96	4903.26	3363.37	5378.61	3552.02	1947.19	3703.86	10153.1	12142.8	11582.1	9273.39	11078.8
M254T339	0.427959	0.00178205	0.004329	0.030884	0.0422588	0.972222	0.833333	1	1.63009	Vv:V_S	0.223922	6.22e-09	down	3082	M254T339	254.094	254.092	254.1	339.37	328.872	344.421	24	22	4343	1853.64	1703.32	1826.16	4051.59	2049.43	3089.77	2239.41	3706.65	4790.04	4232.07	3629.08	4394.25	3011.93	3820.17	5022.75	4101.83	13989.9	4313.64	3350.48	6656.34	6528.48	3194.1	2930.91	7851.85	4646.59
M256T334	0.496217	0.000124042	0.0021645	0.00913506	0.0314793	1	1	1	1.02333	Vv:V_S	0.275344	4.85e-08	down	3120	M256T334	256.057	256.056	256.064	333.702	330.525	336.049	13	13	20557	6672.95	5252.04	6583.41	6039.34	6672.14	6157.32	5921.68	9921.21	12810.4	7967.19	10196.5	10815.4	5923.33	11348.1	6538.45	5886.78	6139.18	4961.89	4294.37	5662.2	50821.7	40009.3	5308.37	41756.1	3319.69
M256T442	3.21733	0.00131988	0.00865801	0.027473	0.061816	0.944444	0.777778	1	1.64935	Vv:V_S	0.115371	0.0561524	up	3114	M256T442	256.044	256.041	256.046	441.885	424.875	446.586	19	16	6038	8162.49	4510.73	6311.25	4444.36	4307.84	2029.5	5779.31	5718.81	5181.82	6395.03	6058.48	7916.08	8374.89	6729.95	1424.69	2381.47	3413	1201.08	748.855	2039.99	25032.4	12615.6	8615.32	50192.9	10510.4
M256T56	36.1842	0.000285256	0.0021645	0.0128251	0.0314793	1	1	1	3.78312	Vv:V_S	0.818166	1.23e-07	up	3122	M256T56	256.08	256.078	256.081	55.924	46.252	71.955	31	24	4784	87337.4	26456.2	87088.1	29877.3	8350.77	6587.78	17064.1	7364.59	3354.57	8804.9	5186.78	4426.25	27339	3903.42	9208.76	596.843	9523.36	2841.36	4026.36	14255.3	40756.7	21272.8	28043.6	17151.3	18579.5
M257T326	0.468859	0.00344073	0.0021645	0.0426304	0.0314793	1	1	1	1.21797	Vv:V_S	0.158727	0.15366	down	3142	M257T326	257.031	257.03	257.039	325.693	317.31	334.405	16	15	8885	4451.81	3528.76	4751.67	4084.27	1577.39	3429.76	7531.91	5752.29	9319.01	9407.01	7611.24	7541.72	9274.62	7349.46	6926.37	7344.36	7928.12	6343.66	9332.54	8837.4	38172.3	75211.7	6465.36	7244.85	17131.3
M258T386	2.36136	0.000154109	0.0021645	0.00993876	0.0314793	1	1	1	1.36577	Vv:V_S	0.127554	0.0380458	up	3176	M258T386	258.06	258.057	258.067	385.664	373.027	405.963	31	26	29414	82363.2	59613.7	72529.2	55447.2	57212	72860.7	33921.6	27366.7	30400.6	26744.9	29395.4	41157.7	38155.4	27346.4	30097.2	25400.4	26934.1	41752	31392.6	39990	13531.4	15694	19958.9	10702.4	14204.5
M259T288	0.111834	0.00134621	0.0021645	0.027727	0.0314793	1	1	1	2.39593	Vv:V_S	0.429856	4.18e-08	down	3217	M259T288	259.115	259.105	259.117	287.906	275.521	295.287	18	17	5810	9028.68	21568.1	15722.1	15848.5	16653	18524.5	12292.2	17970.2	19232.8	10555.6	19831.5	17795.5	2477.87	11974.7	16145.1	10048.8	17618.9	14443.5	14143.3	6313.1	25534.2	30416.3	20536.7	14100.5	44380.9
M260T189	2.26838	0.000775601	0.0021645	0.0209587	0.0314793	1	1	1	1.12644	Vv:V_S	0.319514	0.257642	up	3225	M260T189	259.935	259.931	259.94	188.6	166.468	200.883	27	25	1028	4459.66	4542.03	5135.63	4094.57	2526.11	4441.66	1458.92	1448.21	1607	1500.92	3029.23	2902.39	2426.74	3119.13	2848.61	2033.49	2971.12	1980.63	1760.8	2367.83	1185.5	2888.55	582.085	2262.4	388.653
M263T194	2.14673	0.000839164	0.0021645	0.0219354	0.0314793	1	1	1	1.36972	Vv:V_S	0.552926	0.259617	up	3299	M263T194	263.005	263.004	263.007	194.27	181.339	202.488	21	21	1537	6750.31	5224.31	3958.91	3311.64	3961.8	7109.71	1824.1	993.373	2689.15	2458.57	2630.98	2831.53	6274.1	6122.99	5921.24	4352.64	2920.86	2328.93	2579.19	3648.49	5765.64	5774.95	3402.8	5848.7	4193.17
M266T180	0.320375	0.000631996	0.0021645	0.0187509	0.0314793	1	1	1	1.12877	Vv:V_S	0.200129	0.17443	down	3363	M266T180	266.087	266.086	266.088	180.272	177.153	182.784	14	14	24823	1564.55	1620.61	1923.13	1444.15	1602.92	1175.99	48086.4	28773.5	33896.4	46982.3	32980.1	34868.6	37394.3	37556.7	5001.05	4139.69	3721.2	4585.06	2229.26	10801.4	188850	133011	15718.4	144950	20649
M266T195	3.5148	0.00174573	0.0021645	0.0306336	0.0314793	1	1	1	1.86946	Vv:V_S	0.387724	0.175445	up	3357	M266T195	265.992	265.991	265.996	195.425	183.408	209.175	22	21	2727	8363.57	6725.62	7707.45	6401.56	7410.52	10505.2	1670.62	1349.49	2467.23	2658.52	2867.06	3431.68	5538.91	3729.43	2832.85	3530.2	968.07	4751.99	2857.94	2949.1	2802.1	1391.92	2078.78	1399.17	956.525
M266T316	2.92337	6.59e-06	0.0021645	0.0027304	0.0314793	1	1	1	1.50937	Vv:V_S	0.131993	0.117662	up	3361	M266T316	266.068	266.067	266.07	316.205	310.034	329.073	22	22	23384	93529.2	59268.7	57096.3	51145.7	49087	64051.1	25720.8	18030.1	26195.8	26500.1	25186.7	25201.5	33038	29773.2	19143.6	28713.6	23021.9	25979.1	14345.6	31060.3	15402.9	12302	6504.66	40290.9	9463.73
M266T335	0.357755	0.00310232	0.0151515	0.0402893	0.0870161	0.916667	0.666667	1	1.41351	Vv:V_S	0.208186	0.0176695	down	3365	M266T335	266.094	266.093	266.095	334.652	325.587	340.981	25	25	25506	20383.1	23305	28043.2	12845.9	21807	35015.9	26821.5	38166.2	40413.3	29718	34737.2	30068.6	23842.6	32917.6	53659.2	39486.2	78289.3	44734.1	10517.2	46461.9	27990.5	26371	3317.27	76911	4807.51
M266T423	2.05372	0.000805276	0.0021645	0.0213554	0.0314793	1	1	1	1.19653	Vv:V_S	0.157349	0.156141	up	3358	M266T423	266.057	266.055	266.059	422.558	409.279	426.652	26	25	7177	19591.8	18547.2	13144.9	16815.3	16454	13964.8	8241.8	8044.91	8018.84	8487.6	12167	9270.75	8953.19	9503.88	11628.3	6051.29	10274.9	9633.39	3735.97	10799.6	7098.91	9798.83	4128.64	2698.02	3488.37
M268T142	4.37008	0.00246421	0.004329	0.0360379	0.0422588	0.972222	0.888889	1	1.8302	Vv:V_S	0.343889	0.299587	up	3406	M268T142	268.109	268.107	268.11	142.315	131.875	148.374	33	21	14889	111375	68467.6	113751	40756.2	131276	98447	30613.1	14696.1	49333.6	30956.6	46200.2	56301.8	33067.8	32246.9	21651.8	9278.11	6899.93	66239.8	7902.79	18610.7	3143.92	2684.65	1201.49	1528.07	2578.26
M269T386	5.71077	4.78e-07	0.0021645	0.00188237	0.0314793	1	1	1	2.25047	Vv:V_S	0.115578	0.108698	up	3434	M269T386	269.137	269.135	269.138	385.816	374.259	390.398	21	20	22213	56012.8	33926.5	28971.5	55270	30815.6	54242.8	15279.8	13521.3	15283.7	14968.8	13672.3	18198	13680.6	18969.5	6541.31	9226.56	9998.89	6230.2	5562.94	11265.4	4736.16	3681.06	5734.03	3726.94	6491.79
M269T401	0.24697	0.00180856	0.0021645	0.0310016	0.0314793	1	1	1	2.32157	Vv:V_S	0.110172	2.41e-08	down	3412	M269T401	268.925	268.922	268.927	401.478	395.684	413.857	16	15	2392	702.968	1051.84	1141.61	944.374	2719.63	390.896	3826.83	3706.38	4658.72	3854.96	3817.85	5244.1	3815.23	4528.93	3425.1	3620.07	5554.91	3650.56	4480.31	6309.03	3150.08	4052.17	3601.58	10073.1	4960.47
M269T430	2.41658	0.000961365	0.0021645	0.0233951	0.0314793	1	1	1	1.16802	Vv:V_S	0.215221	0.203162	up	3415	M269T430	268.995	268.991	268.996	430.248	423.792	433.981	15	15	11278	18432.6	19050.1	19059.9	21535.9	24082.2	48552.6	8901.09	5746.2	8993.16	7777.44	5441.01	11942.8	10676	9236.48	13527.3	13200	17910.7	9297.15	7210.2	10179.4	4463.45	3116.33	4389.01	5098.72	4014.64
M273T39	5.10757	0.000276411	0.0021645	0.0126442	0.0314793	1	1	1	2.43315	Vv:V_S	0.737812	5.77e-08	up	3523	M273T39	273.15	273.145	273.152	39.2815	23.484	41.238	18	17	7258	4691.2	3189.17	3706.59	3999.52	1867.13	4473.6	3685.85	1534.02	989.52	1577.39	1192.31	2177.39	7049.07	2001	3212.88	2050.4	4278.62	1741.51	3722.48	5258.93	10642.6	15923.5	4203.71	6554.73	17125.6
M274T443	2.01079	0.00158999	0.004329	0.0295746	0.0422588	0.972222	0.833333	1	1.28096	Vv:V_S	0.293785	0.267215	up	3533	M274T443	274.054	274.053	274.056	443.397	424.875	446.966	31	23	7551	18289.1	13324.4	18708.3	17892.8	15989.8	11251.1	16982.9	23203.1	15496.9	14576.1	27516.5	12155	18590.2	22064.8	7580.65	5542.51	9728.28	4979.2	9561.77	7944.22	41469.4	28523.7	32935.4	117441	23361.8
M275T202	2.81581	0.00416095	0.0021645	0.046836	0.0314793	1	1	1	1.7096	Vv:V_S	0.178338	1.66e-08	up	3557	M275T202	275.074	275.074	275.075	201.685	181.437	212.765	28	26	37702	150449	60302.4	94529	43240.4	51195.2	181729	41248.6	41677.8	33581.8	32730.9	35576.3	61062.2	45193	49417.8	37338.1	33829.5	57859.5	36415	9862.06	53920	42561.2	26980	40136.7	26504.8	70353.8
M275T73	2.83545	0.0027654	0.0021645	0.038097	0.0314793	1	1	1	1.70388	Vv:V_S	0.228059	0.17122	up	3559	M275T73	275.075	275.073	275.076	72.549	69.6	89.07	17	15	3967	10276.5	7107.79	12184.2	13387.8	6512.03	7186.62	3184.33	5225.36	3775.38	6061.96	5843.62	5698.56	5518.47	3881.59	4751.74	1032.93	3579.87	3524.98	2084.49	5004.74	11876.3	30594.8	17734.9	9035.28	14259.9
M276T213	2.2378	0.00362104	0.00865801	0.0435406	0.061816	0.944444	0.75	1	1.28203	Vv:V_S	0.261084	4.51e-09	up	3574	M276T213	275.994	275.994	276.004	213.301	199.392	217.873	13	13	1206	9751.1	7893.29	4312.17	6349.11	4631.97	9519.81	1501.16	1823.61	2233.23	2280.89	2603.04	4068.56	3051.51	2947.41	3241.95	2628.98	2290.54	4496.21	2571.89	2597.63	2658.44	2915.1	401.58	3445.08	3790.97
M276T369_2	0.377649	0.00228928	0.00865801	0.0344325	0.061816	0.944444	0.777778	1	1.35331	Vv:V_S	0.319816	3.29e-08	down	3579	M276T369_2	276.067	276.064	276.075	369.111	358.084	378.614	22	19	15613	33467.9	18541.4	47324.8	25046.6	24188.9	30112	9405.97	11545.4	12997.3	7152.07	9017.04	13635.6	4049.19	11386.6	24061.4	53267.5	24099.4	23997.4	17368.2	37482.3	14479.8	15210.5	6924.92	7249.34	7894.98
M277T41_3	0.307146	0.00422396	0.025974	0.0474774	0.119093	0.888889	0.583333	1	1.77247	Vv:V_S	0.229853	1.01e-08	down	3623	M277T41_3	277.214	277.209	277.215	40.78	39.762	52.817	27	26	41726	8675.77	49547.6	8966.54	15796.2	15888	14671.3	7041.31	9411.66	9104.64	9253.8	10502.6	13148.2	10910.4	16140	50085.7	35151.7	69374	80436.5	66560	41321.5	74141.6	121611	96487.7	100577	131022
M278T41	0.275479	0.00252285	0.0151515	0.0364743	0.0870161	0.916667	0.722222	1	1.82802	Vv:V_S	0.21968	1.03e-08	down	3640	M278T41	278.218	278.214	278.225	40.6455	34.035	43.177	26	25	8202	1776.77	10198	1746.58	4103.22	3697.41	3617.95	4091.24	2305.49	2577.57	3081.01	3139.59	2704.17	2455.3	3071.43	9893.13	8050.74	15762.7	19527.9	14768.7	9555.2	13964.6	26101.7	19824.1	20644.4	26651.9
M279T212	0.352264	0.000481316	0.0021645	0.0159789	0.0314793	1	1	1	1.73581	Vv:V_S	0.278042	0.017207	down	3666	M279T212	279.23	279.229	279.232	211.641	206.651	218.462	13	13	3362	11423.8	8828.02	5974	6311.47	3858.19	6705.92	6709.16	6640.83	7633.48	7331.83	7631.86	9302.76	11944	14622.3	17102.5	21229.1	24747	30572.9	18475.5	38272.5	8529.58	6604.03	12043	11757.9	11713.1
M279T292	2.07463	0.0003162	0.0021645	0.0135311	0.0314793	1	1	1	1.1875	Vv:V_S	0.321094	8.74e-08	up	3656	M279T292	279.075	279.068	279.077	292.299	281.81	297.8	18	17	19138	19469.6	17770.6	12358.6	17892.3	15925.8	16801.6	10902.4	9239.1	8972.39	11897.4	11629.9	18953.5	16390.6	5408.73	9848.11	15318.8	15446.1	8908.17	12042.9	12603.9	60192.7	78266.7	17115.7	76351.5	9802.31
M279T332	0.240971	0.00029925	0.004329	0.0130806	0.0422588	0.972222	0.833333	1	1.96986	Vv:V_S	0.152523	6.65e-09	down	3660	M279T332	279.106	279.105	279.107	331.903	300.113	349.907	49	26	634358	388389	425107	206182	209678	294816	676306	514043	691957	726289	603396	632028	617966	513542	679313	1.49151e+06	1.09533e+06	2.12131e+06	1.21496e+06	352774	1.32877e+06	270327	364670	148005	79039.6	162386
M279T41	0.280815	0.00300086	0.00865801	0.0396464	0.061816	0.944444	0.75	1	1.65858	Vv:V_S	0.225448	0.172325	down	3668	M279T41	279.23	279.229	279.232	41.102	38.954	52.236	27	26	55918	18633.7	41804.6	16959	21862.8	18050.9	24897.7	10931	19146.3	14546.8	15509.6	16780.3	16936.3	12159.7	11656.8	60987.8	46215.7	85633.2	167038	77081.6	39179.1	37786.4	36124.2	96140.6	41578.2	48322.6
M280T334	0.347964	0.00194232	0.00865801	0.0324462	0.061816	0.944444	0.75	1	1.51981	Vv:V_S	0.17702	0.160636	down	3683	M280T334	280.109	280.108	280.111	333.852	318.86	340.981	29	25	75045	49273.5	61597.7	40814.2	27437	42508.5	93470.9	61363.8	96116.7	90139.2	85703.7	85066.6	82028.1	65502.3	83941.6	178613	139596	266685	161510	43931	164475	36529.7	49261.7	23141.5	12494.8	21370.7
M280T41	0.227807	0.00386601	0.0151515	0.0448736	0.0870161	0.916667	0.666667	1	2.11882	Vv:V_S	0.473389	7.61e-09	down	3687	M280T41	280.233	280.231	280.237	40.571	33.443	42.453	23	22	10889	3057.59	10217.5	3307.16	4368.91	4403.24	3218.38	5624.96	4349.25	3177.2	2463.88	2873.71	8164	2481.66	2790.85	15198.8	10407.9	19112.3	35647.3	17498.3	12583.7	4518.26	5721.33	20925.8	6594.21	11365.4
M281T105	16.1967	1.9e-05	0.0021645	0.00427142	0.0314793	1	1	1	3.43841	Vv:V_S	0.17654	3.07e-08	up	3704	M281T105	281.121	281.119	281.122	104.592	101.745	112.962	16	16	15220	108737	67052.8	91968.4	104994	83757.5	79394.2	30557.3	34429.2	29273.7	33641.4	31234.4	21694.9	39211.1	39408.3	5829.59	5562.2	7735.26	3503.42	3398.07	15078.3	20838.9	32595.7	16855	12886.4	16226.8
M281T277	2.36921	0.00441844	0.004329	0.0487526	0.0422588	0.972222	0.859722	1	1.30006	Vv:V_S	0.39678	5.56e-08	up	3700	M281T277	281.085	281.084	281.086	277.363	265.041	292.37	24	20	4317	84881.1	20962.7	35003	24462.9	22939.3	27945.3	36306.3	18723.1	39324.8	62185.1	37632.2	28018.2	69429.5	34566.6	30153.4	40855.6	37391.1	46247.8	23962.5	53390.9	38072.7	36741.1	15094.5	17813.3	20839.5
M281T335	0.276603	1.5e-05	0.0021645	0.00380045	0.0314793	1	1	1	1.8061	Vv:V_S	0.146765	3.77e-08	down	3703	M281T335	281.111	281.109	281.119	334.748	323.399	340.311	26	25	13670	14091	10853.4	13030.9	7776.81	11730.1	17027.9	14731.3	18458.5	21419.4	17592.1	19155.8	18335.6	14881.7	19025.3	41615.4	28434.9	48942.1	32682.5	13022.1	36774	8143.27	8002.91	6491	1854.68	5630.69
M281T424	2.55418	9.74e-05	0.0021645	0.00806384	0.0314793	1	1	1	1.18324	Vv:V_S	0.420975	0.297398	up	3689	M281T424	280.958	280.957	280.959	423.917	415.54	428.698	14	14	11462	4211.78	3709.43	5628.41	4027.07	3071.35	3592.02	13556.1	11570.9	28803.6	16624.2	17716.2	34670.3	27900.5	42475.2	2784.8	2043.97	2238.91	2259.89	1321.56	2548.5	10785	12979.1	13792.3	36017.2	8314.76
M282T288	0.363744	0.00410079	0.00865801	0.0465247	0.061816	0.944444	0.777778	1	1.63657	Vv:V_S	0.0876325	0.0138382	down	3727	M282T288	282.082	282.081	282.082	287.817	278.462	291.325	26	26	219569	165821	174240	85817.6	299615	62901.2	120484	611689	551402	569714	592569	586180	574088	524196	603780	301231	241940	721724	234698	349742	439752	1.60163e+06	1.75099e+06	364347	923214	468636
M283T423	2.80151	4.66e-06	0.0021645	0.0027304	0.0314793	1	1	1	1.98192	Vv:V_S	0.130382	0.0382368	up	3749	M283T423	283.064	283.058	283.067	422.726	414.803	443.519	28	26	19249	80834.3	62043	86008.2	52124.6	60373.5	57364.4	40004.5	36124.8	41146.8	39481.6	41943	41179.1	39393.1	28524.2	23715.7	19312.2	28336.5	24008.3	15644.7	28449.4	40968.2	29788.4	19123.1	43317.3	34850.9
M284T162	0.229496	0.0025961	0.0021645	0.0366717	0.0314793	1	1	1	1.85401	Vv:V_S	0.160015	0.150839	down	3770	M284T162	283.999	283.997	284.007	162.258	149.686	179.072	23	22	7881	4254.75	1795.11	4308.98	3366.6	6272.49	3531.65	16476.5	12898.1	14182.6	9060.85	14003.9	15281.4	14727.3	12780.8	17273.1	36630.3	8172.88	9317.46	18966.6	9289.57	1102.23	2740.42	15232.2	13014.6	13170.1
M287T304	0.180246	0.000887839	0.0021645	0.0224615	0.0314793	1	1	1	2.37157	Vv:V_S	0.285094	0.0677048	down	3847	M287T304	287.147	287.146	287.148	304.139	272.165	321.662	41	24	32263	34932.4	76374.4	8840.24	30788.4	36365.5	28331.2	132956	71247.2	73458.4	65513.5	73540.9	103213	131088	130958	203149	233105	321595	245999	278281	427821	50309.4	17638.4	181815	18939	111298
M288T297	2.43731	0.00374231	0.00865801	0.0440127	0.061816	0.944444	0.777778	1	1.57056	Vv:V_S	0.713137	0.148209	up	3862	M288T297	288.074	288.072	288.082	297.064	274.086	303.24	31	22	9528	41232.6	12553.9	15047.7	37655.5	40765.3	55175.9	18190.5	9104.79	14143.8	13589.6	14747.6	37266.8	62254.7	14564	23208.3	41409.4	26820	25297.9	44734.5	16614.3	50275.6	15302.6	22145	20234	13507.9
M289T144	8.66134	0.00290187	0.0021645	0.0389623	0.0314793	1	1	1	1.92796	Vv:V_S	0.272692	0.251602	up	3884	M289T144	289.07	289.068	289.075	143.949	139.687	160.555	15	14	103647	293396	17443.1	39111.2	24167.5	42081.3	27378	68906	125162	57567.2	122434	128654	141668	155302	132286	10534.4	2658.37	10795.9	13070.2	4402.29	14477.7	106050	1.69333e+06	67603.9	736678	9903.71
M289T188	8.95623	0.000126082	0.0021645	0.00913506	0.0314793	1	1	1	2.64936	Vv:V_S	0.491055	0.106244	up	3886	M289T188	289.085	289.083	289.087	188.117	176.409	201.576	21	18	16404	37031.8	28461	11098.9	18597	6781.68	27709.9	10051.8	7474.41	10779.6	10654.9	8508.92	23676.9	30523.7	17677.8	5100.31	5062.1	2960.23	5177.93	2599.44	9867.23	34932.3	118337	108121	58831.3	51873.9
M289T229	0.293579	0.000432265	0.0021645	0.0151158	0.0314793	1	1	1	1.83317	Vv:V_S	0.207297	0.193714	down	3892	M289T229	289.163	289.162	289.163	228.858	224.578	235.954	17	17	18454	10556.4	3314.9	9886.76	12462.1	6841.18	13265	30106.7	25339.8	49182	32702.8	31321.1	42928.9	46737.6	45636	51391.4	17591.4	51146.8	33201.9	18024.9	51066.6	92399.3	77506	6453.56	51973.4	14248.8
M289T250	0.129069	4.3e-05	0.0021645	0.00621709	0.0314793	1	1	1	2.64555	Vv:V_S	0.240338	0.144454	down	3891	M289T250	289.163	289.162	289.163	250.349	242.489	264.916	21	18	16970	8001.13	3908.27	9179.33	9543.52	9296.71	27626.7	68418.5	46636.8	86252.6	71645.5	67786.3	71104.4	77487.2	115057	72667.7	74610.9	79371.8	121259	100521	49835	276056	168821	21161	13685.7	60586.5
M289T403	0.410336	0.00195425	0.004329	0.0325764	0.0422588	0.972222	0.833333	1	1.42569	Vv:V_S	0.438577	0.179707	down	3875	M289T403	289.003	289.002	289.003	403.083	398.972	411.587	16	16	42512	123313	131438	92836.7	157960	249481	185120	165379	164287	105093	260568	234920	174924	178381	418857	251816	286928	250282	272016	266936	145896	95667.3	87106.9	106002	151610	113169
M290T313_2	0.315408	0.000146931	0.0021645	0.00963378	0.0314793	1	1	1	1.4599	Vv:V_S	0.16585	0.16007	down	3917	M290T313_2	290.14	290.14	290.143	312.763	310.364	325.419	21	21	43238	35479.4	18656.4	50915.8	23940.2	25037	18744.6	54025	35205.1	49950.3	36925.2	46500.8	58936.8	41290.6	45669	98590.6	69797.2	80051.5	113843	47958	158831	2078.7	11436.3	10924.9	18811.8	12690.3
M290T436	0.384842	0.0025049	0.00865801	0.0364743	0.061816	0.944444	0.777778	1	1.28623	Vv:V_S	0.182845	0.0895829	down	3914	M290T436	290.097	290.095	290.105	436.431	414.197	441.446	28	26	19766	15487.8	40603.8	26166	43046.8	27661	18322	28787.6	36579.9	31945.7	43057.1	37630.9	30865.6	30558.6	30529.2	51250.5	68530.3	84788.4	27607.5	70374.7	60935.7	4169.53	8979.59	13952.9	4969.22	17509.4
M291T142	0.1449	0.00367413	0.0021645	0.0438546	0.0314793	1	1	1	2.4924	Vv:V_S	0.227803	1.43e-08	down	3928	M291T142	290.983	290.982	290.984	142.204	130.596	157.304	16	16	5126	8030.15	8776.03	10062.9	7413.57	5563.24	4625.09	14315	14623.9	11953.5	12207.9	16646.3	16887.4	8166.18	17512.7	33216.4	51678.6	8692.26	9231.73	16310.8	12636.9	11306.5	13515.6	11456.4	7579.97	8890.53
M292T379	2.81129	0.00179151	0.004329	0.0309068	0.0422588	0.972222	0.833333	1	1.71908	Vv:V_S	0.0931916	0.0425931	up	3970	M292T379	292.09	292.088	292.102	379.439	364.11	392.274	23	19	4784	15690.4	7994.69	6173.62	10634	22159.9	18957.1	20887.3	16543.9	18483.9	16036.3	16075.8	18857.6	20407.5	20001.7	4023.41	5923.42	6392.03	3747.77	6256.87	5913.1	16420.7	12215	11460.8	5252.17	14646.2
M293T510	4.66674	6.21e-05	0.0021645	0.00667111	0.0314793	1	1	1	1.84508	Vv:V_S	0.456655	0.0966861	up	4000	M293T510	293.061	293.051	293.062	509.651	497.679	520.157	20	16	5468	43483.7	36663.1	34537.3	41697.8	19957.4	46732.7	7090.85	9786.15	10426.7	10945.7	4651.47	11817.1	12701.8	889.2	35720	48711.2	20430	30551.4	12415.5	36143.4	6098.24	4401.38	1793.39	3761.94	2392.55
M294T198	5.32006	0.00020096	0.0021645	0.0112864	0.0314793	1	1	1	2.51103	Vv:V_S	0.606341	1.29e-08	up	4031	M294T198	294.116	294.115	294.118	197.604	187.202	203.454	15	14	1406	10275.8	4251.26	4241.87	3658.28	1799.13	9298.74	1268.4	1814.38	2697.57	2814.1	2598.57	6651.94	8244.89	3116.72	1961.13	3841.8	2657.87	2136.81	1158.23	2522.76	9841.52	10044.3	6146.16	6299.34	5533.51
M294T331	0.40626	0.00182201	0.0021645	0.0310459	0.0314793	1	1	1	1.58863	Vv:V_S	0.142474	1.41e-08	down	4032	M294T331	294.124	294.114	294.125	331.394	306.407	336.881	32	26	42589	144966	112829	106026	89620.7	49990.1	135653	126010	130587	135725	122510	145025	135593	96009.9	130805	137418	140376	157100	186542	154693	170648	164583	152423	82383.2	20466.4	150008
M295T333	12.9067	0.000860472	0.004329	0.0221248	0.0422588	0.972222	0.833333	1	2.75958	Vv:V_S	0.404347	0.148204	up	4052	M295T333	295.031	295.02	295.034	333.235	309.193	338.251	23	23	500923	533986	73071	180720	1.07141e+06	472050	123437	70676.2	34733.8	37694.5	47289.3	34162	86940.1	89375.1	32331.2	12181.6	58259.4	15077.2	36471.7	151790	19655.9	14498.7	9962.59	6061.37	5033.37	6685.66
M296T41	0.242917	0.000148197	0.0021645	0.00963645	0.0314793	1	1	1	1.58768	Vv:V_S	0.624953	0.186056	down	4083	M296T41	296.228	296.22	296.231	40.961	31.378	58.459	16	13	6151	550.98	2427.88	1427.11	1348.44	1265	828.218	1266	541.382	881.724	562.085	417.64	277.744	436.511	1632.38	9881.97	3144.54	5282.31	7684.71	3114.55	3464.91	4696.98	3748.98	3645.99	2234.81	4176.38
M300T244	0.28432	0.00266119	0.00865801	0.0372566	0.061816	0.944444	0.763194	1	1.81045	Vv:V_S	0.277145	0.13417	down	4163	M300T244	300.19	300.189	300.191	243.539	229.853	253.169	29	24	15702	13282.3	17099.5	7845.58	31775.6	15725.4	32841.1	72980	48699.3	58953.2	53168.4	57965.5	50871.8	33736.8	36810.7	76880	100402	84310	23348.2	44434.9	34871.9	74754.8	111321	84394.3	54870.1	250929
M300T270	5.22426	0.00251811	0.0021645	0.0364743	0.0314793	1	1	1	2.18931	Vv:V_S	0.129088	0.117245	up	4161	M300T270	300.132	300.13	300.133	270.066	258.515	287.039	33	26	13288	95459.3	15224.3	11003	38047.6	20439.5	24870	26562.6	30351.5	37151	36703.2	27784	40710.8	34513.5	31820.8	5986.41	7738.89	6465.18	9651.41	4250.73	4951.49	26848.2	33801.6	27285.2	11571	26728.9
M300T362	0.136859	4.77e-05	0.0021645	0.00621709	0.0314793	1	1	1	2.05279	Vv:V_S	0.233665	1.04e-07	down	4152	M300T362	300.046	300.045	300.048	362.153	357.286	366.268	20	20	54717	7548.27	4216.08	5434.29	4477.56	6223.13	12892.5	142763	234930	247833	203451	221526	174870	150474	183758	45826.5	38025.3	65086.1	11874.1	13765.5	38854.8	81960.5	81357.5	4015.07	2063.02	19034.8
M301T37	0.0213863	0.000487854	0.0021645	0.0160617	0.0314793	1	1	1	3.06202	Vv:V_S	0.672339	8.55e-08	down	4182	M301T37	301.069	301.066	301.077	36.533	32.837	44.11	15	14	23691	2809.84	2916.68	13289	3887.5	3734.78	1710.23	13297	15037.3	4940.32	2790.97	14608.4	17116.9	854.55	6334.74	6084.52	3757.18	1497.23	1286.4	2923.47	3397.76	63074.6	12568.3	18138	28477.4	8821.32
M301T435	0.43381	0.00265759	0.00865801	0.0372566	0.061816	0.944444	0.777778	1	1.32096	Vv:V_S	0.412576	0.0627612	down	4175	M301T435	301.039	301.032	301.042	435.434	418.402	437.065	14	14	11619	12348	6979.35	13632.5	7195.58	7328.38	7285.31	17562.8	5035.1	6382.9	8587.66	15060.6	14649.3	9250.13	11210	12446.5	8680.56	14739.4	3873.76	6695.45	13592	4218.06	30826.6	25236.2	37775.7	34354.4
M302T329	0.187024	0.000423499	0.0021645	0.0150485	0.0314793	1	1	1	2.66876	Vv:V_S	0.354856	2.81e-08	down	4215	M302T329	302.063	302.055	302.07	329.288	305.638	341.681	15	14	3759	3450.16	1782.92	3540.45	13473	2706.29	2975.21	4582.99	12812.6	12605	11349.7	11921.6	10895.4	4806.03	12231	12633.2	14781.6	14933.4	8279.62	9088.15	16519.5	4893.31	5519.95	9733.91	1810.51	9924.41
M305T319	2.32569	0.00156935	0.0021645	0.0293589	0.0314793	1	1	1	1.14817	Vv:V_S	0.176906	0.148507	up	4276	M305T319	305.015	305.014	305.017	318.594	314.463	325.132	20	20	13328	27801.1	27198.8	35167.5	53253.6	19069	25437.9	22937.2	14389.5	19909.9	15845.1	18846.3	20163.9	15061.5	17299.1	11549	16657	9157.56	16037.8	7614.3	19287.2	4606.32	3351.42	5111.6	3175.36	4460.21
M305T501	0.287081	5.86e-05	0.0021645	0.00667111	0.0314793	1	1	1	1.40192	Vv:V_S	0.572724	0.259672	down	4274	M305T501	304.958	304.957	304.959	500.564	486.271	522.597	20	14	39684	2948.02	3985.15	5167.43	2788.52	3229.31	1283.4	43029.4	92523.4	46933.7	97244.4	67476.2	16194.9	19270.5	61253.5	5900.07	5146.78	2927.68	4489.6	2950.74	5544.68	128452	59612.2	92611.9	221822	249706
M307T273	0.106495	0.00405455	0.004329	0.0463831	0.0422588	0.972222	0.888889	1	2.44004	Vv:V_S	0.126008	0.0374525	down	4337	M307T273	307.079	307.079	307.081	273.048	256.106	281.284	16	13	38992	10811.2	8230.7	9745.22	8706.07	9289.32	9795.86	63280.8	70221.4	68899.4	76367.4	73584.7	75230.5	88985.8	100251	169801	77110.3	119660	94950.3	7808.63	130375	16641.9	22487.5	17983.9	11616.6	31702.5
M309T379	3.67139	0.00430101	0.0151515	0.0482056	0.0870161	0.916667	0.666667	1	1.99213	Vv:V_S	0.0569644	0.0555926	up	4384	M309T379	309.116	309.111	309.117	378.672	367.478	391.018	31	26	36251	145469	55287.4	129604	42429	38113.3	40888.3	92423.6	92703.5	97937.3	79883.8	93959.3	107425	106694	102187	16671.3	8425.16	66741.7	13481.9	6736.33	25566.6	129194	87636.3	166953	106703	145375
M311T183	14.049	0.000373195	0.0021645	0.0141036	0.0314793	1	1	1	2.8854	Vv:V_S	0.157744	5.68e-09	up	4435	M311T183	311.132	311.131	311.14	183.038	177.909	188.882	14	14	42412	75791.8	21198.8	51182.5	13957.3	8308.76	77388.1	22647.1	19789.8	22751.9	22949.1	21478	23095.8	33582.7	31549.9	4131.65	5182.31	6419.12	4115.14	1926.48	1731.72	57689	66525.6	240804	59634.1	49252.9
M311T200	9.83748	0.00072285	0.0021645	0.0202398	0.0314793	1	1	1	2.78111	Vv:V_S	0.20854	0.0630575	up	4433	M311T200	311.132	311.13	311.133	200.276	190.307	206.113	28	25	54441	480897	206894	103408	58010.7	64997.9	328994	84963	91680.8	93342.1	99320.3	82437.4	145829	156475	136419	8688.17	26309.2	28612.9	54690.6	6235.09	38209.2	63088.3	70250.4	365092	43548.4	209496
M311T334	0.25187	0.000929046	0.0021645	0.0231321	0.0314793	1	1	1	2.00067	Vv:V_S	0.265831	0.172571	down	4423	M311T334	311.077	311.075	311.08	334.123	331.592	337.879	16	16	25478	5700.98	5610.46	10603.9	10889.4	11984.7	13088.5	11579.5	12831.7	16045	9750.87	19243.5	11846.7	11439.6	18578.3	24866.1	23037.5	79027.4	22355.5	9102.14	31178.1	12928.5	10197.1	9790	14179.4	6131.07
M311T442	2.3165	4.62e-05	0.0021645	0.00621709	0.0314793	1	1	1	1.51625	Vv:V_S	0.121358	0.109973	up	4425	M311T442	311.095	311.095	311.096	441.798	427.274	447.566	27	25	19130	66638.2	37850.9	44512.1	47171	56485.8	75297.2	35011.2	27354.4	40918.8	34125	29903	35043.3	34643.6	32668.6	29319.1	22591.6	36468	22952.8	11798.2	24124.9	23114.3	20303.6	24016.1	86927.4	35424
M312T200	7.39782	0.00338118	0.0021645	0.0423427	0.0314793	1	1	1	2.43654	Vv:V_S	0.215657	0.0931933	up	4451	M312T200	312.135	312.134	312.138	199.744	189.799	204.263	24	23	8294	70372.7	29949.6	12751.6	8564.23	10058.8	67731.4	12719.5	15363.2	13986.2	16738.2	13251.7	24180.3	24558.1	20943.3	2933.91	8067.89	5236.46	7155.41	3293.29	5957.33	10389.3	21699.4	46741.2	14648.4	31347.9
M312T400	2.74459	0.00137474	0.004329	0.0278684	0.0422588	0.972222	0.833333	1	1.02966	Vv:V_S	0.266221	0.25392	up	4444	M312T400	312.063	312.061	312.063	400.483	391.859	408.423	26	21	99463	698823	476835	639810	465930	384665	223244	114097	109616	209973	111958	117146	129832	160453	108665	159091	154045	234688	86627.1	184750	242528	10586.8	10063.2	7894.1	12337	13779.4
M313T276	3.22353	0.00347173	0.00865801	0.0426805	0.061816	0.944444	0.735417	1	1.75728	Vv:V_S	0.149301	0.102383	up	4485	M313T276	313.111	313.105	313.114	275.534	267.018	284.669	16	16	19819	126970	43380.9	137928	47107.3	58187.8	38427.4	19873.5	17113.7	16941.3	21034.9	16771.8	20211.7	15006.7	15731.5	17622.2	11318.3	15298.7	43345.4	10494.1	36454.6	14259.9	17764.7	20927.1	21583.5	20384.3
M313T284	0.467947	0.000133277	0.0021645	0.00937329	0.0314793	1	1	1	1.56311	Vv:V_S	0.330668	0.0592486	down	4477	M313T284	313.048	313.045	313.049	284.461	278.685	288.425	18	18	9569	11915.1	7961.55	10649.8	17179	11934	13640.2	6455.39	8429.23	11922	17743.6	17224.1	21702.7	18331.6	18536.3	21151.2	19989	26062	27076.4	20603.9	18831.2	11455.8	17006.4	37545.6	15843.1	27136.7
M314T369	0.293206	0.00382956	0.00865801	0.0446319	0.061816	0.944444	0.75	1	1.37923	Vv:V_S	0.0526037	0.0391858	down	4496	M314T369	314.083	314.08	314.084	368.511	361.306	373.959	24	24	25046	15148.3	9123.39	6815.3	23614.3	10340.1	14806.9	102451	89688.6	100036	91864.8	93138.6	109945	108915	113292	48021	69609.6	20848.1	52968.9	58846.6	24499.1	6810.08	3365.42	22669.2	6445.88	36160.2
M315T432	2.00845	0.000164613	0.0021645	0.0105299	0.0314793	1	1	1	1.07929	Vv:V_S	0.510368	0.183397	up	4511	M315T432	314.861	314.859	314.863	432.077	424.347	438.481	26	26	17778	17685.2	14315.7	16305.6	19445.3	18715.4	22783.6	16181.1	13539.8	23882.2	30481.1	35247.1	41871.6	69759.3	61820.2	16649.7	11865.8	14104.9	14511.1	13082.2	9181.92	7906.22	11398	29102.8	9540.97	23681.9
M316T254	0.21116	0.00167875	0.0021645	0.030489	0.0314793	1	1	1	2.40505	Vv:V_S	0.483467	0.0734288	down	4561	M316T254	316.185	316.184	316.191	253.827	244.527	271.55	38	26	68022	83936.7	55532.9	26673.7	89691.1	79664.6	103634	248165	174356	223542	241558	201900	59817.7	64743.2	333744	259478	209971	193145	128012	137384	113318	431237	440190	231816	248585	343660
M316T335	6.63051	0.000236705	0.0021645	0.0118737	0.0314793	1	1	1	2.19698	Vv:V_S	0.24534	0.0597659	up	4546	M316T335	316.041	316.039	316.049	334.962	331.934	339.611	16	16	53518	102220	36867	60853.9	62744	75018.1	38250.2	25078.8	17563.5	19390.1	16304.7	14542.3	28454.2	24564.6	13599.9	8344.86	14257.7	4348.63	20388.8	15254.5	14311.2	3252.69	1547.29	2115.42	4123.93	1486.37
M317T330	0.067649	0.00140995	0.0021645	0.0278684	0.0314793	1	1	1	2.83546	Vv:V_S	0.0849898	4.88e-09	down	4578	M317T330	317.064	317.055	317.068	329.721	309.54	341.681	28	25	101238	8228	10485.7	19847	4571.86	14445.7	19117.3	85029.8	93631	97899.3	95917.9	94648	84938.2	95121.4	94240.7	249884	154346	113085	126026	14443.9	542472	27984.5	15510.4	21837.6	21134.7	18943.6
M318T329	0.206014	0.00309854	0.004329	0.0402893	0.0422588	0.972222	0.888889	1	2.10676	Vv:V_S	0.140124	6.66e-09	down	4602	M318T329	318.067	318.063	318.075	329.086	313.43	332.115	18	17	20163	4823.87	8333.79	13763.7	10476.4	11014.3	8029.61	18030.4	18645.1	21172.8	20095.2	20732.4	19167	15425.4	17033	44947.8	27951.2	24040.9	29343.4	6720.58	94972.4	10907.7	13535.7	4846.93	12015.6	4375.34
M318T456	0.343367	0.00243339	0.004329	0.0358538	0.0422588	0.972222	0.833333	1	1.16175	Vv:V_S	0.590092	0.153923	down	4604	M318T456	318.091	318.088	318.093	455.9	451.801	464.085	13	13	2734	7867.2	5194.06	7765.9	9764.3	10020.9	7061.58	1564.74	1269.88	2889.67	2945.2	2389.73	659.402	230.306	1837.95	4603.28	3880.87	4306.99	3730.24	5189.9	6143.9	1374.71	1599.35	218.529	381.304	1919.68
M319T317	0.138867	0.0018371	0.004329	0.0311831	0.0422588	0.972222	0.833333	1	2.35589	Vv:V_S	0.136572	8.2e-08	down	4629	M319T317	319.137	319.136	319.138	317.054	307.778	326.42	18	18	49332	26437.1	22207.5	25696	59705.8	54305.6	115133	282637	331305	311014	260649	333911	358526	247539	309660	414003	223002	156687	71089.7	34693.9	469729	344265	245757	52048.6	77086.6	134643
M319T402	2.68541	0.000413891	0.004329	0.0150485	0.0422588	0.972222	0.833333	1	1.20217	Vv:V_S	0.269639	0.193237	up	4620	M319T402	319.045	319.043	319.052	402.473	392.949	412.167	25	24	33889	142407	111036	161691	99842.3	93054	66093.9	36697.3	16913.4	32470.9	26130.3	23491.2	23225.5	27733.8	39770.9	37680	32930.2	43413.6	76660.7	35946.7	35564.6	7894.92	10872.6	13983.4	8232.09	11722.6
M321T380	2.25078	0.000386468	0.0021645	0.0144111	0.0314793	1	1	1	1.56513	Vv:V_S	0.108175	3.41e-08	up	4669	M321T380	321.127	321.126	321.129	380.016	371.825	391.604	26	25	5126	11937.2	9768.59	18569.4	13634.6	11065.8	10218.7	19027.7	16727.6	18289.4	17495.6	14633.7	15581.8	19870.6	16928.5	8108.53	5368.22	7648.85	8887.85	9395.35	8121.84	14068.7	9289.04	12727.2	10251.3	7137.24
M327T405	4.13145	0.00169307	0.004329	0.030553	0.0422588	0.972222	0.833333	1	2.13419	Vv:V_S	0.113127	0.0879324	up	4800	M327T405	327.09	327.088	327.091	404.587	388.254	412.043	38	24	78937	215692	420331	277455	257398	175306	83855.6	148845	169016	196568	151592	167516	179152	156142	154789	50974.1	48564.6	108001	67910.1	34845.9	54575	156801	117179	60361.4	199931	276665
M329T28	3.80612	0.00353473	0.00865801	0.0431024	0.061816	0.944444	0.777778	1	1.90813	Vv:V_S	0.392872	0.177072	up	4866	M329T28	329.102	329.1	329.105	27.574	25.001	41.133	13	13	8920	7472.47	8705.87	9476.09	4432.73	2156.13	13937.7	3103.53	4512.67	8595.08	3306.57	3669.77	3678.29	4958.62	5732.72	1897.81	2012	4952.28	4071.13	1336.39	2386.45	5041.94	7575.94	16711.3	11240	24986.2
M329T401	0.328916	0.0030499	0.0021645	0.0399943	0.0314793	1	1	1	1.83087	Vv:V_S	0.34955	0.0351965	down	4846	M329T401	328.954	328.947	328.957	401.24	385.464	411.103	31	26	6493	14192.9	9666.6	8164.66	22843	15197.2	18286.3	16476.8	19156.5	27339.6	32519.3	47512.2	33011.8	24098.9	39391.8	42153	33077.3	20460.6	12984.4	16176.9	12854.8	14390.6	16465.7	33837.7	46902	33425.8
M331T332	0.468025	0.00406326	0.0021645	0.0463831	0.0314793	1	1	1	1.4105	Vv:V_S	0.0935499	0.0648308	down	4933	M331T332	331.159	331.156	331.162	331.887	327.9	336.049	26	26	9227	10571.6	7762.41	7737.12	10256.5	11522.5	8505.2	21230.6	18937.2	22994.3	21749.6	21379.3	21475.8	19230.6	20299.4	22400.4	26359.9	35543.7	12474.5	8643.14	19478.2	34358.3	35388.4	6709.81	23011.9	22880.5
M331T344_2	0.178277	1.34e-05	0.0021645	0.00350661	0.0314793	1	1	1	2.42229	Vv:V_S	0.452426	3.51e-07	down	4908	M331T344_2	330.886	330.883	330.889	343.755	341.094	350.47	23	23	1209	3744.09	3549.88	3843.78	4939.43	4754.36	7090.5	3877.01	3915.06	2112.87	1568.37	4527.09	5293.51	2045.72	6602.24	4982.46	6656.67	4858.04	2331.78	2810.88	4841.91	4190.95	4396.45	6196.33	844.509	1256.36
M335T245	2.77223	0.0015841	0.004329	0.0295348	0.0422588	0.972222	0.833333	1	1.82192	Vv:V_S	0.468866	1.89e-06	up	5012	M335T245	335.058	335.049	335.062	245.212	229.393	263.063	20	19	4101	16945.6	4655.43	7648.03	6385.34	8476.72	8000.26	7063.54	11073.3	5711.79	2859.25	2635.68	12243.9	10310.7	7442.64	6839.46	4942.79	6307.94	8128.89	2221.76	16179.3	29626.1	30304.7	13966	29554.4	14135.1
M335T291_1	0.167782	1.01e-05	0.0021645	0.00335893	0.0314793	1	1	1	2.38514	Vv:V_S	0.473608	3.6e-08	down	5021	M335T291_1	335.123	335.116	335.129	290.897	285.411	294.955	15	15	9043	5511.09	6309.79	6907.85	7090.43	5265.01	4130.49	7942.83	5040.31	5254.99	4146.35	7664.58	14142.7	3269.28	11430.3	9815.94	8296.2	16115.8	6655.94	7545.86	8725.71	15205.7	25984.9	8671.24	21511.4	12923.6
M335T332	6.03156	0.000590061	0.004329	0.0182063	0.0422588	0.972222	0.888889	1	2.43192	Vv:V_S	0.164447	7.19e-09	up	5017	M335T332	335.095	335.091	335.097	332.405	312.028	338.931	28	26	48588	97179	139167	160158	34906.1	87919.6	152063	90379.6	115663	108983	94758.7	91967	85890.3	80716.3	103578	15339.6	6714.84	14356.4	38202.9	4322.34	24496.2	15308.5	19073	22475.4	34916.2	25051.4
M335T399	3.97779	0.000234123	0.0021645	0.0118737	0.0314793	1	1	1	2.15529	Vv:V_S	0.161485	1.42e-08	up	5019	M335T399	335.106	335.103	335.111	398.901	372.125	404.393	27	23	7019	7978.83	10232	11589.7	7587.67	8067.84	4019.03	6510.92	5412	4961.22	5377.81	4970.62	5898.46	8379.48	5209.19	4298.48	1593.26	3400.41	4119.83	3937.34	2483.41	17830.2	17659.6	20239.8	13473.1	16870.8
M336T288	8.05023	0.00450614	0.025974	0.0493106	0.119093	0.888889	0.583333	1	2.41238	Vv:V_S	0.220086	0.197771	up	5049	M336T288	336.126	336.125	336.128	287.664	277.652	293.581	18	18	61876	142066	199833	11561.4	114591	159020	133040	17939.1	18885.6	27277.5	21622.2	18874.3	18006.3	14564.1	24407.9	12406.8	11168	15000.1	40786.2	7366.2	7211.11	62618.6	71408.8	17410.4	4600.67	58530.8
M339T155	2.885	0.000690924	0.0021645	0.0196964	0.0314793	1	1	1	1.50294	Vv:V_S	0.418921	8.37e-08	up	5119	M339T155	339.09	339.086	339.095	154.892	149.389	163.404	16	16	6809	19450.2	9958.09	8377.49	6067.75	9614.86	15527.8	13880.5	14385.9	14071.4	4294.11	3318.66	16838.5	13427.6	14301.6	9069.94	8785.5	6556.38	10829.3	9102.56	9828.98	27850.2	19460.9	101422	28215.3	105960
M339T158	0.305288	0.00113744	0.0021645	0.0251072	0.0314793	1	1	1	1.56847	Vv:V_S	0.0771334	1.11e-08	down	5114	M339T158	339.048	339.046	339.055	157.954	150.555	165.171	25	24	10763	2897.17	4791.29	1746.17	5600.94	4542.07	4757.62	13039.6	13728.9	15160.6	13426.7	14285.7	15329.2	13261.5	15985.6	11498.7	6704.99	21158.7	7197.7	5227.16	20455.4	75484.1	62748.2	65545.7	33812.3	3768.21
M339T239	7.77444	0.00117236	0.0021645	0.025481	0.0314793	1	1	1	2.42137	Vv:V_S	0.166226	0.160445	up	5122	M339T239	339.126	339.121	339.127	238.965	229.354	253.386	22	22	43266	66733.1	149385	303441	122694	283837	86061.8	69945.1	45060.9	64726.4	50885.3	46370.6	75757.9	73537.4	69434.6	31399.6	15315	18402.8	58074.9	2645.97	25628.5	4754.4	6096.61	10154.3	21531.7	18086.7
M339T271	0.212444	0.00236017	0.0021645	0.0350928	0.0314793	1	1	1	2.26217	Vv:V_S	0.41994	0.288748	down	5113	M339T271	339.045	339.037	339.052	271.459	261.675	280.894	18	17	6835	7359.16	4028.73	5118.01	4971.45	5262.3	4873.45	15971.2	24099.6	12710.4	10167	22386.7	13955.4	12828.7	7427.14	36774.6	18893.3	13452.2	15111.8	4977.67	42034.1	7721.49	7233.36	6754.34	11171.7	9421.71
M340T197	3.15066	0.000355042	0.0021645	0.0138291	0.0314793	1	1	1	2.061	Vv:V_S	0.21696	0.0859989	up	5149	M340T197	340.209	340.207	340.211	197.28	190.508	200.294	15	15	1367	2483.65	1633.2	3075.61	1468.92	2331.93	4788.11	1302.73	1123.03	1220.39	1505.33	1211.66	2184.23	2162.1	1819.05	1561.81	1112.93	643.664	1538.69	592.233	910.101	2874.5	3035.15	2074.65	1970.32	4468.63
M340T238	8.43259	6.12e-05	0.0021645	0.00667111	0.0314793	1	1	1	2.83146	Vv:V_S	0.213292	0.114795	up	5145	M340T238	340.13	340.128	340.131	238.382	234.498	243.706	19	19	6894	13242.1	24031	46211.5	19983.1	42536.6	18371.1	13855.5	9353.42	11230.9	7481.84	7519.98	12933.2	12966.4	13074.2	4486.4	2864.82	4075.12	9217.33	2605.99	4517.3	9470.24	10015	5142.92	11460	7997.38
M340T370	0.435675	0.00216703	0.004329	0.0340327	0.0422588	0.972222	0.833333	1	1.31711	Vv:V_S	0.0771104	0.0632716	down	5143	M340T370	340.098	340.095	340.107	370.334	357.9	376.152	16	16	3555	5095.24	3537.29	2636.82	5482.72	3688.91	3450.79	14768.9	15346.9	12579	14734.7	13804.2	15093.3	14978.3	15526.6	6170.55	7126.08	10871.8	15325.5	7838.3	8295.4	8001.56	4476.89	4287.5	2317.75	9787.11
M341T328	7.98435	0.00057727	0.004329	0.0180236	0.0422588	0.972222	0.888889	1	2.38955	Vv:V_S	0.330974	0.299469	up	5159	M341T328	341.062	341.058	341.064	328.165	324.91	334.219	19	19	206693	131651	122283	570376	387921	335372	95934.1	26400.5	8700.62	15715.6	18762.1	18160.8	18540.7	11876.3	16635.8	41723.1	24087.4	15569.5	21539.6	7721.22	103856	24171	32490	11144.5	118671	20341
M341T461	10.1495	0.000552132	0.0021645	0.0173075	0.0314793	1	1	1	2.49487	Vv:V_S	0.784839	0.245541	up	5162	M341T461	341.083	341.071	341.085	460.901	446.289	477.239	16	14	32521	41152.1	12782	61950.7	22108.8	21174.8	11207.3	100778	63388.5	8494.7	69238.9	27583.8	8258.15	113178	21081	9897.5	8853.1	7640.9	37940.2	6094.42	13546.1	16622.4	11341.2	976.068	46668	25821.6
M343T177	2.24768	0.002788	0.00865801	0.038097	0.061816	0.944444	0.763194	1	1.21459	Vv:V_S	0.322326	0.224586	up	5212	M343T177	343.115	343.109	343.117	176.719	166.581	192.623	14	13	11619	11273	6539.07	13745.1	6194.94	6780.25	9068.65	7726.81	4128.54	9008.68	13088.7	12234.7	14973	14585.3	9303.62	3917.41	4747.6	3780.69	3933.83	1698.06	9333.83	53137.9	54414.1	43284	25059.8	27226.4
M343T284	0.297065	0.000145136	0.0021645	0.00959607	0.0314793	1	1	1	2.10364	Vv:V_S	0.208714	5.84e-09	down	5225	M343T284	343.195	343.193	343.197	284.495	263.846	294.561	40	26	21957	48178	26545.6	20114.7	58909	43103.2	33848.9	78112.9	64966.6	66464	64445.1	73642.1	67121.2	38462	71560.1	76838.1	106409	107212	55184.7	30452.3	73974.7	109484	119201	39350.1	72866.4	124698
M343T291	2.72697	0.00333248	0.004329	0.0420192	0.0422588	0.972222	0.833333	1	1.69808	Vv:V_S	0.213869	0.210514	up	5219	M343T291	343.136	343.134	343.137	290.674	276.102	301.413	15	15	16062	50006.8	37708.7	31264	29877.1	40654.8	15550.1	18454.6	15037	23601.4	22868.1	23724.1	22915.9	13290.2	22137.1	5166.54	11070.3	11589.9	19168.2	10741.8	16254.2	30825.3	18895.6	18371	87154.6	9293.77
M345T378	0.375415	0.000629364	0.0021645	0.0187509	0.0314793	1	1	1	1.44195	Vv:V_S	0.196732	0.146286	down	5262	M345T378	345.079	345.078	345.08	377.788	357.776	407.263	32	18	10126	39148.8	19300.8	21509.3	25283.1	17850	17632.9	16161.7	26119.3	22613.9	22165.7	22085.8	23775.9	33739.2	31964.1	58756.7	126119	60644.1	74000.8	34832.6	84027	24600.9	15478.9	36862.8	7544.96	38816.4
M345T421	0.324835	0.0012574	0.0021645	0.0265235	0.0314793	1	1	1	1.79648	Vv:V_S	0.603767	0.140591	down	5254	M345T421	344.955	344.948	344.96	421.416	401.053	431.871	18	15	2734	6611.4	6815.84	9557.99	4801.1	2933.2	3122.73	7456.29	4265.63	2246.31	5946.94	6941.65	4337.01	2632.35	13744.3	6628.33	7313.09	5381.66	4884.72	6511.16	4320.84	5868.74	9059.66	4037.95	1587.81	8741.36
M346T436	3.0462	0.00226695	0.0021645	0.0343669	0.0314793	1	1	1	1.61574	Vv:V_S	0.325571	0.284214	up	5282	M346T436	346.052	346.049	346.054	436.203	424.472	455.9	23	21	11961	65410.4	27448.5	20083.7	17751.9	19529.6	47961.2	10934.6	13369.5	9855.59	11541	10914.1	15410.3	25652.9	10765.8	9789.12	8876.01	7264.27	15802.8	12758.1	14817.5	6869.12	7088.59	9512.53	21347.4	9224.63
M347T116	0.119975	0.00386684	0.00865801	0.0448736	0.061816	0.944444	0.777778	1	2.59528	Vv:V_S	0.550917	4.59e-08	down	5301	M347T116	347.022	347.021	347.023	116.492	105.084	131.885	45	26	15140	176607	50467.4	88220.5	42060.1	83171.4	119776	66840	70847.1	50279.8	43971	129956	154776	23228.2	136643	29944.4	14629	60213.7	141956	56971.6	187194	19238.6	37232.2	13902	49625.2	29037.2
M348T460	0.275427	0.000227065	0.0021645	0.0118737	0.0314793	1	1	1	1.40144	Vv:V_S	0.288705	0.0284056	down	5328	M348T460	348.022	348.02	348.024	459.832	448.888	471.413	16	14	9904	26212.3	77862.7	44420.9	45168.3	30589.7	25299.5	15419.8	14608.7	14681.9	21615.5	25455.1	19621.3	12154.6	13512.7	48304.9	149279	94992.7	62449.4	61328.8	70501.2	2973.02	2373.93	1975.74	2654.17	1286.25
M349T313	0.41147	0.00121677	0.004329	0.0258047	0.0422588	0.972222	0.859722	1	1.47452	Vv:V_S	0.536795	0.221156	down	5379	M349T313	349.198	349.185	349.2	313.443	295.287	325.445	13	13	5126	12912.5	9484.4	15533.8	10957.6	9378.59	9531.67	9130.96	9596.08	4572.42	13613.3	16779.9	6413.52	3945.65	6460.65	14851.8	6925.62	12037.7	7130.58	3761.9	16054.7	10551.5	7471.16	6709.52	18221.7	19633.9
M350T379	3.53081	0.00080794	0.0021645	0.0213554	0.0314793	1	1	1	1.72437	Vv:V_S	0.0805755	0.0742037	up	5393	M350T379	350.142	350.141	350.143	378.686	366.375	388.864	26	25	26130	17380.3	16269.9	28124.2	10652.2	10258.6	9397.52	34673.4	28117.4	35614.6	35438.4	30389.1	34330.7	35278.4	33335.9	3170.04	9163.34	4892.49	3191.16	1626.88	5811.31	47384.7	35037	75906.6	41503.7	50175.6
M351T227	6.89675	8.08e-05	0.0021645	0.00757073	0.0314793	1	1	1	2.81501	Vv:V_S	0.454692	7.74e-09	up	5416	M351T227	351.108	351.104	351.111	227.333	226.04	237.404	17	17	5810	7676.66	5459.51	5913.33	6523.59	6133.49	7665.74	5436.81	4421.37	5511.84	6437.3	4428.99	7692.3	15625.5	6516.15	5467.88	3521.51	2918.88	1504.83	1674.06	5981.29	14945.4	10159.9	17747.8	29611.8	22825.4
M352T428	0.457111	0.000209656	0.0021645	0.0113764	0.0314793	1	1	1	1.12936	Vv:V_S	0.14155	5.29e-09	down	5436	M352T428	352.085	352.079	352.087	428.151	419.793	438.827	22	20	9217	5315.11	4195.43	9926.91	6660.99	7647.74	4834.48	13523.5	12956.2	14716.9	15236.7	15627.1	11094.8	13171.3	14088.7	12719.8	11668.5	10660.3	10674.3	11603.4	12109.1	3281.48	2727.44	1910.52	3180.49	2102.31
M353T218	28.0081	2.06e-05	0.0021645	0.00435037	0.0314793	1	1	1	3.66467	Vv:V_S	0.174277	0.0964379	up	5475	M353T218	353.142	353.139	353.143	217.766	210.967	231.354	16	16	28995	64986.8	34194.2	214158	148552	129682	95822.1	28813.9	26540.9	38030.8	31216.5	29525.9	47165.7	47196	41694.9	5847.59	5992.88	6480.07	4354.19	2723.53	4697.16	19413	48025.3	22550.1	165064	43289.1
M353T395	0.249557	0.00271846	0.004329	0.0377895	0.0422588	0.972222	0.859722	1	1.976	Vv:V_S	0.34452	0.193	down	5456	M353T395	353.015	353.005	353.017	394.608	376.883	398.208	14	13	10257	4084.7	2909.94	4877.99	14032.8	10277	11019.4	17725.6	13112.5	19507.1	14167.2	27704.5	12914.4	13612.7	27193.9	14404.1	8231.51	55765.3	21541.9	13418.9	21920.7	10295.2	17435.8	6866.53	10690	4187.93
M353T441	2.41744	0.00166647	0.0021645	0.0303514	0.0314793	1	1	1	1.40181	Vv:V_S	0.232978	0.0607803	up	5464	M353T441	353.07	353.068	353.07	441.062	435.132	455.82	32	26	302556	519290	408255	867511	585362	1.05966e+06	1.19334e+06	927478	1.07084e+06	1.05092e+06	1.15767e+06	1.23341e+06	1.24303e+06	1.13355e+06	505115	283388	204812	462289	348076	192550	346614	2.07751e+06	1.36694e+06	532104	1.32189e+06	716670
M353T506	4.21174	0.00106996	0.00865801	0.0241682	0.061816	0.944444	0.777778	1	2.11377	Vv:V_S	0.658482	0.0937573	up	5479	M353T506	353.163	353.158	353.165	505.955	496.233	520.06	18	17	3417	11647.6	9752.9	4618.62	23623.8	12990.1	11706.2	1635.03	4545.52	4567.94	6788.53	4963.2	12382	7161.5	188.276	3623.9	4580.63	8514.86	4002.45	2434.91	17975.8	0	0	0	0	0
M354T217	10.5665	0.000100609	0.0021645	0.00824573	0.0314793	1	1	1	3.00929	Vv:V_S	0.150032	0.134253	up	5498	M354T217	354.145	354.144	354.146	217.311	210.967	221.923	13	13	5715	11016.1	5516.79	34824.2	24474.4	22813.1	16438.9	6746.51	6722.33	6454.68	6436.44	5836.65	10437	7860.22	8082.74	1673.21	1974.4	2202.22	1808.75	1163.6	3294.99	12472.2	13568.9	7879.13	35888.6	11216.4
M354T51	5.88929	0.000856222	0.004329	0.0220877	0.0422588	0.972222	0.888889	1	2.07666	Vv:V_S	0.375862	3.3e-08	up	5497	M354T51	354.145	354.144	354.147	51.377	46.44	66.936	21	16	4791	23804.9	24253.9	7870.15	26667.1	48777.7	38921.1	8583.09	4426.45	5000.55	11105.4	9449.86	5807.27	14715.5	9690.67	7056.51	6429.04	8873.77	7832.25	5138.7	18971.1	5430.06	4355.89	4301.18	5920.75	6142.21
M355T447	2.96812	0.00189418	0.00865801	0.0318449	0.061816	0.944444	0.833333	1	1.76604	Vv:V_S	0.196792	1.74e-08	up	5514	M355T447	355.085	355.073	355.087	446.949	412.34	466.901	45	26	47163	198666	172013	221748	183674	159377	77098.8	80692.2	79324	81698	99577.5	98771.1	129594	145855	82992.8	56037.5	69117.8	126963	47764.9	38886.5	165339	75627.9	43862.2	45112.4	44583.3	55115.6
M357T426	2.36318	0.00095353	0.0021645	0.0233719	0.0314793	1	1	1	1.22881	Vv:V_S	0.107091	0.0375397	up	5559	M357T426	357.101	357.099	357.101	425.611	416.885	434.691	30	26	280647	172675	220452	243335	315892	161204	120915	315053	317558	386882	340979	366645	347118	301559	354664	80246.5	73733.5	87860.4	77914.1	35644.5	109721	674487	364508	886572	305231	1.22757e+06
M358T331	0.455432	0.00332323	0.00865801	0.0419884	0.061816	0.944444	0.75	1	1.45996	Vv:V_S	0.410812	0.0917489	down	5593	M358T331	358.194	358.192	358.198	331.132	328.414	334.834	17	17	5126	5885.53	4483.53	3548.63	5034.76	2264.54	5794.22	9977.43	7953.13	7771.48	4120.03	6011.08	4338.58	2968.07	6355.2	5500.98	5203.22	9983.96	4440.64	2144.7	7332.48	11461.9	15990.8	3559.96	8981.83	7121.47
M360T325_2	0.400306	0.00169984	0.0021645	0.0305623	0.0314793	1	1	1	1.62622	Vv:V_S	0.359844	0.101617	down	5640	M360T325_2	360.193	360.19	360.196	325.057	308.919	329.489	27	23	6076	9873.32	5655.6	6392.05	7686.6	12731.4	8118.42	18111.5	17017	9306.01	12492.2	15832.2	9559.42	6330.89	15844.5	6253.07	11969	11007.5	10782.1	8395.93	6875.61	28110.9	26108.9	8757.87	13687	19539
M361T41_3	0.256391	0.00442689	0.004329	0.0487526	0.0422588	0.972222	0.833333	1	1.97992	Vv:V_S	0.208332	0.203452	down	5663	M361T41_3	361.161	361.157	361.169	41.39	31.112	43.678	17	17	5710	345.056	575.383	1962.12	860.219	1506.19	1630.35	2414.31	4359.89	3782.83	3024.71	4159.3	3579.89	3699.97	4860.72	8703.14	6147.9	8918.49	1781.05	1829.29	3779.42	10544.6	12392.3	7619.35	12357.8	5782.04
M363T465	3.17722	0.000446604	0.0021645	0.0152778	0.0314793	1	1	1	1.56928	Vv:V_S	0.449003	0.0716014	up	5692	M363T465	363.074	363.072	363.078	465.382	452.381	473.571	13	13	4784	4288.61	4502.86	2744.02	5207.25	4813.73	7870.99	6620.7	4641.51	5572.94	3708.72	4758.59	14200	10026.7	5567.37	2680.08	2330.01	1809.65	3686.88	1395.89	1860.47	23768.8	1999.47	638.455	946.321	1522.55
M364T189	4.31596	5.71e-05	0.0021645	0.00667111	0.0314793	1	1	1	2.38745	Vv:V_S	0.268023	3.75e-08	up	5715	M364T189	364.104	364.101	364.11	189.394	176.377	193.91	23	23	1541	7664.86	8394.39	8532.67	8048.6	5553.44	7578.85	3959.67	6114.6	4475.51	3574.9	3363.28	6817	5902.83	7344.43	2249.75	2510.63	3027.17	2689.03	1975.53	4348.45	9492.72	8720.33	7996.89	3057.81	7200.42
M364T229	3.4905	0.00316025	0.00865801	0.0406273	0.061816	0.944444	0.777778	1	1.53338	Vv:V_S	0.180131	0.153622	up	5712	M364T229	364.089	364.088	364.094	228.678	227.337	233.943	17	17	12986	7874.3	1551.72	9416.02	10268.6	7226	7243.26	31470.2	18852.8	32005.9	25796	27664.6	30302.4	34483.4	39655.4	3092.51	1866.92	2092.43	1644.16	828.584	5012.27	30442.7	6124.98	6778.18	7382.62	7737.84
M364T33	0.246832	0.000424541	0.0021645	0.0150485	0.0314793	1	1	1	1.87204	Vv:V_S	0.291676	0.28276	down	5707	M364T33	364.025	364.022	364.035	33.3625	29.153	42.833	14	14	3076	1097.11	931.467	1150	728.456	749.493	1407.46	2381.28	864.581	1990.99	1688.95	1438.35	1550.74	1433.4	2018.59	5968.38	2635.52	8977.45	3018.83	1580.52	4854.63	1587.81	205.134	2062.85	3878.51	832.548
M365T449	2.4157	0.00142732	0.004329	0.0280054	0.0422588	0.972222	0.833333	1	1.55611	Vv:V_S	0.269882	0.229412	up	5729	M365T449	365.05	365.048	365.051	448.681	445.511	451.391	18	18	9911	23767.7	20248.8	16655.4	12284.5	23182.7	40322.6	17786.1	16782.4	29611.7	14664.6	30327.8	32486.2	32373	31575.3	14051	10546.5	16189.2	7803.17	6781.83	12749.9	12977.1	17622.3	30142.3	22639.6	40210.8
M366T229	2.94776	0.00185548	0.0021645	0.0313956	0.0314793	1	1	1	1.43327	Vv:V_S	0.139096	0.0838461	up	5760	M366T229	366.089	366.084	366.091	229.274	227.492	231.877	15	15	6493	2971.52	3612.89	4415.5	6001.29	2283.65	3537.36	16848.9	14528.5	15786.4	12749.7	16115.2	19456.6	20262.5	22074.4	1913.16	1202.98	2326.57	2221.82	780.915	631.332	19053	9982.63	5550.91	3446.25	5516.98
M366T253	6.6655	0.000120519	0.0021645	0.00911774	0.0314793	1	1	1	2.51032	Vv:V_S	0.827881	1.19e-07	up	5762	M366T253	366.105	366.104	366.107	253.498	244.937	258.407	21	20	15037	91322.3	232122	118522	46723.5	131492	124939	261095	103498	29765.9	124035	90880.3	74746.5	326267	13770.7	72283.6	100300	123470	84092.9	120128	107267	66277	91655.1	147492	95142.9	175284
M366T400_1	3.402	4.8e-05	0.0021645	0.00621709	0.0314793	1	1	1	1.8015	Vv:V_S	0.154256	0.151936	up	5764	M366T400_1	366.106	366.104	366.11	400.099	387.334	407.083	17	16	16870	143814	101283	128255	61164.1	72673.6	104217	27030.1	27324.8	20779.2	27765.7	23695.2	21392.6	32655.8	23860.7	24593.2	27707.4	29604	41929.5	30077	25970.3	40902.2	26094.6	20801.3	57219.3	14707.7
M367T195	5.11967	0.000175735	0.0021645	0.0105621	0.0314793	1	1	1	2.23608	Vv:V_S	0.151892	0.0998711	up	5795	M367T195	367.157	367.15	367.158	195.266	162.942	203.763	37	26	25163	81233.9	47099.6	107269	105145	42081.3	104689	31473.6	39950.8	31656	33128.4	41418.1	50494.9	52241.8	41788.1	20136.9	18767.3	30700.5	14682.4	4283.49	26863.7	35670.3	28078.9	2446.04	38897.4	23694
M367T450	2.56205	0.00041997	0.004329	0.0150485	0.0422588	0.972222	0.833333	1	1.06021	Vv:V_S	0.107123	0.0767962	up	5785	M367T450	367.048	367.047	367.049	450.384	447.598	452.6	13	13	40672	81986.3	52678.6	104392	61971.6	96039.8	133888	8068.9	6774.14	8717.78	6620.44	7292.78	7484.67	7330.84	8409.95	28801.3	26307.2	40326.5	58486.5	19575.8	34339.8	4374.93	6272.07	6449.18	6482.49	8144.83
M368T196	3.98597	0.000729033	0.0021645	0.0202687	0.0314793	1	1	1	2.21715	Vv:V_S	0.13329	0.056108	up	5814	M368T196	368.16	368.159	368.162	196.257	177.34	203.763	26	22	4529	16846.5	8595.39	20143.9	20050.3	8197.22	24832.5	6457.47	7492.25	6758.01	7567.09	7419.1	9411.82	10774	9503.96	5409.5	6378.43	7618.32	3640.16	1078.14	5521.11	7475.05	8353.01	4305.28	15433.5	6579.36
M369T364	2.96022	0.00459872	0.00865801	0.0499215	0.061816	0.944444	0.75	1	1.79198	Vv:V_S	0.127653	0.11331	up	5830	M369T364	369.04	369.038	369.042	364.051	354.436	377.237	32	23	12986	33155.8	46433.5	37505.6	13839.8	22759.9	34484.7	24249.5	30498.3	27557.6	28138.9	34084	29522.8	26333	28103.5	20533.6	4054.06	18257.3	11688.9	4562.56	9202.41	13803.7	22552.4	8156.07	11782.9	14483.3
M369T42	3.50716	0.00282908	0.00865801	0.0383779	0.061816	0.944444	0.763194	1	2.19728	Vv:V_S	0.330455	3.62e-08	up	5841	M369T42	369.119	369.114	369.127	41.957	33.451	42.833	14	14	2745	3836.27	1641.32	4730.81	3081.79	3717.54	3117.57	2399.75	4041.56	3190.98	3643.56	2731.91	1632.54	4763.52	2280.09	1133.97	1419.21	2859.49	1064.18	1115.04	3032.09	10255	10855.2	4106.5	4405.29	3348.59
M370T364	2.68281	4.84e-06	0.0021645	0.0027304	0.0314793	1	1	1	1.50946	Vv:V_S	0.373004	1.06e-07	up	5854	M370T364	370.043	370.04	370.046	363.577	357.454	372.949	14	14	2050	10224	7302.14	6098.2	5516.88	4744.74	6008.99	3401.45	4111.13	6396.39	8182.99	5723.6	3353.21	4719	3691.44	3413.38	3613.69	3829.45	2894.04	3164.27	3150.34	3401.47	3588.34	842.42	2990.5	1674.36
M371T287_2	0.245067	0.000229833	0.004329	0.0118737	0.0422588	0.972222	0.833333	1	2.26652	Vv:V_S	0.115463	2.71e-09	down	5884	M371T287_2	371.131	371.13	371.132	287.332	276.102	299.173	26	26	153622	54983.5	82116.6	103305	68610.7	60140	184294	267229	218690	225411	230233	241596	241177	201681	226425	285509	314015	437886	244221	103813	644176	140854	127668	117564	64055.4	188335
M372T287	0.334406	0.00161046	0.004329	0.0298144	0.0422588	0.972222	0.859722	1	1.81861	Vv:V_S	0.181161	0.149362	down	5904	M372T287	372.134	372.133	372.136	286.998	276.882	299.173	26	26	30769	16957.9	24781.4	25173.2	13366.9	15780.4	41527.5	61604.3	47369.8	51508.3	50661.5	69341.5	50989.7	44801.4	51052.8	56108.9	77024	85367.1	48018.2	22895.4	135201	28604.9	31421.7	27649.4	13878.4	44625.7
M373T220	5.59852	0.00217207	0.004329	0.0340327	0.0422588	0.972222	0.833333	1	2.10522	Vv:V_S	0.177197	0.111912	up	5924	M373T220	373.11	373.109	373.111	219.858	212.537	224.202	19	19	19017	25397.2	27362.8	118620	17311.3	21422	53025.4	44416.3	40080.7	58620.1	47301.2	47959.6	71383.8	65598.4	72003.2	7728.18	4868.42	12539.2	8346.85	2152.18	22517.3	168597	165155	130825	122094	114353
M374T220	3.89565	0.00365819	0.0021645	0.0437426	0.0314793	1	1	1	1.7351	Vv:V_S	0.323365	0.205105	up	5946	M374T220	374.113	374.113	374.114	219.971	212.537	224.922	17	17	4038	9173.46	6138.62	20234	3880.99	3782.46	10908.2	11103.6	10429.9	9591.48	11326.1	10803.9	22923.9	14638.8	21272.3	3409.08	2796.24	2808.49	2841	1191.61	4810.4	48051.3	34196.3	30769	28015.3	26867.6
M374T318_1	0.227152	0.0016278	0.004329	0.0299943	0.0422588	0.972222	0.859722	1	2.16273	Vv:V_S	0.422773	4.41e-08	down	5942	M374T318_1	374.029	374.025	374.04	318.308	304.653	327.943	14	13	2392	7965.35	2503.51	5456.58	4565.3	4534.18	7997.71	7945.88	6761.99	3660.54	4139.99	8062.1	7503.5	2094.45	4359.05	5835.68	4561.88	5012.9	1842.72	6279.89	6930.08	6427.23	4137.16	7651.57	4643.41	3393.08
M374T45	0.427108	0.00330942	0.0021645	0.0419299	0.0314793	1	1	1	1.48404	Vv:V_S	0.303396	0.293334	down	5954	M374T45	374.208	374.205	374.216	44.8	30.628	47.437	15	14	3711	1872.86	1841.89	753.313	1148.42	1194.83	2376.99	2566.78	1524.89	3485.38	1873.96	3144.79	2011.18	3287.29	1866.65	5721.64	2314.11	4913.19	3183.33	3040.91	2664.54	5720.57	6079.7	5813.72	6084.16	6968.51
M375T181	0.265371	2.92e-05	0.0021645	0.00488067	0.0314793	1	1	1	1.59711	Vv:V_S	0.183726	1.35e-08	down	5965	M375T181	375.045	375.043	375.046	180.957	177.153	190.946	13	13	7336	3997.55	2759.92	3533.15	2773.05	2601.89	4242.96	6588.19	7327.68	7064.51	6312.41	8595.4	9598.89	5241.81	8540.14	6290.24	5347.16	6899.2	4115.22	6995.57	6437.78	14775.5	25916	55678.2	40616.7	79878.6
M375T206	6.1804	0.00139507	0.0021645	0.0278684	0.0314793	1	1	1	2.23974	Vv:V_S	0.271379	0.0451292	up	5969	M375T206	375.09	375.084	375.091	205.68	197.938	210.615	18	18	8046	8255.51	29878.5	14475.5	7117.9	13279.6	15534.9	4930.96	3693.89	5014.49	2681.57	2915.75	5891.09	3556.91	3358.84	1792.27	2509.2	3156.72	4437.93	1070.62	4485.68	25381.1	17688.6	11440.9	9087.07	8473.72
M375T330_1	0.165456	9.21e-05	0.0021645	0.00777397	0.0314793	1	1	1	2.25846	Vv:V_S	0.41007	9.73e-09	down	5968	M375T330_1	375.082	375.079	375.09	329.92	302.098	334.505	28	26	26091	10457.3	10660	12055.6	10760.2	8123.69	17489.6	35877.2	30199.8	21437.4	20112.5	27419.1	20768.6	6449.39	21114.6	21784.7	15922.1	55238.8	18868.1	4072.48	22651.2	27335.1	75162	40097.9	42628.1	74324.3
M376T262	3.10962	0.00288763	0.00865801	0.0388494	0.061816	0.944444	0.75	1	1.57326	Vv:V_S	0.691971	7.53e-09	up	5988	M376T262	376.129	376.126	376.138	261.713	253.369	286.485	13	13	2734	6227.31	9902.26	13441.5	11509.9	12044.1	17452.7	4154.67	4128.05	5635.29	6914.66	7168.62	18901.1	17554.1	2289.66	7236.78	8114.21	15145.9	4258.36	6184.02	8460.49	23893.5	14540.8	30332.6	15159.8	21772.4
M376T43	0.425765	7.98e-05	0.0021645	0.00756016	0.0314793	1	1	1	1.76937	Vv:V_S	0.143222	2.46e-08	down	5993	M376T43	376.22	376.217	376.222	43.11	42.206	46.067	26	26	4443	4019.18	1652.32	2382.68	3548.16	4215.38	3107.55	5158.58	5237.73	5767.49	4255.6	4689.51	7142.39	5848.6	6985.67	9678.31	6780.73	9551.93	4402.67	3821.36	7089.6	6455.81	8437.02	7669.24	6355.16	12726.8
M378T497	0.280061	0.000408804	0.004329	0.0150485	0.0422588	0.972222	0.833333	1	2.29427	Vv:V_S	0.913951	1.97e-07	down	6023	M378T497	378.069	378.068	378.07	497.188	487.501	516.818	19	13	6493	41378	66034.4	42540.1	34698.1	27663.7	20468.1	24130.8	28687.3	23355.8	69949.7	135422	29191.2	17652.8	30483.9	23563.6	15110.6	29782.6	25213.7	25642.6	32599	14288.4	26721.3	19221.6	26160.7	18496.6
M379T192	4.61429	0.00070974	0.004329	0.0200872	0.0422588	0.972222	0.874306	1	2.00486	Vv:V_S	0.187273	0.0752142	up	6064	M379T192	379.157	379.155	379.158	191.869	173.616	197.28	35	26	26489	51964.5	97096.2	229889	139203	184199	101765	36588.8	38023.8	40116.4	37536.9	34104.8	56272.2	57740.4	59722.3	46324.1	18961.2	71071.7	36554.1	12909.4	33783.7	13949.3	15147.7	42626.4	33818.2	33714.9
M379T217	0.314135	0.000822174	0.0021645	0.0215629	0.0314793	1	1	1	1.44078	Vv:V_S	0.315353	3.04e-08	down	6038	M379T217	378.879	378.877	378.884	216.565	212.504	226.098	17	16	2337	542.155	312.699	846.034	1272.78	944.413	1183.58	2026.13	3548.63	2508.93	1794.81	2443.24	3301.7	1565.95	1895.67	1856.41	2198.89	1576.58	839.763	495.078	1180.45	6698.26	5461.06	11439.8	2528.82	6373.18
M379T325	0.236187	0.00395336	0.004329	0.0456086	0.0422588	0.972222	0.833333	1	2.24454	Vv:V_S	0.598893	1.32e-07	down	6070	M379T325	379.229	379.226	379.232	324.989	305.641	336.881	34	25	5810	10318.1	8905.34	23835	3412.91	12540.5	20685	27676.2	13391.2	15211.4	33214.4	49310.6	14132.4	13591	15853.7	38448.6	13921.6	22724.9	24513.3	5865.85	21734.7	12513.8	8269.22	28438.6	4155.86	30994.6
M380T192	6.97744	2.28e-05	0.0021645	0.00449226	0.0314793	1	1	1	2.65435	Vv:V_S	0.18333	0.068305	up	6086	M380T192	380.161	380.158	380.166	191.828	173.616	206.658	34	25	5158	19740.6	22300.2	42069	26527.1	34635.4	18384.8	7326.7	8862.86	8128.69	7648.36	7575.46	13017.8	12550.2	9268.73	6475.1	4352.76	7494.83	5360.88	3105.39	5206.27	5447.66	5560.83	8732.17	5117.04	8228.73
M380T215	3.48408	8.89e-05	0.0021645	0.0076156	0.0314793	1	1	1	2.07624	Vv:V_S	0.313763	0.144992	up	6079	M380T215	380.099	380.097	380.107	215.311	209.427	222.838	19	18	2291	8342.08	2379.81	5150.01	2710.73	3729.39	8831.97	3871.31	4105.51	2253.03	2775	2228.82	5606.01	4476.49	2669.45	2184.79	2109.98	2919.64	1618.93	1113.67	3522.62	8221.31	5030.15	6719.33	5898.84	5555
M381T209	3.59302	0.000743195	0.0021645	0.0204456	0.0314793	1	1	1	1.84344	Vv:V_S	0.235607	1.68e-08	up	6105	M381T209	381.118	381.108	381.12	208.979	191.169	215.885	21	20	5828	20039.7	5199.45	17179.3	5826.98	16489.9	10137.2	3881.59	4460.79	4428.02	3648.29	4323.73	7796.02	6554.43	6477.69	2944.32	3427.47	3520	3226.93	1918.37	6067.19	784.669	5847.94	10444.7	8357.5	5978.16
M381T214	3.73268	0.000315629	0.0021645	0.0135311	0.0314793	1	1	1	1.88635	Vv:V_S	0.227208	4.43e-09	up	6114	M381T214	381.172	381.171	381.173	214.036	205.371	219.338	16	15	10594	29411.6	12922.5	20920.7	32718.9	10012.2	21254.4	25596	23351.8	21226.5	19704.1	21219.2	38377	38610.1	33604.1	7853.81	9560.63	8461.06	6905.13	4171.48	8511.68	46432.5	51139.3	21694.9	56630.6	118213
M381T472	2.89896	0.00025867	0.0021645	0.0123914	0.0314793	1	1	1	1.3399	Vv:V_S	0.652156	7.57e-08	up	6093	M381T472	380.98	380.977	380.983	471.87	462.97	479.879	15	15	7518	4239.44	1637.12	3596.49	3835.71	2543.25	3708.35	9238.05	7184.54	8962.03	8578.57	6991.71	23905.9	31905.1	7758.4	3852.7	4341.38	4263.65	2889.64	4027.14	4170.34	49205.9	57020.7	24941.6	24770.2	20104.6
M382T287	0.408697	0.000330141	0.004329	0.0136001	0.0422588	0.972222	0.888889	1	1.39844	Vv:V_S	0.245664	1.86e-08	down	6139	M382T287	382.131	382.128	382.134	286.791	278.462	291.171	15	15	5237	6535.76	4107.01	4842.29	4690.84	3589.76	3897.31	7984.66	7309.16	5538.83	5979.87	8596.69	10191.4	4823.12	6356.36	5473.82	5255	5075.33	7349.15	3281.47	6728.14	13463.8	15209.7	15283.5	17491.7	12535.9
M384T423	3.95043	0.00103218	0.0021645	0.0241682	0.0314793	1	1	1	1.38146	Vv:V_S	0.0997007	0.075307	up	6183	M384T423	384.083	384.081	384.084	423.112	414.213	430.902	16	16	26210	10805.1	2951.66	5848.73	2448.1	3544.72	8434.62	29059.3	32974.7	31667.8	33317.5	36321.3	35847.1	30578.2	30010.5	1715.76	1167.94	2056.08	1379.3	478.972	2014.48	122043	67911.3	25981.1	71345.5	46227
M384T469	2.14789	0.00298591	0.00865801	0.0395507	0.061816	0.944444	0.777778	1	1.06808	Vv:V_S	0.51113	0.0755393	up	6178	M384T469	383.993	383.99	383.998	469.49	463.538	475.094	17	17	4443	3225.77	2559.12	2319.64	3136.46	5882.99	4068.76	16785.7	12202	8001.8	10579.5	8361.62	22134	32674.1	9529.06	7567.52	4636.04	2616.43	5729.68	3280.84	3470.03	33307.2	41143.4	20185.9	6514.4	17443.6
M387T147	4.26607	0.0018627	0.0021645	0.0314501	0.0314793	1	1	1	2.11983	Vv:V_S	0.528557	3.31e-08	up	6254	M387T147	387.125	387.119	387.126	146.875	141.644	168.237	15	15	2548	10927.1	8523.36	4877.91	4412.56	4200.99	5227.05	2515.54	8820.77	9079.31	9013.36	8907.75	6969.16	22763.7	11409.8	4670.94	828.444	668.667	3018.17	1675.08	5556.82	8375.2	13056.7	3385.29	1248.81	13646.1
M389T174	2.79097	0.00168178	0.0021645	0.030489	0.0314793	1	1	1	1.76352	Vv:V_S	0.191081	0.136978	up	6291	M389T174	389.01	389.006	389.014	173.807	156.76	189.799	23	22	2716	14026.4	4675.51	5483.41	6091.93	11744.6	10643.1	3932.46	5782.72	6330.79	5355.46	5969.41	6991.48	9183.01	6894.38	6573.42	2499.05	2844.01	1775.83	2015.81	6581.77	7112.17	3444.74	5094	2599.68	2249.65
M390T31	0.440036	0.0025773	0.0021645	0.036661	0.0314793	1	1	1	1.024	Vv:V_S	0.518798	0.0674074	down	6334	M390T31	390.235	390.232	390.238	30.951	28.91	44.007	28	23	28258	3088.72	5976	4055.59	3398.6	5053	2730.59	3295.1	1381.75	1310.7	3301.95	2916.89	1385.33	1743.82	5023.09	6419.85	4247.02	6765.93	11454.3	5300.14	4721.64	15271.3	53980.4	12512.1	35323.4	34214.7
M391T451	1086.37	0.00435476	0.0021645	0.0486087	0.0314793	1	1	1	4.10267	Vv:V_S	1.79889	0.0986817	up	6341	M391T451	390.981	390.978	390.989	451.475	441.928	460.877	21	19	278754	3530.18	142112	106834	9292.07	124129	394086	8194.35	10748.7	9540.4	13288.1	10053.1	1.5676e+06	1.67723e+06	12830.2	8992.96	12569.3	5147.61	4140.91	10698.5	10425.1	13263.9	14739.2	2.00067e+06	12455	7931.05
M391T90	0.298643	0.0020352	0.0021645	0.0333603	0.0314793	1	1	1	1.57469	Vv:V_S	0.654219	1.53e-08	down	6370	M391T90	391.193	391.191	391.195	89.712	78.404	96.398	15	13	8016	3637.97	1776.75	2937.52	1427.62	1197.66	2617.04	14123	27514.9	46347.1	46301.2	44960.5	13452.6	14746.6	6339.92	5986.19	3107.23	5755.32	3158.2	2346.58	5955.19	13260	16294.5	30662.4	34942.2	40534.3
M392T42_1	2.40085	0.00436981	0.004329	0.0486563	0.0422588	0.972222	0.833333	1	1.45304	Vv:V_S	0.334312	3.74e-06	up	6391	M392T42_1	392.137	392.133	392.145	41.971	36.713	43.248	14	14	6151	2835.43	2089.14	2614.74	1478.88	1307.58	2968.04	3267.68	4544.19	4970.96	3149.75	2394.65	6899.47	7680.78	5042.93	3191.41	1334.44	2737.31	2328.41	2594.25	2318.82	5641.23	10822	11214.9	7012.5	5268.3
M393T150	8.02779	0.00187538	0.0021645	0.0315964	0.0314793	1	1	1	2.71492	Vv:V_S	0.699497	3.32e-07	up	6425	M393T150	393.205	393.197	393.209	150.482	143.301	162.093	17	15	3322	10726.5	4324.32	4138.29	1417.49	4636.07	4218.67	2312.51	3691.02	7054.31	9305.27	2424.62	983.265	12320.3	12335.4	5425.74	2346.89	8048.49	1911.31	1393	8143.48	16381.6	13159.8	3667.41	29129.7	1982.97
M395T195	12.0951	3.69e-08	0.0021645	0.000290675	0.0314793	1	1	1	2.8557	Vv:V_S	0.196549	0.0429029	up	6469	M395T195	395.188	395.186	395.189	195.063	174.483	202.215	34	25	23048	35258.8	23426.4	36792.6	26542.6	16958.8	31228.5	34723.3	32075.1	37084.3	40061.9	34933.5	56130.8	61659.7	39082.3	4737.33	3323.42	2588.59	3511.06	2626.14	3142.4	125339	38773	90447.2	42809.5	109812
M395T228	2.76676	0.000636514	0.0021645	0.0187509	0.0314793	1	1	1	1.89994	Vv:V_S	0.207552	0.193291	up	6462	M395T228	395.11	395.1	395.112	227.64	225.994	236.674	14	14	7489	18069.9	11628	19698.7	13560.6	11813.3	13763.4	5364.27	3153.44	7224.35	6215.22	5618.32	7508.41	7521.27	7005.38	8122.08	3659.8	4567.01	5089.4	3491.77	12419.1	11578.2	8878.93	10262.2	7850.12	7618.36
M395T247	3.39128	1.15e-05	0.0021645	0.00335893	0.0314793	1	1	1	2.16639	Vv:V_S	0.193324	0.0340332	up	6465	M395T247	395.151	395.15	395.154	246.711	242.276	257.433	16	16	4101	22762.1	16228	25162.1	22586.8	17732.5	30312.6	12794.3	12457.6	14618	10473.3	10010.9	17678.6	19813.2	12842.3	7446.87	11022.7	11864.4	12531.6	6942.21	16787.9	20858.2	40282.2	10040.8	16312.9	11162.1
M395T451	2.84027	0.000231005	0.004329	0.0118737	0.0422588	0.972222	0.833333	1	1.65345	Vv:V_S	0.584142	1.18e-08	up	6445	M395T451	394.959	394.954	394.961	451.006	446.915	460.17	15	15	7177	7078.32	6076.12	7161.43	7428.97	4049.43	11283.4	6517.64	6576.64	8570.76	12798.4	13298.3	22766.5	35756.6	15625.9	4232.26	4687.62	7555.53	5520.5	3794.1	4505.52	20177.5	18778.7	18575.1	26256.2	13559.7
M395T504	0.377574	0.000680382	0.0021645	0.0194664	0.0314793	1	1	1	1.11817	Vv:V_S	0.78214	0.256327	down	6453	M395T504	395.025	395.018	395.026	503.993	499.433	513.372	16	15	26220	9044.21	14720.8	16233.5	9034.66	7377.52	7101.66	33130.6	52017.1	50516.9	180788	126814	55710.6	20911.4	52841.9	3944.05	6949.58	6586.2	7118.4	6103.21	8793.92	38305.2	98625.1	32842.6	135009	90170.9
M396T196	4.80116	2.49e-05	0.0021645	0.00455835	0.0314793	1	1	1	2.10531	Vv:V_S	0.191704	0.0594535	up	6487	M396T196	396.192	396.191	396.193	195.62	181.437	201.643	23	20	4970	7908.46	4837.4	6892.01	5410.53	4129.57	6650.27	7550	7741.54	7788.3	8185.15	7962.31	14068.2	10968.5	8733.34	2067.42	2346.68	1482.72	1113.62	576.375	1219.74	29647.6	8296.01	23184.9	12442.9	24505.5
M398T310	0.384439	0.00316529	0.0021645	0.0406273	0.0314793	1	1	1	1.46214	Vv:V_S	0.399902	2.15e-07	down	6519	M398T310	398.178	398.17	398.182	310.205	287.517	323.076	33	25	7860	11577.2	12720.4	23939.3	16754.1	22532	22325	26141.8	29639.4	16939.2	12821.1	24312.9	36018.2	13695.6	13269.7	17522.2	27592.8	14761.3	10302.6	5392.16	22851.1	35511	39992.8	15703.7	23502.9	24596.4
M405T189	8.17427	0.0008646	0.0021645	0.0221585	0.0314793	1	1	1	2.64409	Vv:V_S	0.339993	0.0675045	up	6678	M405T189	405.131	405.127	405.133	189.194	173.799	199.333	20	20	6945	8924.88	9820.99	7693.03	55182.7	8889.74	16639.2	8453.15	6405	7707.04	5903.55	6467.76	11513.6	16797.3	8535.02	3531.87	2729.93	6276.95	2546.97	2183.19	7527.73	23121.1	19357.4	12811	15340.3	13525.7
M405T256	0.296369	7.3e-06	0.0021645	0.00287282	0.0314793	1	1	1	2.12517	Vv:V_S	0.520545	0.266524	down	6687	M405T256	405.209	405.207	405.211	256.036	241.909	271.057	42	24	5126	13011.2	11157.7	14382.1	18115	12307.3	12791.8	20020.4	50190.8	26414.4	51191.4	63765.2	20947.3	22450	71911.8	23037.9	26346.4	24854.6	16119	12679.9	26657.3	29736.2	83856.5	19593.2	39070.1	34931.1
M405T331	0.423739	0.0015368	0.004329	0.0289966	0.0422588	0.972222	0.833333	1	1.80623	Vv:V_S	0.166328	0.100049	down	6673	M405T331	405.082	405.08	405.085	330.787	316.098	336.881	28	26	9227	18582.1	6619.89	14768.8	9822.37	11500.9	23471.7	26007.9	26770.4	23849.5	23264.8	20932.2	23065	17454.2	23953.1	36206	21857.4	44641	30226.2	19359	38844.3	24193.9	24745.2	27228.9	39813.4	28908.6
M405T340	0.483189	3.05e-05	0.0021645	0.00499275	0.0314793	1	1	1	1.62871	Vv:V_S	0.221373	3.73e-08	down	6669	M405T340	405.015	405.012	405.018	340.451	336.912	345.508	20	20	1504	2932.36	3148.44	2839.83	2710.71	3066.14	3676.75	2665.86	4087.58	5663.56	3991.61	4504.07	5785.72	3749	4485.92	3811	4153.4	6323.66	4466.96	3560.54	4310.53	5239.92	6961.9	4875.61	5300.58	6594.14
M406T370	4.17	2.37e-05	0.0021645	0.00454907	0.0314793	1	1	1	1.83541	Vv:V_S	0.266285	0.0715163	up	6703	M406T370	406.161	406.158	406.164	370.348	364.956	373.06	16	16	4603	15386.3	7918.57	12817.6	10648.3	4949.6	10675.9	2937.95	4355.67	6995.58	4229.57	4219.91	5142.17	6586.36	6885.03	3343.18	2460.44	5076.46	3246.4	2130.17	4517.7	2035.66	2238.12	2515.46	642.242	3327.26
M409T188	5.35071	0.00150201	0.0021645	0.0286145	0.0314793	1	1	1	1.68126	Vv:V_S	0.312385	0.196568	up	6774	M409T188	409.204	409.202	409.205	187.762	177.729	194.57	13	13	14012	14090.6	3915.62	9566.17	2867.61	3149.32	3282.77	20836.4	14083.4	13871.9	23115.5	14199.9	33083.8	33724.9	26542.5	1305.29	1708.58	1914.23	1636.2	1370.44	1640.78	88318.4	130975	27526.5	57470	25059.1
M409T42_2	0.18659	0.000331828	0.0021645	0.0136001	0.0314793	1	1	1	2.02151	Vv:V_S	1.00618	2.09e-08	down	6777	M409T42_2	409.231	409.226	409.234	42.1065	41.08	45.08	20	20	40807	4805.74	4089.17	3318.19	2470.06	2064.48	2581.66	19276.5	1849.08	1892.08	15790.5	18551.5	2883.91	2024.21	3347.29	4071.58	4596.2	8797.16	8996.29	8780.05	3523.81	76028.2	62518.7	5211.18	4711.48	7789.03
M411T261	8.13551	0.00357501	0.0151515	0.0432742	0.0870161	0.916667	0.666667	1	1.91756	Vv:V_S	0.796574	4.37e-07	up	6800	M411T261	411.046	411.045	411.057	261.283	247.104	271.857	17	16	15854	126966	67255	33373.3	83015.2	99605.4	8825.49	12957.3	17748.4	27826.6	40807.6	14883.2	9654.2	80244.9	84498	39247.3	92582	47187.1	71783.5	37221.3	107883	38879.4	42820.5	17278.1	29927.2	3240.84
M412T309	2.18878	0.00168568	0.004329	0.0304894	0.0422588	0.972222	0.833333	1	1.57851	Vv:V_S	0.166426	2.21e-08	up	6819	M412T309	412.24	412.234	412.242	309.298	304.071	313.194	18	18	2050	9759.96	5404.05	7045.91	7526.17	11137.6	4771.56	6664.12	5285.59	6279.88	4757.31	4795.66	5787.06	4397.81	5983.9	1840.22	2738.56	2490.28	2947.85	3173.54	3635.88	3006.11	3896.5	3685.19	7956.73	2923.56
M413T228	2.7969	0.000182583	0.0021645	0.0106412	0.0314793	1	1	1	1.71791	Vv:V_S	0.300711	0.129659	up	6837	M413T228	413.212	413.209	413.214	228.013	226.742	229.67	14	14	5468	7213.94	4746.62	11294	11532.8	7375.71	8091.3	7520.02	6273.87	9444.11	9605.08	8328.51	12084.1	11719.8	17346.7	3937.18	4481.02	2775.73	2386.11	2996.5	6146.66	23884.8	22670	41042.7	20483.9	28822.4
M413T352	2.98008	0.000291808	0.0021645	0.0130082	0.0314793	1	1	1	1.51912	Vv:V_S	0.0971638	0.0943917	up	6834	M413T352	413.162	413.159	413.165	351.554	339.611	358.076	17	17	5126	3824.96	3640.63	4790.92	3901.14	3205.31	3216.7	10794.6	12260.3	11151.9	10153.4	9339.53	11129.2	12927.6	10793.7	1257.78	1014.58	2231.25	1319.2	499.546	1910.13	35361.8	18005	7785.44	20141.8	6464.26
M415T143	4.80398	5.09e-05	0.0021645	0.00635959	0.0314793	1	1	1	2.07343	Vv:V_S	0.22719	0.0971585	up	6861	M415T143	415.178	415.174	415.18	143.024	130.349	144.969	17	14	9648	32873.4	58392.6	70206.4	27280.2	55217	34177.4	6786.2	7878.1	5244.68	6047.9	6708.76	6393.46	5570.02	9985.06	7877.02	4871.98	10105.3	13129.2	5671.06	6139.99	8788.74	9973.78	8518.49	7861.68	9614.95
M416T332	0.320795	0.000142273	0.0021645	0.0094865	0.0314793	1	1	1	1.87057	Vv:V_S	0.409344	2.37e-08	down	6883	M416T332	416.21	416.207	416.214	331.847	323.455	335.155	22	22	3759	5276.65	4719.41	5225.18	5937.47	7224.64	8065.07	10971.9	11745.1	10925.6	5959.01	6470.71	9142.54	3716.49	5233.97	9624.75	15475.3	18772.3	5692.99	3892.92	16085.9	19715.5	10567.9	9052.71	6207.1	9612.56
M418T176	4.06335	0.00149237	0.0021645	0.0285595	0.0314793	1	1	1	2.13809	Vv:V_S	0.445796	0.281241	up	6916	M418T176	418.152	418.144	418.154	175.641	164.571	187.066	25	20	3733	17030.9	12460.1	25765	34661.9	8510.16	15258.8	4254.8	3398.54	6134.55	6099.52	2969.03	10785.7	5030.12	3249.82	4799.95	6952.77	8804.23	3693.04	982.038	7095.63	11318.1	11105.3	8134.33	4108.61	6941.51
M418T23	0.11881	0.00383467	0.025974	0.0446319	0.119093	0.888889	0.666667	1	2.28147	Vv:V_S	0.703527	0.225414	down	6913	M418T23	418.072	418.069	418.075	22.511	20.463	33.405	14	13	4443	500.989	1460.56	195.732	303.937	2087.05	136.116	164.663	82.7392	82.9189	54.3713	164.011	101.79	105.332	375.008	6618.58	7036.14	1164.67	2487.68	5633.5	1004.72	252.433	1107.93	3204.72	314.182	2114.07
M419T176	7.70368	0.000910899	0.0021645	0.0227522	0.0314793	1	1	1	2.48408	Vv:V_S	0.443256	3.68e-08	up	6936	M419T176	419.146	419.144	419.148	175.988	164.571	188.34	24	20	6931	27725	26716.2	46086.4	71677.3	14336.3	32931.3	3686.39	14308.9	15957.2	7753.54	6122.22	18900.8	11346	11763.8	11204.5	12137.6	9996.71	6857.63	3101.03	11396	50310.6	42294.6	43017	48877.2	34778.6
M421T267	2.534	0.00139727	0.0021645	0.0278684	0.0314793	1	1	1	1.74786	Vv:V_S	0.0879078	0.0263983	up	6966	M421T267	421.11	421.105	421.112	266.662	258.21	274.751	18	17	6493	37020.3	26415.5	33319.6	34331.3	37667.4	60892.2	30642.8	27621.3	30131.8	26394.6	29715.3	38538.9	32940.9	27961.3	16741.5	13231.1	11344.6	10638.5	7140.86	36265.9	97201.6	47072.6	31218.5	18723.4	10874.7
M423T333	0.373561	0.00140467	0.004329	0.0278684	0.0422588	0.972222	0.833333	1	1.34683	Vv:V_S	0.139907	0.0925869	down	7015	M423T333	423.183	423.181	423.186	333.012	314.413	340.311	27	24	47215	21292.2	35295.1	24889.6	31986.6	27490	51561.1	44637.6	51085.9	50370.6	46166.4	41397.9	44893.8	37888.3	52854.1	91944.4	55678.1	168165	87236.5	33101.7	94941	21295.1	10369.2	6720.05	18415.9	14873.3
M423T403_2	32.893	2.61e-05	0.0021645	0.00460227	0.0314793	1	1	1	3.80949	Vv:V_S	0.202943	0.200109	up	7017	M423T403_2	423.183	423.177	423.185	402.783	386.129	405.187	14	14	12986	40793.6	33614	51083.5	20687.7	22039	17437.4	8117.84	6539.94	4293.99	6786.8	7425.9	8215.1	5498.22	7476.65	1614.6	384.299	2950.78	744.323	194.81	419.875	1814.2	2413.49	1021.83	1831.78	821.159
M424T332	0.358262	0.000317554	0.0021645	0.0135311	0.0314793	1	1	1	1.75661	Vv:V_S	0.205327	0.122181	down	7029	M424T332	424.187	424.183	424.191	332.282	313.175	340.311	25	21	11966	6667.35	5871.05	7089.36	7660.8	8343.54	12401.1	14834.1	16922	14511.4	12795.1	17670	19146.2	12658.4	10409.6	22024.1	13561	39207.7	23765.8	9362.94	21640.8	10494.2	11562	22293.2	20659.4	37934.6
M425T186	5.5206	1.7e-05	0.0021645	0.00418123	0.0314793	1	1	1	2.46724	Vv:V_S	0.484132	9.41e-09	up	7052	M425T186	425.19	425.189	425.191	185.82	180.274	188.709	17	17	6522	23761	27533.2	16183.6	30828.6	41150.2	22204.3	9177.83	11326	10670.1	9797.09	8705.16	14181.4	29832.8	9124.62	11234.8	14718.6	13706.3	9983.13	7565.69	16503	13105.9	13860.9	20591.2	18549.7	31229.5
M425T245	0.160435	0.00021859	0.0021645	0.0117057	0.0314793	1	1	1	2.34076	Vv:V_S	0.204384	2.4e-08	down	7045	M425T245	425.144	425.143	425.146	244.669	239.687	256.505	22	19	25987	15198.7	8203.47	15725.5	5148.02	8743.29	13901.2	28024.1	33651.1	45854.8	33907.7	35545.9	47012.9	39801	56793.4	127900	77644.6	73306.5	51032.2	22442	27282.3	30136.5	103595	17059.7	207713	6787.52
M425T31	0.17802	0.0007587	0.0021645	0.0207995	0.0314793	1	1	1	1.59173	Vv:V_S	0.322465	5.09e-08	down	7044	M425T31	425.123	425.119	425.127	30.845	23.121	42.31	16	13	33891	592.167	545.336	726.257	1328.78	430.434	1052.16	2308.22	2150.18	2953.4	2295.84	3635.74	4727.99	1855.14	4238.82	1206.89	666.089	1166.01	1460.36	2024.38	1228.98	12061	22887.4	45793.6	88471.4	10418
M427T162	4.04541	0.00459118	0.0021645	0.0499215	0.0314793	1	1	1	1.18457	Vv:V_S	0.128598	0.078204	up	7087	M427T162	427.196	427.186	427.197	161.881	148.522	172.945	19	18	76071	9191.36	9556.45	48281.4	11607.7	10195.8	10161.2	70266.1	78570.2	81336.6	90848.3	83376.3	87537.1	113465	109169	5733.47	4309.66	8366.8	4196.13	1199.06	5527.27	423710	630535	395179	857201	1.99759e+06
M427T306	11.1902	0.00297847	0.004329	0.0395206	0.0422588	0.972222	0.888889	1	2.45558	Vv:V_S	0.206925	0.0621653	up	7086	M427T306	427.193	427.192	427.195	306.284	297.795	318.07	18	18	107876	134828	92306.7	468561	82403.2	48626.8	20240.3	163896	101886	106385	101871	115785	164372	167305	107509	5815.6	11683	7697.36	46383.4	12678	8427.7	41804.3	55345.8	48867.6	69258.6	944788
M427T398	3.04974	0.000354414	0.0021645	0.0138291	0.0314793	1	1	1	1.63935	Vv:V_S	0.14929	0.128651	up	7079	M427T398	427.123	427.12	427.125	398.159	390.274	401.618	23	23	12303	43891.7	25449.7	45260.9	19490.9	21514.9	22823	8351.4	8337.14	11735.5	10307.7	11521.2	10007.7	12402.1	13368	9992.71	9249.91	17867	15787.2	5376.01	7937.45	8766.86	8145.38	3892.3	45249.5	29662.2
M428T285	0.422098	0.00140829	0.0021645	0.0278684	0.0314793	1	1	1	1.62677	Vv:V_S	0.129357	5.67e-09	down	7102	M428T285	428.247	428.245	428.25	285.305	260.543	289.895	34	26	11961	19355.2	12134.7	15390.5	38740.6	25522.3	29959.4	29429.4	30196.3	28844.5	26619.6	27794.1	25540.9	23437.6	28324.1	54195.3	49700.8	60659.7	45973	22277.4	47357.5	21819.4	48801.3	19381.2	15182.2	25835.5
M430T197	3.52958	0.0037305	0.0021645	0.0440127	0.0314793	1	1	1	1.78156	Vv:V_S	0.202922	0.113032	up	7140	M430T197	430.175	430.172	430.177	197.13	179.729	200.724	19	18	1963	2643.42	3013.96	10808.5	5717.31	3566.35	3631.7	3711.43	3603.26	3893.97	5062.81	4204.45	7242.51	5270.76	4994.84	1465.93	1557.46	1943.65	1529.26	1053.12	2041.9	7726.26	8909.64	5794.58	11755.3	15837
M430T470	3.77927	0.00073231	0.0021645	0.0202881	0.0314793	1	1	1	1.79245	Vv:V_S	0.454018	0.157598	up	7132	M430T470	429.981	429.976	429.986	469.685	453.006	476.095	15	15	3759	3182.71	3666.04	2110.02	2154.91	5424.94	7428.79	8703.26	9126.78	6301.69	7199.82	3833.94	16480.5	16515.3	6127.57	3148.74	3683.5	1793.31	1574.73	1333.63	4179.66	19868.1	10870.1	12128	16671.9	14253.8
M431T187	3.33733	0.00297398	0.004329	0.0395206	0.0422588	0.972222	0.888889	1	1.54192	Vv:V_S	0.177691	4.93e-09	up	7162	M431T187	431.164	431.153	431.166	187.185	166.805	200.103	26	21	13503	12709.9	9441.57	12568.4	31300	6065.62	12911.9	22867.6	23543.4	21879.5	20959.2	23619.4	37008.3	30496.4	34120.2	3741.41	4331.5	6239.83	7931.68	1347.66	3051.1	129558	43628.8	23427.2	53388.2	34738.7
M431T395	2.47955	0.00202623	0.004329	0.0333523	0.0422588	0.972222	0.833333	1	1.55818	Vv:V_S	0.391798	4.43e-08	up	7163	M431T395	431.173	431.171	431.176	394.911	387.524	400.438	15	15	2392	5422.91	4919.45	7913.87	6691.74	5713.57	4016.38	3154.69	2931.64	2143.36	3749.38	3458.22	2458.9	4331.93	647.359	3156.25	1948.63	3397.14	7475.04	3494.58	3632.33	3132.86	1737.22	1946.14	1391.34	2470.03
M431T469	2.7175	0.00036982	0.0021645	0.0141036	0.0314793	1	1	1	1.60727	Vv:V_S	0.592171	0.100257	up	7146	M431T469	430.908	430.906	430.914	468.936	456.849	480.989	27	24	3759	20458.7	12450.2	14503.3	10976.8	28650.3	31613.6	36367	19196.4	18236.8	33313.6	23224.9	69598	65990.8	9129.2	14838.8	14934.3	20690.1	27926.9	14330.1	14181.7	11390.2	16268	16819.4	9049.92	11455.2
M432T189	2.32309	0.00072802	0.0021645	0.0202687	0.0314793	1	1	1	1.24676	Vv:V_S	0.25683	0.154701	up	7178	M432T189	432.167	432.163	432.169	188.655	176.201	194.639	17	16	3223	2438.8	2408.91	1668.43	4049.92	2255.44	3642.02	5092.48	3729.49	4230.14	4450.34	3938.88	7365.74	5788.13	7974.23	1197.94	1300.51	2097.15	1652.77	919.187	1502.06	27069	13281	6626.69	7531.15	16171.3
M433T331	0.497315	0.00365691	0.00865801	0.0437426	0.061816	0.944444	0.777778	1	1.23942	Vv:V_S	0.156816	0.0854138	down	7205	M433T331	433.203	433.201	433.205	331.332	320.37	336.881	27	26	18113	25673.9	23469.8	32528.5	22340.5	17856	37737.6	37865.1	49102.9	39871.2	40873.9	40685.8	36007.2	34823.2	40060.6	59762	41700.9	81322.1	46655.6	17934.8	55308.2	58197.9	69114.5	28095.2	14727.5	153427
M433T345	2.1555	0.00010788	0.0021645	0.00857372	0.0314793	1	1	1	1.05069	Vv:V_S	0.254883	1.85e-08	up	7185	M433T345	432.81	432.808	432.814	344.774	340.914	350.47	18	17	1382	7986.53	5575.52	6729.22	4764.3	6921.36	5935.69	5493.97	3062.79	2862.15	4206.47	4039.06	3396.37	6066.38	4153.04	5873.15	2571.82	3872.03	4646.53	4214.76	4961.77	1999.27	2183.36	2515.97	360.139	2141.13
M433T386	0.35794	0.00257601	0.0021645	0.036661	0.0314793	1	1	1	1.57728	Vv:V_S	0.231113	1.45e-08	down	7203	M433T386	433.189	433.185	433.192	385.973	380.275	401.223	18	18	2392	2949.56	2453.46	4460.36	3976.56	3548.38	1890.38	4869.89	4329.66	5295.23	5025.53	6006.06	6988.86	3196.64	4090.73	6272.02	5217.72	3820.4	2485.68	4567.46	5335.04	10158.7	4541.49	12164.2	2097.82	9211.99
M433T466	2.37428	0.00175637	0.004329	0.0306336	0.0422588	0.972222	0.833333	1	1.59563	Vv:V_S	0.524163	0.114501	up	7187	M433T466	432.906	432.902	432.91	465.752	458.165	475.687	14	13	2392	6658.82	2589.86	6681.54	7230.08	8578.92	10784.4	18052.1	8585.49	9334.3	5124.91	4812.04	8503.34	10610.8	4757.32	9254.7	3586.14	6146.53	5608.91	5162.69	4504.16	7076.61	4659.78	5912.61	8634	3984.16
M434T31	0.450896	0.00165768	0.004329	0.0303316	0.0422588	0.972222	0.888889	1	1.09617	Vv:V_S	0.2819	0.07499	down	7219	M434T31	434.261	434.258	434.265	31.268	28.91	33.627	21	21	8202	1796.16	3736.12	3425.62	1966.3	2793.29	1816.99	1588.1	1273.74	1227.65	1397.22	1073.64	946.15	924.867	1969.5	5029.18	3082.3	5815.48	7108.14	4306.82	4382.4	3150.68	14327.2	4331.76	6692.77	11915.5
M435T219	26.2763	0.00428535	0.0021645	0.0480986	0.0314793	1	1	1	2.73838	Vv:V_S	0.365736	0.0844526	up	7241	M435T219	435.255	435.248	435.255	219.079	211.985	233.827	15	13	5483	2337.35	13278.8	4122.18	28750.4	46475.7	1945.96	6998.03	8131.54	14759.9	12492.3	12803	22083.1	20120.9	8756.77	403.768	1094.84	1725.58	815.67	240.897	1353.66	31302.3	35470.6	4868.11	27174.8	23668.5
M435T345	3.33082	0.000138193	0.0021645	0.00937329	0.0314793	1	1	1	1.44545	Vv:V_S	0.30767	3.51e-08	up	7220	M435T345	434.807	434.802	434.812	344.802	341.262	350.054	16	16	1025	3067.4	1417.42	3791.99	2290.05	1716.93	2068.92	1982.55	1935.31	1747.78	1340.1	885.228	898.469	1930.18	1898.06	2109.59	2764.62	830.8	1486.32	1664.08	1220.47	837.235	436.322	648.352	169.444	1532.3
M435T384	0.149118	0.000204475	0.0021645	0.0112864	0.0314793	1	1	1	2.3072	Vv:V_S	0.153218	0.0820069	down	7227	M435T384	435.089	435.084	435.09	383.757	378.763	395.134	16	15	10252	15130.4	6326.17	9282.39	8960.86	13889.2	9053.23	31271.9	27647.9	29900.6	36704.1	29517.7	47166.6	40865.9	30252.4	141962	72188	55198.8	91389.4	20136.6	100545	3833.94	11181.3	10168.8	6232.17	7503.77
M435T43_3	5.56726	0.000777827	0.0021645	0.0209587	0.0314793	1	1	1	2.20702	Vv:V_S	1.01305	3.78e-08	up	7240	M435T43_3	435.254	435.248	435.262	42.587	30.781	44.007	18	16	7687	920.648	1424.43	2533.05	1279.99	1118.9	1249.21	2003.58	1467.45	1367.81	1745.05	1084.58	2020.67	9511.66	1443.35	2425.85	1870.92	1580.38	2290.9	1630.03	2696.86	26227	24553.7	18613.8	10667.5	1989.18
M437T231	2.89121	0.000372101	0.0021645	0.0141036	0.0314793	1	1	1	1.82428	Vv:V_S	0.412206	0.151151	up	7265	M437T231	437.197	437.195	437.2	230.588	217.527	233.472	13	13	2050	13933.6	5325.43	10579.2	8530.4	5074.34	6974.95	5203.13	7901.61	9901.44	3673.08	4812.03	11250.5	12618.1	4714.2	9172.79	5006.61	6926.13	4928.86	2903.66	8316.67	16913.4	18555.9	9025.87	19626.5	19279.4
M439T33	34.5515	7.35e-05	0.0021645	0.00732438	0.0314793	1	1	1	3.59339	Vv:V_S	0.11266	0.102478	up	7291	M439T33	439.102	439.097	439.106	33.4075	24.635	43.764	30	26	131760	270586	33107.9	33843.6	39616.6	41829.2	242441	32962.7	33477.5	35499.5	34998	39154.5	38921.8	51715.3	36461.9	2715.2	1267.58	5488.46	5621.45	1781.64	2976	11614.9	16807.2	60540.6	18447.5	12687.4
M439T410	2.34987	0.00319195	0.0021645	0.0409027	0.0314793	1	1	1	1.77043	Vv:V_S	0.279497	0.273125	up	7294	M439T410	439.124	439.118	439.132	409.63	395.684	427.062	24	18	4443	12502.4	13442.4	17546.3	12866.5	11965.3	13346.6	4961.88	8311.98	7679.45	13288.9	8345.22	9575.98	11689.7	12279.1	4349.64	6742.64	11155.1	10216.3	2735.83	6963.54	14939.1	15113.5	12780.6	9622.64	15231
M439T458	2.58304	0.00140329	0.0021645	0.0278684	0.0314793	1	1	1	1.15611	Vv:V_S	0.444858	0.0669045	up	7289	M439T458	439.081	439.079	439.083	458.488	452.441	473.556	24	24	91427	122647	203019	408109	258812	305449	250579	35083.2	47920.7	46223.7	62641.9	59215.6	22487.2	11638.5	48884.3	29691.3	29167.7	32791.7	43067.3	9131.65	51821.5	8667.03	7313.51	3594.53	17104.3	6930.31
M440T33	20.8835	7.15e-05	0.0021645	0.00730249	0.0314793	1	1	1	3.3433	Vv:V_S	0.119473	0.0818701	up	7308	M440T33	440.105	440.101	440.114	33.446	27.553	42.692	23	21	28780	57732	9429.12	9204.68	13791.5	10890.7	60713.8	8590.68	10241.7	10235.4	11942.1	9601.07	13475	12787.3	10030.7	1421.31	283.205	2198.23	1717.53	1212.29	1008.56	4212.87	4975.35	16987.8	12782.4	3773.67
M441T214	3.60755	0.00214057	0.004329	0.0339277	0.0422588	0.972222	0.888889	1	1.74829	Vv:V_S	0.146734	0.0718987	up	7335	M441T214	441.193	441.185	441.194	214.049	202.207	221.227	17	17	6151	23759.5	6215.21	7397.95	7645.54	3491.1	9049.85	10710.5	10166.9	12820.5	12462.5	11338.2	17548.7	15704.5	15632.8	4933.04	3910.94	3649.37	2325.12	1586.49	1590.58	17659.8	27927.9	19935.8	26216.1	35996.1
M441T34	0.229131	0.00219826	0.00865801	0.0341291	0.061816	0.944444	0.777778	1	1.60295	Vv:V_S	0.339818	1.44e-08	down	7336	M441T34	441.184	441.181	441.194	34.088	32.545	48.316	13	13	27138	192.162	370.774	321.154	475.045	326.432	881.49	1930.69	3046.08	2414.42	1732.63	1955.92	1974.75	887.4	1964.75	861.487	223.061	1127.55	1209.21	611.556	1466.2	1125.09	7312.91	7386.95	6833.17	49147.8
M442T287	0.450035	0.00127427	0.004329	0.0266926	0.0422588	0.972222	0.888889	1	1.55023	Vv:V_S	0.164555	0.116807	down	7345	M442T287	442.262	442.258	442.264	287.17	277.06	290.639	21	20	4101	5610.65	5361.96	5937.73	11836.5	9043.05	8726.83	18078.7	14918.5	14825	15336.4	19105.2	16185.2	12728.5	14204.4	21990.2	22836.6	21003.7	9751.37	8092.09	18577.4	24370.1	26374	17118.2	13281.9	5935.87
M442T505	0.283176	0.0026811	0.0021645	0.0374023	0.0314793	1	1	1	1.81267	Vv:V_S	0.450788	9.96e-09	down	7338	M442T505	441.912	441.903	441.914	504.803	501.845	509.566	15	15	4101	194.792	1151.69	671.217	959.784	1012.72	1634.14	13577.8	8274.04	8917.38	6566.68	7388.89	4176.52	3212.99	10935.1	1325.08	828.004	2465.73	2019.58	712.757	1340.7	4534.01	5465.37	6406.46	3535.47	19417.4
M443T312	3.51678	0.00128402	0.004329	0.0267975	0.0422588	0.972222	0.888889	1	1.45633	Vv:V_S	0.373353	0.115404	up	7361	M443T312	443.187	443.186	443.189	312.184	299.957	322.726	24	22	1367043	180191	86130.6	66661.2	64332.5	33487.5	126471	105431	61821.9	82490.3	73778.3	64334.1	179501	158015	87412.1	38853.8	45539.7	25633.8	68397.9	35320.1	45469.6	166710	590251	262007	5.26317e+06	464891
M443T432	2.73154	0.000272113	0.0021645	0.0125204	0.0314793	1	1	1	1.28365	Vv:V_S	0.150059	0.088148	up	7352	M443T432	443.045	443.04	443.048	431.507	410.19	453.725	31	25	16404	23727.7	25331.7	30589.8	28437.9	30744.6	61889.8	15037.9	11827.6	11936.3	14511.1	11081.4	16644.8	18785.2	12674.9	24047.2	16945.1	21493.3	14613.7	8148.36	15452.3	2977.09	4045.6	3935.48	21189.7	4004.63
M443T451	2.70556	0.000469511	0.0021645	0.0157842	0.0314793	1	1	1	1.0097	Vv:V_S	0.287246	7.05e-09	up	7348	M443T451	442.959	442.958	442.96	451.49	447.556	453.616	14	14	43671	12893.1	8902.68	8284.42	20838	8388.16	16114.6	120222	106244	124981	136269	130109	200379	250029	106879	8644.48	5580.12	10805.5	7580.06	5702.12	8572.91	269325	233269	176781	225454	145071
M445T184	6.21588	0.00174935	0.0021645	0.0306336	0.0314793	1	1	1	2.28646	Vv:V_S	0.236146	0.0344581	up	7390	M445T184	445.021	445.019	445.027	184.055	170.019	199.875	15	13	1892	2110.63	3581.92	3244.82	4904.5	6979.76	15353.8	2165.47	1840.44	2489.25	3280.76	2377.09	2121.45	3549.27	3582.2	2603.42	1329.62	1745.67	894.643	1249.63	1838.8	4044.39	11085.1	3156.59	6578.82	850.697
M445T188_2	12.3329	3.71e-05	0.0021645	0.00595873	0.0314793	1	1	1	2.98439	Vv:V_S	0.425882	2.69e-07	up	7399	M445T188_2	445.179	445.174	445.183	188.143	179.414	202.215	18	18	11283	16807.6	6778.15	1272.7	4832.24	4028.57	6192.45	5953.43	7932.33	14705.7	7874.42	4288.42	7700.81	16945.3	10806.6	1903.74	1580.06	3819.57	1244.16	859.014	876.452	81971.6	74603	4658.42	4153.84	19888.1
M447T144	15.2868	0.00407794	0.0021645	0.0463831	0.0314793	1	1	1	2.30375	Vv:V_S	0.280309	0.0879578	up	7435	M447T144	447.089	447.088	447.09	144.065	125.251	155.211	20	17	153409	238456	1.15573e+06	211131	70277.4	79092.3	107519	732513	529530	608531	419160	401444	726856	546775	316424	42336.3	19998.2	20279	49012.8	5634.94	59671.7	757152	404810	62475.5	2.93254e+06	77402.6
M447T451	3.41676	0.00216134	0.004329	0.0340327	0.0422588	0.972222	0.833333	1	1.64561	Vv:V_S	0.402174	0.183271	up	7443	M447T451	447.168	447.165	447.171	450.585	442.879	454.29	13	13	936	1151.52	1316.12	1518.26	3215.9	3114.8	1492.1	363.422	310.648	701.998	779.019	880.464	1031.61	1386.23	1114.32	854.46	405.984	888.206	1553.49	250.459	408.32	171.264	449.497	1935.39	0	2195.44
M448T468	3.58177	0.0026729	0.0021645	0.0373541	0.0314793	1	1	1	1.82902	Vv:V_S	0.292724	2.45e-08	up	7451	M448T468	447.954	447.952	447.959	467.642	446.265	483.123	35	26	5810	30944.4	54955.4	50971.5	56620.9	37241.7	56106.1	25103.2	20490.7	22944.4	28444.3	22335.6	17533.3	36225.2	43086.8	9331.3	26632	17685	43712.9	11026.5	30139.7	20096.2	8370.07	15215.1	29325.2	17900.8
M449T327	0.402209	0.000262203	0.0021645	0.0123914	0.0314793	1	1	1	1.82842	Vv:V_S	0.186684	0.108487	down	7479	M449T327	449.198	449.196	449.201	326.715	321.662	332.909	15	14	8544	24024	17135.1	20939.7	17767.5	9961.34	18024.9	31493.4	37289	30709.5	26100.6	29346	27444.5	29217.2	22459.8	27704.5	42837.9	39598.7	52001.4	29426.7	60262.1	42091.3	26866.6	31682.8	25335.8	35311.6
M449T385	5.61985	1.83e-06	0.0021645	0.0027304	0.0314793	1	1	1	2.05403	Vv:V_S	0.0872138	0.0168645	up	7477	M449T385	449.198	449.194	449.201	384.652	365.536	390.398	29	23	51715	137142	67748.8	63434.6	118646	69954.8	137575	41813.6	35681	37158.5	34454	35091.1	44788.4	46287.8	35322.5	14429.6	19059.8	34713.9	20969.4	11237.3	25413.7	7010.58	3241.12	28272.3	4658.89	14664.5
M450T316	0.200268	0.000786726	0.004329	0.0210543	0.0422588	0.972222	0.833333	1	2.3078	Vv:V_S	0.38358	3.19e-08	down	7492	M450T316	450.2	450.192	450.202	315.683	294.361	332.909	26	18	7860	19412.8	11159.2	13306.4	6856.71	10792	26140.4	4807.92	10129.7	20824.4	19528.8	22716	27017.1	18180.5	23631.1	42196	63483.4	18192.1	36509.5	51799.1	75744.7	6669.43	11825	14351.8	13629.1	33258.6
M450T386	5.08406	1.07e-05	0.0021645	0.00335893	0.0314793	1	1	1	2.03381	Vv:V_S	0.109351	0.0828933	up	7493	M450T386	450.202	450.198	450.204	385.647	371.003	390.398	20	18	15720	36415.2	15650.6	18476.3	32313.6	18839.7	40551.5	11876	10290.8	9342.93	9984.12	11621.8	11300	11422	9130.19	4274.05	3965.15	10755.8	4285.38	2806.04	6456.71	1358.42	1732.82	2346.79	2096.28	3545.64
M453T208	3.22968	0.00114413	0.0021645	0.0251072	0.0314793	1	1	1	1.67398	Vv:V_S	0.489825	0.0917989	up	7547	M453T208	453.229	453.227	453.23	208.331	194.168	219.38	15	14	3904	5986.62	3329.55	8163.94	4025.03	4499.48	7731.73	12329.2	11704.5	12837.1	3319.11	4019.9	20236.8	21197.2	19656.1	4291.83	3765.8	5208.73	3108.13	2331.29	6987.75	16343.9	17758.2	9718.27	32527.7	42908
M455T196	8.35421	0.000626732	0.0021645	0.0187495	0.0314793	1	1	1	2.59568	Vv:V_S	0.138061	0.0299494	up	7575	M455T196	455.208	455.198	455.21	195.765	179.103	222.017	35	26	13066	22233.7	15781.6	20615.2	13174.6	9237.31	18059.7	19359.1	19601	24578.7	23901.1	26397.1	33377.9	29910.5	25358	378.618	3132.96	2865	961.812	2230.05	2519.71	73824.5	24453.3	51846.6	26212.2	50161.9
M456T196	2.82564	8.41e-05	0.0021645	0.00760228	0.0314793	1	1	1	1.51895	Vv:V_S	0.252631	0.0527367	up	7583	M456T196	456.212	456.21	456.215	195.86	183.358	201.933	21	20	2907	5415.16	3794.91	4541.11	3876.42	2347.25	4764.66	5019.02	4556	5457.14	6346.85	5979.44	10356.8	9470.8	6279.24	1541.68	1886.75	3006.84	1502.9	1147.59	2063.05	19461.9	10265.2	15469.8	9775.19	14680
M457T405	2.57845	1.82e-05	0.0021645	0.00427142	0.0314793	1	1	1	1.62012	Vv:V_S	0.172211	0.0290619	up	7593	M457T405	457.132	457.131	457.135	405.391	394.971	406.888	19	18	15379	56536.3	36898.2	45255.2	45877.5	46344.5	58432.8	19876.9	21389	24431	20238.2	20572	21709.2	20665.9	13376.9	18270.2	18322.3	32665.8	18137.5	11467.6	21351.7	21570.7	22996.6	8315.95	11208.4	10092.7
M458T406	2.05295	0.000126553	0.0021645	0.00913506	0.0314793	1	1	1	1.26807	Vv:V_S	0.120084	0.0379134	up	7607	M458T406	458.135	458.123	458.137	405.731	395.934	423.357	19	19	3076	11692.7	9538.17	8628.47	10125.8	8155.56	12515.9	4058.32	4277.57	5049.62	5343.95	5811.06	5246.12	5210.52	4585.84	3334.84	4505.88	7096.69	4565.69	3164.27	4779.55	6170.86	2647.17	2237.63	6386.3	1808.54
M459T418	2.00289	0.00414431	0.0151515	0.0467155	0.0870161	0.916667	0.722222	1	1.06119	Vv:V_S	0.299195	0.256724	up	7618	M459T418	459.131	459.125	459.135	417.567	400.571	425.772	16	16	6633	4023.32	3142.81	3458.99	4617.42	3844.88	1819.16	5567.93	6934.34	7884.95	7010.58	7409.79	8193.13	14942.5	6793.62	2162.9	1984.89	3245.76	1160.74	1194.28	2343.25	24337.1	22830.2	5913.93	20141.8	9118.12
M461T331	0.2298	0.000882504	0.004329	0.0223985	0.0422588	0.972222	0.833333	1	1.48397	Vv:V_S	0.192483	2.01e-09	down	7655	M461T331	461.126	461.123	461.127	330.605	326.42	335.531	26	26	5347558	2.51565e+06	5.98067e+06	2.16211e+06	2.41691e+06	2.27718e+06	2.94566e+06	6.82493e+06	5.94533e+06	5.45081e+06	5.13326e+06	5.11862e+06	5.08539e+06	3.99239e+06	5.25991e+06	1.6082e+07	8.7775e+06	2.30808e+07	1.04327e+07	2.37621e+06	1.40084e+07	124888	702135	214715	290247	211092
M462T331	0.270474	0.0013523	0.004329	0.027727	0.0422588	0.972222	0.833333	1	1.34396	Vv:V_S	0.154396	1.21e-09	down	7676	M462T331	462.13	462.126	462.131	330.94	326.42	335.531	26	26	1274227	475923	963958	429652	465178	454223	539451	1.03747e+06	959145	914304	852928	855574	844111	703131	1.00054e+06	2.2661e+06	1.27901e+06	4.16507e+06	1.50372e+06	445384	1.94927e+06	37522.7	136623	48171	67447.1	49878.5
M463T321	0.238999	0.00175303	0.0021645	0.0306336	0.0314793	1	1	1	1.92325	Vv:V_S	0.578025	5.57e-08	down	7690	M463T321	463.084	463.082	463.086	320.824	302.234	331.525	30	18	229701	91385	51374.5	85551.3	119558	121946	168737	115530	226074	88623	44162.6	72944.2	253884	100222	108487	277550	312294	852467	88321.7	112948	244631	268328	279698	52723.1	827392	56223.4
M463T331	0.322689	0.00204766	0.004329	0.0334622	0.0422588	0.972222	0.888889	1	1.488	Vv:V_S	0.151522	0.0195701	down	7697	M463T331	463.131	463.121	463.132	331.319	311.29	335.531	26	25	229701	104059	230111	109487	111424	107962	144333	243454	227420	210531	213736	204072	198634	171953	196258	499080	278490	820508	337537	105477	411139	49886.5	62221.3	42469.6	47875.1	45893
M464T331	0.326511	0.00280353	0.004329	0.038097	0.0422588	0.972222	0.833333	1	1.53512	Vv:V_S	0.171991	0.0727242	down	7714	M464T331	464.133	464.124	464.135	330.752	323.032	335.531	26	25	37922	23189.1	37433.2	18641.2	19388.4	16935.7	24104.1	42678.9	43526.2	36994.9	35557.8	35519.3	34877.4	28495.6	39162.3	88962.7	48731.9	138130	59898	17735.2	74024.9	17320.2	17777	11101.4	27790.7	7767.44
M464T459	0.235229	3.36e-06	0.0021645	0.0027304	0.0314793	1	1	1	1.44368	Vv:V_S	0.54832	0.223771	down	7709	M464T459	464.031	464.028	464.035	458.904	453.681	462.096	19	19	7177	14166.5	11206.7	8278.3	16028.8	11177.4	11964	4979.19	7688.55	3356.36	6577.26	6102.24	3873.58	2443.49	13057.3	16670.4	29921.6	34656.7	20891.4	20608.7	31276.7	913.341	428.581	0	562.209	629.364
M465T189	6.02333	0.000584228	0.0021645	0.0181683	0.0314793	1	1	1	2.2781	Vv:V_S	0.298895	0.0240097	up	7730	M465T189	465.148	465.136	465.149	189.183	175.263	206.664	32	24	15742	20256.7	47472.2	35363.5	59042.3	33153.1	21047.1	41553.4	36953	35098.9	38992.6	39477.1	73244.2	78660.5	69502.3	11417.9	7624.15	12558.5	9891.94	4238.81	12223.9	98447.6	108828	22059.5	30022.8	65986.7
M466T190	3.79682	0.000525505	0.0021645	0.0168076	0.0314793	1	1	1	1.95429	Vv:V_S	0.267856	5.91e-08	up	7745	M466T190	466.151	466.145	466.154	189.523	176.401	201.643	24	22	3494	6635.33	11854.1	18144.5	13717.5	7236.94	8441.51	11584.6	8861.29	7579.07	8141.91	10909.7	16232.3	15375.9	16964.3	1249.62	2572.4	4041.08	3188.53	1607.4	3692.39	17319.2	30251.9	15146.7	13172.6	22118.8
M466T26	0.152682	0.00381844	0.00865801	0.0445749	0.061816	0.944444	0.75	1	2.45501	Vv:V_S	0.438032	0.145865	down	7751	M466T26	466.302	466.299	466.305	25.5435	22.613	26.795	14	14	8885	1235.5	4607.56	285.39	1128.26	182.28	1049	159.599	304.357	696.521	748.917	619.312	557.775	332.901	718.213	2493.67	4506.42	7262.3	8199.62	5741.04	2311.95	733.745	3549.72	4211.29	1734.42	19558.9
M466T459	0.119783	4.71e-06	0.0021645	0.0027304	0.0314793	1	1	1	2.2328	Vv:V_S	0.486508	2.83e-08	down	7742	M466T459	466.031	466.026	466.035	459.464	456.235	462.096	14	14	6151	8500.75	6203.8	5543.44	6883.86	5857.74	4542.63	4078.75	5284.07	8277.84	6112.44	6019.11	2034.6	1390.59	5364.93	12766.9	21904.8	22762.2	17712.3	12688.7	21144.7	1367.64	639.657	1037.49	1290.76	216.178
M467T401	0.248696	0.0010691	0.0021645	0.0241682	0.0314793	1	1	1	2.288	Vv:V_S	0.328049	1.06e-08	down	7756	M467T401	467.06	467.05	467.062	401.081	394.392	414.987	17	16	3759	3400.67	3803.13	2212.04	9043.3	9863.09	7613.61	5647.88	10497.9	11661.1	10197.7	10619.2	10930.8	4284.06	7254.44	9996.28	18949.1	8419.57	10938.1	10868.4	12663.4	4565.54	8136.43	8190.52	7805.51	7269.42
M468T188	2.29592	0.0031061	0.00865801	0.0402893	0.061816	0.944444	0.777778	1	1.40534	Vv:V_S	0.208625	0.0112246	up	7771	M468T188	468.15	468.147	468.151	188.089	176.933	197.804	18	16	1709	8101.35	4622.83	6326.1	4881.65	2803.88	3608.89	3847.68	3424.34	3659.93	3735.38	3930.69	6389.95	6115.69	5705.24	2776.85	2394.26	4158.7	2311.31	1365.69	4180.17	10511.1	11418.7	2437.04	14068.6	18331
M475T460	0.0710291	0.000173973	0.0021645	0.0105621	0.0314793	1	1	1	3.14357	Vv:V_S	0.421956	0.107519	down	7860	M475T460	475.047	475.035	475.049	459.697	448.611	470.88	17	16	5468	1145.62	7531.27	10582.8	7730.97	1537.18	1046.54	10112	16071.9	13177	13580.2	16910.2	5641.42	4349.3	14076.5	15023.3	42644.9	12298.5	17656.6	4712.63	49243.2	6852.95	6675.37	2621.15	18074.5	3619.23
M476T157	0.0763874	0.000645404	0.004329	0.0187509	0.0422588	0.972222	0.833333	1	3.24729	Vv:V_S	0.348842	5.67e-08	down	7889	M476T157	476.273	476.27	476.275	157.181	125.971	169.568	19	15	11525	2294.12	16061.6	2496.69	7678.16	2126.19	8868.48	21728.7	11600.7	15146.9	10845.7	11219.5	24074.9	11090.6	23640.7	91113	14801.1	162937	42670.1	111194	81633.1	33248.3	21874.1	19694.4	19362	13249.6
M476T211	0.143551	0.00154188	0.0021645	0.0290227	0.0314793	1	1	1	2.84741	Vv:V_S	0.202031	2.55e-08	down	7888	M476T211	476.273	476.27	476.274	211.234	207.476	217.31	14	13	5486	856.692	4398.97	673.693	4719.41	1231.64	4108.7	7118.12	7658.86	8016.02	6623.1	6294.86	9731.11	13024.8	8442.55	19493.4	15706.1	26146.1	24238.2	38514.4	59061.2	8989.18	8507.46	10333.4	5614.9	6486.1
M476T315	0.455837	0.00101357	0.0021645	0.0240205	0.0314793	1	1	1	1.43333	Vv:V_S	0.282181	0.289909	down	7884	M476T315	476.207	476.2	476.212	315.342	303.243	329.489	22	20	4786	5203.72	7134.3	7121.25	9901.05	9341.45	4989.44	11704.8	6463.76	10311.1	12151.8	12179.5	11216.3	5331.02	12608.9	14997.8	17546.5	11630.9	14630.4	16850.9	17654.7	5753.04	7158.9	8130.62	6334.25	14511.8
M477T157	4.84674	5.28e-06	0.0021645	0.0027304	0.0314793	1	1	1	2.36658	Vv:V_S	0.491486	4.91e-07	up	7892	M477T157	477.002	476.995	477.005	156.541	151.86	161.881	13	13	1396	3309.18	1608.39	2864.98	1342.99	3024.99	3173.8	2253.17	1991.98	2909.97	923.468	613.323	1881.16	2944.49	4029.77	1154.19	1471.65	1439.81	1482.2	1541.7	1528.98	4746.24	1715.08	2390.38	4752.98	1558.61
M478T326	0.469651	0.00437868	0.00865801	0.0486563	0.061816	0.944444	0.777778	1	1.02469	Vv:V_S	0.217462	0.0279235	down	7922	M478T326	478.261	478.257	478.264	326.412	324.559	330.691	20	20	3433	13553.7	8904.79	16153.4	9330.84	6120.32	9680.51	9849.39	9007.07	9826.31	8269.26	10138.3	7799.47	5383.83	8505.09	15370.2	11743.5	23646.9	10538.3	4079.87	16712.1	2543.59	1105.78	1211.82	3139.98	1836.75
M478T441	2.84469	0.00105364	0.0021645	0.0241682	0.0314793	1	1	1	1.78525	Vv:V_S	0.299267	0.277199	up	7910	M478T441	478.055	478.052	478.065	440.945	426.186	453.064	24	22	3608	13556.2	16113	28633.7	9036.16	14086.1	10527.6	7740.85	5485.51	12754	8244.5	6103.37	7983.98	6410.67	7752.43	6906.09	5377	9262.96	4713.38	2659.54	4598.35	6591.81	8282.73	5990.31	6913.75	7896.45
M479T329	0.0271012	0.00407945	0.004329	0.0463831	0.0422588	0.972222	0.859722	1	2.8639	Vv:V_S	0.0942595	0.0702898	down	7927	M479T329	479.115	479.112	479.121	328.57	325.533	334.219	18	18	670203	22675.3	16038.2	49471.1	27109.8	19188.4	14468.4	338426	341551	331843	321534	300540	352271	289716	323627	1.08797e+06	580602	438623	617853	19586.9	3.19549e+06	21379.7	22654.7	13274.2	103571	11659
M480T214	0.238627	0.00410964	0.0021645	0.0465247	0.0314793	1	1	1	2.23514	Vv:V_S	0.130834	0.0402998	down	7953	M480T214	480.305	480.303	480.306	214.071	210.509	220.752	24	24	12876	2771.38	5321.72	734.808	6342.02	2814.36	6744.89	16608.8	16615.2	16006.8	16655.7	17062.3	24722.7	23496.1	22228.3	12346.9	12527.1	29917.6	17563.5	21349.4	28536.5	26314.7	27459.5	48199.9	21725.5	28643.2
M481T174	0.23924	0.00103947	0.004329	0.0241682	0.0422588	0.972222	0.833333	1	2.18068	Vv:V_S	0.416813	0.245557	down	7974	M481T174	481.308	481.307	481.311	173.645	164.18	185.963	23	21	3346	3516.79	7021.35	2306.91	4569.04	2268.88	2791.8	17058.8	8244.73	3015.21	13378.3	12157.1	21003.8	17696.2	10651.5	12731	5340.54	27259.3	15219	13193.7	25808	18662.4	9531.26	3360.02	10027.5	8109.04
M481T215	0.262705	0.000136942	0.0021645	0.00937329	0.0314793	1	1	1	2.15784	Vv:V_S	0.16361	0.105002	down	7973	M481T215	481.307	481.306	481.31	214.734	209.922	220.752	20	20	4101	1390.65	1722.77	658.097	1426.21	1064.57	2130.33	5008.27	5117.57	3806.53	4900.07	4874.54	6691.18	6491.87	7104.19	4456.55	4884.4	8711.07	4895.48	6137.8	8033.29	7804.18	12205.9	17938.3	6484.31	7771.07
M481T34	0.113353	0.000263702	0.0021645	0.0123914	0.0314793	1	1	1	1.88215	Vv:V_S	0.0951088	0.0590016	down	7969	M481T34	481.218	481.21	481.221	34.088	31.63	41.783	15	14	97000	198.309	258.986	82.9692	58.4036	147.624	102.734	6751.47	8173.29	7563.96	8484.76	9215.82	9135.06	8840.31	7852.81	741.129	0	1120.86	615.554	0	501.105	15666.4	10318.7	37377.3	2528.29	187628
M481T401	2.21	0.00117888	0.0021645	0.0254994	0.0314793	1	1	1	1.10604	Vv:V_S	0.350198	2.44e-08	up	7960	M481T401	481.096	481.09	481.1	400.887	391.876	423.28	24	21	5468	31881.4	33279.9	27382.7	25308.9	23026.9	18607.5	7907.43	4756.84	5649.77	10594.7	10210.2	5931.27	11391.9	4982.36	22574.4	9481.05	14335.3	25314.4	8603.77	16486.7	5214.05	5478.27	6077.77	4337.97	3191.31
M483T170	5.62414	7.45e-05	0.0021645	0.00732438	0.0314793	1	1	1	2.5393	Vv:V_S	0.382783	0.255905	up	8000	M483T170	483.195	483.192	483.197	170.016	162.13	178.218	25	24	5172	33217.4	16018.9	67364.5	30830.9	23804.8	30972.6	32121.4	20533.4	17523.3	16763.5	31413.3	14161.3	13011.5	20871.5	8971.26	2864.46	3373.09	4106.3	1772.84	7864.56	37996.4	58584.8	10520.5	19843.7	33724.3
M483T330	0.26888	0.000462262	0.004329	0.0156771	0.0422588	0.972222	0.833333	1	1.96101	Vv:V_S	0.315533	0.0507397	down	7993	M483T330	483.096	483.091	483.102	330.255	327.452	333.594	15	15	5126	6658.73	7611.05	7325.37	6140.61	4734.44	3677.9	8405.57	8380.39	8064.99	5467.55	9606.76	14146	5761.33	6162.71	14677.4	5203.88	13056.5	12310.5	5169.31	16753.5	19050.8	7436.24	21262.2	12717.1	15878.8
M483T41	0.179701	0.00360635	0.00865801	0.0435406	0.061816	0.944444	0.777778	1	2.28146	Vv:V_S	0.228885	1.75e-08	down	8003	M483T41	483.269	483.266	483.277	41.273	32.735	44.007	27	26	107214	8994.15	11493.5	5660.78	11916.5	13350	16877.4	33594.6	17749.9	19831.8	21107.7	22481.5	30217.2	22567.3	21120.3	36603.4	13686.7	157101	44493.7	27891.9	122092	68380.3	55098.2	43796.8	54452.4	38112.2
M484T168	3.46573	0.00277336	0.0021645	0.038097	0.0314793	1	1	1	2.04993	Vv:V_S	0.420117	0.0698558	up	8009	M484T168	484.198	484.193	484.201	168.111	161.115	188.97	16	16	1709	5724.61	5131.79	12512.1	9004.09	7125.93	5721.47	2859.52	3904.84	5823.96	8117.12	5631.2	3539.92	3585.68	3263.08	2186.1	858.462	3839.37	1179.82	425.445	3020.47	23143.1	10053.8	4000.32	8266.53	10666.5
M484T176	0.141062	0.000550516	0.0021645	0.0173075	0.0314793	1	1	1	2.5776	Vv:V_S	0.353068	0.148036	down	8012	M484T176	484.27	484.262	484.275	175.587	160.4	178.726	14	13	1595	361.37	272.583	52.298	274.864	174.467	368.822	1215.14	655.576	646.658	843.317	631.861	1395.69	929.011	469.243	2813.03	736.181	6021.76	1558.51	1396.6	1743.01	2251.2	1429.92	1854.47	715.184	2031.7
M484T315	0.166014	0.00117969	0.0021645	0.0254994	0.0314793	1	1	1	2.12924	Vv:V_S	0.463184	4.04e-08	down	8011	M484T315	484.271	484.268	484.274	315.226	310.905	320.786	14	14	5810	4377.3	4513.22	4988.88	10289.9	8010.96	4995.74	11066.4	9715.64	9156.21	5291.05	9191.28	18275.2	3252.72	6916.76	9636.6	11309.6	5458.12	6345.54	6222.61	8547.59	33849.4	21590.1	7954.7	2991.56	13656.1
M484T41	0.186042	0.00269512	0.004329	0.0375313	0.0422588	0.972222	0.833333	1	2.26348	Vv:V_S	0.164105	0.151987	down	8010	M484T41	484.271	484.266	484.274	41.241	39.762	43.287	25	25	23645	2403.02	3118.71	1306.55	3185.25	3247.37	4576.48	7053.93	5583.79	5628.45	6481.79	4969.34	8380.75	5887	5336.3	10051.2	4389.33	37011.8	10514.1	7696.38	32895.8	22518.8	16750.4	12077.5	15585.5	8588.74
M485T206	5.75844	0.00321156	0.00865801	0.0409539	0.061816	0.944444	0.75	1	1.86128	Vv:V_S	0.1704	0.0295864	up	8026	M485T206	485.183	485.182	485.186	206.004	196.719	209.688	22	21	54343	210342	76523.8	348016	35886	58643.3	96424.1	44384	45293.6	46452.7	45606	44605.6	69300.3	71154.2	67222.3	23965.3	20704.3	18512.8	27893	12525.4	80498.6	12813.7	3244.61	7105.14	15604.7	12233.4
M485T234	3.10048	0.00263824	0.00865801	0.0372002	0.061816	0.944444	0.777778	1	1.94195	Vv:V_S	0.127335	0.0795181	up	8028	M485T234	485.183	485.181	485.185	234.299	229.586	239.573	14	14	6539	40247.6	11795.3	33853.3	11836.1	16203.8	16707.8	10087.4	9053.14	11418.4	8987.51	9884.51	14332	13429.4	12749.8	9227.11	6732.61	5236.28	6128.75	2582.61	19463.5	15754.1	14197.4	5698.88	10239.6	9381.2
M486T206	5.85544	0.00295339	0.004329	0.0394521	0.0422588	0.972222	0.833333	1	2.20561	Vv:V_S	0.173292	3.42e-08	up	8043	M486T206	486.186	486.184	486.194	206.079	190.64	210.615	21	21	15697	50466.7	17567.6	82311.6	8344.91	18084.9	23528.6	9570.45	10144.9	10446.6	10184.4	10614.2	15514.4	16243.9	15133	6143.51	4803.28	5965.6	6352.21	1324.36	19837.9	6196.35	7031.55	3603.63	4752.66	5013.75
M486T331	2.29652	0.00288693	0.004329	0.0388494	0.0422588	0.972222	0.833333	1	1.41885	Vv:V_S	0.265143	0.216453	up	8041	M486T331	486.175	486.165	486.178	330.898	323.41	333.825	23	23	6835	18156.2	15046.6	28684.7	12336.8	10833.5	9875.04	8451.72	6206.67	6376.79	8880.76	7398.44	8455.39	3808.08	5840.03	6627.37	7372.67	7711.53	8437.93	2812.57	4806.77	8618.13	7878.57	16937.7	10451.8	4613.61
M488T200	4.88294	0.000963398	0.004329	0.0233951	0.0422588	0.972222	0.888889	1	2.17777	Vv:V_S	0.284994	0.135367	up	8067	M488T200	488.157	488.155	488.159	199.532	191.968	202.745	20	20	4687	44351.8	19167.5	39849.9	8012.33	20368.7	43038.2	4982.99	6550.02	6536.79	8405.02	5707.63	11272.6	12837	9903.27	6988.27	5952.57	7893.58	5861.88	5675.99	14457.3	7647.24	7652.04	6393.29	8230.41	8975.98
M489T197	6.73387	0.00338505	0.0021645	0.0423427	0.0314793	1	1	1	2.28355	Vv:V_S	0.129121	0.0808818	up	8085	M489T197	489.193	489.19	489.194	197.094	179.729	202.745	31	24	15126	11078.9	48148.9	91622.1	47866.3	27756.4	15997.4	30731.2	33607.4	32846.7	37867.5	29663.5	48243.9	44828.8	37801.2	5049.33	10801.1	5585.55	9636.82	2692.16	10437.8	53821.6	59410	26503.8	18928	108079
M493T203	0.109914	0.00173726	0.004329	0.0306336	0.0422588	0.972222	0.846528	1	2.68665	Vv:V_S	0.157851	0.104462	down	8121	M493T203	493.04	493.037	493.041	202.848	198.156	206.676	17	17	3193	1581.76	781.992	793.37	762.317	1169.12	2419.75	4280.41	4719.47	3565.76	4236.31	4396.28	6184.52	5676.28	6217.18	18507.5	10121.9	10519.5	23608.6	1297.27	16118	3430.67	2206.73	14539	2618.58	5221.48
M496T172	5.53421	0.000352912	0.0021645	0.0138291	0.0314793	1	1	1	2.31816	Vv:V_S	0.415593	0.0193618	up	8160	M496T172	496.118	496.111	496.119	172.136	161.868	198.36	15	13	3318	7348.3	4477.07	4009.01	2734.49	2234.62	4161.82	2881.68	4359.4	3711.09	2937.02	2474.16	8044.44	6801.26	3181.87	2600.47	751.17	918	2103.34	976.402	3686.47	9499.18	6954.72	20485	14060.4	1026.9
M496T279	0.284205	0.00144775	0.00865801	0.0280742	0.061816	0.944444	0.75	1	2.05349	Vv:V_S	0.314044	0.069587	down	8161	M496T279	496.134	496.127	496.136	279.185	255.27	289.175	41	25	22791	5436.09	20336.3	9516.94	4485.86	6957.63	3797.83	51395.9	36153.7	41990	39578.5	33269.2	25445.8	26187.9	59719	35826.2	20776	50938.9	14291	12364.9	21649.5	55365.2	74155.4	15757.4	73241.7	17043.9
M498T399	3.18319	0.00108788	0.004329	0.0244555	0.0422588	0.972222	0.833333	1	1.3772	Vv:V_S	0.294374	0.233921	up	8184	M498T399	498.11	498.101	498.112	398.623	380.435	404.009	26	22	22856	102319	81418.8	99155.7	67213.8	67581.5	37997	7223.25	11044.1	15013.3	12360.5	7675.52	14547.6	15375	19493.7	17548	17110.2	36690.7	55629.4	23101.3	25580.9	5629.23	6577.76	6632.57	42132.5	2292.14
M499T401	3.3651	0.00121637	0.004329	0.0258047	0.0422588	0.972222	0.833333	1	1.46522	Vv:V_S	0.234819	0.236636	up	8195	M499T401	499.107	499.105	499.109	401.492	392.399	403.998	20	20	73160	377647	326674	415605	219012	214970	134443	32247.9	25308.3	47166.7	30472.9	51057.5	42795.8	33955.4	43285	59764.8	51955.8	94415.3	196637	62860.6	66879.7	14168	11776.2	43698	19076.3	20944.5
M500T310	0.307919	0.00216773	0.0021645	0.0340327	0.0314793	1	1	1	1.75254	Vv:V_S	0.181077	0.175415	down	8211	M500T310	500.202	500.199	500.203	309.862	307.634	314.51	19	19	7860	12250	3319.02	6823.94	7784.06	8423.27	2281.51	18866.3	11295.9	15510.7	12406.1	16241.8	19487.7	13496.8	15453.8	21643	26443.4	13109.5	15467.1	22475.7	32453.8	4399.08	5444.78	2053.33	4631.41	6847.35
M500T401	2.52337	0.00460959	0.0151515	0.0499563	0.0870161	0.916667	0.666667	1	1.35204	Vv:V_S	0.20434	0.158547	up	8207	M500T401	500.11	500.107	500.113	400.748	392.399	418.791	18	17	19899	88138.1	63228.4	79087.9	48604.3	56173.3	30886.8	12373.9	11954.9	14429.3	16917.6	10824.5	12541.5	10172.4	11329.2	15249.4	16055.3	25887.9	51011.4	15033.2	13326.4	7430.76	6340.59	16215.3	8280.32	9578.99
M501T269	0.0179404	0.00094008	0.0021645	0.0231948	0.0314793	1	1	1	3.08686	Vv:V_S	0.0543529	4.18e-08	down	8218	M501T269	501.099	501.095	501.1	269.366	249.089	274.106	25	23	530527	39916.9	8806.04	30899.9	10815.9	10980.4	11761.8	393217	396335	432857	387556	362435	471438	446031	407317	1.65431e+06	809198	955962	918066	31953.2	3.52547e+06	5934.44	9467.79	3371.73	7670.6	3528.75
M502T175	0.196907	0.00183896	0.0021645	0.0311831	0.0314793	1	1	1	2.12767	Vv:V_S	0.270582	0.256455	down	8242	M502T175	502.289	502.286	502.291	175.077	166.87	186.31	17	16	2504	1835.55	2306.16	912.974	486.147	869.332	2857.23	11857	10471.7	5184.41	7228.4	8686.33	10706.1	14565.8	12643.3	4606.5	4451.08	21460.8	8702.8	4053.96	14754.4	51491.6	17695.8	4184.22	37673.5	10039.5
M502T215	0.168249	8.6e-05	0.0021645	0.00760228	0.0314793	1	1	1	2.32693	Vv:V_S	0.198042	6.56e-08	down	8241	M502T215	502.288	502.285	502.291	214.661	210.672	220.752	17	17	5769	722.071	638.564	413.98	812.237	259.862	1204.58	4346.77	4146.78	3476.67	3277.2	3812.08	5630.75	5642.69	6213.3	4299.14	2434.41	7183.14	3281.64	2286.43	6961.74	10326.1	16253.1	12091.1	18778.1	11317.3
M502T269	0.0195141	0.00160759	0.0021645	0.0298144	0.0314793	1	1	1	3.1859	Vv:V_S	0.0348087	0.0260772	down	8232	M502T269	502.102	502.099	502.103	269.49	265.576	272.361	17	17	155824	11072.3	4119.12	9054.48	5012.95	4940.04	3808	115123	115063	117079	107658	118151	127505	124977	116468	465023	206471	265912	260629	8525.41	940478	7139.41	5390.74	6126.65	4672.42	2443.14
M502T305	0.227146	0.000524728	0.004329	0.0168076	0.0422588	0.972222	0.833333	1	2.269	Vv:V_S	0.266798	0.220522	down	8237	M502T305	502.218	502.215	502.22	304.716	302.593	309.997	13	13	4101	3862.5	1413.22	3398.57	3027.07	4862.3	1768.14	9903.22	7198.78	7765.27	6614.65	5431.39	9406.07	4645.82	6180.75	9801.34	16818.8	4791.06	11666.8	12041.7	17007.5	5212.6	4562.11	2075.42	5177.07	4281.12
M503T273	0.330514	0.000351472	0.0021645	0.0138291	0.0314793	1	1	1	1.63121	Vv:V_S	0.451976	5.46e-08	down	8255	M503T273	503.187	503.183	503.192	273.057	268.14	289.175	16	16	29456	13839.3	5860.14	5461.76	6340.75	8724.47	14958.7	3223.46	20069.1	21034.3	18077.3	17638.9	16519.1	9189.59	27427.7	17254.5	12371.3	32701.2	16205.4	8901.93	26901.9	42049.2	59659	205039	36152.7	15094.6
M504T172	0.153143	0.000529407	0.0021645	0.0168638	0.0314793	1	1	1	2.46781	Vv:V_S	0.340297	0.297574	down	8269	M504T172	504.304	504.294	504.307	171.911	155.945	184.602	19	18	4143	1090.91	6690.33	2064	4177.58	2824.01	3193.55	14720.9	6674.53	6699.47	11999	11054.9	19664.4	15546.3	18862.1	14265.3	12764.5	42751.1	36245.8	22739.1	47407.7	12427.8	2533.56	3432.02	21449.4	12033.5
M504T213	0.160868	1.19e-06	0.0021645	0.00237911	0.0314793	1	1	1	2.72906	Vv:V_S	0.100535	0.0646239	down	8267	M504T213	504.304	504.302	504.306	213.301	209.202	219.242	19	19	5810	1824.71	2337.17	1958.85	2666.76	1496.27	2242.78	5622.14	5244.33	6165	5751.2	5234.26	6472.39	7943.5	6982.75	14471.4	7824.93	20009.8	16326.1	10300.3	19999.6	10720.6	8016.69	24773.3	11440.7	11134.7
M504T45	0.0469657	5.94e-05	0.0021645	0.00667111	0.0314793	1	1	1	2.96765	Vv:V_S	0.659723	0.0538959	down	8268	M504T45	504.304	504.299	504.307	45.137	43.31	48.807	16	16	6493	949.417	1310.45	471.736	1035.03	869.652	1190.43	3465.83	7092.57	6205.61	5894.62	5525.26	1391.11	675.324	1512.09	10550.4	1373.6	10959.2	4512.61	5358.3	2938.66	6899.42	13245.7	30498.3	18739.6	12603.2
M505T404	0.209907	0.00234422	0.00865801	0.0349988	0.061816	0.944444	0.75	1	2.23392	Vv:V_S	0.261994	0.238535	down	8275	M505T404	505.115	505.109	505.116	404.491	396.204	407.209	13	13	6835	5394.93	3480.97	8271.06	1654.48	3020.55	3125.81	7447.23	11492.6	9955.85	7193.79	6734.66	5481.42	10148.8	8156.33	14820.8	24458.8	20461.7	26653.2	3304.53	34525.5	6359.7	6400.44	4417.16	11669.6	4378.84
M506T168	0.186597	0.0011416	0.0021645	0.0251072	0.0314793	1	1	1	2.31484	Vv:V_S	0.246354	1.4e-08	down	8292	M506T168	506.32	506.315	506.325	168.304	164.513	177.746	14	14	1468	1348.1	2348.76	1911.32	3056.73	1388.41	2567.87	9525.19	5547.82	5393.57	7623.91	8534.74	9632.36	6254.16	5782.57	2497.63	7082.9	14454.4	16914.7	3936.63	14865.9	12541.3	4036.94	1914.15	5959.42	2834.42
M506T171	5.15033	0.00265363	0.0021645	0.0372566	0.0314793	1	1	1	2.17131	Vv:V_S	0.325984	0.246413	up	8285	M506T171	506.128	506.127	506.131	170.975	155.202	174.946	20	20	22227	28034.4	35495.2	29207.8	11075.2	24478.8	17872.1	8274.75	7667.03	4882.4	6205.95	4920.16	7814.02	3342.45	4459.07	3960.84	750.847	2800.83	8144.89	1414.76	8862.57	44354.4	27050.4	3097.51	193293	3872.3
M506T212	0.295579	0.000877641	0.0021645	0.0223985	0.0314793	1	1	1	1.7776	Vv:V_S	0.105091	0.0665455	down	8291	M506T212	506.319	506.317	506.321	211.778	207.476	218.462	21	21	4102	1565.06	1561.37	1406.06	1254.9	608.062	1871.42	3275.07	3129.4	2993.67	2903.96	3608.59	3810.95	3976.45	4284.61	4429.66	4138.81	4494.91	4808.46	8350.3	3350.65	12101.1	9897.65	27344.9	7746.32	8767.11
M507T313	0.218842	0.00258042	0.0151515	0.036661	0.0870161	0.916667	0.693056	1	2.00177	Vv:V_S	0.158124	3.46e-07	down	8310	M507T313	507.275	507.274	507.278	313.342	311.043	318.946	16	16	7177	24926.9	15639.4	25579.2	12689	15724.9	5715.35	35695.7	33051	36024.9	27556.8	37166.3	41878.1	25540.1	34492.2	65457.4	33075.4	47415.8	41966.5	5908.58	57726.7	6649.85	5536.05	6151.11	4958.49	14841.6
M508T330_1	0.272056	0.00256957	0.0021645	0.036661	0.0314793	1	1	1	1.67823	Vv:V_S	0.21804	7.35e-09	down	8316	M508T330_1	508.134	508.132	508.14	329.807	325.65	332.909	15	15	23677	4829.36	916.56	5450.9	3618.26	3603.74	5630.08	16908.2	18637.9	18490	14666	14966.5	15525.1	9687.08	15217.3	11263.1	6965.8	7590.3	7500.02	3699.04	26640.1	33798	62870	30175.7	51516.9	39188.4
M508T330_2	0.250517	0.00443656	0.025974	0.0487526	0.119093	0.888889	0.666667	1	2.00764	Vv:V_S	0.246005	1.54e-08	down	8322	M508T330_2	508.279	508.277	508.283	329.575	322.506	335.155	17	16	5126	4030.8	4950.96	33906.3	4792.9	5878.48	5422.32	12005.4	11768.4	11852.3	10167	11505.8	10040.3	6509.95	7546.5	29509.1	15178.7	22300.8	43035.6	4323.57	17456.4	1854.54	3778.86	8342.14	1678.71	3706.15
M508T469	3.54384	0.00377043	0.00865801	0.0441455	0.061816	0.944444	0.777778	1	1.81856	Vv:V_S	0.653471	3.02e-08	up	8314	M508T469	507.949	507.947	507.957	468.648	459.51	477.649	13	13	1709	1681.25	636.802	1070.91	2794.91	2263.76	4965.4	5790.53	2706	3998.8	3833.15	3121.16	6305.11	14584.5	3119.17	2246.68	1536.42	1054.32	4029.81	1814.64	1598.35	10458.2	9089.81	4091.64	4067.56	3001.94
M509T41	0.246738	0.00105257	0.004329	0.0241682	0.0422588	0.972222	0.833333	1	2.03225	Vv:V_S	0.178449	1.57e-08	down	8340	M509T41	509.283	509.278	509.285	41.08	39.762	43.287	25	25	15963	2648.03	3715.94	2153.58	2284.63	2825.19	3466.78	5495.58	3430.44	3861.88	4615.14	5398.49	6288.62	6263.52	4429.38	8762.63	3773.14	20641.5	11024.1	9510.03	15280.9	26784	19776.4	12192.3	22364.3	10337.9
M510T143	4.81666	0.000181898	0.0021645	0.0106412	0.0314793	1	1	1	2.15573	Vv:V_S	0.269414	0.194244	up	8348	M510T143	510.168	510.166	510.17	142.978	126.348	153.656	18	15	4402	32872.8	21097.7	62272.4	23788.6	48331.7	24866.1	10547.1	10048.3	5698.36	11509.2	8582.71	11669.1	14563.3	16430.4	5791.59	8511.34	12928	7770.04	3194.2	17521.9	7961.32	7385.53	7716.69	6017.69	6599.42
M513T266	0.167375	0.00361301	0.004329	0.0435406	0.0422588	0.972222	0.833333	1	2.41262	Vv:V_S	0.261578	0.254334	down	8373	M513T266	513.1	513.097	513.11	265.743	251.326	270.352	17	16	8202	32339.6	9060.89	6292.61	10166.9	3143.74	10260.4	36105.5	25892.4	30704.4	14584.2	31443	36282.8	47470.3	30366.7	127511	63222.5	60652.5	34147.4	11853.1	197680	31894.8	18304	25301.6	38096.9	25802.5
M517T329	0.186816	0.0044363	0.0021645	0.0487526	0.0314793	1	1	1	2.14221	Vv:V_S	0.189204	0.181325	down	8410	M517T329	517.115	517.112	517.124	328.631	324.063	332.607	20	20	25474	9080.56	5651.97	4791.77	8762.37	5659.03	7816.31	18685.6	13805.4	19534.6	20083.8	14525.2	19821.4	15128.1	24386.9	47424.6	26721.1	23595.9	24275.8	8890.74	124540	12564.5	7561.53	10285.8	9131.89	11155.3
M518T329	0.353759	0.000643591	0.0021645	0.0187509	0.0314793	1	1	1	1.86698	Vv:V_S	0.178109	0.154154	down	8420	M518T329	518.118	518.114	518.122	329.389	326.282	332.618	15	15	6151	7457.99	5692.89	7108.36	2965.6	6127.95	4130.87	5351.09	7369.08	9337	8233.21	6454.35	8233.71	8110.34	6172.94	15121.3	12994.6	15351.1	17214.7	7044.31	32210.8	8804.83	8420.23	11472.2	6504.65	6839.8
M518T492	0.339449	2.85e-06	0.0021645	0.0027304	0.0314793	1	1	1	1.39869	Vv:V_S	0.5708	8.47e-08	down	8421	M518T492	518.139	518.131	518.144	492.227	481.357	513.73	36	26	32400	25133.8	15712.4	27916.8	19440.8	16806.1	23534.9	10139.5	7611.79	17568.2	6495.54	5652.66	8230.09	3115.82	18534.7	30202.5	33772	70695.6	21544.8	16546.9	46534.7	19918.5	22926.7	5875.01	16401.4	9922.68
M521T269	0.0178641	0.00166631	0.0021645	0.0303514	0.0314793	1	1	1	3.47019	Vv:V_S	0.292027	1.78e-08	down	8454	M521T269	521.034	521.031	521.036	269.498	255.388	273.355	19	13	38529	1752.3	2673.24	3746.7	1704.81	1772.48	1580.72	9707.04	18236.7	14425.1	10419.8	12368.8	18111.7	7973.55	15168.7	104807	31045.6	151140	37302.3	1495.65	216869	0	1351.52	1866.26	1304.14	1259.9
M525T473	5.44454	2.67e-05	0.0021645	0.00460227	0.0314793	1	1	1	1.74583	Vv:V_S	0.239943	0.219179	up	8504	M525T473	525.068	525.064	525.071	472.837	470.623	478.579	15	15	13328	52506.7	14456.3	29578.2	14642.8	20297.9	34893.4	1254.7	2544.68	1636.16	2458.6	2423.25	3099.98	2626.42	2924.55	4488.88	4453.5	4167.05	8841.58	5607.84	5844.64	2742.48	886.435	231.808	514.885	1332.61
M526T186	3.19393	0.00370766	0.004329	0.0439425	0.0422588	0.972222	0.833333	1	1.82026	Vv:V_S	0.469204	0.214235	up	8523	M526T186	526.172	526.168	526.176	186.234	169.066	196.319	21	17	1707	4322.6	7656.7	13805.8	10351.1	7605.26	6547.01	5821.64	4064.78	2172.14	1256.14	3360.94	4933.25	5277.55	7871.42	2901.06	2537.56	4570.13	3438.7	2559.77	4916.47	15646.5	17956.2	10198	11071.9	10264.5
M526T284	0.189022	0.00313825	0.0021645	0.0405448	0.0314793	1	1	1	2.01118	Vv:V_S	0.137969	0.135325	down	8527	M526T284	526.272	526.268	526.275	284.461	273.961	289.811	22	22	7177	4572.47	1683.66	1650.48	4554.82	2718.45	3472.26	23147.2	23451	19036.6	21222.4	19103.2	24667.8	17464.3	23863.9	15366.8	7104.5	54315.1	7880.31	4710.33	17264.1	52965.7	33773.3	12429.6	18390.4	9005.28
M531T386	2.04502	0.00368998	0.0021645	0.0439225	0.0314793	1	1	1	1.01132	Vv:V_S	0.305267	0.278151	up	8586	M531T386	531.198	531.191	531.2	386.156	382.533	401.048	13	13	14730	4417.69	2524.37	2572.55	4579.09	2050.44	3839.86	7999.25	11687	6574.44	7022.76	11608	7278.59	5724.48	8668.99	922.124	1961.84	1914.11	1773.31	760.136	2225.22	46594.1	11299.4	3907.95	6622.21	15110.7
M535T196	2.70067	0.00174447	0.0021645	0.0306336	0.0314793	1	1	1	1.22596	Vv:V_S	0.207154	0.0554529	up	8616	M535T196	535.188	535.18	535.19	196.476	180.969	200.319	19	18	10584	5408.96	9420.04	4997.57	4432.87	7096.02	11280.6	13618	13775.8	14823.3	15704.5	13566.9	22313.2	23435	23526.1	3139.9	3684.24	4381.33	4230.09	1738.79	3113.79	46491.4	38216	51613.4	71176.9	98342.5
M539T461	0.116872	2.42e-06	0.0021645	0.0027304	0.0314793	1	1	1	3.07045	Vv:V_S	0.232276	0.0292289	down	8661	M539T461	539.03	539.026	539.037	460.741	451.801	468.231	21	20	6288	3283.57	3053.98	2511.32	1377.93	2072.2	1395.74	9695.9	7924.03	8716.46	7237.14	7888.34	6047.03	5335.88	9825.93	11140.8	20298.4	16276.3	11260.1	11718.7	12602.2	7317.61	7849.58	5240.82	15715.5	7379.11
M541T462	3.13397	0.00353429	0.00865801	0.0431024	0.061816	0.944444	0.777778	1	1.68733	Vv:V_S	0.664184	9.08e-08	up	8677	M541T462	540.935	540.932	540.942	462.313	448.205	471.194	27	23	8544	14667.8	12231.3	5571.58	19884.7	12419.6	23850.3	23451.7	14175.1	15569	24986.9	22888.3	64658.1	77766	20410.7	11265.4	9700.2	28008.1	15438.6	3957.61	18800.5	21447.3	12050.6	24912.1	6420.06	12139.5
M543T331	0.312301	5.9e-06	0.0021645	0.0027304	0.0314793	1	1	1	1.98634	Vv:V_S	0.407818	4.19e-08	down	8701	M543T331	543.114	543.112	543.123	331.188	327.453	333.235	13	13	2392	4130.41	5168.54	4499.93	5114.85	4180.65	4816.6	10115.2	7617.6	5232.51	5489.7	6210.98	6875.13	2046.67	5029.02	6415.6	5870.56	9142.28	5870.27	4532.31	10568.8	5282.53	9340.15	5633.4	3220.54	5769.4
M545T516	2.0151	0.000239958	0.0021645	0.0118742	0.0314793	1	1	1	1.05824	Vv:V_S	0.258282	0.073521	up	8721	M545T516	545.13	545.127	545.133	515.603	510.213	523.375	24	24	7298	27524.3	11822.8	26053.2	22812.9	17134.4	19191.2	6225.9	4170.73	4141.46	5496.56	5066.75	8867.89	7164.19	4030.46	14246.9	11113.8	10550.4	13126.7	10167.4	12928.6	9181.77	6133.28	1861.31	7418.89	4079.36
M547T348	0.264186	0.00335434	0.004329	0.0420924	0.0422588	0.972222	0.833333	1	1.88527	Vv:V_S	0.742203	2.78e-08	down	8734	M547T348	546.878	546.871	546.882	347.555	340.968	352.777	18	18	2456	2498.91	616.525	1964.13	2148.08	1558.8	3464.66	1444.88	6074.88	5689.92	3567.41	3522.18	1407.96	579.588	1269.58	2261.36	1927.55	5339.95	1351.19	680.666	5302.74	9505.57	1163.6	381.927	257.799	751.029
M550T331	0.126314	0.0010056	0.0021645	0.0240044	0.0314793	1	1	1	2.42326	Vv:V_S	0.199217	0.133193	down	8768	M550T331	550.057	550.055	550.063	330.665	327.725	334.219	16	16	17429	3454.25	3741.4	3091.45	4157.85	3616.21	3211.48	14408.2	13771.2	10465	10762.2	10185.6	10827.7	12045.6	8670.32	54036.2	48112.4	29462.8	14942	7492.28	12122.8	2320.45	3763.89	2223.47	2881.58	2766.8
M552T330	0.190806	0.00301171	0.0021645	0.0396464	0.0314793	1	1	1	2.16114	Vv:V_S	0.149315	0.070763	down	8788	M552T330	552.055	552.052	552.059	330.192	312.463	335.531	17	17	7860	2628.81	2052.56	2717.79	3017.28	2843.93	2804.53	6157.87	5735.16	6593.96	5494.67	6496.67	7542.13	5505.21	4567.39	26099.8	23155.9	15759.3	8408.92	4093.83	5706.06	2555.44	1377.1	1818.99	3822.54	2754.92
M553T432	2.01957	0.0040683	0.0021645	0.0463831	0.0314793	1	1	1	1.2569	Vv:V_S	0.0608199	0.0535574	up	8795	M553T432	553.102	553.095	553.105	431.858	426.102	434.951	13	13	8885	22200.8	25127.5	42379.4	21430.4	18360.9	17142.9	12364.6	12217.5	12819.9	14065.6	12702.9	12873.7	13695.5	13019	15644.4	13645.5	11353.8	14747.4	7690.79	13026	18983	12654.1	11931.3	26095.8	8931.61
M554T214	0.219915	0.00049586	0.0021645	0.0161642	0.0314793	1	1	1	2.30284	Vv:V_S	0.152898	0.0848725	down	8813	M554T214	554.341	554.338	554.344	214.431	209.922	220.752	22	22	4007	616.17	1773.76	679.038	1809.31	1235.32	2185.92	6098.51	6740.74	5778.68	5790.32	6801.78	9977.63	8549.47	7860.37	4093.13	5412.37	9710.42	7000.49	7691.49	10095.4	8876.55	9609.51	16173.6	8349.57	8151.61
M555T269	0.307948	0.00210609	0.0021645	0.0338264	0.0314793	1	1	1	1.96378	Vv:V_S	0.327284	1.44e-08	down	8826	M555T269	555.249	555.246	555.254	269.264	257.729	272.596	20	18	2977	10613.3	4926.61	5317.13	17006.8	18156.3	11543.1	8749.91	8369.55	8091.79	7961.01	12368.2	8559.37	3291.83	11679.4	4914.81	9062.35	15695.3	7260.68	3599.71	22307	13408.1	14206.6	12405.4	8676.1	9768.8
M555T433	2.72982	7.43e-05	0.0021645	0.00732438	0.0314793	1	1	1	1.71162	Vv:V_S	0.276855	1.75e-08	up	8819	M555T433	555.119	555.114	555.123	433.445	430.999	447.513	14	14	8885	7947.53	7105.57	8019.06	10701.2	8927.02	5503.26	14889.9	9689.27	9214.97	10523.2	8387.06	8511.24	17876.1	10875.1	6683.31	5161.04	7355.12	5962.66	5093.37	7223.76	25219.4	20583.1	6528.06	20732.1	2643.82
M557T464	2.69171	5e-05	0.0021645	0.00634732	0.0314793	1	1	1	1.45635	Vv:V_S	0.0961928	0.0948522	up	8843	M557T464	557.077	557.074	557.08	464.045	448.803	473.571	21	16	11961	16324.4	15154.7	13155.5	17911.4	14385.7	9983.43	43562.8	41273.3	42000.9	46469.3	44213.6	45616.6	40474.7	53069.8	4967.85	4624.69	5309.34	6053.83	3729.6	9998.72	51483.8	21062	29878.2	59634.8	23886.2
M561T343	0.393493	0.00103434	0.004329	0.0241682	0.0422588	0.972222	0.888889	1	1.43742	Vv:V_S	0.479555	0.252317	down	8881	M561T343	560.892	560.888	560.897	343.001	336.202	349.141	15	15	726	2627.41	1619.69	3159	2483.16	2208.52	1822.66	2034.56	2466.23	839.776	2359.89	2904.42	1079.24	723.8	2386	1542.88	1571.29	2417.41	1054.2	1902.87	3562.66	1782.79	1672.25	520.805	700.409	2060.66
M565T459	0.314002	0.0036787	0.00865801	0.0438546	0.061816	0.944444	0.777778	1	1.62766	Vv:V_S	0.35809	5.93e-09	down	8923	M565T459	565.08	565.073	565.085	458.791	437.435	466.674	17	14	3417	5510.67	2640.6	5643.56	2209.03	2266.88	2499.87	21466	17882.6	13882.4	12658.8	15537.3	13417.7	4878.44	16436.1	5380.53	4190.54	2245.77	3022.8	2240.56	7091.98	10470.3	16126.8	4550.09	17375.6	11192.8
M565T464	4.32503	0.00191066	0.004329	0.0319852	0.0422588	0.972222	0.859722	1	1.89109	Vv:V_S	0.839393	0.286274	up	8920	M565T464	564.904	564.897	564.907	464.277	452.781	471.541	15	14	2734	3652.05	1878.83	1481.96	7652.52	4937.75	5426	3806.47	2747.44	5112.77	3254.33	1195.89	11017.5	18572.3	4989.22	7667.88	3158.1	8524.61	5931.24	1786.21	4382.31	6388.78	1558.91	5498.21	4470.9	1968.19
M567T517	0.3271	0.00240539	0.0021645	0.0355077	0.0314793	1	1	1	1.79799	Vv:V_S	0.220781	0.214813	down	8944	M567T517	567.136	567.132	567.14	516.88	512.989	518.843	14	14	13388	4011.79	2695.12	3431.76	3474.65	814.647	2554.6	5638.16	3687.29	3205.24	4704.56	5040.67	5678.11	3357.85	4802.34	10918.2	7677.79	5386.96	10009.3	6491.46	12077.2	44820.9	12416.6	6457.65	12072.6	7115.26
M568T325	0.380834	5.69e-05	0.0021645	0.00667111	0.0314793	1	1	1	1.76893	Vv:V_S	0.169348	0.160249	down	8950	M568T325	568.223	568.215	568.229	325.072	313.31	338.931	18	17	3759	3832.63	3295.52	3163.82	6080.35	4834.3	3866.23	4578.78	4855.69	3415.78	5499.27	4595.86	5489.2	6521.7	4121.17	14447.8	13885.8	11057.5	15109.2	6357.4	9576.7	6205.19	7152.93	7241.09	7033.98	9240.19
M569T324	2.87316	0.00296874	0.004329	0.0395206	0.0422588	0.972222	0.888889	1	1.77108	Vv:V_S	0.199075	0.0223163	up	8955	M569T324	569.157	569.153	569.165	323.828	321.653	328.559	21	21	9911	17947	11886.4	19840	25663.4	33533.9	19810.6	12331.1	12254.4	12762	16727.9	13310.6	8699.28	12973.9	13304.3	6226.78	7506.45	3923.31	7970.99	13891	12601.2	11999.3	12165.9	10089.2	9186.29	12111.1
M571T439	2.11534	0.000546121	0.0021645	0.0172565	0.0314793	1	1	1	1.03696	Vv:V_S	0.165116	0.104862	up	8967	M571T439	571.091	571.085	571.093	438.872	429.603	441.111	22	22	10252	59400.5	36212.4	38737.2	40788.3	40987.3	42030.2	39663.3	33259.4	43245.3	31071.5	29379.4	34500.9	32492.4	44295.5	23762.9	12817.8	29439.6	24616.8	11334.3	24739.9	3201.49	7930.72	10172.3	10530.7	7525.87
M572T204	10.8444	6.27e-05	0.0021645	0.00667111	0.0314793	1	1	1	3.18955	Vv:V_S	0.149649	0.105083	up	8979	M572T204	572.196	572.19	572.198	203.751	187.066	208.475	19	18	5723	23527.9	5533.97	10417.3	6007.95	20841.5	12074.9	2731.24	3091.57	3376.46	2403.59	2937.26	4070.14	4170.06	3990.09	1570.05	364.08	1152.76	1119.28	626.376	3529.29	4919.01	4945.22	4820.15	6721.54	4936.07
M576T216	0.3399	0.00259139	0.0021645	0.0366717	0.0314793	1	1	1	1.74336	Vv:V_S	0.250642	0.0606119	down	9019	M576T216	576.325	576.318	576.329	215.54	211.799	221.492	14	14	1442	1150.41	662.266	356.494	436.397	252.628	755.753	1832.07	1727.76	1102.1	1198.88	1518.7	2623.87	1731.2	1495.42	1566.34	1253.71	2085.31	1579.27	1433.56	1842.3	4833.89	3288.9	2695.89	7061.12	1586.74
M578T213	0.28916	7.68e-05	0.0021645	0.00737442	0.0314793	1	1	1	2.07706	Vv:V_S	0.326711	0.225007	down	9035	M578T213	578.34	578.337	578.344	212.618	208.472	217.873	17	17	2050	950.498	1154.76	1831.33	1243.98	1187.5	1343.56	2636.92	2105.95	1813.48	1594.52	1451.25	3245.39	3349.46	3969.06	5957.87	3248.71	4285.66	6247.7	5786.12	8455.13	4547.27	2812.66	11959.8	3468.16	3967.19
M581T25	0.185001	0.0022273	0.004329	0.0342302	0.0422588	0.972222	0.833333	1	2.26633	Vv:V_S	0.177514	0.170842	down	9064	M581T25	581.311	581.306	581.315	25.039	23.071	27.308	19	19	8544	1363.8	1781.02	591.093	1588.41	3509.72	879.579	2753.39	2269.41	2473.4	2725.56	3130.12	2030.74	3773.33	3013	17152.6	17997.4	5279.82	5237.7	8487.09	3035.54	1017.34	2324.39	3754.54	1536.44	6408.67
M581T276	0.164171	0.00362303	0.0151515	0.0435406	0.0870161	0.916667	0.722222	1	2.39755	Vv:V_S	0.360678	0.145845	down	9061	M581T276	581.217	581.214	581.225	276.004	270.8	285.911	13	13	9780	6504.83	1455.28	5023.2	3647.35	3000.48	5082.28	5137.74	4690	10115.1	10889.9	10964.8	12092.1	9031.41	4659.51	20135.4	14631.7	32871.4	26767.2	2011.23	33980.4	11157.7	13260.9	5877.81	7796.81	5584.41
M585T427	2.28553	0.000374637	0.004329	0.0141036	0.0422588	0.972222	0.888889	1	1.56324	Vv:V_S	0.141815	0.127925	up	9085	M585T427	585.161	585.158	585.166	426.652	416.457	444.021	43	26	6151	21478.5	15582.5	19242.6	9637.61	17714.9	20902.1	14465.9	14156.7	17763.8	17503.2	18141.2	13085.1	16735.2	15308.7	9075.23	11071.2	8638.11	5854.77	5556.58	5943.96	11746.3	7367.9	5788.14	15464.4	11275.9
M587T415	2.50799	0.00218943	0.004329	0.0341117	0.0422588	0.972222	0.833333	1	1.67843	Vv:V_S	0.296184	4.86e-08	up	9095	M587T415	587.085	587.08	587.09	414.861	394.604	430.252	16	16	6716	6590.49	5470.14	4104.46	2602.08	4536.45	2854.8	4732.23	4765.31	3843.54	6731.55	5218.81	2501.16	7329.46	4994.4	3849.26	2049.73	3061.44	1828.74	2944.41	5150.32	19734.9	33545.5	10218	12258.4	11514
M589T481	3.89781	0.00222738	0.0021645	0.0342302	0.0314793	1	1	1	1.60779	Vv:V_S	0.178175	0.162837	up	9111	M589T481	589.158	589.155	589.159	480.849	472.968	496.544	34	26	38876	144283	47308.1	117687	47842.4	57258.6	213099	22076.5	25178.2	16920	24363.1	21718.7	16472.3	26076.6	24158.6	19497.9	27607	31319.7	20724	27789.4	35048.4	12787.2	11698.9	10527.8	8427.11	14509.7
M590T228	4.78956	0.00439949	0.00865801	0.0487526	0.061816	0.944444	0.777778	1	1.75597	Vv:V_S	0.344096	0.292567	up	9118	M590T228	590.153	590.146	590.158	228.094	226.346	232.732	18	18	13328	6687.92	1007.33	2437.38	1183.33	1095.61	1693.63	8887.15	3870.18	5283.52	4933.17	3635.55	5798.36	4268.91	4565.57	610.106	172.335	628.619	211.741	89.8898	1283.44	22860.8	12339.4	31415.3	5785.51	10825.2
M590T477	3.04033	0.00163715	0.0021645	0.030091	0.0314793	1	1	1	1.37103	Vv:V_S	0.211003	0.144397	up	9119	M590T477	590.16	590.157	590.164	477.312	472.968	496.358	23	23	9988	36378.5	15456.8	33378.4	17505.9	16061.3	55186.1	5028.64	4882.75	4830.97	5626.83	6634.84	5735.42	6764.68	3108.3	8077.13	9798.85	8336.66	6884.09	9847.04	11011.1	6218.93	1109.09	4698.28	1804	4006.09
M591T473	4.21044	0.000854946	0.0021645	0.0220877	0.0314793	1	1	1	1.71256	Vv:V_S	0.139659	1.76e-08	up	9127	M591T473	591.173	591.17	591.176	472.66	466.603	480.429	26	26	83269	243544	90816.1	188392	82483.6	99730.7	269495	26997.9	25339.7	29268.9	25824	27943	28096	24846.2	37577.9	24357.7	37863.9	38884.8	25949.7	20191.1	35244.8	16357.9	15231.9	12347.8	10811.1	20860.5
M592T473	5.13114	4.05e-05	0.0021645	0.00621709	0.0314793	1	1	1	2.02615	Vv:V_S	0.0918257	0.081964	up	9133	M592T473	592.176	592.171	592.18	472.738	466.603	480.989	26	26	20676	60426.1	24807.5	50373.6	24866.9	26552	70065.5	8337.35	7153.31	8663.85	7022.13	9064.15	8147.27	8589.31	9094.38	5429.72	11738	11481.5	7142.83	4843.88	10875	4152.17	4764.2	3944.5	4510.44	5201.22
M593T329	0.378342	0.000365466	0.0021645	0.0141036	0.0314793	1	1	1	1.57365	Vv:V_S	0.209352	0.101797	down	9147	M593T329	593.239	593.23	593.242	328.658	324.14	333.589	21	21	7688	13310.9	9322.22	22078	27228.1	17619.2	14034	23911.6	27711.5	24997.5	18127.9	22797.7	19856.5	17813.3	19202.3	37234.6	45341.7	41504.9	39279.3	30480.9	55061.3	13659.2	13092.4	18281.8	6436.22	6231.49
M593T383	0.051544	0.00280156	0.0021645	0.038097	0.0314793	1	1	1	2.90152	Vv:V_S	0.113964	0.0962425	down	9139	M593T383	593.124	593.116	593.128	382.982	378.763	390.314	13	13	8544	1134.78	2340.81	2996.25	2695.43	1548.77	2577.84	13568.7	16197.4	13694.3	16916.6	15621.7	18272.8	21576.4	16443.7	50712.3	14596	25269.1	13078.8	4884.86	205475	7949.47	6662.51	5725.03	13240	6681.38
M594T328	0.382773	0.00134637	0.0021645	0.027727	0.0314793	1	1	1	1.7757	Vv:V_S	0.254502	0.21951	down	9158	M594T328	594.242	594.237	594.247	327.827	324.703	331.823	17	17	3076	4436.25	1825.4	5700.76	7531.14	5508.36	3686.21	9357.14	5530.9	7061.33	8717.44	6685.08	9362.39	4619.78	6409.33	7789.56	13860.8	12389.6	12505	6111.1	18533.4	5556.71	4651.92	8067.58	4804.45	3791.25
M595T249	0.366514	0.00182298	0.00865801	0.0310459	0.061816	0.944444	0.763194	1	1.59437	Vv:V_S	0.132099	0.132701	down	9162	M595T249	595.155	595.15	595.162	249.379	239.082	257.829	24	23	40355	21417.8	23249	19250.1	23994.6	23297	70718.9	140075	97915.8	135103	116825	94714.7	139617	145943	131759	109536	59199.8	141102	107007	33982.3	97057.1	440532	308216	45135.7	88726.9	36014.6
M596T249	0.399965	0.00344853	0.00865801	0.0426304	0.061816	0.944444	0.777778	1	1.63204	Vv:V_S	0.172806	6.97e-09	down	9168	M596T249	596.162	596.153	596.166	248.686	238.372	260.219	26	25	7518	9765.39	6380.23	8376.33	9438.86	7013.39	25452.6	28647.2	30526.7	36528.2	33578.4	30793.8	26902.3	28681.9	23070.3	34451.5	18430.7	42394.4	33652.3	10875.6	34938.9	87834.3	73361.1	12045	23388.6	10084.5
M601T146	8.40983	0.00161793	0.0021645	0.0298822	0.0314793	1	1	1	2.49849	Vv:V_S	0.144628	0.124726	up	9197	M601T146	601.2	601.197	601.203	145.904	143.181	151.489	14	14	4491	7386.95	2723.77	4545.94	3522.13	3933.37	5314.86	12941.3	13765.5	12717.9	15164.9	11000.5	16749.6	11928.7	11858.3	923.26	105.35	867.369	826.366	73.4309	576.931	48202.6	26096.2	6483.68	8945.9	25612.4
M603T374	3.08543	0.000767723	0.004329	0.0209587	0.0422588	0.972222	0.833333	1	1.34991	Vv:V_S	0.311893	0.263702	up	9211	M603T374	603.224	603.221	603.228	373.971	371.183	382.734	16	13	5810	1650.42	1044.52	1085.27	3153.66	2631.21	2836.92	6365.18	7398.54	7174.59	5939.52	12577.7	8469.44	9631.89	13817	656.256	576.619	907.32	1305.47	515.986	781.238	21525.7	23505.6	2100.06	14994.9	4776.31
M606T322	7.28439	0.000232998	0.0021645	0.0118737	0.0314793	1	1	1	2.64236	Vv:V_S	0.129477	0.0691316	up	9227	M606T322	606.196	606.187	606.2	321.965	319.913	325.132	16	16	19255	54251.1	18043.7	24195.9	8707.25	12482.6	12186.6	8685.52	8555.1	9834.48	8281.31	8530.73	8254.64	9030.22	6610.72	3487.89	1129.69	3691.65	3385.47	1352.9	4439.28	4370.29	4217.51	6465.64	2779.47	7488.37
M611T378	4.2414	0.000397044	0.004329	0.0147356	0.0422588	0.972222	0.833333	1	2.1598	Vv:V_S	0.219194	0.221676	up	9271	M611T378	611.249	611.242	611.25	377.934	359.303	387.159	13	13	4101	13847	11574	16164.3	14590.4	14278.9	4349.67	10194.6	6355.25	12472.8	7922.51	7382.48	13054.5	9922.04	10401	5578.14	3088.54	2934.24	2791.56	1468.33	4075.05	18391.8	4788.12	4631.7	3548.44	5220.81
M611T423	27.5371	2.05e-05	0.0021645	0.00435037	0.0314793	1	1	1	3.81765	Vv:V_S	0.201285	0.202076	up	9272	M611T423	611.251	611.245	611.254	422.65	407.895	427.162	13	13	4443	12727.9	10274.3	13183.8	13233.5	10055	10676.1	4180.83	3410.61	4141.99	3860.11	2850.94	5620.2	3022.89	4208.74	656.862	471.309	302.328	196.839	151.415	988.821	11171.4	1492.44	1400.27	2866.74	1559.93
M621T442	0.116085	4.54e-05	0.0021645	0.00621709	0.0314793	1	1	1	2.43137	Vv:V_S	0.236331	0.0767294	down	9323	M621T442	621.061	621.058	621.064	442.423	439.919	452.6	13	13	19661	2303.82	2442.74	3101.44	2301.68	1765.52	2269.03	7675.14	8542.4	12162.4	12764.3	16755.8	13950.2	15339.6	15592.5	23706.5	23651.4	19802.5	12894.6	5162.76	31322.7	126220	91414	73191.6	33501.3	85191.6
M624T466	4.73681	0.00133021	0.0021645	0.0275424	0.0314793	1	1	1	1.94598	Vv:V_S	0.828396	0.288309	up	9338	M624T466	623.934	623.926	623.938	466.458	461.61	476.66	15	15	2050	2104.87	3003.33	0	1912.4	6577.3	2628.49	5548.44	4233.9	1339.01	4714.89	3714.28	11651.1	20002.7	3330.97	2478.43	1526.09	2899.4	2734.87	1874.35	976.91	4615.01	3100.13	2033.38	1257.43	2457.81
M625T271	0.0246375	0.0035309	0.00865801	0.0431024	0.061816	0.944444	0.75	1	3.22856	Vv:V_S	0.229694	0.197372	down	9346	M625T271	625.151	625.149	625.154	271.041	263.889	273.679	16	16	212210	12458.4	4677.34	9180.25	6409.92	1306.65	6565.74	96178.4	158793	111832	102186	97457.7	131883	124291	82102.3	336536	111774	153483	152933	4649.84	967477	30015.5	33681.6	27659.3	17317.8	11379.7
M627T271	0.495227	0.00252407	0.004329	0.0364743	0.0422588	0.972222	0.833333	1	1.17687	Vv:V_S	0.256466	1.6e-08	down	9366	M627T271	627.279	627.273	627.283	271.057	267.166	274.582	13	13	7177	8003.61	6264.07	6254.97	9365.97	6456.98	10290.8	5884.02	10271.1	11595.7	9849.35	12225.5	12817.1	7491.31	14164.2	9027.83	7440.89	10106.8	10558.2	2975.09	12444.7	54036.2	29559.7	10433.3	13457.7	8733.95
M627T383	0.120944	0.00288852	0.0021645	0.0388494	0.0314793	1	1	1	2.41045	Vv:V_S	0.19611	0.189312	down	9361	M627T383	627.15	627.149	627.154	382.83	378.143	384.001	13	13	9484	6750.32	4198.24	4912.44	5924.73	5997.01	6113.28	18372.1	25263.5	23657.2	22521.7	22428.1	25946.9	34274.3	16544.8	65191.3	34291.8	22632.3	29937	8674.77	145277	9068.1	6020.29	8311.61	5230.67	8070.41
M631T443	4.15831	0.000523696	0.0021645	0.0168076	0.0314793	1	1	1	2.0788	Vv:V_S	0.130556	0.107012	up	9383	M631T443	631.167	631.16	631.169	443.189	436.576	453.071	26	25	10401	40974.8	16281.7	19646.4	15387.6	14194.8	55455.9	19650.8	20263.1	22997.6	22296.7	16622.1	28088.4	28176.9	25510.7	7973.64	8998.21	7165.99	4329.33	3622.47	11455.3	14998.6	6876.84	25351.6	7478.1	33232.1
M632T379	2.57197	0.00405858	0.004329	0.0463831	0.0422588	0.972222	0.833333	1	1.31125	Vv:V_S	0.078334	0.018315	up	9388	M632T379	632.199	632.195	632.202	379.317	370.39	381.55	14	14	3759	8602.22	2824.32	5227.08	12802.4	7915.32	6323.8	14354	15237.3	15640.9	15021.6	15642	19487.8	20547	18126.6	2428.91	1507	3575.44	3119.57	4374.28	3389.66	5010.75	2787.89	19288.8	1398.9	6286.83
M632T444	4.55433	0.00110789	0.0021645	0.0247452	0.0314793	1	1	1	2.09473	Vv:V_S	0.292116	0.0880311	up	9387	M632T444	632.171	632.168	632.178	443.51	436.911	447.566	20	20	4025	13815.1	5013.68	6808.35	4024.05	4272.47	16524.7	6220.91	5723.76	6703.98	7066.74	5840.56	8418.55	8886.33	13377.1	3108.57	1817.12	2249.8	653.995	1089.8	4802.64	4098.67	1469.86	7418	1333.47	9008.7
M633T439	5.05256	8.31e-05	0.0021645	0.00760228	0.0314793	1	1	1	2.4835	Vv:V_S	0.135948	0.129656	up	9394	M633T439	633.182	633.175	633.187	438.503	427.894	441.797	26	22	8502	22706.3	11447.1	10540	13063.8	7816.77	29948.4	9350.99	8234.71	10551.3	9700.19	11884.1	9943.2	14066.4	10514	3021.99	3899.24	3298.03	2096.78	2287.45	5812.99	10920.8	7439.2	7699.1	5356.58	10521.9
M642T327	54.4099	1.86e-05	0.0021645	0.00427142	0.0314793	1	1	1	3.68246	Vv:V_S	0.148227	0.0829773	up	9433	M642T327	642.379	642.375	642.38	326.771	323.887	330.326	14	14	39729	8040.17	61168.1	39694.2	131387	36973.5	33132.7	18967.3	18880.5	15660.4	18524.6	19537	18982.9	15056.3	14860.5	690.073	885.841	2259.34	1305.97	220.263	441.356	0	441.786	805.828	482.038	0
M643T461	0.355134	0.00190558	0.00865801	0.0319682	0.061816	0.944444	0.777778	1	1.43325	Vv:V_S	0.498207	1.16e-08	down	9435	M643T461	643.167	643.158	643.17	461.345	453.681	470.36	25	25	6493	24637.2	20261.8	28587.7	12287.1	14606.2	21203.4	13532	21074.1	21858.4	21686.3	21122.8	7146.96	1856.5	21255.5	12281.1	10678.4	14949.6	10729.6	9076.61	10290.6	32321.7	21384.8	5311.44	7505.8	12622.2
M644T425	3.21533	0.000435929	0.0021645	0.0151235	0.0314793	1	1	1	1.81183	Vv:V_S	0.141248	0.125891	up	9442	M644T425	644.2	644.192	644.205	424.996	415.907	437.811	23	19	2017	6655.37	4334.35	4971.65	7177.84	7281.86	5787.41	4381.48	3649.65	4884.34	5339.83	3678.99	4520.69	4857.4	5476.72	3460.09	1176.7	3393.42	1791.15	1075.97	1352.08	2772.54	1595.14	1182.02	830.317	1555.07
M644T461	0.262661	0.00223829	0.004329	0.0342623	0.0422588	0.972222	0.833333	1	1.79798	Vv:V_S	0.559099	2.17e-08	down	9441	M644T461	644.17	644.164	644.175	461.479	453.725	465.785	20	20	3076	10761.1	7365.02	10918.1	6168.5	5963.93	7336.45	5631.53	8369.01	8040.84	5889.26	7859.61	1455.83	465.268	8931.35	5022.4	4187.69	6058.48	2032.34	2027.12	1690.52	12308.8	8411.49	1898.91	0	4740.72
M644T470	2.69816	0.00253337	0.004329	0.0364743	0.0422588	0.972222	0.888889	1	1.05887	Vv:V_S	0.586723	0.0330715	up	9439	M644T470	643.976	643.974	643.982	470.362	464.367	480.989	14	14	3759	778.275	232.887	418.288	221.507	414.188	480.435	5123.28	5385.32	4456.74	4496.08	3790.74	11489.4	16329.4	4208.02	450.54	223.811	209.08	922.327	389.04	454.435	24127.5	24107.7	13027.1	27329.6	9454.8
M645T423	2.44235	0.000206563	0.0021645	0.0112864	0.0314793	1	1	1	1.40701	Vv:V_S	0.10668	0.0418326	up	9448	M645T423	645.183	645.181	645.185	423.4	415.952	426.427	21	21	33382	89537.4	104945	140338	105196	104052	188728	83388.9	76960.2	91070.1	78106.7	86521.1	79063.4	72412.6	87043	57163.3	53591.9	53208.4	43258.1	28731.7	28786.7	37322.4	27219.8	23919.5	20826.5	39358.6
M649T421	4.62126	0.000497169	0.0021645	0.0161642	0.0314793	1	1	1	2.3581	Vv:V_S	0.202003	0.201206	up	9471	M649T421	649.204	649.2	649.213	421.122	407.721	440.951	24	22	6151	7233.38	10601.6	18981.4	8777.26	7277.02	15788.5	5466.89	5270.62	5541.98	4473.69	2771	6228.24	6772.33	5349.39	3384.24	3167.87	3374.63	4272.33	609.141	2058.27	5115.65	4390.51	2158.9	7143.88	4474.64
M654T280	0.18175	0.00223625	0.00865801	0.0342623	0.061816	0.944444	0.777778	1	2.05992	Vv:V_S	0.646929	0.0740204	down	9492	M654T280	654.127	654.121	654.135	279.91	270.84	286.798	13	13	3417	783.109	853.82	499.427	492.917	1606.73	445.175	10639.4	4021.98	3988.42	3169.77	3525.95	3132.03	2419.54	3316.41	3345.44	874.746	7189.97	3423.81	787.358	5430.3	17813.4	18224.2	1596.72	9563.3	1994.89
M663T270	0.0129765	0.000620089	0.0021645	0.0186929	0.0314793	1	1	1	3.40893	Vv:V_S	0.0882055	0.0422665	down	9522	M663T270	663.152	663.143	663.155	269.513	256.596	275.108	22	22	251649	10430.2	4673.67	13918.6	8014.74	2902.47	4093.39	230019	219229	249127	224483	214031	258709	228400	197405	752252	401658	520120	510995	13466.6	1.41884e+06	9940.23	8794.33	5723.01	3434.99	3361.28
M664T22	0.0151098	0.00254232	0.0021645	0.0365018	0.0314793	1	1	1	3.8214	Vv:V_S	0.554356	0.126473	down	9528	M664T22	664.059	664.056	664.063	22.0475	20.463	24.568	16	16	51488	786.971	5876.12	732.105	92.5	7114.72	8.24831	101.892	112.944	232.255	194.304	323.306	92.6042	60.2001	250.378	117831	22621.3	10021.2	14669.3	54949.5	8457.79	636.812	6129.13	28092	356.392	11027.2
M664T269	0.0255233	0.00151711	0.004329	0.0288325	0.0422588	0.972222	0.888889	1	3.15302	Vv:V_S	0.0700978	0.0365556	down	9529	M664T269	664.155	664.154	664.157	269.366	265.576	272.159	15	15	86878	11937.7	1825.9	6100.63	3140.13	2942.67	3623.02	75224.7	76945.8	85644	75578.9	77070.2	91502.1	83839.7	71225.6	263292	134931	182487	178977	4806.13	469880	3240.12	6766.7	5340.43	3987.94	2211.41
M665T270	0.0571962	0.00109245	0.004329	0.0244882	0.0422588	0.972222	0.833333	1	3.04276	Vv:V_S	0.0915949	0.0292894	down	9534	M665T270	665.157	665.153	665.159	269.513	264.313	278.311	18	17	21411	8158.66	998.432	1881.39	2612.87	3562.19	1819.97	27114.3	26700.9	27993.7	26971.8	25048.1	28769.1	26202.1	22728.6	72518	38371.1	49868.3	50538.8	2879.59	126416	3266.4	25930.7	5665.92	5414.27	5769.71
M665T314	0.289195	0.00252924	0.004329	0.0364743	0.0422588	0.972222	0.888889	1	1.74647	Vv:V_S	0.174525	0.14661	down	9538	M665T314	665.382	665.378	665.386	314.143	312.093	320.78	15	15	6493	9517.57	3799.44	14596.5	3999.34	3294.24	7393.23	10561	10394.8	14402.1	11455.9	8957.29	16052.1	12313.3	10216.8	45192.7	16874.9	26424.9	19040.6	28825.1	11665.8	3452.83	2462.21	2109.48	8293.29	5524.76
M666T22	0.0313036	0.00229317	0.0021645	0.0344325	0.0314793	1	1	1	3.32165	Vv:V_S	0.553922	0.0568602	down	9540	M666T22	666.055	666.051	666.057	22.135	20.241	23.878	26	26	1627351	17326.7	113614	6711.2	1810.53	144242	784.836	1138.17	1325.56	3302.37	4124.16	4299.64	1166.91	1732.73	2797.7	2.90619e+06	352917	182072	326730	1.05677e+06	159847	9145.19	117530	655885	3925.55	245530
M666T270	0.18641	4.25e-05	0.0021645	0.00621709	0.0314793	1	1	1	2.2945	Vv:V_S	0.142237	9.96e-09	down	9541	M666T270	666.158	666.151	666.163	269.686	266.236	277.878	15	15	4443	5052.71	2948.62	1806.98	2536.04	5902.1	3028.43	7723.02	7643.92	6725.11	6652.25	7269.72	9496.3	6152.86	6548.3	18554.5	8388.85	12972.7	13766.1	11683.2	30459.8	26391.4	23634.7	1154.68	11588.2	3191.85
M666T314	0.130709	0.000299194	0.0021645	0.0130806	0.0314793	1	1	1	2.56581	Vv:V_S	0.272351	0.0146919	down	9544	M666T314	666.386	666.376	666.389	314.365	312.14	323.032	16	15	3076	4762.62	1900.18	2052.31	1480.4	824.951	1529.25	3445.81	3935.51	4578.38	5290.38	5522.03	5721.39	3699.34	2399.78	21438.3	8658.26	7035.45	8716.23	14419.5	5721.39	1153.07	1345.36	411.873	1949.68	1058.77
M667T22	0.0250438	0.00157093	0.0021645	0.0293589	0.0314793	1	1	1	3.4603	Vv:V_S	0.559015	5.45e-06	down	9548	M667T22	667.057	667.05	667.061	22.215	20.241	23.878	26	26	508220	8411.92	47335.5	4494.62	823.868	59531.3	398.278	594.714	776.829	1062.82	1902.78	2490.34	733.514	866.623	1700.75	1.05306e+06	191536	76285.6	145326	437396	71237.7	4801.12	46530.6	412768	2579.46	107065
M669T22	0.0612393	0.00350032	0.0021645	0.042898	0.0314793	1	1	1	2.93301	Vv:V_S	0.479645	4.03e-08	down	9555	M669T22	669.058	669.056	669.061	22.291	21.103	23.878	15	15	26865	811.416	3999.91	310.821	99.6325	5411.25	42.4935	164.89	81.9097	135.347	215.763	199.69	39.8836	98.5319	117.791	68957.5	13403.8	5328.12	9501.96	35743.5	5905.44	352.314	3954.4	23357.1	273.92	9254.28
M669T343	2.37657	0.00243869	0.00865801	0.0358647	0.061816	0.944444	0.763194	1	1.71141	Vv:V_S	0.180179	1.32e-07	up	9554	M669T343	668.933	668.929	668.938	343.034	340.667	345.367	16	16	1367	2432.03	2439.42	1790.75	2845.98	1646.71	1661.75	2974.62	1927.36	2753.32	3531.37	2748.9	2775.78	3736.56	2619.42	1166	1781.15	3034.19	1149.56	1062.25	963.603	3684.16	3828.71	4570.73	1316.45	5405.31
M672T324	4.24448	0.00152818	0.0021645	0.0289031	0.0314793	1	1	1	2.01022	Vv:V_S	0.275489	4.87e-08	up	9572	M672T324	672.233	672.23	672.239	324.222	320.273	329.849	18	18	3759	13284.2	29370.3	24562.5	14673	12477.6	12640.8	13016.3	8815.33	7734.93	12058.1	8745.76	5715.37	13762.8	10744.1	5482.05	8637.09	8284.72	7274.7	2517.86	18062.6	5087.18	5093.97	5861.52	5064.56	4352.67
M677T516	3.12262	0.00218941	0.004329	0.0341117	0.0422588	0.972222	0.833333	1	1.79916	Vv:V_S	0.350095	0.256472	up	9593	M677T516	677.207	677.202	677.212	515.995	511.572	520.814	17	17	2616	5806.25	5460.11	4628.1	6482.7	2428.73	4485.31	2641.27	3270.06	3072.39	1027.97	2511.12	3884.02	4409.79	1859.68	2813.05	2354.66	2816.69	1444.71	969.398	6746.26	4102.54	2366.58	1464.66	1308.4	884.85
M678T411	2.24348	0.000535242	0.0021645	0.016981	0.0314793	1	1	1	1.08859	Vv:V_S	0.273919	0.221017	up	9596	M678T411	678.12	678.115	678.127	410.995	395.134	418.402	20	18	4396	11537.2	8331.74	14546	8632.99	7929.65	13705.7	4745.73	5395.78	6543.97	3347.13	3208.06	5458.22	7326.79	7481.5	5261.76	5951.89	7294.95	4742.8	7016.61	4280.66	1477.19	847.077	7318.56	913.316	10773.2
M685T269	0.10586	0.00106398	0.004329	0.0241682	0.0422588	0.972222	0.888889	1	2.47696	Vv:V_S	0.138705	0.08084	down	9616	M685T269	685.133	685.126	685.135	268.563	264.916	271.439	14	14	6398	5323.92	930.19	1343.87	1239.28	2335.82	2402.77	17479.7	12826.2	15667.4	13998.5	14733.4	14481.4	14646.4	11965.5	26476.7	17887.7	25644.3	22856.1	1802.99	34133.9	4389.73	3408.18	1783.03	1834.52	424.076
M686T268	0.0815337	0.00141672	0.00865801	0.0278684	0.061816	0.944444	0.777778	1	2.68716	Vv:V_S	0.39142	0.0386744	down	9624	M686T268	686.137	686.13	686.142	268.463	264.286	271.439	13	13	2742	1382.65	429.69	881.205	688.275	485.901	253.331	9088.14	5644.78	4053.02	4252.7	3892.13	6332.09	4708.41	3030.57	13477.5	6787.23	12093.2	10694.4	656.937	19678.5	925.77	678.047	1074.02	484.353	254.257
M691T449	10.308	2.46e-05	0.0021645	0.00455835	0.0314793	1	1	1	2.26297	Vv:V_S	0.979548	5.48e-08	up	9660	M691T449	691.262	691.258	691.267	448.632	444.791	456.189	13	13	1370	6825.2	3215.56	6901.75	4550.67	2626.96	2209.42	237.904	298.381	235.176	443.392	357.327	341.408	0	1798.31	1158.24	2412.95	1541.14	1600.21	1227.95	1420.57	0	0	78.1523	0	369.939
M692T324	2.32954	0.00106925	0.004329	0.0241682	0.0422588	0.972222	0.859722	1	1.65463	Vv:V_S	0.293342	0.056818	up	9666	M692T324	692.252	692.246	692.257	324.139	322.372	330.691	16	16	3417	11508.1	19625.5	20934.5	17386.2	15188.7	19551.9	12330.4	11736	10035.4	9622.96	11438.8	12337.5	9724.75	3672.89	4109.99	7506.8	8365.94	6154.45	5915.03	13948.6	7868.55	8445.68	6471.72	15447.4	5617.86
M693T42	0.162821	0.0037629	0.00865801	0.0441455	0.061816	0.944444	0.777778	1	2.34865	Vv:V_S	0.315076	3.36e-08	down	9672	M693T42	693.443	693.44	693.449	42.284	41.102	44.687	25	25	24993	4631.24	44509.9	4644.79	12590.3	4947.67	14862.6	3256.67	3362	4480.58	4468.78	6455.48	5569.38	3091.51	7170.31	10198.3	32243.2	56259.1	32842.8	57958.4	12633.9	3246.99	3629.29	12957.8	7155.99	25709.1
M704T460	2.75924	0.000335336	0.0021645	0.0136001	0.0314793	1	1	1	1.53146	Vv:V_S	0.28101	0.293367	up	9702	M704T460	704.19	704.183	704.197	460.21	446.308	464.882	16	16	10252	13784.8	6297.01	12166.5	6633.36	10693.1	12488	15831.6	14352.6	18960	24006.9	18228.4	19821.4	8335.94	20591.2	3758.05	4121.43	5136.55	1576.08	2642.59	4701.17	45742.3	39813.1	11750.5	11062.6	26036.5
M707T524	0.402643	0.00105879	0.0021645	0.0241682	0.0314793	1	1	1	1.41664	Vv:V_S	0.417158	1.96e-08	down	9712	M707T524	707.22	707.216	707.225	524.021	504.185	528.107	17	17	4603	3684.77	2712.84	2308.92	4378.04	3440.31	3265.31	2882.61	3466.29	5189.2	4743.61	5595.07	3801.27	1336.6	7120.23	1394.34	2245.74	2853.35	3495.56	1215.8	4339.39	18122.3	2519.02	6009.32	5968.95	4555.12
M711T311	2.68081	0.00329251	0.004329	0.041783	0.0422588	0.972222	0.888889	1	1.79122	Vv:V_S	0.177151	0.159588	up	9723	M711T311	711.339	711.333	711.345	311.228	307.994	322.067	13	13	4443	20422.6	5637.01	11168.9	6876.73	7739.77	5716.69	6509.08	8176.85	6728.73	5856.56	9361.9	7108.48	7879.53	6224.5	2363.52	3621.43	4980.76	2727.16	1426.63	6882.63	4822.37	7043.82	4626.33	9011.88	8097.28
M718T450	2.82208	0.0013806	0.004329	0.0278684	0.0422588	0.972222	0.859722	1	1.2775	Vv:V_S	0.248033	1.56e-08	up	9742	M718T450	718.206	718.203	718.21	449.921	446.741	458.892	14	14	1709	4932.67	4289.73	5815.08	2143.04	3967.54	5470.46	1345.64	1467.97	1258.45	1260.77	1128.32	1029.59	2331.69	1651.18	3157.57	2035.44	3940.02	3437.53	1058.83	2515.71	5470.07	0	843.175	1879.87	1151.05
M727T42	0.229353	0.00120593	0.004329	0.0257833	0.0422588	0.972222	0.833333	1	1.73916	Vv:V_S	0.349442	0.210801	down	9767	M727T42	727.448	727.442	727.453	42.06	40.682	44.687	13	13	2860	1102.46	3466.1	1166.99	1690.82	2707.06	1396.71	789.839	693.752	261.721	651.644	668.541	483.076	405.652	824.643	6210.68	1796.31	9206.01	4974.13	5011.89	2586.14	5604.89	2935.91	2064.4	1893.83	2676.83
M728T432	2.08612	0.000332772	0.0021645	0.0136001	0.0314793	1	1	1	1.15047	Vv:V_S	0.096348	0.0891553	up	9769	M728T432	728.158	728.155	728.164	432.098	424.362	435.064	20	20	4784	11124.5	10007.2	13291.1	10131.7	12353.3	19194.7	7194.13	6017.63	7749.88	7621.6	7950.68	7522.5	9619.45	8173.1	6573.45	7979.03	6847.78	6958.8	5872.64	4568.19	4793.27	3541.8	2596.26	2228.61	3706.2
M729T341	0.203043	1.2e-05	0.0021645	0.00335893	0.0314793	1	1	1	2.38974	Vv:V_S	0.475717	1.99e-07	down	9771	M729T341	728.953	728.949	728.96	341.3	336.579	351.14	16	15	676	1180.41	1521.55	1177.54	1277.08	1641.92	1371.54	859.348	1691.51	1498.56	1647.18	2945.63	1346.51	585.208	1858.37	1461.81	1186.91	1488.64	928.471	1061.94	1526.47	1965.36	2779.08	484.387	330.972	1128.85
M731T438	2.25686	0.000428428	0.0021645	0.0150485	0.0314793	1	1	1	1.39881	Vv:V_S	0.174738	0.141855	up	9775	M731T438	731.093	731.088	731.099	437.823	433.372	440.651	24	24	8698	6640.88	5421.16	5972.23	8861.8	6533.49	12805.3	18000	16196.1	18840.3	13755.9	11288	18183.9	16079.1	20891.5	4912.06	2750.32	4044.52	4725.07	1972.91	3970.48	19598.5	18976.2	13581.8	10237	17687.7
M733T494	0.430629	9.37e-06	0.0021645	0.00334953	0.0314793	1	1	1	1.45128	Vv:V_S	0.291088	0.0592847	down	9780	M733T494	733.11	733.103	733.116	493.975	485.463	500.526	15	14	3076	5191.61	2791.86	3964.4	4193.04	3469.94	5355	4337.74	4702.72	6788.54	3114.93	3938.85	5269	3081.97	6218.52	5515.55	6041.8	11533.9	4618.67	4000.79	5976.4	2260.41	9857.53	3507.84	6963.85	2574.45
M737T481	3.00245	0.00171476	0.0021645	0.0306336	0.0314793	1	1	1	1.53424	Vv:V_S	0.188128	0.145033	up	9791	M737T481	737.231	737.228	737.234	480.815	467.903	493.578	46	26	52980	115210	41088.9	86089.6	42349.1	43585.2	126027	20360	20462.7	24745.7	27379.4	18559.7	29009.2	24936.5	34709.5	28177.2	31028.5	29632.7	31607.5	23410.1	22944.4	38822.2	40970.6	8678.63	14911.5	16383.4
M738T479	2.9059	0.000176503	0.0021645	0.0105621	0.0314793	1	1	1	1.59763	Vv:V_S	0.115867	0.0871099	up	9793	M738T479	738.234	738.228	738.237	479.19	467.903	493.578	42	25	15505	33027.9	20033.1	33379.5	15630.6	20942	41599.2	8318.76	7843.02	8993.07	9383.64	8665.18	11084.5	9146.49	11894.8	8190.21	9472.98	15073.7	13246.9	7519.47	8330.92	13734.9	13709.5	3575.11	6305.55	5843
M740T319	0.0277051	0.000115593	0.0021645	0.00891649	0.0314793	1	1	1	3.61602	Vv:V_S	0.108715	0.0808538	down	9799	M740T319	740.178	740.175	740.181	318.945	317.183	323.41	13	13	28697	3253.31	711.078	711.206	406.462	198.082	418.665	16956.3	15248.4	16712.3	14504.5	16603.6	17399.9	13465.9	15356	71937.4	19400.3	18201.8	11674.8	0	90500.4	5505.71	8025.2	2851.27	4143.35	1390.58
M741T469	7.50698	0.00100731	0.004329	0.0240044	0.0422588	0.972222	0.833333	1	2.19185	Vv:V_S	0.623	0.142544	up	9801	M741T469	740.953	740.949	740.96	469.358	459.485	478.769	13	13	2734	1102.05	1040.97	1701.34	3396.17	1019.41	4965.57	8688.31	6562.18	3558.37	4044.87	2143.09	12620.4	11483.8	1580.05	2477.84	439.664	1077.39	1086.67	415.081	1018.58	14350.9	13205.1	9861.01	12695.5	4848.56
M743T322	0.0553245	0.002058	0.0021645	0.0334622	0.0314793	1	1	1	2.79585	Vv:V_S	0.164739	0.115681	down	9805	M743T322	743.18	743.176	743.188	322.375	306.543	333.594	14	13	8885	811.212	472.606	474.232	201.081	587.341	833.074	12831.9	9234.69	11446.8	9450.47	10360.3	8699.95	10821.6	8949.96	9991.83	4539.48	6915.37	4813.56	687.258	37889.2	14308.5	5116.7	4658.84	4867.88	8563.37
M743T346	0.113481	0.000114394	0.0021645	0.00891143	0.0314793	1	1	1	2.47029	Vv:V_S	0.676409	4.54e-08	down	9803	M743T346	742.83	742.827	742.836	345.785	342.278	351.033	14	14	1367	1238.88	795.173	2172.89	1869.84	1034.98	2807.48	1328.69	3327.79	4245.21	2136.72	2645.83	955.335	227.106	1319.94	3006.4	2041.03	2065.68	680.531	1379.14	1666.96	5002.54	531.782	278.162	58.4399	211.861
M743T381	0.173991	0.000109879	0.0021645	0.00864525	0.0314793	1	1	1	1.45232	Vv:V_S	0.136102	0.00940149	down	9806	M743T381	743.241	743.239	743.243	381.3	376.883	388.864	14	14	19703	206.847	205.05	386.592	431.981	533.971	165.974	48167.4	53640.6	57739.2	47350.9	50201.9	50772.8	42661.9	44188.2	1544.04	833.211	1908.77	1304.26	527.829	3582.39	45830.2	22206.4	62306.2	101552	109036
M746T432	2.26853	0.00319907	0.0151515	0.0409101	0.0870161	0.916667	0.693056	1	1.55434	Vv:V_S	0.129312	0.129649	up	9816	M746T432	746.167	746.163	746.172	431.533	423.362	435.306	18	18	3759	6385.64	3367.61	4343.93	4490.42	5089.22	9191.25	3975.44	4450.38	5050.84	4894.74	4147.67	5918.26	4022.57	5151.24	3084.72	1370.36	5580.32	1958.31	1427.65	2033.89	5441.84	1660.99	2350.61	1982.6	3552
M751T497	6.06409	0.00135675	0.00865801	0.027727	0.061816	0.944444	0.777778	1	2.36554	Vv:V_S	0.1744	0.0524779	up	9827	M751T497	751.21	751.204	751.213	496.524	491.773	501.811	15	15	2392	13554.3	1812.97	11829.5	7361.24	6388.08	13808.2	2019.87	1696.53	2003.9	1776.45	1534.22	1352.83	1522.98	1856.95	764.041	1155.67	506.074	2412.55	1351.52	2193.42	3647.94	2712.17	1444.33	2559.98	3152.09
M757T424	0.0182923	0.000659032	0.0021645	0.0190508	0.0314793	1	1	1	3.52237	Vv:V_S	0.181329	0.161044	down	9832	M757T424	757.156	757.154	757.162	424.127	418.202	428.096	13	13	12591	539.55	319.865	1162.41	193.297	180.24	709.787	17736.1	15104.3	21680.2	17225.2	26535.9	22544.8	28219.9	21979.4	57062	14772.5	29153.7	17281	963.495	85422.9	13216.2	10348	34848.1	4055.04	31785.4
M759T486	0.315224	0.000296631	0.0021645	0.0130806	0.0314793	1	1	1	1.90026	Vv:V_S	0.421514	0.123566	down	9835	M759T486	759.122	759.116	759.127	486.479	481.677	492.071	14	14	5810	1869.01	684.629	1667.81	2127.24	1836.69	1190.02	4952.44	6114.66	11256.9	8144.93	8928.87	6075.82	5510.25	15395	3228.89	3149.47	2728.46	2951.5	2878.56	5075.73	5144.01	2694.45	6897	2831.32	8406.68
M75T277	3.89584	0.00402287	0.0151515	0.0461654	0.0870161	0.916667	0.722222	1	1.77955	Vv:V_S	0.412015	0.122588	up	27	M75T277	75.0076	75.0072	75.008	277.379	250.847	294.299	31	24	6642	193221	171507	101212	155386	34058.7	163016	70898.1	76123.6	60579.8	46847	34340.7	74894.9	113070	139196	89298.1	78806.5	42415.9	91980.5	43935.1	50149.2	80252.8	87039	48649.3	44623.9	66266
M773T327	0.0293408	0.000425144	0.0021645	0.0150485	0.0314793	1	1	1	3.21066	Vv:V_S	0.223785	8.64e-09	down	9856	M773T327	773.188	773.185	773.195	326.639	317.852	334.505	19	14	68711	7330.96	1347.49	4562.36	2843.68	4307.91	2540.33	43154.2	41612.1	42703.3	36190.7	34803.7	47309.1	26982.4	26200.5	134771	38419.8	34508.7	73832.7	14028.7	446593	3949.73	3335.32	2614.19	4322.33	1749.79
M774T308	0.00999846	0.00105484	0.004329	0.0241682	0.0422588	0.972222	0.833333	1	3.39627	Vv:V_S	0.351374	1.11e-08	down	9857	M774T308	774.191	774.182	774.194	308.316	299.903	332.111	25	16	63295	8830.44	1654.16	1289.6	1097.21	1971.66	2022.45	213228	157799	110239	81986.9	95596.3	128882	104616	145809	525983	58552.5	126176	81832.3	4077.07	691358	4329.94	1536.79	1563.65	2661.09	616.748
M779T446	3.47857	0.00012537	0.0021645	0.00913506	0.0314793	1	1	1	1.8958	Vv:V_S	0.200692	1.8e-08	up	9864	M779T446	779.241	779.235	779.245	446.466	437.077	460.11	35	26	18718	30105.3	25620.8	61132.9	25778.7	27867	39124.2	33446.9	33944.8	31577.2	34418.1	33007.2	48559	57455.4	30344.1	17668.5	16781.7	24216.4	16359.4	9775.83	13437.3	17324.9	18671.5	16299.4	16803	15352.6
M780T445	3.34985	0.000103511	0.0021645	0.00839613	0.0314793	1	1	1	1.54612	Vv:V_S	0.187997	1.38e-08	up	9865	M780T445	780.245	780.241	780.252	445.396	436.576	457	24	23	6313	10892.8	9787.56	20400.6	8423.82	12951.8	13520.2	12494.7	11329.6	10875.9	12752.2	11730	16907.7	19733.3	10871.5	7481.95	7200.76	9524.28	6465.75	3555.42	4677.19	455.373	8604.31	3969.52	7194.84	4348.83
M789T384	0.06506	2.1e-05	0.0021645	0.00435037	0.0314793	1	1	1	2.98443	Vv:V_S	0.279335	1.28e-08	down	9881	M789T384	789.181	789.174	789.186	383.52	378.763	401.165	15	14	5562	1573.17	1810.95	999.55	1432.57	710.321	531.834	10263.4	11882.4	12366.5	13429.8	13215.7	8158.34	21556.3	10760	47276.6	15761.5	11028.7	13945	9886.61	53410.6	9526.33	4738.53	3191.54	1482.14	3137.02
M790T271	0.044295	0.000645843	0.004329	0.0187509	0.0422588	0.972222	0.833333	1	3.07876	Vv:V_S	0.128308	0.106734	down	9883	M790T271	790.209	790.205	790.213	270.502	257.175	274.439	15	13	8885	1758.78	292.876	825.804	187.794	299.985	897.252	7481.9	7943.62	6740.43	8594.17	8924.22	8696.01	6911.82	7420.66	20800.1	9580.51	9327.86	10780.8	966.689	49059.3	3009.31	2476.31	0	3842.03	189.277
M803T250	0.0337122	0.00380423	0.0151515	0.044475	0.0870161	0.916667	0.693056	1	3.16913	Vv:V_S	0.12537	0.0401292	down	9891	M803T250	803.145	803.142	803.149	250.49	247.307	254.316	13	13	11015	4482.69	427.157	1162.41	430.206	469.725	2671.39	25167.5	23493.5	24778.3	20921.9	23459.2	26208	28695.9	33967.3	85747.5	25065.1	46658.5	72313.4	766.684	92222.6	6907.84	6615.46	3558.56	6828.51	1685.87
M805T461	4.02724	0.000269079	0.0021645	0.0124536	0.0314793	1	1	1	2.00786	Vv:V_S	0.140865	0.141075	up	9896	M805T461	805.199	805.193	805.206	460.802	457.515	467.314	17	17	4784	12890.4	10487.2	14497.1	9379.67	13427.8	19847.1	11952.8	12673.1	10373.6	11879.1	12950.7	15253.9	10114.2	14783	1961.69	1729.28	6144.03	4305.61	2734.56	4144.63	6379.01	7744.56	980.966	1529.12	6137.68
M811T507	2.84287	0.000985545	0.0021645	0.0236488	0.0314793	1	1	1	1.2703	Vv:V_S	0.301184	0.237565	up	9900	M811T507	811.229	811.224	811.235	506.516	502.597	512.426	19	19	3759	23591.5	6726.1	18189.8	10613.6	14666.1	12886.5	2221.7	1960	3422.95	2629.26	2432.07	5364.46	3048.86	3303.76	3108.48	4829.29	3955.98	6478.38	6389.57	8077.94	2437.72	2165.66	556.247	2100.86	708.753
M815T41	0.155967	0.00412958	0.00865801	0.0466339	0.061816	0.944444	0.75	1	2.33338	Vv:V_S	0.280815	4.24e-08	down	9901	M815T41	815.492	815.489	815.497	40.8835	39.12	43.287	22	22	97331	1633.35	16832.8	1142.54	3973.55	1580.7	6796.57	3377.22	3312.72	4298.21	5680.28	6128.84	4920.45	5735.43	7941.16	11325.2	18032.7	96900.7	19338.6	28515.7	14917.6	20512.5	27585.2	155133	33964	152297
M818T271	0.0284631	0.00155134	0.0021645	0.0291312	0.0314793	1	1	1	2.79365	Vv:V_S	0.234394	0.143102	down	9905	M818T271	818.217	818.213	818.223	270.979	256.786	287.538	20	15	59811	5239.52	1435.15	1591.45	477.122	3420.27	1298.17	22719.7	33397.9	25600.9	21998.2	28949	27083	23193.4	16379	59361.4	18081.4	23627	33551	0	342137	635.351	1348.36	409.632	1509.82	257.077
M819T381	0.041582	0.000308838	0.0021645	0.0134251	0.0314793	1	1	1	2.99826	Vv:V_S	0.402271	0.131201	down	9907	M819T381	819.153	819.144	819.157	380.839	377.245	393.738	17	16	1709	148.489	112.455	219.205	176.194	302.331	184.436	5864.34	7275.36	5476.97	4490.75	6165.38	5196.1	4081.75	1078.39	3520.47	3408.12	1009.02	4906.99	878.742	12182.5	8184.27	5221.29	4302.14	4480.26	2318.19
M837T314	4.13378	0.0012756	0.004329	0.0266926	0.0422588	0.972222	0.888889	1	1.92146	Vv:V_S	0.204652	0.197677	up	9937	M837T314	837.313	837.308	837.32	314.168	304.583	320.136	15	15	5810	13596.5	1902.81	4997.62	7274.75	4532.02	5261.9	5971.88	7626.3	6723.78	5288.64	5754.54	6418.15	8342.19	4150.14	1178.19	1898.54	707.355	0	705.93	1606.63	6222.94	2684.47	11136.3	30205.6	11516.7
M837T41	0.183375	0.00214312	0.00865801	0.0339277	0.061816	0.944444	0.777778	1	2.27309	Vv:V_S	0.311687	0.253723	down	9938	M837T41	837.477	837.473	837.484	40.758	39.12	43.287	20	20	42079	637.601	4963.13	342.822	1012.07	723.206	994.066	966.875	993.936	1108.25	1987.9	1485.5	1377.66	2013.91	2277.78	10698.5	5158.62	26996.4	8495.56	8112.06	8083.89	16482.7	21028.3	72509.5	22750.2	57604.2
M847T270	0.0121921	0.000325551	0.0021645	0.0136001	0.0314793	1	1	1	3.88043	Vv:V_S	0.336583	0.0791293	down	9953	M847T270	847.134	847.132	847.138	270.066	256.059	273.679	15	13	55666	3707.62	0	252.744	321.825	0	253.02	28790.7	26694.9	21716.3	14574.7	24460	40736	21317.2	13901.7	147440	16095.8	204071	60350.4	0	365373	1158.78	1577.62	549.762	1206.62	567.867
M848T271	0.0181084	0.000128346	0.0021645	0.00918022	0.0314793	1	1	1	3.98129	Vv:V_S	0.311358	0.282562	down	9958	M848T271	848.138	848.134	848.142	271.212	258.729	276.37	17	14	25263	1260.22	85.218	146.774	0	182.046	268.956	8338.82	13790.9	9859.91	7837.14	18052.8	12353.7	12237	9076.99	69831.3	24578.1	86114.8	28225.8	0	166933	463.718	225.364	0	479.261	266.574
M855T501	2.69622	8.53e-05	0.0021645	0.00760228	0.0314793	1	1	1	1.63461	Vv:V_S	0.154124	1.67e-08	up	9964	M855T501	855.254	855.248	855.261	500.828	496.177	506.284	23	23	4101	12279	4517.37	9403.55	5568.36	6903.41	11067.2	4011.53	4990.46	4313.57	3551.62	3309.11	4960.35	3920.5	4906.67	3117.29	2721.43	4821.73	4206.12	2938.88	2684.5	5668.67	877.649	6122.49	5336.92	7723.81
M856T501	3.00496	0.00323818	0.0021645	0.0411599	0.0314793	1	1	1	1.57589	Vv:V_S	0.291228	3.56e-08	up	9967	M856T501	856.259	856.252	856.267	501.048	496.233	506.207	17	17	2338	6032.73	1347.21	4354.44	3390.6	2235.69	4928.59	1914.7	1624.39	1665.53	983.462	806.928	1437.3	1157.42	1488.96	761.487	586.645	2432.18	1649.05	1522.1	0	2435.64	3068.16	153.214	2485.65	491.656
M85T455	3.02476	0.000940409	0.0021645	0.0231948	0.0314793	1	1	1	1.66378	Vv:V_S	0.242794	3.56e-06	up	73	M85T455	85.0283	85.0277	85.0287	454.579	428.202	469.112	36	26	14485	84741.8	68088.6	27935.8	80944.1	48632.3	81805.1	213417	217148	222112	140623	110006	242446	242753	159558	29876.3	40304	27798.6	66755.2	24023.2	73283.5	120502	188193	120613	100026	185465
M869T496	2.73696	0.0034694	0.00865801	0.0426805	0.061816	0.944444	0.777778	1	1.51636	Vv:V_S	0.275737	0.281089	up	9986	M869T496	869.271	869.265	869.277	496.046	489.228	505.596	27	24	6151	22068.2	7370.24	28262.9	8092.13	19312.2	16658.8	5402.04	4742.2	8388.68	5570.25	6982.32	5391.87	3818.13	8009.25	6301.15	4482.86	6416.28	11043.2	3744.43	5233.84	13152.5	12883.3	1930.72	9572.2	5870.69
M86T198	4.63472	0.000136195	0.0021645	0.00937329	0.0314793	1	1	1	2.2476	Vv:V_S	0.170877	6.16e-09	up	82	M86T198	86.0598	86.0589	86.0609	198.36	188.338	205.008	21	21	2118	2687.86	1582.29	1822.97	3272.67	1399.95	3626.1	2218.27	2276.89	2615.61	2629.04	2168.72	2488.69	3936.23	2557.85	827.8	510.69	1635.54	1193.46	397.682	921.081	9833.35	3199.48	5155.51	729.483	10307.4
M86T277	3.12972	0.000280291	0.0021645	0.0126743	0.0314793	1	1	1	1.89151	Vv:V_S	0.374727	2.18e-07	up	80	M86T277	85.9996	85.9988	86.0003	277.485	244.139	291.51	33	23	5408	74620	41443.3	81823.5	125958	76670	118418	56647.1	98083	86342.1	55976.9	39326.9	58829.8	47612.6	45140.9	32381.9	33736.5	40361	47475.9	31540.4	78414.3	124093	106885	35691.3	38561.2	67441.3
M90T274	0.0517496	2.2e-05	0.0021645	0.00444504	0.0314793	1	1	1	3.38639	Vv:V_S	0.593915	1.34e-07	down	107	M90T274	90.0259	90.0252	90.0272	274.266	256.059	284.669	16	14	2582	11743.6	14326	7455.46	15740.2	16066.8	15737.1	8863.41	8550.37	3201.45	3913.47	15459.3	13872.3	2116.28	13744.4	29057	14128	15192.1	14942.9	9017.04	13482.6	6789.51	13315	9377.82	14879.9	6584.8
M93T366	0.294752	0.00145199	0.0021645	0.0280742	0.0314793	1	1	1	1.35215	Vv:V_S	0.0345038	2.68e-09	down	112	M93T366	93.0333	93.0311	93.0339	365.931	361.204	379.687	27	17	50936	2960.09	2788.96	978.036	3365.21	3860.33	5266.14	85381.3	89376.2	91538.5	86883.7	86518	92536.9	98237.4	95925.6	14464.5	7856.22	13330.7	12100	5903.36	17467.3	158447	86334.2	262247	16790	232687
M943T507	3.12162	0.000366003	0.0021645	0.0141036	0.0314793	1	1	1	1.32825	Vv:V_S	0.343189	9.82e-09	up	10032	M943T507	943.272	943.269	943.28	507.342	504.037	512.925	17	17	4443	25878.4	10345.7	10011.1	8317.76	9068.3	13429.3	3637.56	4471.87	5868.3	4842.4	3978.75	4494.07	5324.3	1104.01	4927.64	4346.69	8913.3	5682.73	2785.8	10461.3	198.766	0	0	386.3	193.98
M944T507	2.25059	0.00307092	0.00865801	0.0401362	0.061816	0.944444	0.777778	1	1.03763	Vv:V_S	0.214139	0.194596	up	10034	M944T507	944.274	944.266	944.279	507.342	503.273	513.086	17	17	2392	11522.3	3069.65	6819.18	5226.62	4913.4	6756.87	2265.54	1889.4	1665.85	2180.39	1588.89	2772.85	1535.32	1670.06	2437.79	2008.22	4308.5	2646.03	1157.31	4369.21	391.996	187.68	0	0	0
M967T271	0.0391957	0.000170398	0.0021645	0.0105621	0.0314793	1	1	1	3.43818	Vv:V_S	0.208612	0.136469	down	10038	M967T271	967.265	967.262	967.274	271.405	267.836	274.078	13	13	14106	688.717	219.074	566.507	0	157.791	125.809	5907.07	6836.65	8277.42	6216.16	8561.54	9894.26	6170.61	5470.71	18858.8	7987.21	10580.5	10076.8	0	62052.1	1851.53	1574.64	592.666	720.613	251.762
M97T509	3.20687	0.0030612	0.00865801	0.0400757	0.061816	0.944444	0.777778	1	1.41315	Vv:V_S	0.362154	7.43e-06	up	140	M97T509	96.9683	96.9677	96.9686	508.662	491.766	520.357	27	14	24637	165277	45004.5	166907	152926	185237	387331	31424.7	80796.8	88014.2	57303.7	36337.4	85274.4	101027	53278.4	125695	135539	151604	117110	225676	185245	45190.6	35712.9	29994.6	31365.5	29974.3
M990T528	4.61277	0.00434803	0.00865801	0.0486087	0.061816	0.944444	0.777778	1	1.55344	Vv:V_S	0.218775	0.21474	up	10047	M990T528	990.32	990.316	990.33	528.151	522.951	534.81	13	13	5963	960.454	122.143	705.073	1139.15	0	618.538	4462.42	4310.09	5694.8	3375.11	4210.5	2891.23	5551.99	4402.74	112.565	146.328	150.63	198.545	274.185	85.3017	22430.9	3756.35	3783.94	6202.7	4232.1
M99T129	3.11039	0.0032233	0.0021645	0.0410371	0.0314793	1	1	1	1.84684	Vv:V_S	0.189547	0.112784	up	160	M99T129	99.0436	99.0427	99.0441	129.057	113.922	146.954	29	26	8501	69886.1	53835.8	68818.6	51415.8	49684.1	77528.5	23622.2	20528.1	22630.4	19709.2	25526.4	36178.6	31133.1	34923.3	33636.5	9439.1	40481.9	32184.5	7163.5	23459.1	38074.9	20158.6	10831.4	11119.9	21656.3
[truncated: 26 more columns]
