# Supplementary material for: Interfamily Grafted Hybrids Vitis vinifera/Schisandra chinensis Resulted in Transcriptomic, Phenotypic, and Metabolic Changes
Source: Plants (Basel). 2024 Jun 17;13(12):1676. doi: 10.3390/plants13121676 (PMC11207768; doi:10.3390/plants13121676)
Supplement: Supplementary file 1 [file plants-13-01676-s001.zip › Table S8.xlsx]

## Sheet: Sheet1
ID	ratio	t.test_p.value	wilcox.test_p.value	t.test_p.value_BHcorrect	wilcox.test_p.value_BHcorrect	roc	lowROC	upROC	VIP	sample	rawCV	cv	regulated	X	name	mzmed	mzmin	mzmax	rtmed	rtmin	rtmax	npeaks	data	maxint	GR11_P	GR2_P	GR3_P	GR4_P	GR5_P	GR6_P	QC1P	QC2P	QC3P	QC4P	QC5P	QC6P	QC7P	QC8P	wu100_P	wu11_P	wu1_P	wu23_P	wu24_P	wu2_P	wuweizi1_P	wuweizi2_P	wuweizi3_P	wuweizi4_P	wuweizi5_P
M1001T313	0.138822	0.00646317	0.004329	0.0162055	0.0108613	0.972222	0.833333	1	1.1676	Sc:V_S	0.5013	0.192888	down	15352	M1001T313	1001.22	1001.21	1001.22	313.356	311.433	315.235	14	14	8691	15791.9	6652.73	18174.6	10857.2	10829	3108.53	2314.5	2035.64	7095.03	8101.18	5284.7	5197.58	6612.52	2124.05	3669.88	3293.72	5061.48	2046.04	24214.3	12432.9	1658.29	0	308.618	373.831	1031.94
M1009T484	36.6242	0.000257355	0.0021645	0.0014172	0.00627572	1	1	1	2.01302	Sc:V_S	0.145906	0.0626606	up	15354	M1009T484	1009.32	1009.31	1009.32	483.681	467.899	486.319	15	15	4054	0	293.497	113.489	0	143.213	227.012	9459.34	7944.21	7212.11	5552.3	6680.24	7117.89	8054.58	6451.64	464.904	63.8569	319.031	747.577	25.8881	272.807	18206.2	26077.9	9393.15	14240.9	7643.4
M100T259	0.246526	9.03513e-06	0.0021645	0.000139222	0.00627572	1	1	1	1.25725	Sc:V_S	0.35461	0.268879	down	196	M100T259	100.047	100.046	100.047	258.507	249.527	264.477	26	23	2731	15500.8	24084.4	10810.5	25019.4	15005.9	6614.23	16831.5	22326.7	27727.8	23707.1	11287.9	13143.8	9914.55	17995.5	19590.7	19158.9	18527.1	29082.9	19306.4	33256.8	10386.9	12423.5	5404.3	10137.4	9072.31
M100T283	0.186282	0.00710295	0.0021645	0.0174669	0.00627572	1	1	1	1.31402	Sc:V_S	0.213825	0.0954989	down	194	M100T283	100.021	100.02	100.022	283.33	279.685	285.125	19	19	8762	20231.1	14394.7	29022.9	7690.96	15309.6	11734.5	7973.18	6944.99	10782.9	9705.75	10751	7611.43	7251.43	11353.5	8052.18	6459.3	7743.45	3472.92	2666.23	9858.15	3490.6	2232.04	163.404	1522.55	0
M100T39	0.240861	1.34924e-05	0.0021645	0.000183958	0.00627572	1	1	1	1.32221	Sc:V_S	0.300241	0.174069	down	198	M100T39	100.075	100.074	100.075	38.603	35.708	56.544	31	26	24103	64848.7	118799	57000.8	51327.8	49783.3	49200.2	50482.1	48482.8	71042.9	49539.4	89992	41354.2	44271.2	67459.9	80608.7	64777.6	74961.1	92769.5	57138	104082	47402.2	41554.3	23662.9	23766.4	42075.2
M1011T484	38.6611	0.000144853	0.0021645	0.000949824	0.00627572	1	1	1	2.05902	Sc:V_S	0.193312	1.54689e-08	up	15355	M1011T484	1011.28	1011.27	1011.28	483.833	479.466	486.319	13	13	9549	0	112.459	139.694	0	143.338	166.215	5403.88	4004.22	4758.7	5195.93	4647.12	5361.17	6027.73	2970.13	79.5987	0	114.895	172.65	0	420.738	29359.1	47371.8	10717.9	11682.7	13117.3
M1013T529	22.4937	0.000222481	0.0021645	0.00127845	0.00627572	1	1	1	1.83361	Sc:V_S	0.119031	0.114497	up	15358	M1013T529	1013.31	1013.31	1013.32	528.514	506.049	529.816	18	14	46379	753.175	892.524	292.52	591.769	418.896	749.68	8006.11	8473.45	9116.92	9074.96	8254.34	8780.05	6794.27	9837.91	401.742	0	1147.65	444.294	308.564	0	146697	26119.9	28219.3	50573	37096.9
M1014T528	30.5291	3.85916e-05	0.0021645	0.000381279	0.00627572	1	1	1	1.99214	Sc:V_S	0.251033	0.103024	up	15359	M1014T528	1014.32	1014.31	1014.33	528.298	506.049	530.071	18	14	19222	144.565	0	889.347	148.082	0	374.84	2655.59	3339.7	5079.18	5509.08	3896.91	3471.7	3409.98	4280.56	408.737	175.33	137.174	148.098	0	498.348	59894.6	10072.7	17749.5	21712.6	15766
M1017T386	5.80799	0.0180882	0.0021645	0.0370686	0.00627572	1	1	1	1.32502	Sc:V_S	0.0411397	0.0411421	up	15361	M1017T386	1017.32	1017.32	1017.32	385.951	380.219	402.931	15	15	7518	769.92	182.378	0	0	0	0	12597.7	11396.3	11835	11182.3	11541.3	12518.5	11601.7	11114.8	217.727	173.718	0	0	0	0	11691.5	11290.1	42332.3	14587.1	42475.2
M1019T386	6.72113	6.19224e-06	0.0021645	0.000108498	0.00627572	1	1	1	1.46885	Sc:V_S	0.14656	0.0339366	up	15364	M1019T386	1019.32	1019.31	1019.33	386.273	382.96	388.327	17	17	3372	1575.39	1770.04	2487.59	666.827	1159.41	2001.01	5962.28	5035.77	3807.43	5494.71	4798.41	3992.47	5558.93	4459.44	1249.05	1212.65	1356.48	1086.44	520.365	821.809	8576.31	6491.66	14805.5	8388.91	13930.9
M101T374	12.3255	4.42161e-06	0.0021645	8.73695e-05	0.00627572	1	1	1	1.63524	Sc:V_S	0.093633	0.0633691	up	204	M101T374	101.022	101.022	101.023	373.532	368.344	378.854	15	15	5126	2477.42	1923.41	3620.83	963.3	2443.66	1535	15544.9	15297.9	15834.5	14479.6	15074.2	13410.2	17451.3	17116.6	789.592	1010.21	699.901	1268.8	1077.06	3007.77	16911.8	16194	25283.1	34273.5	28443.2
M101T38	0.120732	0.0184905	0.025974	0.0377483	0.0482809	0.888889	0.638889	1	1.24509	Sc:V_S	0.0987562	0.048756	down	202	M101T38	101.016	101.014	101.017	38.23	36.514	47.742	19	18	32806	3403.03	3798.1	16511.2	3940.39	5100.84	2025.8	12146.2	11480.1	8787.64	9964.52	9042.82	10564.1	11147.5	9907.04	11765.5	46580	4982.68	3819.4	29290	2140.11	0	1064.29	6530.66	354.277	2007.12
M101T382	0.161407	0.0056563	0.0021645	0.0145664	0.00627572	1	1	1	1.53537	Sc:V_S	0.073894	0.047682	down	207	M101T382	101.07	101.069	101.071	381.753	379.368	384.098	25	25	20575	51201	32781.7	24462.1	107743	93113.1	78870	73479.2	63210.4	64349.1	68816.1	60647.6	55978.8	61178.9	61610.7	73852.5	87616.8	96863.5	58203.7	110025	67620.5	43838.4	45212.3	2654.58	9967.35	2350.98
M101T99	0.156939	0.000159773	0.0021645	0.00102514	0.00627572	1	1	1	1.16852	Sc:V_S	0.268167	0.181193	down	209	M101T99	101.07	101.07	101.071	98.7285	84.783	112.356	16	14	5941	15355	18127.3	42157	80200	65031.8	40742	17046.9	16195.8	16830.8	8560.94	15276.7	8186.02	11201.7	15381.7	10654.7	6828.17	9080.97	29332.6	12203	11988.2	5790.82	4123.95	3255.94	3935.78	3495.44
M1025T484	22.0197	0.00038045	0.0021645	0.00188298	0.00627572	1	1	1	1.79671	Sc:V_S	0.153164	0.140177	up	15370	M1025T484	1025.29	1025.29	1025.3	484.314	479.466	486.319	14	14	5635	191.445	47.8988	141.363	135.683	0	319.82	5035.6	3818.83	4383.45	3677.7	3765.49	4037.29	5590.9	4147.89	0	78.852	0	127.396	0	143.22	19014.6	32727.9	9263.77	16090.5	8428.22
M1029T374	10.821	0.00454083	0.00865801	0.012239	0.0193705	0.944444	0.777778	1	1.2915	Sc:V_S	0.216747	0.035672	up	15372	M1029T374	1029.29	1029.28	1029.29	373.542	372.139	380.695	13	13	16440	228.427	0	0	0	210.838	0	11653.5	14155.8	17474.4	21626.6	20334.5	17245.7	14493.8	19952.3	0	0	218.062	0	0	0	17204.5	4785.33	52106.4	87338.2	67965.6
M1029T529	10.501	0.00477249	0.0021645	0.0127176	0.00627572	1	1	1	1.48214	Sc:V_S	0.33076	0.143955	up	15371	M1029T529	1029.29	1029.28	1029.3	528.514	516.207	529.816	16	13	25621	0	148.827	298.632	0	142.315	371.249	1522.88	3060.63	3482.68	3066.22	5117.91	2953.33	2798.18	4083.53	0	0	140.147	0	0	163.335	74446.9	16003.5	17012	33385.6	23072.2
M102T201	0.0702925	0.000264951	0.0021645	0.00144885	0.00627572	1	1	1	1.6709	Sc:V_S	0.206432	0.0982938	down	210	M102T201	102.036	102.035	102.037	201	193.994	204.337	17	17	5544	12204	5382.13	2395.18	9740.86	23165.4	6352.66	5794.16	4941.46	5466.59	4801.79	3528.76	3818.78	3279.28	3579.28	3748.59	0	2664.51	3885.25	3981.81	2204.5	173.95	153.082	394.841	385.201	0
M102T34	0.365813	6.3176e-06	0.0021645	0.000109713	0.00627572	1	1	1	1.02624	Sc:V_S	0.193396	0.0318782	down	217	M102T34	102.091	102.09	102.091	34.0435	23.575	38.446	26	25	7182	9623.9	8948.13	14870	9226.31	10278.7	10002.8	8937.18	7691.08	8049.81	11495.4	9008.54	6237.11	7658.54	6849.9	9853.52	11162.5	10347	9259.12	10534.2	9278.13	9005.44	5034.93	4289.25	6049.63	5088.74
M102T360	0.127957	3.0707e-06	0.0021645	6.96954e-05	0.00627572	1	1	1	1.46631	Sc:V_S	0.0483153	0.0324487	down	214	M102T360	102.054	102.053	102.055	360.409	357.54	362.044	21	21	31886	100485	57186.5	68831	135931	120182	160964	71375.1	64831.2	69770.1	68886.3	68376.8	62203	66856.5	69294.8	53753.9	61756.2	67241.3	60503.5	97172.5	80931.1	19153.2	16654.3	10412.2	6034.62	15812
M102T382	0.205781	0.00148126	0.0021645	0.00513116	0.00627572	1	1	1	1.36884	Sc:V_S	0.0991527	0.0935831	down	216	M102T382	102.054	102.054	102.054	381.741	379.368	384.78	17	17	10594	30157.7	21938.7	16864.3	54312.2	41057.7	35493.4	27579.8	26343.7	33367.6	31634.1	29780.9	32434	28408.5	31907	34926.9	43136.1	40045.2	34373.4	60926.5	31629.9	20269.1	27637.1	3088.51	9104.64	5161.57
M102T53	0.200189	0.0038067	0.0151515	0.010603	0.0307768	0.916667	0.693056	1	1.1284	Sc:V_S	0.232554	0.217059	down	212	M102T53	102.054	102.053	102.055	53.354	27.023	58.464	25	23	23167	41024.7	65214.1	8993.59	147948	110339	130444	85765.9	86761.4	135665	82307.1	71670.5	89314.8	72235.5	80414.3	52889.2	19418.7	169740	122507	83835.2	127250	50272.7	29800.8	9628.87	14430.2	17322.7
M102T66	0.28311	0.0141804	0.0411255	0.0303291	0.0710422	0.861111	0.583333	1	1.07587	Sc:V_S	0.149746	7.83205e-09	down	215	M102T66	102.054	102.054	102.054	66.32	62.413	71.558	19	18	15746	39378.8	47919.4	52283.1	81662.9	74203.7	80744.1	40108.6	32896.2	32951.5	39287.4	38500.2	25865.6	39967.2	29107.9	55192.6	22138.1	117353	122059	95745.9	49567.9	108379	51403.4	8453.93	44308.3	9979.41
M1035T299	0.0194482	0.00455391	0.0021645	0.0122518	0.00627572	1	1	1	1.61257	Sc:V_S	0.236705	0.077496	down	15374	M1035T299	1034.55	1034.55	1034.55	299.461	295.272	303.429	16	16	18666	7696.83	714.785	8159.25	849.55	3994.25	183.062	5689.33	7100.69	11014.4	9581.68	11259.1	8215.1	7516.46	7826.61	11858.3	91466.8	1118.54	4421.25	4794.09	3503.51	489.442	0	706.598	374.808	716.486
M1036T300	0.015119	0.00832616	0.00865801	0.01984	0.0193705	0.944444	0.75	1	1.61222	Sc:V_S	0.263392	5.66202e-08	down	15375	M1036T300	1035.55	1035.55	1035.56	300.137	296.68	304.081	14	14	14183	5101.25	283.3	3981.04	223.127	1081.67	0	3201.16	3736.19	2955.79	5478.72	6004.17	3761.86	4911.52	3988.64	6121.73	54754.1	223.221	1508	2342.75	2855.4	262.357	165.523	368.908	233.103	433.595
M103T191	4.04893	0.00430621	0.00865801	0.0117412	0.0193705	0.944444	0.75	1	1.05285	Sc:V_S	0.29532	0.0429909	up	220	M103T191	103.054	103.053	103.054	191.062	174.659	193.659	14	14	3128	966.805	1996.58	3504.48	642.171	811.044	1799.99	2954.67	3240.66	3007.24	3371.74	4179.75	1850.63	1729.03	3880.42	777.884	302.414	903.651	908.856	696.795	1304.01	8239.54	12302.5	6636.93	2008.57	5985.2
M103T245	0.143827	0.00378906	0.004329	0.010579	0.0108613	0.972222	0.833333	1	1.26517	Sc:V_S	0.0746802	0.0547833	down	221	M103T245	103.061	103.053	103.061	244.89	235.934	247.748	27	26	147052	280202	66783.1	543559	102653	177956	39376.8	370384	307363	349511	311897	302807	298502	300827	297767	455980	969978	156958	83615.2	402426	159794	27057.3	48840.3	142753	31186.7	86043.6
M103T271	0.331952	0.00640809	0.025974	0.0160948	0.0482809	0.888889	0.666667	1	1.08849	Sc:V_S	0.193596	0.192577	down	223	M103T271	103.053	103.053	103.061	271.358	259.745	273.86	26	23	12645	21213.8	19747.6	16599	37508.4	31186	42915.1	18026.7	18788.7	21241.7	22597.1	26768.2	14566.2	19071.7	23280	17953.1	13809.3	13546	24441.8	33193.5	22621.8	4822.88	5907.96	32116.4	3712.21	6220.11
M1047T521	3.7217	0.00188871	0.0021645	0.00617335	0.00627572	1	1	1	1.2354	Sc:V_S	0.371846	0.0642839	up	15376	M1047T521	1047.35	1047.34	1047.35	521.189	514.536	523.728	18	18	3033	3094.49	3770.68	2852.37	3076.55	2163.14	865.198	1597.34	2118.51	2439.64	3952.13	3978.07	4933.18	4180.95	4701.33	1026.05	1231.99	3199.17	759.752	640.264	3873.99	10699.9	7121.87	6876.24	8969.73	8041.68
M1049T396	5.88635	0.00456103	0.0021645	0.0122681	0.00627572	1	1	1	1.48115	Sc:V_S	0.180787	0.124737	up	15377	M1049T396	1048.54	1048.53	1048.54	396.093	391.359	397.047	13	13	2734	0	0	0	0	0	0	7000.65	8381.79	8953.23	8199.89	5833.71	6739.2	5891.46	5433.76	0	0	0	190.108	195.355	217.528	10824.8	6283.26	3505.41	9340.64	8288.61
M104T298	24.6912	0.0209702	0.0649351	0.041823	0.102862	0.833333	0.5	1	1.46057	Sc:V_S	0.236372	0.0378232	up	233	M104T298	104.052	104.052	104.053	298.173	296.724	299.925	21	21	263500	34302.5	16134.7	29851	24325.8	48442.1	36617.8	23337.8	23784.6	29568.2	32305.3	39009.8	22938.2	19809.3	28745.9	19502.7	14706.8	16266.5	21954.3	47926.3	27746.4	1.15329e+06	1.13291e+06	8374.68	1.49556e+06	1.55241e+06
M104T67	0.247244	0.0136643	0.00865801	0.0294503	0.0193705	0.944444	0.777778	1	1.22979	Sc:V_S	0.137141	0.105692	down	238	M104T67	104.07	104.069	104.07	66.645	59.383	77.491	21	21	19935	18955.5	18193.1	6550.95	26727.2	34902.7	19765	19029.6	23576.5	22646.8	19855.4	25090.3	19055.4	19203.6	16328.5	33915.7	15015.7	34875.6	74726.1	51214.8	53161.9	2974.25	16754.1	16436.8	20532.1	26500.4
M1054T523	4.76506	0.000523985	0.0021645	0.00239615	0.00627572	1	1	1	1.27883	Sc:V_S	0.255317	0.197918	up	15378	M1054T523	1054.34	1054.33	1054.35	523.081	516.145	525.508	23	23	9495	3181.62	9036.76	3827.71	4192.89	1739.43	732.363	5409.48	3128.05	5200.57	4606.63	5865.92	6027.86	4670.34	7496.96	1525.33	2033.98	4173.19	2710.03	1307.72	6800.3	24801.8	25737.3	14588.6	29372.2	18866.8
M1055T523	5.77455	0.000248501	0.0021645	0.00138466	0.00627572	1	1	1	1.3352	Sc:V_S	0.33129	0.0851418	up	15379	M1055T523	1055.34	1055.34	1055.35	523.24	516.145	524.838	19	19	4419	1159.67	4213.46	1951.65	2527.01	1252.9	352.976	1205.35	1652.79	2186.91	2593.39	3742.96	2336.17	2278.7	2281.68	611.374	670.957	1538.85	1306.17	1129.31	3299.08	15361.6	12100.2	6866.93	13768.6	9901.09
M1056T437	7.64549	8.65198e-05	0.0021645	0.000660528	0.00627572	1	1	1	1.1322	Sc:V_S	0.0855038	0.0733716	up	15380	M1056T437	1056.07	1056.07	1056.08	437.15	430.465	439.685	13	13	11518	0	0	0	508.019	129.97	106.107	10976.3	11803.8	11699.4	11176.6	9193.84	10275.6	10813.8	9141.57	0	0	0	0	0	0	17420.6	32291.9	7342.57	36326.7	10618.5
M1057T437_1	6.27219	0.0162399	0.0021645	0.0339254	0.00627572	1	1	1	1.3294	Sc:V_S	0.146181	0.119151	up	15381	M1057T437_1	1056.58	1056.57	1056.58	437.423	430.465	439.076	14	14	12102	0	0	0	502.133	0	0	13387.4	12238.3	11883.6	14321.6	8964.2	10696.8	9942.84	10711	0	0	0	0	58.0983	0	14957.6	35021.5	6465.16	38187.9	12305.1
M1058T437	6.8505	0.00081758	0.0021645	0.00329979	0.00627572	1	1	1	1.40744	Sc:V_S	0.238669	0.204704	up	15383	M1058T437	1057.58	1057.57	1057.58	437.182	430.465	439.685	14	14	3929	0	0	0	0	0	0	3196.26	4693.94	4261.2	5650.76	3409.97	4259.01	2865.89	3165.75	0	0	0	0	0	158.811	6142.55	10505.9	2861.57	13530.1	2608.06
M105T190	17.1738	2.97124e-05	0.0021645	0.00031844	0.00627572	1	1	1	1.81457	Sc:V_S	0.0884165	0.0310701	up	253	M105T190	105.069	105.069	105.07	189.85	186.509	207.236	26	24	83481	14504.6	38062.2	48557.6	44395.3	30403.7	26285	88490.1	78000.9	74643	91421.4	88059.8	78372.2	71508.3	82866.7	5758.74	8103.84	7725.57	5138.78	5161.34	9008.3	254229	310204	89834.4	67243.5	142163
M105T234	0.0736201	7.68239e-05	0.0021645	0.000611522	0.00627572	1	1	1	1.70241	Sc:V_S	0.270104	1.50182e-08	down	252	M105T234	105.047	105.04	105.048	234.181	227.154	238.964	16	16	2017	649.816	1479.67	1454.98	923.583	1330.96	468.389	2963.58	1975.77	2095.33	1902.64	1536.44	1153.25	1671.51	1574.06	4563.47	7400.77	1429.2	989.011	2035.64	1582.94	268.909	0	579.838	354.829	174.466
M105T31	0.176809	0.00130303	0.0021645	0.00465567	0.00627572	1	1	1	1.48319	Sc:V_S	0.29723	0.1478	down	250	M105T31	105.032	105.032	105.034	31.35	29.638	33.759	13	13	2050	2438.19	3740	2082.25	1899.05	2924.39	2920.33	3261.97	2348.56	2614.32	1703.07	2593.13	1338.03	1424.14	1956.75	3844.8	3716.98	3080.47	1965.32	4318.07	3684.16	1838.63	2344.55	679.041	420.038	598.945
M105T35	2.85383	0.000325726	0.0021645	0.00169525	0.00627572	1	1	1	1.03193	Sc:V_S	0.227656	0.226923	up	254	M105T35	105.069	105.067	105.07	34.517	29.574	54.948	25	24	4188	4769.09	8174.47	5086.48	18078.6	8091.92	6681.09	16957.7	11730.7	16773.7	15211.1	11090.4	11936.5	20283.3	11736.6	10109.5	8366.65	4566.38	3782.03	7347.49	5746.59	36643.6	22388.8	20157.2	31681.7	28446.1
M105T69	0.122242	6.65589e-06	0.0021645	0.00011357	0.00627572	1	1	1	1.56681	Sc:V_S	0.405827	0.0182881	down	251	M105T69	105.036	105.035	105.036	69.057	60.593	76.342	17	17	1333	6457.74	2379.24	4525.02	1758.09	3489.59	9434.84	2153.18	3454.32	3967.74	4334.14	3847.79	2085.16	1536.95	1506.7	6282.34	8615.77	6378.74	8678.37	4332.09	9489.04	1230.94	809.349	1505.04	1062.93	1370.31
M1063T521	11.5521	0.000330921	0.0021645	0.00171394	0.00627572	1	1	1	1.80691	Sc:V_S	0.532331	0.0964022	up	15389	M1063T521	1063.32	1063.31	1063.32	521.13	513.965	523.955	14	14	2734	1610.04	1931.1	580.38	1081.64	783.354	507.048	393.176	853.429	997.933	1397.1	1249.35	2416.27	2510.07	2237.44	139.545	179.294	707.936	200.383	155.203	1213.69	7541.61	4836.43	4251.09	7016.56	6538.82
M106T190	7.90765	0.000253264	0.0021645	0.00139992	0.00627572	1	1	1	1.46449	Sc:V_S	0.144065	0.0419534	up	263	M106T190	106.072	106.065	106.074	190.485	175.31	199.562	21	20	7989	1946.52	2200.23	3194.22	3753.39	1866.3	2950.4	8068.43	7437.11	6356.02	9071.72	9410.16	7542.85	6649.81	8466.43	1605.46	1139.84	1463.57	1097.31	941.224	1606.63	21911.1	28300.7	9296.12	5990.24	14267.6
M106T27	0.093945	0.00129289	0.0021645	0.00463571	0.00627572	1	1	1	1.41291	Sc:V_S	0.32048	0.0631532	down	260	M106T27	105.977	105.975	105.977	26.8615	25.704	29.329	16	16	1378	1406.07	455.9	971.411	814.745	1156.42	339.565	493.886	578.827	571.482	483.159	594.32	1023.58	989.098	656.091	555.899	2219.8	483.461	391.22	3050.67	637.111	89.3796	146.69	40.2985	220.241	103.091
M1070T523	7.1909	0.00207103	0.0021645	0.00663282	0.00627572	1	1	1	1.55444	Sc:V_S	0.268965	0.122064	up	15391	M1070T523	1070.31	1070.31	1070.32	523.095	516.145	525.976	18	18	6930	1545.8	3160.1	1121.15	1059.09	1083	1081.77	1282.25	2550.28	2226.33	3061.55	3116.11	3114.6	3148.83	3445.25	245.169	691.874	375.767	0	0	2133.44	14860.3	16280.9	7596.54	22416.4	11051.1
M107T208	3.9674	0.000479947	0.0021645	0.00223995	0.00627572	1	1	1	1.20608	Sc:V_S	0.185361	3.85983e-09	up	268	M107T208	107.048	107.048	107.049	208.443	205.207	219.941	17	17	6348	3774.54	3424.2	6005.87	3008.65	3091.83	4798.86	11543.2	13024.8	15542.3	18364.8	17380	11930.4	17033.5	13435.2	2330.28	4892.74	4392.58	4390.45	2451.23	7443.9	31858.1	27703.9	22863	36202.6	22738.1
M107T243	7.15326	0.00249478	0.0021645	0.00766933	0.00627572	1	1	1	1.49905	Sc:V_S	0.197977	0.0760924	up	267	M107T243	107.048	107.047	107.049	243.451	233.971	246.55	16	16	4176	2476.87	6070.4	8808.91	5574.63	2793.11	5032.27	10726.5	18020.3	22331.1	15789.2	18586	18103.4	18899.4	16242.2	3813.3	3065.87	344.951	3821.83	3206.88	5375.78	39448.7	21217.5	39253.5	28674.7	32343.7
M1081T370	7.97806	0.00479705	0.0021645	0.0127701	0.00627572	1	1	1	1.35103	Sc:V_S	0.135681	0.0715677	up	15393	M1081T370	1081.35	1081.34	1081.35	369.819	367.377	372.774	13	13	5810	457.665	280.113	0	0	214.615	194.037	6777.86	7386.84	6022.69	7801.26	6651.29	6072.62	6855.38	8604.87	0	115.025	254.596	0	0	432.545	8701.68	5077.8	27814.2	6759.41	33464.3
M1086T397	8.41799	0.00521847	0.0021645	0.0136311	0.00627572	1	1	1	1.59454	Sc:V_S	0.269341	0.198681	up	15395	M1086T397	1085.88	1085.88	1085.89	396.892	393.439	398.461	14	14	4443	0	0	0	186.472	0	175.768	6998.99	6841.44	6589.57	6916.3	7482.54	2361.48	5172.49	6254.68	105.859	158.492	165.235	0	0	0	10719.9	19708.4	29887.7	6970.21	22279.2
M1087T397	8.84451	0.000281916	0.0021645	0.00151971	0.00627572	1	1	1	1.45362	Sc:V_S	0.238566	0.0890696	up	15396	M1087T397	1086.88	1086.88	1086.89	397.101	393.439	400.03	13	13	2947	0	0	0	214.717	0	0	4451.61	3278.99	2523.9	2119.4	3481.74	4518.95	3895.01	3497.3	210.509	0	0	0	0	0	6493.36	9319.71	22000.6	4302.49	13088.1
M109T373	3.1536	0.00041101	0.0021645	0.00199679	0.00627572	1	1	1	1.0451	Sc:V_S	0.083663	0.0691332	up	281	M109T373	109.027	109.027	109.029	372.929	366.372	378.854	17	17	10252	12360.3	13179.8	14667.6	15070.8	22252.6	24089.7	35768.1	37304.9	42055.2	43276.2	38119.2	43610.3	39555.9	40195.4	12060.2	8116.74	11733.1	15215.2	10899.5	14978.5	39728.7	28232.7	66330.9	70580.5	63352.3
M109T48	0.0592982	0.00727341	0.00865801	0.0177931	0.0193705	0.944444	0.777778	1	1.41399	Sc:V_S	0.206469	0.19011	down	276	M109T48	108.988	108.987	108.989	48.447	38.504	88.478	33	22	33687	79105.2	15001.5	154325	57820.5	58275	15857.7	78662	109386	138139	86640.9	127816	138214	104628	110465	306710	153014	21339.2	18248.4	284149	28690	9959.12	7223.17	25728.1	7237.07	8312.34
M110T244	0.0641775	9.11898e-05	0.0021645	0.00068506	0.00627572	1	1	1	1.74779	Sc:V_S	0.156724	0.161557	down	292	M110T244	110.07	110.068	110.071	243.569	241.461	259.069	36	25	15481	51766.9	8198.59	68078.4	19553.1	17739.7	16229.3	28301.8	30519.6	27744.6	25778.7	27993.6	26781.1	37135.2	20831.8	71079.2	59960.3	57963.8	10804.7	49685.3	21592.1	1377	7667.65	1132.44	4029.12	6462.39
M110T417	0.073451	0.000461746	0.0021645	0.00218058	0.00627572	1	1	1	1.71429	Sc:V_S	0.241668	0.21476	down	293	M110T417	110.071	110.07	110.071	417.1	410.153	427.105	29	26	68393	561343	244640	359687	710274	498401	435838	209587	453649	424472	418289	320698	387383	313334	267927	309733	238262	505066	287747	458994	453971	42758.4	69198.4	35001.9	4015.27	24058.5
M110T83	0.0918772	0.00130321	0.0021645	0.00465567	0.00627572	1	1	1	1.36548	Sc:V_S	0.250934	1.69589e-08	down	295	M110T83	110.071	110.07	110.071	82.828	72.748	95.351	19	19	15522	140646	77692	143534	89271.5	96277.3	141770	56404.2	50423.7	51016.7	64234.4	59684.3	27449.3	59241.4	72695.4	26193.2	11262.1	114125	79694.3	41015.3	34243.5	21794.9	15789.5	1971.94	10439.3	18051.5
M111T278	0.188898	8.26771e-05	0.0021645	0.000643732	0.00627572	1	1	1	1.14262	Sc:V_S	0.851656	0.0673495	down	299	M111T278	110.975	110.974	110.975	277.985	276.014	279.957	22	22	23234	142546	52428.3	68964.2	63606.4	99013.1	95324.7	125007	59248.2	25874.6	28583.6	18330.4	35127.9	41210.2	5164.13	63986	32809.3	52095.3	74913.7	52300.3	97550.9	23055.6	4991.4	3248.87	5819.85	2745.84
M111T327	0.190156	0.00132616	0.004329	0.00472047	0.0108613	0.972222	0.833333	1	1.27744	Sc:V_S	0.354897	0.241023	down	298	M111T327	110.923	110.922	110.924	327.166	325.682	328.855	14	14	1394	3018.69	2897.51	626	2713.17	1803.84	1326.18	1771.31	969.969	1295.17	1521.84	658.325	687.826	1133.58	1701.91	1415.04	1331.54	458.129	1303.68	1479.36	1731.81	1092.83	143.401	0	307.82	0
M111T348	31.5121	0.000909413	0.004329	0.0035622	0.0108613	0.972222	0.859722	1	1.63681	Sc:V_S	0.0926995	0.0921756	up	305	M111T348	111.043	111.043	111.045	348.272	344.542	351.766	15	15	10252	1024.57	874.481	1077.4	1514.67	570.26	265.364	24736.6	28606.3	22431	28582.9	22308.4	25348.8	27161.4	24597.9	870.006	538.845	541.684	430.32	730.531	1743.76	39269.3	25192.9	54439.7	2095.1	55882.1
M111T417_2	0.279852	8.11086e-05	0.0021645	0.000633617	0.00627572	1	1	1	1.06348	Sc:V_S	0.260798	0.139392	down	310	M111T417_2	111.074	111.073	111.075	416.873	410.773	418.522	20	20	4784	42061.4	21418.1	22512	45578.6	32250.2	42984.8	27259.4	28712.6	26753.8	23892.4	26869.7	24030.8	24309.9	8584.98	16195.5	12458.9	20244.2	13673	27390.2	24166.9	6378.07	4609.1	5800.75	3423.86	5647.43
M111T84	0.123053	0.00565642	0.00865801	0.0145664	0.0193705	0.944444	0.763194	1	1.26456	Sc:V_S	0.122183	0.0537783	down	309	M111T84	111.055	111.054	111.055	84.278	75.709	106.033	27	26	207366	1.82594e+06	1.24881e+06	2.38637e+06	1.75162e+06	1.4864e+06	3.44799e+06	1.05754e+06	978596	960176	957825	939269	660617	859085	937209	439046	108846	2.07904e+06	1.15488e+06	837123	816415	338230	327903	19572	138242	158411
M112T295	0.0121681	9.02357e-07	0.0021645	3.13876e-05	0.00627572	1	1	1	2.32281	Sc:V_S	0.821761	0.292727	down	320	M112T295	112.086	112.086	112.087	294.698	293.13	297.865	17	17	17867	107157	110985	66961.3	130065	87652	104845	49917.9	72565.6	57467	153440	68934.8	39098.6	60776.5	263623	74295.9	65214.7	161161	90463.4	104645	145511	7805.3	6206.34	2265.77	3966.16	5108.39
M112T327	0.154458	0.000831114	0.0021645	0.00333674	0.00627572	1	1	1	1.3495	Sc:V_S	0.284361	6.92141e-07	down	314	M112T327	111.913	111.913	111.914	326.996	325.464	331.386	16	16	1184	3116.41	2120.11	2712.95	2675.62	2876.19	1704.22	1916.98	1931.77	1209.99	1407.39	1190.38	672.11	1291.86	1279.54	2030.69	2332.13	614.394	1152.08	1650.51	2319.36	1085.7	988.008	0	152.129	251.016
M112T352	0.0513926	0.000418659	0.0021645	0.00202596	0.00627572	1	1	1	1.80392	Sc:V_S	0.268763	0.257324	down	322	M112T352	112.086	112.086	112.086	352.028	348.909	371.21	20	15	13670	86809.8	63990.1	41971.2	53151.3	42765.7	116266	171208	159042	141377	109309	91248.6	84590.5	158579	90236	96774.2	29393.9	99366.7	84585.2	76376.6	141460	10682.8	6139.85	6508.24	437.845	6440.87
M112T382	0.338156	0.00719901	0.004329	0.0176515	0.0108613	0.972222	0.833333	1	1.02636	Sc:V_S	0.280874	0.197034	down	316	M112T382	112.038	112.037	112.039	382.364	379.641	385.797	13	13	1709	2781.44	1859.28	1063.94	4926.93	4850.65	5986.66	2553.71	2102.07	2135.38	3803.22	2393.23	3862.48	3573.9	3935.16	5165.18	6973.04	5749.43	2489.16	6385.65	3528.2	4810.74	3914.02	0	0	737.148
M112T387	0.0276607	1.81171e-07	0.0021645	1.24332e-05	0.00627572	1	1	1	1.97185	Sc:V_S	0.355857	0.292333	down	321	M112T387	112.086	112.086	112.087	387.49	373.886	394.587	19	18	11854	299873	10921	70677.8	106498	85950.5	105919	108116	99513.3	100994	208108	92343.3	90292	93173.6	147691	65716.2	63628.9	151394	68036.8	64262.4	82739.3	8519.97	3595.35	2901.04	2603.7	4037.1
M113T399	0.0231882	1.11984e-06	0.0021645	3.53922e-05	0.00627572	1	1	1	2.06313	Sc:V_S	0.0640211	0.0613825	down	329	M113T399	113.07	113.069	113.071	398.997	397.636	404.018	20	20	11619	21724	15841	10027.8	52763	42892.6	59442.8	25811	22739.9	22349.9	21070.2	24268.9	22559.4	25372.4	22722.9	22975.4	22494.1	27460.1	25178.9	39814.2	21958.8	487.564	748	415.148	2224.56	870.38
M1146T314	0.0188146	0.0015976	0.004329	0.00544435	0.0108613	0.972222	0.833333	1	1.81384	Sc:V_S	1.16354	0.289923	down	15409	M1146T314	1146.32	1146.32	1146.33	313.62	311.433	315.235	13	13	17418	40755.6	16292	20493	27308.8	27571.4	8177.48	798.882	679.546	4114.53	9101.55	7998.74	2999.86	3588.89	23849.5	3189.23	1123.6	1101.37	695.94	41549.7	10198.3	238.734	0	231.019	240.339	421.09
M114T37	0.369369	9.33333e-05	0.0021645	0.000695386	0.00627572	1	1	1	1.05419	Sc:V_S	0.0966053	0.0646092	down	346	M114T37	114.09	114.09	114.091	37.286	35.702	54.63	27	26	31693	75833.9	44045.2	64255.7	49361.4	68404	55001.2	53008	62352.7	49647.7	53187	52968	46700.7	48507.8	43302.9	50997.1	47286.5	62331.5	92476.3	52545.2	89847.7	38813.1	35996.3	22619.7	35142.2	36702
M114T435	0.273229	4.2874e-05	0.0021645	0.000411485	0.00627572	1	1	1	1.25437	Sc:V_S	0.245525	0.238729	down	336	M114T435	114.054	114.053	114.055	435.172	431.248	436.664	18	18	4443	14217.3	17498.9	22904.2	20544	16620.2	19048.8	31464.9	23442.1	19325.2	20875.9	17154.3	31987.6	18598.7	18963.4	36871.4	31018.3	23697.5	20438.8	16876.8	25401.6	6469.38	7758.77	14446.6	7640.75	10985.9
M115T223	10.6667	4.00058e-07	0.0021645	2.03176e-05	0.00627572	1	1	1	1.57219	Sc:V_S	0.126288	0.122214	up	358	M115T223	115.053	115.053	115.054	222.619	213.303	228.543	14	14	6151	1503.92	1014.07	3650.2	1265.61	1566.75	1544.26	10127.3	11531.1	11881.8	12325.4	13224.7	9228.87	11644.8	12714.2	1568.6	1557.44	1387.58	2145.86	686.376	2108.86	22317	35759.4	17067.6	23471.9	23204.1
M115T33	0.318488	0.00067607	0.0021645	0.00287783	0.00627572	1	1	1	1.06647	Sc:V_S	0.235517	0.215127	down	360	M115T33	115.074	115.073	115.075	33.132	30.769	47.123	19	18	3696	4947.03	9482.86	6998.44	5090.71	9919.36	7182.34	7987.85	3621.88	7481.35	6001.58	6735.7	8248.44	6331.84	5166.36	12558.2	6524.29	15923.9	21655.1	8209.39	9783.72	4521.53	4908.21	5853.82	7263.89	3031.09
M115T374	8.30827	3.95355e-05	0.0021645	0.000387995	0.00627572	1	1	1	1.43326	Sc:V_S	0.0953803	5.56183e-09	up	354	M115T374	115.038	115.038	115.039	373.598	372.307	376.424	14	14	5810	5031.78	4281.24	7314.03	4064.72	4672.58	2741.94	21180.8	23867.1	25351.7	24015.2	24607.7	23217.2	18999.1	21591.8	3834	2065.72	3700.86	3430.39	1723.05	4446.06	20767.5	15379.2	40018.7	49840.2	55431.7
M115T38	0.0171285	0.000949468	0.004329	0.00367733	0.0108613	0.972222	0.833333	1	2.00424	Sc:V_S	0.0478442	0.0333835	down	352	M115T38	115.032	115.031	115.033	37.59	35.708	50.997	23	22	234333	14724.2	24851.2	24249.9	100368	47330.7	19462.2	111218	117895	114523	104906	113755	108971	106539	97696.1	68232.4	418567	121303	21677.6	524514	10940.1	1039.73	659.503	17304.2	703.883	1330.6
M115T389	0.282095	0.000798249	0.004329	0.0032418	0.0108613	0.972222	0.833333	1	1.15593	Sc:V_S	0.169476	0.157991	down	353	M115T389	115.038	115.037	115.039	388.737	387.406	390.774	19	19	7595	17645.2	13831.6	14437.7	8175.79	16199.3	8656.99	17892.4	16700.1	18301.3	11850.4	13784.1	13169.7	17132.7	11738.7	22433.2	17217.9	20511.3	23417.2	6868.04	40746.6	9193.38	5059.94	6401.55	13539.4	6730.03
M115T399	0.114085	0.00113873	0.0021645	0.00422736	0.00627572	1	1	1	1.63353	Sc:V_S	0.183985	0.186293	down	362	M115T399	115.086	115.085	115.086	399.004	392.075	403.398	21	21	6835	15099.9	8473.3	10168.5	29519.7	25162.3	37449.8	13169.3	15855.7	11857.7	16746.1	14447.1	12521.1	9533.35	16146.4	13259.2	14777.9	18356.2	13111.3	30164.9	15114.2	3409.55	2236.89	702.207	9740.9	673.151
M116T302	0.327523	1.4041e-06	0.0021645	4.15101e-05	0.00627572	1	1	1	1.13723	Sc:V_S	0.0538265	0.0484282	down	370	M116T302	116.046	116.046	116.047	302.062	299.551	304.725	26	26	40083	182024	245764	205911	240508	212242	235461	225614	202500	202528	200167	202070	198427	214064	176102	201698	197526	220588	218471	239219	203585	124144	82023.6	67484.1	120188	98588.7
M116T322	0.0954744	8.7855e-06	0.0021645	0.000136448	0.00627572	1	1	1	1.70341	Sc:V_S	0.0846641	0.084645	down	371	M116T322	116.07	116.069	116.07	321.659	317.242	325.855	26	26	275371	508013	470837	209374	445890	529765	779866	553131	594506	660196	551644	647003	596415	539775	605993	633753	816171	752686	728502	1.07417e+06	824573	125918	143827	47898.2	205014	66071.7
M116T37	0.0321098	0.0037231	0.00865801	0.0104494	0.0193705	0.944444	0.777778	1	1.67627	Sc:V_S	0.125955	0.122141	down	368	M116T37	116.035	116.034	116.036	36.982	35.294	38.977	13	13	11065	2623.56	429.412	2811.78	6769.85	4289.18	1740.62	6886.24	5599.88	6795.35	6383.56	5361.26	7053.15	4926.61	5832.55	2590.82	19873.4	7829.69	1677.01	28730.2	567.428	154.873	143.328	758.966	0	181.8
M116T38	0.282305	0.000863628	0.00865801	0.00343146	0.0193705	0.944444	0.777778	1	1.11616	Sc:V_S	0.164264	0.119843	down	372	M116T38	116.069	116.069	116.07	37.71	35.708	49.147	27	26	17826	25632	30597	21114.4	34387.9	35900.2	38802.9	23361	29452.3	22164.1	23743.4	17826.8	21100.7	18921.7	17603.7	22158.1	9915.56	30610.6	25834.1	22292.4	37116.3	15397.6	8749.27	3430.92	14389.6	7160.74
M116T512	0.0926881	5.94986e-09	0.0021645	1.6268e-06	0.00627572	1	1	1	1.60616	Sc:V_S	0.223048	0.215622	down	374	M116T512	116.07	116.069	116.07	512.31	506.406	517.188	21	21	24747	172552	79566.3	62913.4	240288	163552	319564	177027	149072	145705	128151	133784	91897.4	168568	89569.9	93921.8	145926	130573	123430	143311	122917	22362.6	17228.9	10832.6	13417.2	17248.9
M116T73	0.14402	0.00347806	0.004329	0.00991362	0.0108613	0.972222	0.833333	1	1.50083	Sc:V_S	0.223484	5.76868e-08	down	375	M116T73	116.07	116.068	116.072	72.6175	57.563	83.584	22	22	7090	29706.7	19371.3	27124.3	30447.5	29172.7	27159.2	21852.2	15909.4	13768.1	14776.2	13266.3	11372.7	12440.2	10796	14951.6	9462.9	44683.6	41444.8	27832.6	21884.8	21011	531.615	3627.98	3277.56	4631.77
M117T302	0.339944	5.5255e-06	0.0021645	0.000102144	0.00627572	1	1	1	1.10374	Sc:V_S	0.142001	0.124768	down	386	M117T302	117.049	117.049	117.054	302.396	298.941	326.633	26	24	4443	13393.7	18536.6	16156.5	18012.5	15424.7	15716.8	14677.1	13575.8	19528.8	16579.8	16765.3	14663.1	16165.4	12604.7	16879.8	14911.8	16643.5	15494.6	15711.2	12154.8	5604.79	6597.87	5642.17	6963.44	8942.15
M117T322	0.0891945	1.18864e-05	0.0021645	0.000168575	0.00627572	1	1	1	1.72265	Sc:V_S	0.0731803	0.068934	down	390	M117T322	117.073	117.072	117.074	321.795	317.892	325.855	26	26	16235	32444.9	30450.4	14815.6	28707.9	33979	51030.7	37183	35035.8	39862	38303.5	39371.3	42594.7	36294.7	39090.7	39849.8	50810.9	39067.2	55884.5	63252.1	56806.1	8496.28	8443.48	2798.4	12098.4	3340.12
M117T64	0.187947	0.00438324	0.00865801	0.0119146	0.0193705	0.944444	0.777778	1	1.26859	Sc:V_S	0.234435	1.49848e-08	down	382	M117T64	117.011	117.011	117.011	63.842	48.197	68.197	21	18	113879	111768	85035.1	64605.6	96267.3	150858	53334.7	301603	173418	183251	197377	168177	134763	200316	186463	472501	583526	166595	75403.5	139786	96069.5	25146.3	72519.9	175167	35448	106563
M1189T346	31.8208	0.00151452	0.0021645	0.00523097	0.00627572	1	1	1	2.25139	Sc:V_S	0.253195	0.0434542	up	15423	M1189T346	1189.06	1189.05	1189.06	346.348	344.173	350.864	14	14	6151	0	0	0	0	40.0117	0	4118.87	8384.69	9099.85	5462.52	6797.98	7586.88	5797.72	5573.48	44.4545	65.7329	21.5207	0	24.7385	0	20810.7	24871.6	9425.48	33569.6	19771.1
M118T286	0.0815393	7.3863e-05	0.0021645	0.000593174	0.00627572	1	1	1	1.74051	Sc:V_S	0.252228	0.0455986	down	401	M118T286	118.086	118.085	118.086	285.719	284.032	288.486	26	26	233980	1.16834e+06	942091	1.49615e+06	1.43881e+06	1.03775e+06	870452	596751	520055	490743	796619	677263	363750	431026	623482	957405	966787	1.2339e+06	747357	606624	1.25859e+06	217977	309598	92096.6	50728.4	126637
M118T321	0.144286	0.00796126	0.0021645	0.0191765	0.00627572	1	1	1	1.5486	Sc:V_S	0.426851	7.67224e-09	down	400	M118T321	118.073	118.063	118.076	321.4	313.663	322.613	17	15	3579	4827.09	4473.69	8080.44	2206.42	2911.59	4953.35	2978.16	2583.69	3052.32	5032.37	6936.6	6716.1	4097.85	7672.89	4187.52	4315.8	3666.38	5098.96	10742.4	6303.61	694.544	3290.12	371.111	2655.94	62.8141
M118T47	0.0989601	0.00226609	0.0021645	0.00710653	0.00627572	1	1	1	1.47029	Sc:V_S	0.401239	0.279249	down	395	M118T47	118.024	118.02	118.031	46.964	36.987	56.276	19	13	4066	4798.26	3644.89	12626.8	5403.56	6440.08	2427.79	5571.48	9959.18	4539.83	10795.5	6724.83	4446.94	6615.64	12171.3	14241.5	28232.5	4205.7	2854.91	19714.7	4488.34	1422.13	2336.24	3203.47	2006.71	4715.3
M119T102	6.83222	0.0023673	0.0021645	0.00734945	0.00627572	1	1	1	1.49412	Sc:V_S	1.02613	2.86063e-08	up	409	M119T102	119.08	119.069	119.081	101.514	84.537	114.379	24	18	7689	20246.3	16047	49786.3	108473	86197.6	47815.9	3912.5	3855.28	5210.47	5447.62	6047.92	24849.2	4465.28	2912.23	10372	5767.94	4256.46	6016.73	21265.4	14083.6	38403.4	37344.1	23729.8	31769.5	37037.2
M119T286	0.0813187	0.000909561	0.0021645	0.0035622	0.00627572	1	1	1	1.745	Sc:V_S	0.2772	1.88269e-07	down	410	M119T286	119.089	119.084	119.089	285.709	284.032	292.322	25	25	17223	77852.3	59440.8	98194.3	94496.9	70182.9	57611.1	40813	28414.5	37579.3	54069.4	47048.2	23387.6	29933.5	43429.3	71557.1	67590.5	77270.7	47959.6	43146.2	78758.6	14537.7	21143	4172.15	1263.15	9189.03
M120T272	0.17262	2.68922e-05	0.0021645	0.000296041	0.00627572	1	1	1	1.35522	Sc:V_S	0.142766	0.0374956	down	419	M120T272	120.08	120.08	120.08	271.884	270.675	274.286	26	26	282343	587211	444516	484059	973941	747018	1.08806e+06	459368	478360	471314	616716	567443	430986	440830	543165	441022	419990	291032	693192	770479	550741	137845	136033	240076	129263	121344
M120T31	0.138135	0.000117487	0.0021645	0.000821343	0.00627572	1	1	1	1.40953	Sc:V_S	0.151757	0.118622	down	420	M120T31	120.08	120.079	120.087	30.989	28.861	40.74	26	24	29039	36849.3	32825.1	38481.6	35680.2	41696.5	54884.7	36248.2	26686.8	22325.6	29499.5	23729.3	24836.1	24768.4	28637.3	27286.9	22876	19918.6	80884.7	18653.5	37155.8	14103.3	10224.9	2517.94	5713.62	7359.66
M120T315	0.379588	0.00626556	0.004329	0.0158112	0.0108613	0.972222	0.833333	1	1.08125	Sc:V_S	0.348469	0.109586	down	415	M120T315	120.052	120.05	120.052	315.486	312.093	319.236	16	16	4550	3277.48	5966.35	6256.76	6115.73	8157.36	3369.75	3351.01	3936.67	6566.83	5503.48	8351.51	4993.44	3766.12	7488.23	4290.13	5104.56	4515.41	6197.17	4182.19	5160.09	2049.82	4509.27	1628.22	7835.08	1515.56
M120T361	0.13823	2.06966e-06	0.0021645	5.37153e-05	0.00627572	1	1	1	1.3996	Sc:V_S	0.0574244	0.0228611	down	416	M120T361	120.065	120.064	120.065	360.564	357.54	368.504	26	26	85989	309623	195299	226866	445802	393995	483110	230406	205530	207752	202009	193722	185749	189276	199928	148355	151567	202088	173526	281971	233181	54100.5	41056.7	36779.7	42689.2	43256
M120T92	0.245113	0.0127623	0.0021645	0.0279537	0.00627572	1	1	1	1.23078	Sc:V_S	0.283003	0.272975	down	421	M120T92	120.08	120.079	120.082	91.567	86.723	115.751	23	20	2163	5939.99	4201.37	7817.71	10786.5	3204.38	10189.7	5851.91	8078.15	8998.69	6796.14	13448.7	8684.14	8752.67	11339.1	23243.2	7673.32	11088.6	4696.1	7085.6	9694.36	5219.01	920.557	5021.98	462.882	7196.3
M121T241	15.6519	7.45228e-06	0.0021645	0.000121521	0.00627572	1	1	1	1.54862	Sc:V_S	0.0912526	0.0879326	up	428	M121T241	121.064	121.063	121.067	241.269	223.266	260.464	27	24	110795	1823.71	4519.57	6860.77	5677.2	4551.34	7605.17	78526.5	99464.9	99705.6	92358.1	100559	96565.4	90362.3	98885.2	22033.9	10413.2	6353.02	3640.04	7911.43	12231.8	369731	418800	113146	235981	91146.7
M121T272	0.184688	1.89207e-05	0.0021645	0.000234405	0.00627572	1	1	1	1.34066	Sc:V_S	0.127737	0.0552055	down	433	M121T272	121.083	121.083	121.084	271.884	270.675	274.286	26	26	32920	60388.7	42022.4	47412.4	104410	70580	100528	48588.4	43526.6	53091.3	57977.5	55142.8	43002.7	44192.8	53697.5	43597.2	39566.5	32461.3	71885.3	70290.8	56847	12733.2	18018.8	27203.1	13630.6	11557.5
M121T349	178.857	2.07922e-06	0.0021645	5.38445e-05	0.00627572	1	1	1	2.2958	Sc:V_S	0.149087	0.122698	up	425	M121T349	121.027	121.026	121.028	348.593	347.709	366.455	14	13	9478	0	284.565	510.516	463.39	56.9327	269.196	19116.1	29199.8	22057.2	24585.8	25601.4	24920.3	29819.4	27813.8	49.2179	26.6976	65.7865	385.049	136.651	62.0556	32955.9	25218.1	53527.4	4391.19	47872.2
M121T360	0.279656	0.000103282	0.0021645	0.000747253	0.00627572	1	1	1	1.05128	Sc:V_S	0.117363	0.0158275	down	429	M121T360	121.068	121.067	121.069	360.31	357.54	362.654	20	20	5384	16276.4	10950.7	12970.5	21025.1	25370.1	26429.5	12754.1	11573.1	11246.9	9880.87	10332.3	13899.8	13339.6	11231.5	8498.63	9113.27	11427.4	13191	15387.1	10764.8	2087.48	5028.95	3885.41	3948.01	4549.4
M122T190	12.9195	0.000118052	0.0021645	0.000823705	0.00627572	1	1	1	1.65381	Sc:V_S	0.137227	0.038324	up	446	M122T190	122.096	122.095	122.096	190.046	174.671	199.562	20	19	24817	4058.43	7353.95	8408.8	8741.68	5939.92	7893.12	25485.6	23088.3	18492.6	25764.5	27602.4	21720.1	19907.4	25140.4	2269.61	2418.12	1666.81	1804.92	2267.8	3062.25	67857.4	87102.5	24090.2	14304.8	38640
M122T271	0.155588	0.000465593	0.0021645	0.00219121	0.00627572	1	1	1	1.44711	Sc:V_S	0.312896	0.0702354	down	444	M122T271	122.086	122.084	122.087	271.321	269.482	272.764	13	13	1709	2297.97	2019.64	2131.32	4306.9	3221.48	3421.15	2544.71	2540.8	3421.92	2581.78	2352.77	1094.79	1547.21	2000.05	2180.22	1383.06	1429.76	2159.22	2852.26	2410.57	388.302	541.623	1303.03	749.277	825.973
M122T350	0.129909	2.17369e-05	0.0021645	0.000258027	0.00627572	1	1	1	1.48199	Sc:V_S	0.095901	5.80608e-09	down	440	M122T350	122.07	122.069	122.071	350.475	346.092	369.522	35	26	32174	67122.7	101347	77753.6	122309	150249	156732	134621	124347	106998	110997	111581	102973	109139	91899.4	83551.1	50031.9	111284	130536	156000	130856	20848.8	10935.9	30838	10303	25685.8
M123T327	0.250532	1.19425e-05	0.0021645	0.000169166	0.00627572	1	1	1	1.10656	Sc:V_S	0.314293	0.102618	down	449	M123T327	122.923	122.923	122.925	326.839	323.325	330.695	22	22	2056	3755.94	3896.91	6335.57	4115.29	3672.42	2745.73	4151.95	2643.69	2669.09	1611.92	1826.63	1764.66	2362.25	2753.06	3274.24	2474.91	1667.49	2500.83	2884.85	3932.16	1456.1	1409.2	814.98	744.15	1330.17
M123T371	5.87409	7.15895e-06	0.0021645	0.000118047	0.00627572	1	1	1	1.19667	Sc:V_S	0.126844	0.0920401	up	453	M123T371	123.054	123.054	123.055	370.964	364.818	389.084	40	26	110013	22462.1	28201.2	75823	68010	83612.3	56241.3	414390	444067	427781	563681	446930	479544	491357	370955	90816.5	66500	99751.1	34280.6	59671.3	115600	876904	743025	456724	290995	502649
M123T407	11.4482	0.000299703	0.0021645	0.0015943	0.00627572	1	1	1	1.59912	Sc:V_S	1.253	2.78125e-08	up	451	M123T407	123.04	123.039	123.041	407.386	395.075	427.44	16	15	6493	3267.08	3685.83	2912.7	4529.36	2607.64	3021.04	635.278	1338.47	1769.07	1524.14	1960.62	13798.5	4546.96	2079.25	5083.26	2793.25	2367.77	4232.76	4884.1	2041.69	7195.63	10873.5	15823.5	30743.6	25300
M123T445	3.83822	6.89719e-05	0.0021645	0.000566273	0.00627572	1	1	1	1.18593	Sc:V_S	0.0936364	2.72525e-09	up	454	M123T445	123.054	123.054	123.055	445.185	439.546	452.534	20	20	6082	8751.94	7870.02	11463.2	9852.97	7613.15	6581.27	24769.7	22500.7	22240.7	22077.6	21166.6	21295.4	25279.2	17609.9	8750.08	6354.72	10134.8	8349.94	8389.08	13335.5	59871.5	82123.9	31219.8	40995.1	22890.8
M123T481	4.1492	0.000100885	0.0021645	0.000735797	0.00627572	1	1	1	1.20939	Sc:V_S	0.384936	4.27291e-09	up	450	M123T481	123.039	123.039	123.04	481.243	474.662	486.753	17	17	4654	15426	6749.53	8707.48	4902.76	8587.51	14920.5	22927	30116.7	37722.7	35950.3	26799.7	26876.3	53604.9	13526.5	15443	5770.48	9161.68	11643.4	9866.92	7575.89	43632.9	41736.1	44722.2	50204.9	49923.8
M124T278	0.232921	0.000194379	0.0021645	0.00117316	0.00627572	1	1	1	1.15556	Sc:V_S	0.802891	8.16447e-08	down	471	M124T278	124.023	124.023	124.024	277.703	260.71	279.254	23	17	18684	112504	49694	64757.6	97777.1	95360.3	91267.1	32353.5	26828.2	26956.5	39531	38987.8	63007.6	126567	157491	98531.1	58001.5	79763.1	96207.1	96930.3	71464.7	25576.7	26361.6	26058.3	89443.6	39962.6
M124T32	14.9178	0.000296191	0.004329	0.00158227	0.0108613	0.972222	0.888889	1	1.79578	Sc:V_S	0.139057	0.113836	up	477	M124T32	124.039	124.038	124.039	31.589	30.444	34.235	14	14	80454	2508.84	1748.12	968.261	1708.26	2247.31	1944.13	11013.9	10267	8145.97	10921	12394	11586.2	11004.1	12751.9	26203.9	1818.07	1516.39	1444.74	1608.96	1248.89	28029.6	62947.5	181935	69253.6	230936
M124T367	3.94112	0.00360302	0.0021645	0.0101902	0.00627572	1	1	1	1.15608	Sc:V_S	0.167181	0.155077	up	480	M124T367	124.058	124.057	124.059	366.997	365.143	372.745	14	14	11278	8979.31	7016.75	5509.71	9070.92	10974.9	12794.4	28037.4	36300.4	32545.2	44458.3	39111.2	29941.7	33088.5	28770.1	9359.45	1605.86	9503.62	7045.56	12083	11952	68568.5	73405.2	36124.7	24011.2	40022.8
M124T381	8.19214	0.000166441	0.0021645	0.00104868	0.00627572	1	1	1	1.41546	Sc:V_S	0.153353	0.134595	up	481	M124T381	124.058	124.056	124.059	380.689	377.087	388.484	14	14	11619	10459.8	1507.92	8018.65	12067.5	9742.81	14394.1	26391.7	35268.5	40281.1	28632.1	32984.1	37407	36675.4	38642.8	8593.99	5820	8978.47	7867.91	1564.98	11471.3	115005	217244	48099.5	46748.9	49848.8
M124T414	0.259301	0.00443877	0.0021645	0.0120468	0.00627572	1	1	1	1.05358	Sc:V_S	0.24318	0.204335	down	485	M124T414	124.086	124.085	124.087	414.008	388.876	419.088	32	24	12313	116833	57002	70647.1	71680.8	136901	58661.3	36438.4	55268.2	41520	44110.8	41500.5	45028.3	73065.9	43965.7	53742.2	39505.3	64560.6	95858.7	163396	38668	16907.1	12805.2	38900.7	24337.3	49648.1
M125T389	0.2422	0.000141094	0.0021645	0.00093141	0.00627572	1	1	1	1.26825	Sc:V_S	0.129726	0.0346712	down	490	M125T389	125.022	125.022	125.024	388.649	386.766	390.185	20	20	5967	15744	9962.85	14125.8	6967.6	11842.7	8621.68	9406.55	11535.7	12380.2	13822.5	11094.9	11836.7	13842.7	11922	22927.9	15373.5	19415.2	21268.5	7092.35	31020	4280.71	6606.34	6507.46	8431.33	6131.63
M125T459	12.4741	4.21085e-07	0.0021645	2.07142e-05	0.00627572	1	1	1	1.45144	Sc:V_S	0.46525	8.06739e-07	up	489	M125T459	124.99	124.99	124.991	459.405	448.366	466.478	13	13	26836	7072.93	2869.34	4889.55	5230.95	6186.37	4706.72	4975.56	83006.8	77000.8	52666.4	78185.7	59831.5	39073.6	45629.8	6858.9	3460.02	3393.48	5518.15	5429.29	4697.19	85071	106013	89001.9	134102	59721.1
M126T37	0.290237	0.00594974	0.0021645	0.0151475	0.00627572	1	1	1	1.17651	Sc:V_S	0.271759	0.275957	down	507	M126T37	126.09	126.089	126.102	36.693	31.494	43.332	23	23	5821	8565.51	10611.2	10770.1	7489.37	8841.87	10432.2	9776.42	4133.75	10364.9	7084.5	8152.33	5478.06	7543.21	8065.2	8964.33	8411.33	13023.2	6240.25	6939.2	14263.8	1029.22	2792.08	1525.51	6753.2	5744.01
M126T459	0.337923	0.000562348	0.0021645	0.00251484	0.00627572	1	1	1	1.06773	Sc:V_S	0.195851	0.173238	down	503	M126T459	126.054	126.054	126.054	459.218	455.771	461.697	17	17	2236	12744.3	6861.78	11769.8	9249.14	16396.8	8871.23	7636.08	9679.46	10484	13455.7	8486.17	12724.7	10037.3	10096.5	15279.1	11169	17116.3	11141.2	11529.9	35865.4	7735.11	9947.55	4691.07	7559.37	8387.3
M126T521	6.31668	3.89017e-05	0.0021645	0.000383055	0.00627572	1	1	1	1.35659	Sc:V_S	0.240643	0.0412017	up	508	M126T521	126.091	126.09	126.101	521.099	507.29	522.757	15	15	4887	2627.04	2444.78	1462.53	2358.4	1412.13	1451.32	5089.75	7039.68	7564.47	8700.54	7403.15	6248.05	7072.58	10666.7	1961.16	2460.07	2027	2321.41	1282.38	1653.66	36319.5	33746.6	11240	18887.3	17949.6
M127T223_2	3.36268	0.000653617	0.004329	0.0028045	0.0108613	0.972222	0.888889	1	1.08559	Sc:V_S	0.140172	0.107848	up	522	M127T223_2	127.053	127.051	127.056	222.806	212.683	228.543	15	14	5468	3792.1	1877.32	5324.84	2112.53	2538.67	2839.65	8202.99	9503.84	8182.67	9021.73	9793.83	7393.75	10888	10403.4	4221.3	8932.01	3005.74	1964.62	2531.24	2880.79	18572.1	29854.9	9694.08	23682.6	18032.6
M127T254_2	0.203964	3.62801e-05	0.0021645	0.000363636	0.00627572	1	1	1	1.32393	Sc:V_S	0.276681	2.01859e-08	down	529	M127T254_2	127.097	127.097	127.098	253.685	242.104	259.069	26	26	133123	299956	135627	221841	241327	353666	380635	155955	243874	225221	217429	212090	287201	328081	138154	462217	238022	264148	316422	349554	323604	157991	73039	35042.2	40764.8	63535.6
M127T373	6.17502	0.000116887	0.0021645	0.000818295	0.00627572	1	1	1	1.31311	Sc:V_S	0.0450937	0.042488	up	520	M127T373	127.038	127.038	127.038	373.478	371.037	378.854	14	14	38603	35825	32068.5	39590.9	30473.3	31098.5	33660.5	168477	173116	183250	169616	167579	166102	183285	167731	28023.7	24730.6	36004	31260.4	25787.4	40479.1	183681	123899	333471	384448	312848
M127T483	0.200832	0.000355903	0.0021645	0.00180593	0.00627572	1	1	1	1.15504	Sc:V_S	0.215422	0.171646	down	516	M127T483	127.038	127.038	127.039	483.376	479.742	486.737	23	23	10737	111158	119573	65737.6	34568	38162	91046.4	17086.9	28693.5	20886.2	21522.8	22859.1	23103.6	21517.1	32192.9	74390.1	36043.6	47888.2	68889.2	18735.1	96764	27329.1	18766.5	12997.5	14934.6	15564.6
M128T232	0.225287	0.0151938	0.004329	0.0320623	0.0108613	0.972222	0.833333	1	1.03837	Sc:V_S	0.182143	1.04305e-08	down	538	M128T232	128.056	128.049	128.058	231.658	225.827	250.382	18	16	6917	18334.1	8927.27	39940	9538.9	28211.6	5576.08	21377.3	23248	22449.1	23588.9	20474	15080.4	22755	28761.5	20557.3	110821	19585.5	11386.1	22734.2	16412.8	15454.5	16018.1	24915.1	3302.83	12272.7
M128T254_1	0.167232	9.07255e-05	0.0021645	0.000682444	0.00627572	1	1	1	1.47754	Sc:V_S	0.42768	0.0528589	down	544	M128T254_1	128.081	128.079	128.082	254.381	244.054	260.144	24	24	4615	5759.77	6374.55	5169.46	8587.53	7639.48	7635.58	2316.44	5084.61	6258.76	6077.23	7152.12	5469.86	6850.39	11571.2	8028.45	18250.7	8875.62	6820.65	7637.77	7845.77	6574.43	2830.99	3157.48	1325.11	3480.44
M128T254_2	0.204029	0.000219978	0.0021645	0.00127466	0.00627572	1	1	1	1.28401	Sc:V_S	0.262747	5.73729e-09	down	546	M128T254_2	128.1	128.099	128.101	254.206	241.494	259.069	26	26	9483	23913.4	10368.4	17206.3	19118.7	26606.9	26151.8	11428.8	14230.4	14548.1	14555.7	13511.7	19431.5	22957.3	11455.7	32321.3	14468.2	15752.9	20045.9	24280.9	26344.5	11664.8	8128.8	1947.35	2523.84	3931.89
M128T275	0.0908188	0.00541866	0.00865801	0.0140603	0.0193705	0.944444	0.763194	1	1.43407	Sc:V_S	0.293879	1.45677e-07	down	537	M128T275	128.056	128.055	128.057	274.715	271.464	276.159	17	17	17087	9169.66	4995.32	31873.7	3061.1	9376.34	1792.36	8478.82	9001.21	12134.1	14619.5	15494.5	6850.66	8779.52	10942.7	21233.7	78523.7	5029.55	2679.98	13629.6	7114.39	1291.81	1949.53	13189.2	2256.59	1192.1
M128T34	0.35261	1.32015e-05	0.0021645	0.000181831	0.00627572	1	1	1	1.04454	Sc:V_S	0.1436	0.0315267	down	547	M128T34	128.106	128.105	128.107	33.91	0.781	37.035	29	24	3670	13991.6	18069	17987.6	14888.3	19075.2	17849.1	17596.8	14732.9	14574.6	13000	11280.9	14684.5	15791.3	10935	17906.9	16335	21143.2	18701.4	15430.3	16814.1	10790	9521.27	4940	8058.8	5191.21
M128T363	0.0719639	4.18409e-05	0.0021645	0.00040421	0.00627572	1	1	1	1.72743	Sc:V_S	0.0744573	0.0522805	down	541	M128T363	128.07	128.069	128.08	362.757	359.501	364.513	23	23	20371	34949.4	14777.6	32337	54481.1	37930.7	50183.8	24785.5	28007.7	27053	26476.8	27258.9	25473.1	30185.2	28598	26148.8	17446.1	45327	69822.4	53740.3	48813.1	7057.66	4672.94	7954.66	1415.82	1643.38
M128T373	5.21315	0.000174329	0.0021645	0.00108731	0.00627572	1	1	1	1.25891	Sc:V_S	0.215053	0.215666	up	535	M128T373	128.041	128.041	128.042	373.467	371.037	378.254	14	14	4455	3057.45	2876.51	4738.51	3854.6	2023.52	2468.46	10648	15393.1	9492.39	14155.7	15542.5	8668.43	14476.1	12514.1	2821.8	1201.43	2497.93	3346.48	4246.24	2362.14	11958.4	10360.8	22128	32959.7	27107.7
M128T391_1	8.93471	3.61769e-05	0.0021645	0.000363221	0.00627572	1	1	1	1.59025	Sc:V_S	0.172741	0.164552	up	533	M128T391_1	128.033	128.032	128.034	391.381	387.859	392.833	13	13	8202	4194.43	2282.2	3049.17	3134.41	2200.41	1576.8	11536.5	7973.89	12687.6	12897.5	12437.5	12289.6	8946.22	10031.3	1143.4	2294.61	1074.54	2099.75	2110.27	4141.42	24007.4	28958.6	31114.2	19678.3	28163.2
M129T100	0.125499	0.00251923	0.0021645	0.00772323	0.00627572	1	1	1	1.46673	Sc:V_S	0.148922	0.0589344	down	559	M129T100	129.065	129.065	129.066	99.528	88.541	120.397	23	23	124208	57520.3	109561	36731.7	437705	264497	595742	125572	163423	161961	174031	171182	206015	190428	180230	163873	80568.3	536391	118124	148492	179111	78587	76282	7355.94	4886.24	8929.89
M129T255	0.0957713	0.00261143	0.004329	0.00796022	0.0108613	0.972222	0.859722	1	1.38077	Sc:V_S	0.220052	0.186493	down	558	M129T255	129.065	129.064	129.065	254.787	251.074	262.525	29	25	17463	65048.7	19297.2	122335	29567.1	39068.1	4378.83	48928.7	44419.1	46701.2	33392.2	22499.7	43026.7	42182.1	49207.1	67551.9	204616	20012.8	11555.1	64570.7	26269.3	3150.8	6121.8	26253.7	8560.95	8485.57
M129T382	0.323052	0.000979948	0.004329	0.0037787	0.0108613	0.972222	0.833333	1	1.07835	Sc:V_S	0.0946155	0.0445043	down	560	M129T382	129.065	129.065	129.065	381.714	379.591	384.78	16	16	9569	17382.8	12951.3	14432.3	35603.9	32489.6	31436.8	21024.4	20684.7	18659.2	22446.9	20171.5	17599	17344.9	21383.5	23580.6	22852.5	43530.8	20819.2	42750.9	20639.3	16544.2	12489.9	8679.68	32556	9672.15
M129T407	0.278905	0.00550279	0.0021645	0.014244	0.00627572	1	1	1	1.25135	Sc:V_S	0.33488	0.15904	down	551	M129T407	128.985	128.983	128.986	407.144	404.816	408.842	14	14	1938	1649.87	2568.97	1490.95	2888.74	3592.71	5876.89	2627.83	3953.38	3597.61	2290.47	3402.77	4297.12	3322.4	1078.8	5015.04	4202.43	6739.93	5285.21	3531.25	5690.96	745.262	747.404	239.365	0	683.053
M130T125	0.231729	0.0235727	0.0151515	0.0461214	0.0307768	0.916667	0.693056	1	1.00231	Sc:V_S	0.375352	1.26702e-08	down	595	M130T125	130.158	130.158	130.159	124.975	108.507	134.882	20	18	65698	141549	74646.5	94752.7	154039	388596	105817	92988.6	187942	242603	218778	214800	335731	160284	134660	507655	1.80339e+06	150732	264988	176040	483820	84954	190497	28325.8	165093	50528.5
M130T207	0.243564	0.0143822	0.0151515	0.0307049	0.0307768	0.916667	0.707639	1	1.23974	Sc:V_S	0.288406	4.38129e-08	down	594	M130T207	130.158	130.158	130.159	207.079	190.533	222.733	25	25	83344	102874	121713	180987	96233.4	159479	78791.4	160928	119194	119279	143920	121543	104695	97677.4	45840.3	482564	520663	89221.4	293995	221914	171017	44817	55367	102499	5975.17	135050
M130T266	0.0406423	1.40521e-06	0.0021645	4.15101e-05	0.00627572	1	1	1	1.84346	Sc:V_S	0.282801	0.104817	down	591	M130T266	130.097	130.096	130.097	265.853	261.661	283.289	37	25	666636	1.39066e+06	1.36267e+06	1.6217e+06	826054	829591	583681	135864	246109	261545	248460	357873	288975	231359	353095	482371	371878	1.58865e+06	393601	212159	777178	57791.2	44673.8	41853.6	29111.1	29676.5
M130T296	0.0244791	1.87097e-06	0.0021645	5.02213e-05	0.00627572	1	1	1	2.06569	Sc:V_S	0.171383	0.0530865	down	586	M130T296	130.097	130.096	130.097	295.861	293.932	304.375	18	18	176112	1.35474e+06	1.07422e+06	626552	1.37635e+06	953654	876026	470650	456265	603036	661961	697990	598789	610284	694990	728286	672544	1.42937e+06	2.8447e+06	727060	1.34799e+06	69318.9	60043.9	42816	49957.3	44233.3
M130T315	0.0724252	0.0103074	0.025974	0.0235583	0.0482809	0.888889	0.583333	1	1.3879	Sc:V_S	0.269045	0.0705286	down	584	M130T315	130.097	130.085	130.097	315.437	306.283	322.136	26	25	593985	939079	122933	521510	2.97045e+06	835602	2.15638e+06	555450	568453	900482	1.01841e+06	1.11096e+06	816767	845197	1.12063e+06	834120	849152	3.29798e+06	940217	844280	39208	119442	132519	44381.5	402067	61374.4
M130T34	0.10071	1.53303e-05	0.0021645	0.000201835	0.00627572	1	1	1	1.6009	Sc:V_S	0.273588	0.147518	down	574	M130T34	130.064	130.064	130.065	33.778	31.654	41.55	27	25	32620	32361.6	27416.4	93506.5	55136.3	106724	49461.3	38740.3	53530.9	46620	48013.5	30183.6	26388.1	25360.7	33408.1	48411.2	36762.8	51166.1	51181.2	53240.8	151150	11434.7	14463.5	7815.67	10431.9	8855.09
M130T351	0.0482772	1.90059e-05	0.0021645	0.000234719	0.00627572	1	1	1	1.75747	Sc:V_S	0.160195	0.12268	down	589	M130T351	130.097	130.096	130.097	351.469	347.709	355.314	16	16	48592	269610	221398	133722	360428	697550	297958	479045	439161	648211	499843	445073	413284	426343	480009	154721	128433	337729	264555	276006	247677	31941.7	16948.8	17054.2	3680.36	21305.8
M130T365	0.0394864	1.26334e-08	0.0021645	2.67003e-06	0.00627572	1	1	1	1.87529	Sc:V_S	0.0489147	0.0489284	down	590	M130T365	130.097	130.096	130.097	365.168	362.026	377.754	15	14	33447	541620	240880	320023	56667.3	315966	210654	250161	260771	231518	255900	255888	242589	227222	249847	186333	154440	300887	256461	198286	281177	15158.2	14042.4	14423.8	6213.36	14638.2
M130T381	0.160928	0.0064009	0.0021645	0.0160905	0.00627572	1	1	1	1.54861	Sc:V_S	0.0287751	0.0204557	down	568	M130T381	130.049	130.049	130.05	381.398	379.293	384.098	26	26	1169612	4.01234e+06	2.73167e+06	1.97624e+06	7.81722e+06	7.19079e+06	5.89047e+06	5.13593e+06	5.20955e+06	5.02336e+06	5.17872e+06	5.01449e+06	5.05379e+06	5.04445e+06	5.25997e+06	5.98615e+06	6.28217e+06	7.58446e+06	5.02656e+06	8.32261e+06	5.86826e+06	2.98563e+06	3.9166e+06	150456	798945	189021
M130T382	0.242858	0.0246378	0.0021645	0.0477919	0.00627572	1	1	1	1.32571	Sc:V_S	0.28146	0.0457055	down	567	M130T382	129.644	129.643	129.646	381.743	378.708	384.93	21	21	6493	14518.4	8258.29	12964.9	21285.5	24871.9	25462	9419.31	14612.8	23075.3	15304.2	15726.7	23589.4	20931.8	17827.9	23507.8	24612.6	28512.3	15188.8	27855	19459.9	17534.7	11307.4	232.206	7015.33	1208.29
M130T397	0.053644	5.01237e-07	0.0021645	2.26876e-05	0.00627572	1	1	1	1.83924	Sc:V_S	0.2574	1.3497e-08	down	585	M130T397	130.097	130.096	130.097	397.011	384.785	401.757	24	20	47344	964054	800255	395873	820501	394080	592938	746459	987852	882122	649215	768749	839128	376354	965564	436773	1.02893e+06	766916	320659	472165	388331	55417	53771.7	40762.5	34404.9	36799.6
M130T437	0.264171	0.0034104	0.00865801	0.00977547	0.0193705	0.944444	0.763194	1	1.14068	Sc:V_S	0.283704	8.35203e-09	down	570	M130T437	130.049	130.048	130.05	437.097	429.257	448.799	25	22	81116	164429	149189	29206.7	507404	531295	353399	197140	225876	193451	178228	194404	362922	196301	178859	284799	155590	522790	297649	384181	452054	159879	176687	23907.7	62925.3	27063.1
M130T512	0.0875309	4.87901e-08	0.0021645	6.34639e-06	0.00627572	1	1	1	1.72673	Sc:V_S	0.176657	8.67613e-09	down	588	M130T512	130.096	130.096	130.097	512.275	509.77	518.777	17	17	27024	243679	204299	142334	241100	263479	292885	209860	214246	195837	172591	204255	219577	117611	163056	163967	205398	256572	166599	252689	187956	31156.6	22428.2	17614.4	20972.8	19422.1
M131T208	0.281213	0.0107636	0.0151515	0.024383	0.0307768	0.916667	0.694444	1	1.04872	Sc:V_S	0.238256	0.0726008	down	620	M131T208	131.161	131.158	131.162	207.589	190.533	223.258	21	21	8312	9401.77	14010.5	16809.6	9018.82	14437	7446.92	15706.5	13366.6	12445.4	14969.1	13076.7	13934.8	9301.16	6415.05	49178.4	51546.1	8654.11	27113.2	20675.4	17867.1	6888.88	6700.11	11948.2	0	14938.6
M131T240	5.49151	1.47938e-06	0.0021645	4.26599e-05	0.00627572	1	1	1	1.35555	Sc:V_S	0.244564	0.0738125	up	609	M131T240	131.08	131.067	131.081	240.401	225.594	242.482	22	18	7484	4084.5	3513.21	3981.25	4321.31	4498.76	2291.98	4516.03	6511.48	10083.9	8080.82	9672.97	8562.92	6772.97	7359.32	3336.66	4066.99	2408.36	2844.02	1697.1	4486.18	19724.2	20100.5	31424.2	14917	26069.2
M131T266	0.0606625	3.54966e-05	0.0021645	0.000359152	0.00627572	1	1	1	1.59734	Sc:V_S	0.333481	0.219689	down	614	M131T266	131.1	131.099	131.101	265.947	263.27	278.437	30	20	58368	99061.5	27985.2	82094.9	77038.8	61004.7	39487.7	9569.2	12691	13806.4	16299.2	14507.6	19340.2	11671.9	24732.5	24384.6	27489.7	108847	22314.8	14135.1	52720.6	4812.04	4115.85	5454.83	1971.67	5529.4
M131T272	0.314863	0.000366369	0.0021645	0.00183802	0.00627572	1	1	1	1.04526	Sc:V_S	0.174042	0.0385856	down	602	M131T272	131.048	131.047	131.052	271.585	260.391	274.927	27	26	9569	17540.7	14529	16069.1	32007.3	25177.8	33703.6	11484.3	15714.6	16124.5	20450.9	18624.3	16343.9	18267.5	18716	13405.2	12952.7	11662.1	23542.2	21675.6	18226.3	7705.72	10398	14047.5	5849.02	4513.66
M131T295	0.0637924	1.77723e-07	0.0021645	1.23639e-05	0.00627572	1	1	1	1.75576	Sc:V_S	0.123608	0.09879	down	615	M131T295	131.1	131.099	131.101	295.4	294.112	296.688	17	17	10936	86965.3	71161.4	46055.4	83759.3	76736.9	59278.1	38805.3	30851.1	40135.5	42006.8	46743.6	43219.2	39390	38443.9	48701.9	42236.1	91350	46551.3	46529	92649.5	5769.6	5618.56	4101.4	4385.91	6115.4
M131T307	0.185216	0.0139079	0.0151515	0.0298712	0.0307768	0.916667	0.666667	1	1.09303	Sc:V_S	0.427026	3.1722e-09	down	598	M131T307	131.023	131.022	131.028	306.944	296.778	320.784	30	24	17771	26381.7	13568.2	17408.7	14528.8	22500.4	3798.66	73017.8	68078.5	58446	44916.3	34426.5	51065.2	51789.3	5697.24	123310	125017	49071.2	13602.8	102441	23565.1	11464.9	7394.16	8104.63	6506.9	2320.76
M131T381	0.143951	0.00448974	0.0021645	0.0121458	0.00627572	1	1	1	1.58927	Sc:V_S	0.0279448	0.00791571	down	606	M131T381	131.053	131.052	131.053	381.257	378.708	384.098	24	24	95497	255639	187324	133426	567520	499977	426825	356025	349458	348801	354140	343115	331546	341640	352295	427352	441881	561362	347142	634677	415950	199399	255750	9915.13	54800.1	17378.1
M131T513	0.0590629	2.23682e-05	0.0021645	0.000263448	0.00627572	1	1	1	1.75894	Sc:V_S	0.272052	0.256088	down	618	M131T513	131.128	131.128	131.13	512.941	508.987	518.911	19	19	4443	35968	24324.2	16825.9	21140.3	26273.2	41526.9	25868.3	13949.3	24938.2	24992.3	17705.3	14405.4	29974.7	25398	18078.9	23361.7	27949	24407.2	23235.2	14879.2	3907.08	547.3	1403.56	1826.41	1836.42
M131T526	0.0450677	3.75471e-05	0.0021645	0.000372839	0.00627572	1	1	1	1.80855	Sc:V_S	0.434375	9.79398e-08	down	611	M131T526	131.089	131.087	131.09	525.607	521.455	541.86	20	18	2743	10388.2	9821.23	8153.74	23187.8	10230.7	18582.2	10029.4	14945.1	10344.9	18934.5	17045	2279.28	9726.68	14139.1	8666.62	16942.3	6640.53	11164.3	10170.2	22713	4551.47	2029.47	2829.29	3212.1	2481.99
M132T178	6.45695	0.0047655	0.0021645	0.0127076	0.00627572	1	1	1	1.25472	Sc:V_S	0.193228	0.13839	up	633	M132T178	132.08	132.079	132.083	178.365	168.63	182.443	13	13	8885	2846.01	4686.37	2944.23	7161.84	1698.93	1203.07	8242.26	7059.45	6572.52	10314.1	7262.56	6349.14	5720.92	8022.61	1427.77	1155.44	1906.82	1693.19	992.526	1704.03	28358.1	23357	4959.01	3359.46	15972.2
M132T224	18.5502	1.98053e-05	0.0021645	0.000241547	0.00627572	1	1	1	1.87853	Sc:V_S	0.0988476	0.0645172	up	632	M132T224	132.08	132.079	132.08	223.896	212.683	238.402	15	15	17429	7634.36	10412.5	11130	5144.26	4461.55	10974.1	32876.2	38658.6	37781.1	32537.7	35266.8	32416.9	37025.1	40771.6	2509.93	3365.54	3849.4	3998.79	1319.97	791.34	81634.5	130119	56107.2	68615	65662.6
M132T277	0.269823	3.72897e-06	0.0021645	7.89937e-05	0.00627572	1	1	1	1.14973	Sc:V_S	0.135534	0.0202756	down	636	M132T277	132.101	132.099	132.102	277.027	263.845	279.987	27	25	161812	422305	245900	331854	343084	386454	643815	269718	263134	298150	333721	324691	243569	236877	299072	209360	228080	193016	307732	246854	209593	130528	65068.9	117209	104182	90642.4
M132T382	0.146767	0.000673362	0.0021645	0.00286942	0.00627572	1	1	1	1.55225	Sc:V_S	0.0853364	0.0175626	down	624	M132T382	132.053	132.052	132.054	381.503	378.708	384.098	24	24	17087	30692.7	25198.6	20458.2	77148.1	71647.7	59845.4	50593.5	47907	50433.4	50136	51337.6	46669.2	47521.4	57923.3	54962.2	64577.8	80820.3	52315.7	87968.1	56174.3	26721.6	36899.8	4626.85	7969.68	6501.4
M132T436	0.182283	0.0204584	0.025974	0.0409691	0.0482809	0.888889	0.666667	1	1.19031	Sc:V_S	0.1814	0.173657	down	627	M132T436	132.065	132.064	132.065	435.507	432.979	436.444	25	25	84415	81128.4	16329.1	288658	25744.7	93724.5	17496.5	96501.3	153053	160336	174213	168046	175491	147439	175239	184008	375674	46574.8	22804.9	63528.9	81884.9	4395.29	8901.49	78356.2	3870.98	54576.7
M133T244	0.0962329	0.00052142	0.0021645	0.00238813	0.00627572	1	1	1	1.71238	Sc:V_S	0.0394836	0.0265919	down	644	M133T244	133.042	133.041	133.047	244.439	237.717	247.748	25	25	30927	35809.2	108360	67033.2	48400.9	40233.5	24695.2	39779.4	37542.1	38709.9	38938.5	37527.8	36790.9	37525.9	33340.5	71409.1	25091.4	76250.8	68567.6	39565	44252.7	3521.35	2111.78	21511.4	2313.78	2098.34
M133T298	0.0663078	0.000173808	0.0021645	0.00108522	0.00627572	1	1	1	1.69808	Sc:V_S	0.175712	0.0247842	down	642	M133T298	133.031	133.023	133.031	298.276	296.652	303.816	26	26	106038	198730	91080.2	125351	201509	212557	405278	114456	122006	150204	157637	166656	110393	112238	125686	94431.8	67442	61087.7	100501	259992	127640	2247.38	6737	32513.3	16010.6	11156.7
M133T386	0.264466	0.000180872	0.0021645	0.00111045	0.00627572	1	1	1	1.24073	Sc:V_S	0.0652885	0.0648773	down	646	M133T386	133.06	133.057	133.06	386.281	381.437	398.763	28	26	28578	65585.8	60595.2	42961.7	158555	110407	112408	115249	91325.3	99983.1	96770.8	94319.3	94081.6	99567.2	94780.6	111430	119162	122479	90730.8	147846	104229	61191.4	83743.4	22599.6	36847.5	26118.3
M133T39_1	3.3272	0.00545455	0.0151515	0.0141378	0.0307768	0.916667	0.666667	1	1.06262	Sc:V_S	0.259811	0.0291431	up	648	M133T39_1	133.064	133.061	133.065	38.8305	31.409	42.666	22	22	3417	2610.15	18515.9	2082.65	15410.8	1830.8	15940.8	3617.43	6434.84	8953.39	8025.76	8136.31	7872.59	9942.16	7109.49	12977.9	2994.25	4638.75	2182.04	922.925	3018.72	29525.1	16899.5	30140.8	14375.4	8882.07
M133T508	0.151654	6.77853e-05	0.0021645	0.00056005	0.00627572	1	1	1	1.21731	Sc:V_S	0.246388	0.089473	down	654	M133T508	133.096	133.096	133.098	508.198	505.127	530.869	24	21	12303	13922	15396.2	774.9	37658.8	29137.5	88892.8	37721.3	26300	25188.4	25849.2	27421.7	17047.8	17286.9	22694.6	14244	14313.3	24381.4	14165.2	29429.3	12486.8	4242.91	4870.63	4398.73	4030.08	5455.25
M134T244	0.137135	0.000773271	0.0021645	0.00316772	0.00627572	1	1	1	1.49519	Sc:V_S	0.230852	0.195042	down	663	M134T244	134.045	134.043	134.047	244.305	237.717	246.454	14	14	1826	1756.47	8158.7	7576.19	5385.14	2642.59	1894.47	2374.2	2358.99	2207.3	3124	4184.58	2796.69	3192.83	2716.11	2940.87	2497.28	4641.22	3363.41	2556.84	3205.38	430.377	226.009	1476.33	320.611	176.31
M134T369	0.214447	0.0108815	0.0021645	0.0245836	0.00627572	1	1	1	1.27806	Sc:V_S	0.148998	0.124737	down	668	M134T369	134.08	134.08	134.081	369.207	366.231	370.972	24	24	20600	50961.9	41643	45765	73964.7	54283.6	73261	52264.3	50196.2	51214.6	61178.6	40154.1	40359.5	46328.8	40113.3	40062.9	37638.1	49766.2	64061.1	93279.4	48741.6	20318.5	21379.7	15572.1	1219.99	21663.5
M135T302	0.279541	0.00751598	0.0021645	0.0182913	0.00627572	1	1	1	1.07541	Sc:V_S	0.60386	2.83287e-08	down	675	M135T302	135.033	135.025	135.033	302.198	298.301	309.493	26	24	16746	36550.1	50521.3	22363.6	33758	48259.7	53662	70257.2	68467.8	32973.7	20917.8	16093.3	37961.3	40326	7830.9	36606.8	30418.7	33025.2	35475.5	50827.8	32928.3	18259	3045.07	1431.04	6192.13	1870.44
M135T32	15.5116	4.74673e-06	0.0021645	9.21273e-05	0.00627572	1	1	1	1.70819	Sc:V_S	0.940687	9.31962e-09	up	686	M135T32	135.116	135.115	135.117	32.057	19.53	46.185	36	26	43465	20083.9	27169.2	31250.8	25020.9	22745.1	21247.8	27037.7	26550	22548.6	22321.2	23828.3	118298	24037.4	20961.6	28781.5	23510	27081.9	25512.1	24482	27631.5	129388	120571	132249	419184	198028
M135T509	6.3662	1.61171e-06	0.0021645	4.51414e-05	0.00627572	1	1	1	1.27213	Sc:V_S	0.398986	1.58166e-08	up	673	M135T509	134.954	134.953	134.954	508.928	499.674	514.375	14	14	4334	937.87	1531.12	1487.16	1258.69	327.201	2171.6	12615.5	12296.8	11675.5	12552.6	9171.05	12066.3	17419.6	1631.64	1701.36	1036.81	2131.19	1305.26	1629.89	1931.18	12667.6	12665.1	4289.25	3925.22	2085.55
M135T57	0.0665997	0.00796289	0.0021645	0.0191765	0.00627572	1	1	1	1.31677	Sc:V_S	0.276655	0.0235957	down	679	M135T57	135.044	135.042	135.048	56.758	48.447	63.957	21	18	11375	1029.42	1886.18	6125.83	3493.55	1277.32	1841.14	10992.1	21640.2	24295.4	24292.2	19677.8	14609.3	18024.6	26533.5	30389.2	7005.69	159975	166609	16811.8	22594.1	9574.55	11917.7	8685.48	9218.76	4108.3
M136T277	0.21557	8.79218e-05	0.0021645	0.000668627	0.00627572	1	1	1	1.23718	Sc:V_S	0.638173	0.0576631	down	689	M136T277	136.023	136.023	136.024	277.082	270.167	279.336	26	26	19138	126421	55640.3	74858.8	113918	87280	104562	45216.1	37139.5	27403.8	39236.5	37156.9	59733.3	104859	130220	110855	66067.1	71855.8	108762	103908	82654.9	33442.4	27565.8	25730.4	76948.7	27361.2
M136T30	0.334598	0.000432061	0.0021645	0.00207555	0.00627572	1	1	1	1.08159	Sc:V_S	0.0639686	0.0561869	down	705	M136T30	136.111	136.111	136.12	30.148	28.674	45.516	31	26	48322	86841.7	86456	114814	62513.3	65956	113011	68131.7	71596.4	58622.5	66937.7	62095.7	62451.1	57626.9	62686.5	81303.6	83099.4	61493.3	87995.9	51328.7	71926.1	58943.2	48276.5	19423.2	36942.1	24979.8
M136T411	0.312069	0.000602978	0.0021645	0.00264819	0.00627572	1	1	1	1.06722	Sc:V_S	0.21762	0.191692	down	693	M136T411	136.039	136.038	136.047	411.025	407.993	412.309	19	19	7860	7855.51	3763.54	3596.36	23860.5	27900.5	7006.03	7177.03	11334.4	12827.3	13236.4	14498	11611.5	14974.1	14681.5	16069.2	17701.8	19159.8	12347.3	15537.2	14754.3	9297.72	8687.33	7489.83	13193	3707.73
M136T444	0.375879	0.00557867	0.00865801	0.0144119	0.0193705	0.944444	0.777778	1	1.02706	Sc:V_S	0.180555	7.68383e-09	down	696	M136T444	136.061	136.06	136.061	443.966	434.089	448.037	24	23	3853	26221.8	16525.3	17455.6	13957.1	13051.8	23504.7	8267.09	11847.8	14751.2	14123	13145	12468.7	11547.1	14310.2	12354.8	11160.7	13612.6	14863	12654	16040.8	8036.95	7480.51	4429.94	18088.3	4267.99
M137T100	28.6701	8.63026e-10	0.0021645	6.34162e-07	0.00627572	1	1	1	1.90586	Sc:V_S	0.218628	0.0239289	up	719	M137T100	137.059	137.059	137.06	99.6475	93.069	107.171	22	21	114380	58116.5	24305.4	55539.2	55485.6	62521.5	57553.7	350800	510708	531593	574979	562324	736257	699229	522782	35328.5	51210.6	44754.4	29759.8	53721.8	41681	1.34133e+06	1.72636e+06	1.71896e+06	1.68937e+06	857477
M137T137	3.23883	0.0108347	0.004329	0.0244968	0.0108613	0.972222	0.833333	1	1.07505	Sc:V_S	0.188306	0.174268	up	721	M137T137	137.059	137.058	137.059	136.613	118.702	144.522	20	17	24328	36275.4	25907.2	39997	15996.9	46740.3	32617.8	104832	144203	153167	157577	115947	153928	99302.1	111951	27980.2	6761.18	74362.5	8788.47	36925.7	38001.6	200995	225492	101467	138942	76443.4
M137T277	0.266042	0.00562502	0.0151515	0.0145093	0.0307768	0.916667	0.694444	1	1.01778	Sc:V_S	0.678343	0.27125	down	713	M137T277	137.025	137.023	137.026	276.769	263.164	281.458	25	23	4443	29331.6	6594.85	16024.2	22516.6	17371.8	20263.8	4582.49	7106.04	3857.68	9310.13	10506.4	10456.9	18326.3	25835.3	21655.3	19263.5	6874.77	31135.6	18005.1	5556.71	5409.3	8225.32	6180.96	16004.3	3056.7
M138T226	0.157036	1.69343e-05	0.0021645	0.000216881	0.00627572	1	1	1	1.47665	Sc:V_S	0.144539	0.0204701	down	736	M138T226	138.054	138.054	138.054	226.338	224.229	230.439	24	24	19657	33614.6	89879.5	105648	127893	46395.5	35689.8	52883.7	64916.5	72778	73374.5	79405.9	57599.2	60875	67413.9	120715	115646	123517	63998.6	146151	59682.3	38725.2	27340	26464	21326.8	27560.3
M138T263	0.154796	0.0102247	0.0021645	0.0234056	0.00627572	1	1	1	1.46649	Sc:V_S	0.060892	0.0522099	down	739	M138T263	138.054	138.052	138.055	263.315	250.334	263.985	16	16	22597	114731	139442	153833	154675	190168	145935	93885.8	98423.2	101895	89363.8	94743.5	88705.9	83714.6	88254.7	100883	110464	126175	196677	136760	180689	47726.7	1271.56	34800.8	43525.6	32125
M138T277	0.147969	0.000529305	0.0021645	0.0024167	0.00627572	1	1	1	1.36925	Sc:V_S	0.995791	0.240545	down	733	M138T277	138.022	138.02	138.035	276.682	261.662	279.296	32	22	4443	24341.7	10370.8	12536.7	29378.5	17354.9	16777.8	2149.32	5367.2	3519.76	4855.98	6324.46	9435.75	19887.3	31227.9	16736.5	10949.4	8083.26	14537.3	15946.4	15799.4	4583.25	3899.34	1678.8	14382.4	2157.09
M138T281	0.350762	0.00163317	0.004329	0.00553347	0.0108613	0.972222	0.833333	1	1.12367	Sc:V_S	0.214857	0.0881397	down	741	M138T281	138.054	138.054	138.055	281.387	279.524	283.291	14	14	56121	53797.2	79692.6	69843	80268.3	73399.5	65348.5	40132.8	42877.4	66795.4	69664.9	62164.3	55645.7	44827.4	54560.8	42743.8	51766.4	72032.4	62124.2	50097.6	67469.1	20591.9	21374.4	26778.5	19527.4	63987.9
M138T302_1	0.337991	0.000139991	0.0021645	0.000926237	0.00627572	1	1	1	1.13351	Sc:V_S	0.311911	0.0746959	down	731	M138T302_1	137.624	137.622	137.626	302.235	299.551	304.035	22	22	6493	15525.4	21498	33438.8	14124.8	13682.4	12583.6	14500	13072.3	19493.8	23180.6	24070.4	17189.6	9834.15	12651.6	16757.7	16840.2	21464.2	20937.7	14757	27565.4	5613.45	6357.71	6662.52	13239.4	5847.23
M138T302_2	0.312369	4.40235e-06	0.0021645	8.71354e-05	0.00627572	1	1	1	1.19913	Sc:V_S	0.247979	0.0407354	down	735	M138T302_2	138.054	138.054	138.055	301.908	298.941	304.035	26	26	1346990	5.72803e+06	6.1389e+06	8.67299e+06	6.44595e+06	4.80783e+06	4.81258e+06	3.59663e+06	3.72658e+06	5.37098e+06	6.08699e+06	6.53935e+06	3.965e+06	4.09785e+06	5.44404e+06	5.10476e+06	4.37506e+06	5.68499e+06	4.27132e+06	3.62219e+06	6.99521e+06	2.03566e+06	2.2753e+06	2.76775e+06	3.43047e+06	3.72451e+06
M138T33	0.167779	0.00179679	0.0021645	0.0059557	0.00627572	1	1	1	1.3574	Sc:V_S	0.97595	0.249992	down	750	M138T33	138.127	138.126	138.136	33.26	30.632	56.07	27	23	12276	14206	17043.2	16460.3	8773.9	9781.84	13698.9	2946.5	6596.85	28050.6	11030	8569.38	2252.2	7545.63	35957.7	11620.9	4307.79	3498.09	10256.6	4836.06	8884.64	3543.35	5110.57	4193.91	27513.3	3357.19
M139T142	4.14145	0.000828922	0.0021645	0.00333298	0.00627572	1	1	1	1.24977	Sc:V_S	0.155462	0.136032	up	759	M139T142	139.038	139.025	139.039	142.221	127.606	172.671	23	21	4770	30311.1	14754.6	13228.2	8404.66	17135.9	14309.4	29841.4	41143.6	29578.9	29991.6	33635.8	22995.1	30787.3	30600.1	7131.91	3522.53	3337.77	13780.6	5377.43	2844.23	37857.8	44685.2	28157.9	65507.7	23972.9
M139T254	0.175409	0.0131534	0.025974	0.0285586	0.0482809	0.888889	0.666667	1	1.14161	Sc:V_S	0.0641703	0.0532535	down	765	M139T254	139.072	139.071	139.073	253.645	250.768	254.589	24	24	50167	54239.9	16555.1	72798.4	13036.9	29551.2	6544.55	49789.9	53528.7	49310.5	49615.6	52564.7	43353	48769.4	44209.5	72070.9	233791	24314.7	31333.9	115837	22039	9039.78	10408.1	43608.1	7534.31	28839.5
M139T302	0.293709	6.92144e-06	0.0021645	0.00011559	0.00627572	1	1	1	1.20832	Sc:V_S	0.257735	0.0159101	down	763	M139T302	139.058	139.057	139.058	301.974	298.941	304.035	26	26	142178	531251	594537	856941	610328	427163	421308	305082	336928	472335	558998	590256	346845	384645	486618	450729	407506	523321	366821	322192	660559	173594	185131	243030	305509	330987
M139T349	21.9923	0.000133994	0.0021645	0.000900209	0.00627572	1	1	1	1.61241	Sc:V_S	0.0963701	3.99765e-07	up	757	M139T349	139.038	139.034	139.039	348.885	347.709	369.014	16	15	22723	4595.19	2100.67	3855.95	1222.96	1674.04	3422.99	56892.7	57948.9	56617	64412.6	68906.5	55992.2	60725.2	66561.7	1218.62	1197.17	2306.52	3833.15	767.331	4076.12	81710.1	57399.9	122620	9944.93	116960
M139T392	4.65425	3.44355e-07	0.0021645	1.88757e-05	0.00627572	1	1	1	1.26941	Sc:V_S	0.141683	0.11245	up	758	M139T392	139.038	139.037	139.04	391.995	388.228	414.326	20	19	6624	7983.28	6289.24	7070.05	1171.86	4454.5	3086.46	14391.2	14738.8	13496	10763.6	10680.6	9613.98	13242.1	11607.6	3823.35	2272.61	2375.53	3239.43	2454.44	4240.68	22250.2	18593.5	24317.1	17178	21675.7
M139T41	7.66408	0.00288943	0.0021645	0.0085959	0.00627572	1	1	1	1.23895	Sc:V_S	0.167748	0.166822	up	756	M139T41	139.038	139.025	139.039	40.777	28.057	45.516	17	17	8885	7717.55	1815.87	1612.23	2853.23	2618.7	3723.64	12857.6	17753.5	14806.9	20123	16536.2	15946.4	12148.6	16595.7	1869.53	736.464	3343.78	1471.6	1485.54	2976.35	14256.6	49076.3	7244.59	39375.6	4344.57
M139T47	0.00456469	0.0251205	0.00865801	0.0485738	0.0193705	0.944444	0.763194	1	1.69588	Sc:V_S	0.17356	0.0981413	down	753	M139T47	138.938	138.936	138.938	47.432	41.55	50.61	19	18	98997	8371.95	789.324	10477.6	2105	5957.33	844.315	16681.5	16513.2	22275.8	20779.1	21680.3	20192.5	21153.6	13035.3	211798	1.40041e+06	2075.73	2121.46	39806.6	6026.26	1895.62	609.778	4251.57	679.962	404.514
M140T479	3.34655	0.00319922	0.0021645	0.00934954	0.00627572	1	1	1	1.09792	Sc:V_S	0.242668	0.224679	up	785	M140T479	140.055	140.052	140.056	478.719	460.633	500.317	18	15	1818	3585.32	2309.5	3035.82	3494.68	2931.65	4554.88	10528	10092.5	7163.44	7999.87	9288.84	7358.68	14295.8	8425.52	723.189	2711.53	2238.24	1472.58	528.286	2618.34	11645.1	8398.71	6063.72	7138.49	8011.34
M141T32	0.397284	0.000695009	0.0021645	0.00294141	0.00627572	1	1	1	1.001	Sc:V_S	0.260537	2.24942e-07	down	806	M141T32	141.09	141.089	141.102	31.98	30.169	41.935	21	20	8628	13386	11538.1	15202	12853.1	13001.9	13876.4	11796	15854.3	18176.8	13170.4	11667.6	17698.9	14193.5	7210.76	26937.4	12958	35036.6	14899.4	13746.3	23902.2	7183	7962.64	7598.45	5934.86	8337.31
M141T47	0.00384937	0.0197422	0.0021645	0.0398335	0.00627572	1	1	1	1.68518	Sc:V_S	0.119546	0.0857423	down	795	M141T47	140.936	140.934	140.936	47.157	39.008	50.61	17	16	53969	4256.8	74.6817	4426.85	903.398	4228.79	391.377	9483.26	7526.25	9476.61	9027.76	10153.4	9737.81	10464.1	7584.38	70698	631384	1026.31	2513.81	16569.7	1796.16	816.602	822.59	906.559	283.967	206.99
M142T176	0.247838	6.40472e-05	0.0021645	0.000539014	0.00627572	1	1	1	1.13247	Sc:V_S	0.301221	0.064223	down	830	M142T176	142.085	142.085	142.086	176.38	170.873	180.622	27	26	11036	25533	130431	32226.8	61031.4	38908.1	27250.6	22443.6	42996.5	43172.4	37664.5	37169.8	17636.9	24937.8	37285.6	22069.4	20512.3	27246.4	19589.4	23988.7	50806.5	13996.4	12098.7	16285.3	19631.7	10284.5
M142T254	0.123528	0.00817045	0.0021645	0.0195323	0.00627572	1	1	1	1.27192	Sc:V_S	0.0666688	0.0336263	down	812	M142T254	142.017	142.016	142.018	253.587	252.042	258.19	24	24	20117	14430.5	4840.66	18099.3	10120.2	8297.19	3711.41	18231.3	19298.8	18659.9	18506.1	17207.4	17904.7	20119.2	20295	38006.8	97831.3	9699	8425.22	30591.1	7077.32	4713.96	7280.49	8272.82	1706.02	7944.22
M142T274	0.204724	0.00186667	0.00865801	0.00612173	0.0193705	0.944444	0.763194	1	1.33028	Sc:V_S	0.363495	0.222345	down	826	M142T274	142.064	142.063	142.065	274.016	272.312	275.693	17	17	5810	3067.5	2866.35	4231.23	15853.1	5031.47	9403.52	4299.95	4270.62	3577.15	8530.12	5449.1	3518.74	3277.17	5249.28	2214.25	4179.06	7800.82	6147.44	1656.44	6764.95	859.416	443.673	993.847	5826.32	785.503
M142T360	0.171585	4.43015e-05	0.0021645	0.000419564	0.00627572	1	1	1	1.3193	Sc:V_S	0.108576	0.108591	down	823	M142T360	142.047	142.046	142.05	359.87	344.156	362.044	18	17	2797	5654.88	11174.4	11335.1	8629.9	11387.8	8771.13	6927.51	5599.18	5189.18	5925.82	6822.13	5277.11	6567.47	5795.41	7212.05	9725.78	4432.04	6125.18	8708.39	3632.66	1025.25	935.596	1405.06	1924.83	1676.58
M143T223	24.6576	1.83584e-06	0.0021645	4.96183e-05	0.00627572	1	1	1	1.89019	Sc:V_S	0.166711	0.0606662	up	848	M143T223	143.072	143.062	143.073	223.103	208.844	229.171	15	15	17771	2382.01	1761.13	4670.39	2828	2220.89	4245.42	48252.6	36360.8	40092.5	35051	32498.9	27876.1	29819	36911.5	1983.4	1670.87	723.52	1940.21	1126.59	3378.96	66579	109912	54888.4	69657.9	68997.6
M143T277	0.214257	0.00955888	0.025974	0.0221927	0.0482809	0.888889	0.666667	1	1.00041	Sc:V_S	0.592075	0.0900675	down	840	M143T277	143.018	143.017	143.019	277.082	260.358	279.254	16	15	5810	37331.6	14182.2	16760.1	23541.6	24825.7	25395.6	13089	7472.54	6877.87	6851.87	8323.75	14352.5	25196.8	24985.2	22982.7	13979.3	1914.27	24586.1	24482.4	16999.3	5916.44	4944.42	3085.95	11248.3	3294.05
M143T389	0.24119	0.000869856	0.0021645	0.00344921	0.00627572	1	1	1	1.23694	Sc:V_S	0.140258	0.140205	down	842	M143T389	143.033	143.031	143.034	389.18	384.941	390.687	13	13	1697	4056.32	4310.3	2596.43	3273.1	2465.19	3395.72	2278.35	3047	3484.33	3140.58	2627.41	3032.36	2625.14	3109.77	3119.42	2962.57	4120.86	5393.66	2162.25	8637.04	477.872	1321.28	1798.15	2017.12	1826.64
M144T111	0.136645	0.00152321	0.004329	0.00525587	0.0108613	0.972222	0.888889	1	1.42953	Sc:V_S	0.312205	1.57048e-09	down	868	M144T111	144.065	144.064	144.065	111.332	106.032	118.787	20	20	114887	113440	212434	126030	451550	356754	332747	267885	282834	288070	295938	279997	297520	273299	58475.2	424878	211461	56565.6	333466	587304	404932	24563	17993.5	11091	14723.1	12283.8
M144T224	36.7621	0.00143898	0.0021645	0.00502347	0.00627572	1	1	1	2.05284	Sc:V_S	0.248666	0.117245	up	858	M144T224	143.631	143.627	143.633	224.299	212.093	228.494	14	14	5468	157.759	13.21	21.2261	307.982	17.5424	19.7266	9285.96	8002.69	9878.29	11320.5	7848.09	9209.76	7538.96	4127.48	46.5439	0	23.432	0	54.4104	42.5359	28241.9	30839.7	13787.5	22930.3	22798.3
M144T227	263.375	0.000106287	0.0021645	0.000762429	0.00627572	1	1	1	2.12019	Sc:V_S	0.135196	7.97677e-09	up	873	M144T227	144.08	144.079	144.081	226.931	213.303	241.961	28	21	1459452	9994.97	9933.57	11520.2	104009	20494.7	20565.2	2.83777e+06	3.09885e+06	2.95797e+06	3.17056e+06	3.00029e+06	2.45381e+06	3.88567e+06	3.11881e+06	4954.85	5611.62	14993.8	9001.08	3095.81	8876.13	6.15146e+06	9.40858e+06	349802	6.2219e+06	532132
M144T259_1	0.353371	0.000542089	0.0021645	0.00245223	0.00627572	1	1	1	1.03073	Sc:V_S	0.176813	0.108043	down	863	M144T259_1	144.065	144.064	144.065	258.955	237.282	262.26	37	26	38375	439012	553875	430194	316827	507710	303707	347643	323354	345590	326743	311203	299403	313654	169988	274920	244514	388217	418447	336930	277960	207194	225904	86537.9	143072	113528
M144T259_2	0.137751	0.00291403	0.0021645	0.00865812	0.00627572	1	1	1	1.26052	Sc:V_S	0.0674136	0.0641605	down	879	M144T259_2	144.112	144.112	144.113	259.116	252.472	263.529	25	25	50650	69061.7	112501	174663	82077.2	44970.1	74408	54316.9	58114	62108.4	57364.6	58009	49852.4	55954.7	52988.6	33630.2	30588.7	105642	71263.4	24543.4	277669	31348	23171.3	8550.91	7464.44	15902.4
M144T286	0.19215	0.000930229	0.0021645	0.00362262	0.00627572	1	1	1	1.41649	Sc:V_S	0.335119	0.0243563	down	875	M144T286	144.101	144.1	144.102	285.851	282.171	297.746	42	26	46242	110769	54381.7	142034	168949	67614.3	76501.2	71898.3	53601	56950.5	111347	100473	46972.4	55775.1	85660.2	95319.5	130439	108664	79796.9	80661.9	123230	55153.3	81537.7	10975.1	22945.6	34174.1
M144T302	0.34107	9.73287e-07	0.0021645	3.23013e-05	0.00627572	1	1	1	1.05811	Sc:V_S	0.153647	0.0445971	down	864	M144T302	144.063	144.062	144.063	302.164	299.551	306.085	26	26	38047	254015	339916	461324	386492	284679	317598	169075	195815	175403	217420	226456	243358	230448	245423	250744	278705	241257	264523	296137	243391	156191	121062	99366.8	144773	139474
M144T348	0.0932651	0.0012083	0.0021645	0.00441865	0.00627572	1	1	1	1.63348	Sc:V_S	0.0866667	0.0823412	down	861	M144T348	144.047	144.045	144.048	348.271	345.462	357.936	26	25	16404	60962.4	74851.9	53230	81855.5	97044.3	113788	72746.9	63524.9	56986.2	66689.8	55196.8	56693	64137.8	56066.2	56466.3	39706.3	78069.9	80341.6	105251	62652.5	9797.35	6116.43	14914.4	838.763	11850.5
M144T38_2	0.0932193	6.53471e-05	0.0021645	0.000547212	0.00627572	1	1	1	1.59335	Sc:V_S	0.0566441	0.055608	down	866	M144T38_2	144.064	144.062	144.066	38.4615	36.238	52.648	26	25	72224	14374.5	10035	9066.63	111785	62205.9	58194.7	38238.1	36567.6	32253.1	36865.9	33117.8	36685.8	32320.6	34124.5	36655	30996.8	104688	27347.1	73403.8	70534.5	8464.45	7414.05	1841.54	10301.5	4198.95
M144T505	0.163653	0.00249176	0.0021645	0.00766499	0.00627572	1	1	1	1.48735	Sc:V_S	0.186309	1.94018e-08	down	880	M144T505	144.112	144.111	144.121	505.333	502.947	526.209	27	25	3019	14664.3	8156.9	15586	16381	12741.3	16590.4	12965.3	11799	10163.5	13761.4	12575.9	9477.42	15347.4	8647.97	12665.8	10271.4	15150.8	10067.1	8729.72	7205.18	2294.72	1815.71	474.737	626.115	8236.87
M144T70	0.0712538	0.000852601	0.0021645	0.00339452	0.00627572	1	1	1	1.6043	Sc:V_S	0.348786	7.78687e-08	down	877	M144T70	144.101	144.1	144.102	69.771	54.267	83.284	29	23	67177	277710	127803	141881	97603.4	80274.5	285638	65230	62780.1	123298	90287	118809	120627	45424	116684	70878	27335.1	83206.4	367796	43242.5	207848	15877.2	2855.52	16973.2	23820.2	14199.4
M145T226	63.7972	0.00103761	0.0021645	0.00394488	0.00627572	1	1	1	1.72289	Sc:V_S	0.148185	9.07187e-09	up	899	M145T226	145.083	145.071	145.084	226.332	213.303	243.802	23	18	173677	8335.97	6887.81	8602.36	11999.4	1818.9	5481.77	313629	327926	360167	411163	354407	288430	432477	391734	4499.88	4184.98	5063.62	1533.17	1701.74	7364.56	720809	1.11785e+06	36751.5	757744	59338.3
M145T302	0.315137	3.65453e-05	0.0021645	0.00036536	0.00627572	1	1	1	1.10375	Sc:V_S	0.262179	0.231359	down	895	M145T302	145.066	145.065	145.067	302.476	299.551	304.725	26	26	4443	20296.9	30679	23763.9	24622.8	27655.9	20156.2	19506.9	11387.9	15143.7	17593	9180.32	16604.5	21553.3	19328.7	29044.8	23485.1	21154.9	22796.2	20387.8	29132.3	16378.4	7685.16	9577.78	12601.6	11377.1
M145T318	0.276797	0.000833642	0.004329	0.00334373	0.0108613	0.972222	0.888889	1	1.14582	Sc:V_S	0.41469	0.0649163	down	890	M145T318	145.049	145.048	145.049	318.41	305.065	324.773	31	25	25149	505177	489552	532977	449505	220416	164795	195365	417999	405223	434897	400627	151526	144478	417035	164071	385491	411232	383458	142559	223284	141653	345944	86247.8	125306	245257
M145T34	5.66885	4.10509e-05	0.0021645	0.000397885	0.00627572	1	1	1	1.33174	Sc:V_S	0.339777	0.199653	up	901	M145T34	145.1	145.099	145.101	33.8555	30.617	42.563	28	25	8885	5542.72	8629.2	3198.92	7625.71	7253.6	14551.5	34583.5	35554.2	17466.7	19589.2	26359.7	14144.3	18683.4	17253.8	3554.89	10022.7	10468.8	8426.79	7769.95	7475.48	81832.3	89327.5	70462	58711	58502.6
M145T374	6.91572	2.34555e-05	0.0021645	0.000271691	0.00627572	1	1	1	1.24104	Sc:V_S	0.041486	0.0401174	up	892	M145T374	145.049	145.048	145.061	373.57	370.516	387.427	26	23	36880	26215.7	7011.41	61370.9	1731.36	20319.7	24171.4	120798	127946	113868	125093	124827	113628	116717	115769	14048.6	35196.2	21800.8	23825.5	10567.8	11933.8	129352	89609	190741	274603	231416
M145T510	4.77491	3.36927e-06	0.0021645	7.41153e-05	0.00627572	1	1	1	1.15416	Sc:V_S	0.134593	0.134936	up	888	M145T510	145.007	145.004	145.008	509.938	499.109	514.467	25	24	5042	2198.55	5930.75	2948.01	3435.98	1897.8	7407.41	17659.7	24025.8	23498.6	23900	25766.7	18744.5	21483.8	23383.8	5110.37	4421.51	6349.28	4081.04	7521.81	4111.33	50394.5	49086.4	27490.3	35473.5	29749.4
M146T161	10.2854	0.000308152	0.0021645	0.0016293	0.00627572	1	1	1	1.54569	Sc:V_S	0.38702	8.11273e-08	up	914	M146T161	146.059	146.054	146.06	160.565	138.189	173.442	28	20	35850	21338.5	54970.5	30522.9	26588.9	42885.5	15418.9	38280.4	46569.2	91247.5	50230.3	58105.6	78792.2	42295.1	98676.5	9980.99	10416.7	11693.1	9829.25	1084.67	9209.15	51547.9	54364.5	118722	79137.9	427322
M146T196	0.125728	0.0162495	0.0151515	0.0339396	0.0307768	0.916667	0.666667	1	1.23543	Sc:V_S	0.113462	0.112479	down	915	M146T196	146.059	146.059	146.06	196.353	189.413	205.984	25	24	115861	42836.4	82813.2	12597.9	94128	50358.9	129001	74475.5	74789.8	89757.9	89067	74984	76232.8	64708.2	80608.1	275342	71614.5	396391	48087.2	11100.9	204457	60829.8	14418.4	11755.7	45216.1	14500.9
M146T225	15.5871	4.56698e-10	0.0021645	4.13031e-07	0.00627572	1	1	1	1.7539	Sc:V_S	0.170603	0.168693	up	921	M146T225	146.086	146.08	146.087	225.131	213.303	241.092	19	19	10936	2750.48	2306.58	2722.69	3229.99	3771.19	2989.9	17882.9	17798.4	23740.2	22697.1	22406	13955.6	19467.2	19532.8	1669.43	1617.34	2240.35	1530.31	1630.85	2418.15	41160	59487.2	29447.2	37514.2	38575.1
M146T243	2.60493	0.0251235	0.025974	0.0485738	0.0482809	0.888889	0.666667	1	1.00142	Sc:V_S	0.119019	0.11847	up	924	M146T243	146.117	146.115	146.118	243.298	232.603	257.701	25	24	14553	3332.17	28249.3	6871.97	3634.29	2844.91	6362.41	9718.57	13644.2	11166.6	13488.7	11296.8	11236.5	10438.8	11599.3	5335.03	8705.09	4386.35	980.25	3757.6	27625	22442.5	15535	35651.3	29421.7	41325.2
M146T275	0.233614	0.00807404	0.00865801	0.0193886	0.0193705	0.944444	0.833333	1	1.12765	Sc:V_S	0.290726	0.0921785	down	913	M146T275	146.059	146.052	146.059	274.526	270.167	286.082	16	15	81079	78193.5	84021	79313.9	346883	124546	211290	83270.6	91079.7	93173.8	165105	131319	81051.6	82995.3	107025	102601	91926.2	154325	17113	56573.7	202192	13171.8	43616.9	21742.1	118035	18504.8
M146T34	0.115537	0.000162598	0.0021645	0.00103612	0.00627572	1	1	1	1.42789	Sc:V_S	0.114046	0.101554	down	923	M146T34	146.117	146.105	146.118	34.004	32.438	46.375	27	25	23949	36918.5	18924.5	42152.6	15275.1	32372	40518	24131.1	21091.5	17443.8	21040.7	17903.4	19727.3	16258.2	18676.2	20203.9	10076.3	19128.1	58706.1	10362.5	29979	2744.42	3257.08	3717.08	5853.79	4880
M146T363	0.168552	0.00518408	0.0021645	0.0135654	0.00627572	1	1	1	1.41616	Sc:V_S	0.0572008	0.0547634	down	918	M146T363	146.08	146.079	146.081	362.721	359.501	368.504	22	22	183629	315020	155344	368400	567766	376321	493165	265885	267399	270940	274234	240260	239939	280477	261731	236972	178427	441756	723158	549477	453910	221094	14200.5	170404	20368.3	123995
M146T382	0.0289529	9.43989e-07	0.0021645	3.18922e-05	0.00627572	1	1	1	1.97354	Sc:V_S	0.048715	3.04564e-09	down	922	M146T382	146.117	146.116	146.117	381.921	378.708	385.504	26	26	309060	1.37383e+06	263620	976500	1.08976e+06	695233	770640	530228	499031	491154	516331	496687	444442	469978	456453	463292	748454	817548	593488	378300	389686	45725.9	34767	20717.8	9837.66	10855.9
M146T391	5.45045	1.35126e-05	0.0021645	0.000183958	0.00627572	1	1	1	1.31093	Sc:V_S	0.186805	0.175127	up	911	M146T391	146.044	146.043	146.05	391.006	388.228	400.284	14	14	2942	2009.51	854.254	1065.48	1385.29	1014.56	1281.31	3882.86	5706.29	5459.91	7399.06	5656.94	5505.87	6827.03	5590.12	970.828	2049.08	1040.96	1620.98	1167.01	2053.64	13576.4	11846.6	12674.2	9251.87	11680.7
M147T140	0.0585267	0.0209235	0.0411255	0.0417441	0.0710422	0.861111	0.583333	1	1.23709	Sc:V_S	0.230741	0.225772	down	935	M147T140	147.044	147.043	147.057	140.321	123.862	164.024	32	22	87422	96678.5	19960.8	36661	5286.01	23271	106280	208537	323587	320617	353161	221843	299380	208426	354847	1.57702e+06	288443	115492	326148	25569.5	2.30588e+06	70873.2	22924.3	58419.5	109826	48003.5
M147T232	0.186117	0.000134178	0.0021645	0.000900878	0.00627572	1	1	1	1.42055	Sc:V_S	0.0679117	0.0274641	down	938	M147T232	147.058	147.057	147.059	232.159	221.253	234.408	18	18	13537	29714.7	19126.7	24254.2	17936.9	32935.9	19731.7	24871	26753.3	27073.5	25400.6	27694.1	23624.5	22949.8	24686.9	40151.5	40473.6	42242.3	25054.8	72864.9	34318.1	13982.6	13992.6	9594.94	14666.5	15778.5
M147T255	0.0398976	0.000266825	0.0021645	0.00145774	0.00627572	1	1	1	1.83486	Sc:V_S	0.440318	0.252442	down	926	M147T255	146.616	146.612	146.62	254.561	249.804	261.391	17	16	4097	9982.64	1661.73	11408.8	2099.21	3107	1588.6	4357.1	5786.55	7519.02	2851.77	4600.82	2182.31	2269.09	6077.01	8358.31	24955.7	1582.14	1704.88	6167.6	5643.53	351.685	1028.44	1727.57	432.238	546.057
M147T277	0.0868868	0.000177304	0.0021645	0.00109714	0.00627572	1	1	1	1.5687	Sc:V_S	0.788462	0.277819	down	931	M147T277	147.039	147.038	147.047	277.363	272.084	296.793	18	17	9944	37817.1	14170.1	20819.3	29335.3	21954.7	25049.6	5991.23	9266.77	11241.4	4219.8	8727.8	20669.2	30479.7	38081.6	73512.8	25482	17810.6	32532	26536.8	139976	9582.27	8185.53	2402.87	16313.1	4404.57
M147T315	0.359589	0.0010757	0.0021645	0.00404576	0.00627572	1	1	1	1.11229	Sc:V_S	0.253235	3.05814e-08	down	929	M147T315	147.043	147.043	147.044	315.101	313.375	318.736	26	26	55090	100738	148031	166099	236559	203085	123188	106972	131965	176690	213070	219575	149440	153782	202332	179669	150605	135795	186425	132487	213109	90266	164096	53972.5	164367	74458.8
M147T363	0.218276	0.00126628	0.0021645	0.00456246	0.00627572	1	1	1	1.22566	Sc:V_S	0.0428761	0.0413682	down	949	M147T363	147.084	147.083	147.094	363.007	360.151	364.513	22	22	15078	27347.5	13147.8	26768.6	46097.3	30560.6	40740.2	21086.6	21210.9	20309.9	19077.8	20375.6	18790.4	21068.2	18482.9	18432.6	13066.1	33160.6	56296.5	40833.9	36256.7	15780.1	16023.7	13046.4	5999.72	8158.19
M147T381	0.1538	0.00616336	0.0021645	0.0155834	0.00627572	1	1	1	1.56813	Sc:V_S	0.0445001	0.0223353	down	942	M147T381	147.076	147.076	147.076	381.398	379.368	384.098	26	26	828839	2.55751e+06	1.77401e+06	1.27088e+06	5.60502e+06	4.92253e+06	3.90489e+06	4.01893e+06	3.61817e+06	3.56467e+06	3.51287e+06	3.55002e+06	3.33596e+06	3.42127e+06	3.51605e+06	4.05137e+06	4.39843e+06	5.20779e+06	3.24921e+06	5.80041e+06	3.95037e+06	2.05953e+06	2.56225e+06	93511.8	569533	126065
M147T420	0.040097	9.99507e-05	0.0021645	0.000730454	0.00627572	1	1	1	1.90521	Sc:V_S	0.494574	7.1833e-08	down	934	M147T420	147.043	147.039	147.044	420.067	407.522	437.104	15	14	6818	3261.24	4448.6	4927.81	2794.05	2841.35	1944.77	8841.21	8893.29	5009.94	12354.3	11484.1	1508.29	15876.7	7987.31	20250.5	20470.6	12310.7	17679.2	11998.5	45490.1	8230.59	6245.63	1741.1	4053.92	4826.85
M147T437	0.156147	0.00105194	0.0021645	0.00397514	0.00627572	1	1	1	1.41765	Sc:V_S	0.0987917	0.0848052	down	945	M147T437	147.076	147.075	147.076	437.046	427.727	440.157	22	21	56646	103813	297803	24924.8	376278	224162	263589	132384	118074	121912	118163	118502	113383	127862	88529.5	129750	116011	358452	235599	272756	168244	97538.5	103078	14219.2	21001.6	11705.1
M148T113	0.201988	7.8937e-05	0.0021645	0.000624538	0.00627572	1	1	1	1.38009	Sc:V_S	0.174033	1.41362e-08	down	965	M148T113	148.06	148.059	148.06	113.158	106.173	126.985	26	24	21329	36927.5	36068.8	32687.4	52261.9	48733.1	51989.9	43187.8	45921.1	49629	51991.2	57309.1	51179.1	48358.7	68810.6	61880.4	33547	137338	58671.4	50476.5	74500	20976.1	20664.4	30758	9883.29	23641.1
M148T200	0.166218	0.00151979	0.004329	0.00524761	0.0108613	0.972222	0.833333	1	1.15327	Sc:V_S	0.134935	0.129492	down	960	M148T200	148.042	148.042	148.042	200.38	193.994	207.32	24	24	124100	191011	89765.2	47177.2	205881	440624	149296	94926.3	82794.6	76610.1	107854	90132.6	78474.6	70789.2	86135.1	68998.4	12271.4	48281.8	69361.2	72947.5	73231.8	8861.8	3125.66	21822.7	15528.3	14837.9
M148T258	0.0905428	0.00547391	0.004329	0.0141755	0.0108613	0.972222	0.833333	1	1.36417	Sc:V_S	0.23632	1.48354e-08	down	968	M148T258	148.079	148.074	148.084	258.326	232.414	272.852	39	26	35823	120930	40139.9	200680	42044.3	62070.9	6957.61	59123.9	99860	102417	111238	99440	55132	93974.1	91844.6	136141	435908	27434.7	16948.1	82493.4	44270.1	3620.7	13775.3	60166.9	25597.8	16570.7
M148T315	0.359664	0.000621146	0.0021645	0.00270375	0.00627572	1	1	1	1.08723	Sc:V_S	0.318708	0.0814487	down	963	M148T315	148.047	148.046	148.048	315.215	312.602	318.736	23	23	6493	9553.31	13532.3	14262.5	23619.7	18135.8	11168.3	9188.14	12584.6	15283.9	19941.8	24182.6	12677.2	15992.7	20807.2	13376.9	13580.2	10506.5	17132.1	11462.5	18187	5730.3	15553.6	5936.48	13891.2	6875.27
M148T381	0.147703	0.00424449	0.0021645	0.0116133	0.00627572	1	1	1	1.57538	Sc:V_S	0.0350868	0.0137913	down	971	M148T381	148.079	148.078	148.081	381.398	379.368	392.674	26	25	68275	182444	116602	85319.5	415764	328969	285651	259791	244680	232781	226086	239906	230398	225839	229287	287272	302593	365657	233882	422070	266902	137925	167562	10310.8	39035.9	7993.55
M148T382	6.25141	0.00640616	0.0411255	0.0160934	0.0710422	0.861111	0.56875	1	1.7166	Sc:V_S	1.71037	0.108706	up	978	M148T382	148.122	148.12	148.124	382.01	379.544	384.098	16	16	68275	11533	2948.92	8188.21	9240.39	3521.33	246283	4768.01	4706.07	3511.77	5343.28	3990.56	214073	201968	3302.97	3456.57	7096.18	6063.48	4080.74	362522	1941.2	102093	117479	7100.81	31770.2	9325.98
M148T481	8.01794	0.000128241	0.0021645	0.000873538	0.00627572	1	1	1	1.40694	Sc:V_S	0.428776	3.13841e-08	up	959	M148T481	148.023	148.022	148.025	480.852	472.306	505.106	30	25	2858	5333.07	2219.86	3342.63	5362.63	3663.36	1258.24	7010.67	17313.8	26238.5	22445.9	19608.1	31540.8	27179.3	9549.72	3867.79	2921.87	1313.69	6212.7	3498.03	1446.37	34670.9	12986	17303.9	13419.8	10169.3
M148T55	0.129914	0.000164525	0.0021645	0.00104215	0.00627572	1	1	1	1.32598	Sc:V_S	0.152032	0.091683	down	961	M148T55	148.041	148.039	148.043	54.63	36.93	71.53	21	18	10252	13986	42646.8	13798	69165.6	61794.1	45056	21407.5	26801.6	20850.4	24691.4	18838.4	25544.7	26972.7	17617.2	31957.7	36239	10165	22584.4	28939	15995.1	4445.2	4923.13	3736.32	3366.86	3413.96
M149T242	10.4264	0.00179083	0.0021645	0.0059483	0.00627572	1	1	1	1.60897	Sc:V_S	0.21587	0.208619	up	995	M149T242	149.059	149.052	149.063	241.76	224.68	253.604	23	22	13230	11565.7	11638.4	1127.27	2295.65	1533.06	9719.38	35070.6	57579.1	37204.1	50433.5	36257.5	44300.5	29165.4	41616.7	11833.4	17124.7	2005.12	671.832	5149.64	2408.47	84109.4	62804.4	87150.2	82783	127665
M149T302	0.13223	0.00031654	0.0021645	0.00166396	0.00627572	1	1	1	1.41266	Sc:V_S	0.594764	0.282942	down	988	M149T302	149.039	149.038	149.04	302.463	300.128	304.725	25	25	10936	33708.8	35027.9	35533.9	50115.2	42857	45320.6	13686.9	5090.73	17467.6	20187.1	19214.7	29449.5	36744.7	48202.9	37772	27210.1	13259.8	37204.4	42636.3	29531.2	4984.19	2204.28	2978.37	16848.7	6295.79
M149T326	0.337759	0.000296213	0.0021645	0.00158227	0.00627572	1	1	1	1.01554	Sc:V_S	0.108638	1.32008e-08	down	982	M149T326	148.939	148.938	148.94	326.417	320.462	330.695	26	26	18818	59507.7	40952.8	70249.4	44617.7	42001	34364.3	34715.3	27594.8	25475.6	28403.4	30068	24121	26930.1	30007.5	28960.7	28448.4	17870.7	28336.2	29575	35618	28320.4	19294.7	8584.4	10295.4	15192.9
M149T382	0.14635	0.000186067	0.0021645	0.00113641	0.00627572	1	1	1	1.55122	Sc:V_S	0.176785	0.0547905	down	997	M149T382	149.08	149.079	149.081	381.712	378.708	384.78	24	24	10594	26865.2	17512	13347.5	58896.1	46649	43798.3	42354.6	36569.5	34167	34595.5	38561.7	23956.5	25386.5	33345.3	45301.3	45797.4	57523.3	36768.3	61326.2	43132.2	19581.2	24605.1	6434.02	7118.61	5478.43
M150T159	0.129684	0.00209825	0.00865801	0.00670357	0.0193705	0.944444	0.75	1	1.44486	Sc:V_S	0.132003	0.0679386	down	1018	M150T159	150.112	150.111	150.112	158.524	153.264	186.36	26	26	71980	117183	141382	279495	245966	196232	194042	154461	130821	118494	131158	127163	117763	98182.9	100248	186900	244684	33630.6	310326	206384	112320	14209.4	7241.73	68853.2	11471.9	52205
M150T298	0.054626	0.000128805	0.0021645	0.00087687	0.00627572	1	1	1	1.79879	Sc:V_S	0.16035	0.0451344	down	1012	M150T298	150.058	150.056	150.058	298.316	296.652	315.936	26	24	188545	353120	160989	239064	378860	394565	725130	222440	214971	272738	290271	283519	210169	193328	240926	171283	143157	124637	192323	469851	242311	3975.86	5755.39	55848.9	13285.6	16804.5
M150T303_1	0.138657	0.000902134	0.004329	0.00354255	0.0108613	0.972222	0.833333	1	1.35472	Sc:V_S	0.621743	0.234594	down	1003	M150T303_1	149.54	149.538	149.541	302.6	300.636	304.035	21	21	4443	8919.67	10474	8418.81	13562.8	11460.1	13199.4	2861.67	1726.35	5245	4875.48	6023.3	9254.03	11917.7	13426.7	8688.74	6352.39	2448.05	10290.7	14189	10188.8	850.56	1454.84	408.224	4254.26	1436.47
M150T32_2	0.369052	0.000645922	0.0021645	0.00278274	0.00627572	1	1	1	1.06238	Sc:V_S	0.130435	0.125083	down	1020	M150T32_2	150.127	150.125	150.136	32.1095	30.444	70.281	36	26	4620	10257.9	11578.4	11544	11360	9512.93	11177.5	9383.21	8351.65	7636.78	8900.93	6665.4	10383.4	8148.27	8841.77	9424.77	10937.7	11455.9	11676.1	9269.57	13472.9	4890.07	7603.26	3243.96	5890.09	9329.8
M150T356	0.212613	0.0213612	0.025974	0.042466	0.0482809	0.888889	0.652083	1	1.15168	Sc:V_S	0.325467	3.45769e-08	down	1004	M150T356	149.992	149.989	149.993	356.081	350.85	357.611	18	18	15815	25348.8	16164.8	36884.2	13843.6	14681	6423.76	6607.88	5091.31	3497.67	4856.88	5357.77	4209.27	4241.02	1514.11	24594	55987.5	3273.2	15682.5	21137.7	11959.6	0	499.525	1419.16	0	0
M150T466	0.310332	0.00250055	0.00865801	0.00767598	0.0193705	0.944444	0.777778	1	1.01639	Sc:V_S	0.444773	3.32441e-08	down	1010	M150T466	150.054	150.054	150.055	466.443	464.029	471.889	21	21	11593	14579.9	39658.3	38441.1	45777.8	36034.8	28833.4	25585.1	13042.9	14000.5	10661.8	12566.7	13971.3	3865.49	20255.7	12705.6	7608.98	8680.72	13616.9	7697.74	16798.3	6550.3	3582	3278.03	8234.84	5624.59
M150T479	5.77493	1.97511e-07	0.0021645	1.32524e-05	0.00627572	1	1	1	1.31196	Sc:V_S	0.496919	0.129413	up	1006	M150T479	150.039	150.039	150.04	478.843	473.766	488.91	26	26	25279	56626.6	29645.9	59775.9	59523.5	102382	110987	175205	297513	272698	326480	175834	495931	564137	151322	69334.3	50342.8	84482.7	68033.2	49752.4	95405.2	389494	313272	284648	248530	194875
M150T77	0.225024	0.000104579	0.0021645	0.000753852	0.00627572	1	1	1	1.28998	Sc:V_S	0.40556	3.09005e-08	down	1011	M150T77	150.054	150.053	150.055	77.092	67.838	85.266	36	26	24362	88418.9	251011	162189	95816.2	140969	52835.1	70379.7	63292.7	47428.6	102286	157995	65861.4	101111	111859	97985.9	34363.9	102021	97049.3	90500.6	121055	35059.2	42008.5	33956.8	43058.9	80729.9
M151T193	14.1129	2.59881e-05	0.0021645	0.000289065	0.00627572	1	1	1	1.72273	Sc:V_S	0.380164	0.144497	up	1039	M151T193	151.111	151.11	151.111	193.313	178.218	203.762	15	13	8023	12224.5	9704.44	15166.7	8601.13	9825.51	12023.8	25125.4	29528.1	26266.2	33400.7	32104.8	61775.2	30056.9	22679	6326.47	7646.7	11235.9	5828.09	5423.24	11797.7	49039.7	95413.4	148382	133903	59998.9
M151T241	6.32035	0.00211847	0.0021645	0.00674801	0.00627572	1	1	1	1.3773	Sc:V_S	0.162218	0.109938	up	1042	M151T241	151.111	151.11	151.122	240.786	238.546	252.868	17	16	8521	11185.9	3960.83	1163.39	9563.21	9067.64	9950.55	22431.8	21676.4	30471.3	28000.4	27207.6	31294.4	23009.2	21445.2	1188.35	17217.1	10877.1	6712.33	2869.35	10750.9	48319.7	46653.4	65504.1	64506.8	87668.8
M151T299	0.180485	0.00249942	0.0021645	0.00767451	0.00627572	1	1	1	1.25752	Sc:V_S	0.261385	0.0963946	down	1031	M151T299	151.061	151.054	151.062	298.533	296.724	316.645	22	21	11900	22309.1	11404.4	15970.4	25539.6	24390	46100.2	13338.9	11967.1	18648.6	21593.3	20136.8	12184.5	11995.2	14474.5	10154.9	6798.94	8265.44	11437.9	31465.7	19643.4	3330.9	3885.98	7563.01	5134.05	5529.2
M151T327_1	0.267836	0.000299466	0.0021645	0.00159385	0.00627572	1	1	1	1.16587	Sc:V_S	0.261932	0.136409	down	1021	M151T327_1	150.918	150.916	150.92	326.633	324.977	332.156	21	21	1907	6414.24	6638.86	7189.89	6218.31	2420.28	4738.08	6874.64	5561.81	4897.77	4755.52	5516.62	3329.43	4148.22	2756.88	5931.94	6042.61	5269.34	11939.6	2896.04	5150.28	3161.3	1517.94	1933.05	2116.11	1640.83
M151T382	0.0833177	0.0016843	0.0021645	0.00566915	0.00627572	1	1	1	1.83363	Sc:V_S	0.0561274	0.0447483	down	1029	M151T382	151.047	151.044	151.048	381.772	379.368	386.707	24	24	38772	37955.4	37246.9	23564.4	87999.7	69816.2	59660.7	58897.9	61006.4	58919.5	50768.4	56161.4	60733	58097.9	52757.2	116266	250460	109775	68186.2	132639	70059.4	23981.2	45737.2	2291.36	1287.4	4012.07
M151T40	4.08281	0.00121889	0.0021645	0.00444632	0.00627572	1	1	1	1.26108	Sc:V_S	0.300449	0.299714	up	1033	M151T40	151.075	151.073	151.075	39.5995	30.218	43.356	24	23	15078	12663.7	22254	10477.8	8530.42	8941.3	15163.8	28526.1	54901.6	29749.8	28518.7	31767.2	52889.2	32450.6	29790.5	6027.96	5272.05	22742.1	15082.6	5517.3	11291.1	67658.8	64130.7	61090.8	64509.6	59344.7
M151T44	0.160773	7.84538e-07	0.0021645	2.90978e-05	0.00627572	1	1	1	1.39858	Sc:V_S	0.707889	0.0398166	down	1038	M151T44	151.095	151.085	151.097	43.978	30.768	67.029	27	20	4443	2530.69	5034.03	15499.9	6552.85	7415.93	8902.57	5930.56	3052.39	2640.24	14067.8	12043.8	2861.46	4718.56	4522.46	7313.32	6190.18	4171.57	5688.98	3514.45	3697.7	1272.48	1518.38	943.264	1708.33	2094.29
M151T479	5.53272	0.00013679	0.0021645	0.000911182	0.00627572	1	1	1	1.21801	Sc:V_S	0.397039	0.196773	up	1030	M151T479	151.041	151.04	151.042	478.834	457.032	491.501	28	25	4916	18077.6	5732.4	11237.1	17398.4	12962.7	17753.5	43228.8	63324.1	68226.1	58869	43652.1	95719.3	42903.6	23487.5	13201.6	10228.5	9446.84	12158.8	9156.62	8099.94	26281.9	98889.5	35096.1	31409.1	34744.2
M152T115	0.209259	0.0230153	0.0021645	0.0451889	0.00627572	1	1	1	1.40441	Sc:V_S	0.194986	0.144083	down	1061	M152T115	152.07	152.069	152.081	114.82	102.07	130.203	24	24	12820	111785	134457	96689	217900	201977	198717	102693	159962	159141	129955	166114	132895	129891	94963.3	199741	95628.4	103001	114529	122666	157572	75317.8	68048	32330.7	1112.6	30446.6
M152T155	5.73233	0.0119078	0.00865801	0.026415	0.0193705	0.944444	0.777778	1	1.17504	Sc:V_S	0.421328	0.15826	up	1059	M152T155	152.07	152.067	152.071	154.798	139.158	169.437	16	16	6493	31248.4	23921	24434.3	31911.6	30651.8	18880.5	32976.4	25470.1	23328.5	25026.2	33089.8	26199.6	22131.8	973.105	13154.5	13975	15664.5	18961.8	20146.4	14738.7	13834.4	16389.4	32578.2	14323.7	19325.1
M152T382_1	0.086111	0.00152468	0.0021645	0.00525834	0.00627572	1	1	1	1.82277	Sc:V_S	0.075446	0.0611323	down	1051	M152T382_1	152.031	152.03	152.032	381.772	379.876	397.625	24	23	34672	28839.6	28153.3	19775.6	68604.4	55905.5	46817.2	52191.5	47244.2	53959.5	47740.1	53027.6	44672.9	46433	43916.1	92969.2	195721	85441.9	56383.4	92955.3	50835.2	22501.2	34277.7	1357.49	2262.06	2104.89
M152T407	0.263028	0.00190228	0.0021645	0.00620391	0.00627572	1	1	1	1.1189	Sc:V_S	0.658066	4.13746e-08	down	1047	M152T407	152.018	152.018	152.019	406.722	395.655	409.557	25	25	11438	28343.5	19095.9	18852.8	37618.7	34667.4	42670.2	13515.5	8744.21	8600.47	14602.5	13086.7	20074.5	43213.1	34442.6	53194	32557.8	27388.8	46806	52546.6	30993.1	6600.21	11697.2	16305.9	35395.5	20803.7
M152T408	0.238448	3.3936e-05	0.0021645	0.000348155	0.00627572	1	1	1	1.26871	Sc:V_S	0.280051	0.241246	down	1055	M152T408	152.054	152.053	152.056	407.71	405.486	409.164	20	20	2113	2744.5	6400.27	8412.24	8522.64	6366.91	7737.58	4919.95	6595.52	7192.27	8513.98	4847.71	7907.77	5148.18	9756.16	8332.65	6497.19	14723.1	9646.7	9193.35	9626.62	4157.08	3455.28	3433.43	3268.09	3605.76
M152T482	5.90349	2.65807e-05	0.0021645	0.000293588	0.00627572	1	1	1	1.24258	Sc:V_S	0.556782	0.246342	up	1046	M152T482	152.018	152.018	152.019	481.595	456.372	498.491	33	26	12885	21308.1	20977.2	29215.4	37282.6	30240.4	41963.5	55814.6	41412.3	115206	144316	160062	193085	228326	57428.4	32264.5	29966.1	41048	52072.3	28493.4	35501.6	224946	205389	160185	64753	160265
M153T353	0.207913	0.000683677	0.0021645	0.0029018	0.00627572	1	1	1	1.32515	Sc:V_S	0.378944	0.237121	down	1077	M153T353	153.05	153.048	153.051	353.251	349.52	356.554	15	15	2892	8509.46	3980.74	4249.04	4493.45	7413.35	6800.36	4475.42	3380.27	4870.18	3526.1	2255.53	5922.97	5522.12	7717.76	9625.59	6101.22	5977.77	9578.55	12479.1	6081.45	3317.08	2676.39	3911.84	760.757	4010.03
M153T43	28.5844	0.000130338	0.0021645	0.000884037	0.00627572	1	1	1	1.923	Sc:V_S	0.180217	0.180426	up	1089	M153T43	153.127	153.126	153.138	43.319	39.611	47.776	16	16	122244	12704.8	18665.8	17392.3	15867.7	13770.9	18605.2	150677	160926	223723	134852	135511	167233	172051	144905	7156.53	6746.61	18489.9	842.658	9536.67	14369.2	230950	181583	221387	951297	370517
M153T479	3.22011	0.00141588	0.004329	0.00496318	0.0108613	0.972222	0.888889	1	1.04005	Sc:V_S	0.280457	0.0762693	up	1072	M153T479	153.02	153.018	153.02	478.976	474.436	498.664	23	19	2729	7469.46	3434.99	3221.65	2886.86	2954.88	6085.29	10082.8	15153.2	18316.9	16152.6	10776	19609.9	23021.5	13855.7	12728.1	2436.42	3434.48	5638.99	4175.05	4407.15	40992.5	22869	16549.1	8330.02	15551.7
M153T48_1	0.114862	0.0120775	0.0021645	0.026706	0.00627572	1	1	1	1.19549	Sc:V_S	0.117868	0.077888	down	1070	M153T48_1	153.006	153.005	153.015	48.118	42.077	56.099	20	19	4985	7370.79	3301.69	11163.8	2140.57	5591.92	1155.67	13213.7	11068.1	13068	10492.2	10890.7	13951.2	11916.4	9838.91	48583	20226.4	3793.17	3498.69	14907.6	3801.62	1988.23	2726.02	3804.38	1356.17	1401.18
M153T85	30.5204	4.80185e-06	0.0021645	9.25498e-05	0.00627572	1	1	1	1.92165	Sc:V_S	0.117501	0.117553	up	1088	M153T85	153.127	153.126	153.127	85.364	58.374	94.711	27	15	57121	17538.8	17418.2	18590.6	15126.8	13393.7	16553.5	105479	136718	137317	108659	133918	129594	108327	128113	10719.3	7690.06	19325	7751.21	8384.07	16777.9	336635	203173	395780	1.3145e+06	389177
M154T243_2	5.65931	0.0138634	0.025974	0.0297919	0.0482809	0.888889	0.652083	1	1.07509	Sc:V_S	1.25374	1.18268e-07	up	1103	M154T243_2	154.08	154.078	154.088	242.925	227.925	248.381	14	13	7518	3925.77	14403	5064.81	765.513	22109.6	34385	19359.2	1666.15	2364.23	2064.89	2637.64	19500.3	1975.74	1514.7	11335.9	3867.22	5160.55	2368.29	5170.77	14212.5	3307.27	38858	4731.89	23100	4598.77
M154T364	16.2163	0.00098726	0.0021645	0.00379693	0.00627572	1	1	1	1.41392	Sc:V_S	0.140652	0.0479269	up	1108	M154T364	154.133	154.131	154.135	364.339	361.548	369.124	25	25	39330	3668.2	782.018	4264.92	2871	5366.91	2352.88	35577.2	53485.7	54783.7	52042.1	55999.9	51731.1	54812.2	45725.9	4536.71	1652.23	3478.46	2108.82	1815.88	1315.06	171949	41593.6	28862.6	6392.62	47086.5
M154T479	4.20442	0.000172167	0.0021645	0.00107686	0.00627572	1	1	1	1.15871	Sc:V_S	0.381629	0.107654	up	1093	M154T479	154.016	154.014	154.018	479.254	474.662	496.961	19	18	1997	1525.25	2428.23	3581.05	6072.74	6006.65	8648.32	6755.22	9666.98	17921.6	11982.6	12315.6	17918.4	18545.3	7230.63	7201.32	2730.51	4078.69	7094.57	2276.15	7256.09	17038.2	28884.4	11688.7	16658.6	13520.7
M155T194	0.0862638	0.0126992	0.025974	0.0278501	0.0482809	0.888889	0.624306	1	1.43881	Sc:V_S	0.263476	0.184854	down	1120	M155T194	155.053	155.053	155.054	194.296	187.849	198.455	33	26	76792	59592.3	8363.81	89197.4	26858.9	22263.9	6584.49	108574	75769.2	92072.6	63067.4	63773.8	65792	115072	112031	207307	824166	50526.7	101443	511079	25020.7	3576.03	9672.07	108957	9891.1	58505.6
M155T229_2	0.157525	0.000378982	0.0021645	0.00187766	0.00627572	1	1	1	1.45804	Sc:V_S	0.390298	0.213674	down	1130	M155T229_2	155.153	155.142	155.155	229.32	211.958	245.111	21	19	1324	2989.28	2943.7	4683.58	3365.79	3441.23	1840.98	2626.23	1324.18	2979.23	3243.65	3107.74	2845.79	2277.89	658.24	6644.92	11128.4	2529.07	4722.85	6125.75	3876.83	658.274	395.993	293.504	1141.76	866.061
M155T278	0.17042	0.00144543	0.0021645	0.00503973	0.00627572	1	1	1	1.29287	Sc:V_S	0.573116	0.182418	down	1114	M155T278	155.028	155.017	155.028	277.848	273.86	279.254	23	23	22722	151910	64363.6	78926.3	71732.3	115743	108890	123376	93572.8	28040.2	34881.8	21821.9	54087.1	69398.7	45761.1	82355.1	62379.6	60665.4	95145.3	78911	116759	40822.4	10567.9	3770.13	23793.7	6512.76
M155T386	0.241006	0.00078851	0.0021645	0.00321467	0.00627572	1	1	1	1.2193	Sc:V_S	0.206374	0.172956	down	1118	M155T386	155.042	155.041	155.043	385.636	382.716	399.078	22	21	4784	5035.25	4864.58	3598.75	14281.7	6382.22	7196.06	11542.8	8541.54	7426.81	7190.09	7422.11	6168.66	8411.53	5854.28	11834.4	20061.3	11356.4	6776.37	12143.6	5705.97	3898.93	4484.76	3150.13	3035.53	3154.84
M155T407	0.163581	4.24615e-05	0.0021645	0.000408526	0.00627572	1	1	1	1.42591	Sc:V_S	0.409991	0.116023	down	1111	M155T407	154.964	154.963	154.976	407.224	390.233	409.557	27	23	6020	13016.1	17187.4	7925.57	18279.6	21245.5	26399.1	19461.5	22395	16303.8	14067.4	8453.6	17588.5	13112.5	3597.66	26679.9	17913.3	41020.8	23783.1	26222.6	19812.6	3055.14	1471.83	4106.26	1721.96	2475.45
M156T108	9.34065	0.0146465	0.00865801	0.0311185	0.0193705	0.944444	0.777778	1	1.28369	Sc:V_S	0.816674	0.210308	up	1139	M156T108	156.054	156.05	156.054	107.882	100.019	124.885	19	18	9199	40816.4	27572	37075	31916.8	82392.7	66056.1	103049	56607.3	23043.6	18158.9	31904.9	36623.9	26133.5	911.95	18875.6	6655.09	10570.2	40432.6	15447.1	19605.7	16438.9	13676.7	83871.2	13221.4	13588.1
M156T417_2	0.0841584	1.45677e-06	0.0021645	4.22895e-05	0.00627572	1	1	1	1.56248	Sc:V_S	0.231511	0.01988	down	1144	M156T417_2	156.076	156.076	156.076	417.019	411.025	427.105	30	26	639058	5.30535e+06	2.25593e+06	2.72283e+06	6.13776e+06	4.33491e+06	6.50132e+06	1.83761e+06	4.06239e+06	3.88201e+06	3.51261e+06	2.96819e+06	3.50808e+06	3.44935e+06	2.45225e+06	2.8404e+06	2.04611e+06	4.65794e+06	2.02287e+06	4.47179e+06	4.15675e+06	373650	542600	225192	293563	253605
M156T452	0.176034	1.15964e-05	0.0021645	0.000166037	0.00627572	1	1	1	1.26054	Sc:V_S	0.646406	0.048537	down	1145	M156T452	156.076	156.076	156.077	452.022	441.19	465.966	36	22	197651	652394	391798	333535	2.28048e+06	582774	2.35862e+06	251822	352755	375496	392618	389926	399720	442271	1.18752e+06	619857	621452	501991	267635	767734	484581	233482	315287	161955	239037	159212
M156T480	0.0672697	3.47458e-06	0.0021645	7.53701e-05	0.00627572	1	1	1	1.72449	Sc:V_S	0.411779	2.11309e-08	down	1143	M156T480	156.076	156.076	156.076	479.767	468.264	492.105	30	26	55557	755968	784086	1.22761e+06	427597	2.01956e+06	365358	1.07694e+06	493191	460302	476724	484835	485301	478963	288256	527276	964131	1.8897e+06	557549	506981	1.27979e+06	65182.7	95628.2	74825.9	82736.8	73322.9
M157T283	0.265537	0.0033352	0.0021645	0.00963676	0.00627572	1	1	1	1.09054	Sc:V_S	0.408142	0.249457	down	1161	M157T283	157.045	157.043	157.049	282.631	277.921	292.803	13	13	5468	20192.5	5113.06	16067.5	11666.7	9743.45	6063.36	4851.53	7399.77	4406.63	5073.65	3887.68	2880.31	8177.95	9401.69	4933.12	4993.82	7913.21	5836.15	6103.67	4437.54	6045.17	3666.09	868.947	4888.16	1269.95
M157T302	0.176366	0.00208936	0.0021645	0.00667697	0.00627572	1	1	1	1.29626	Sc:V_S	0.655178	2.89079e-08	down	1159	M157T302	157.028	157.027	157.028	302.281	300.445	305.427	25	25	214938	535891	610693	317950	493756	635700	740777	1.03938e+06	862263	405616	282122	219565	529594	524223	52206.8	441390	403228	428811	556842	613792	471857	229320	27475.9	7866.18	40409	10303.9
M157T349	20.2773	0.00528286	0.0411255	0.0137535	0.0710422	0.861111	0.526389	1	1.43745	Sc:V_S	0.0990975	0.0819175	up	1160	M157T349	157.049	157.043	157.049	348.844	348.062	368.344	16	15	14533	803.965	1235.02	1467.09	936.82	1949.79	1290.74	24722.7	29610.6	23881.4	27507.2	29416.4	25781.3	30769.9	29114.6	1595.51	1355.6	1332.33	1885.99	1226.24	985.418	47096.9	29597.9	69384.3	1769.82	59332.9
M157T36	0.0183972	0.0109562	0.0021645	0.0247002	0.00627572	1	1	1	1.58969	Sc:V_S	1.70765	4.7925e-08	down	1176	M157T36	157.121	157.119	157.124	36.022	31.886	66.543	29	23	130191	6185.29	3310.59	2178.69	3974.43	2779.48	926.716	192530	6236.95	1784.55	2367.48	2073.4	5711.93	4413.37	156886	5987.84	232096	3395.6	4891.76	6815.63	1985.16	2525.83	1724.81	4918.6	3907.98	3025.73
M157T406	0.314279	0.00790309	0.00865801	0.0190716	0.0193705	0.944444	0.777778	1	1.18147	Sc:V_S	0.222662	5.76633e-09	down	1180	M157T406	157.169	157.168	157.17	405.582	399.819	417.384	32	26	16395	80782.3	166595	57283.8	82784.3	90555.6	88648.6	75221.3	78877.2	80232.7	74066.9	70347.1	108202	66982.1	112857	132029	111164	114714	122918	100212	103266	35988.2	110711	53511.9	10599.5	26044.7
M157T417	0.0762784	7.57561e-07	0.0021645	2.86195e-05	0.00627572	1	1	1	1.66814	Sc:V_S	0.141468	0.103372	down	1166	M157T417	157.079	157.079	157.08	416.668	410.153	428.877	27	26	46637	398168	175533	185468	467771	451134	191106	255217	310082	298161	232049	267161	263060	266107	183524	211561	153024	342997	158786	347485	308112	29132.3	46658.2	23532.6	13527.9	23508.3
M157T513	0.0562093	1.96054e-06	0.0021645	5.17978e-05	0.00627572	1	1	1	1.75218	Sc:V_S	0.149853	1.0141e-08	down	1174	M157T513	157.108	157.107	157.108	513.182	509.076	520.774	24	23	23325	160865	112035	106387	231685	204836	215762	154017	134510	149285	138120	118283	94439.1	154408	120147	111404	130548	149691	123310	130461	116743	24655	20751.2	8831.4	9864.69	5451.45
M158T145	33.9566	0.000663145	0.0021645	0.00283616	0.00627572	1	1	1	1.74055	Sc:V_S	0.102416	0.060056	up	1205	M158T145	158.096	158.087	158.096	144.542	116.156	167.153	24	18	313343	7840.65	11726.1	7569.64	5242.17	9346.17	11759.2	157022	157001	129932	152428	152155	134995	135384	110061	7249.25	3027.62	29489.8	2076.2	10281.7	8995.33	198668	41258.7	1.39219e+06	101831	364387
M158T181	4.93942	0.000171672	0.0021645	0.00107473	0.00627572	1	1	1	1.29058	Sc:V_S	0.197444	0.0354698	up	1199	M158T181	158.081	158.08	158.082	180.613	175.613	184.579	15	15	7932	8398.78	4364.25	5892.97	6369.11	8313.37	9898.84	14161.8	10637.9	7956.42	13975.9	15567	12779.3	12692.2	14577.9	6109.87	6772.94	3405.67	3201	6168.24	3458.18	30634.9	29981.2	37806.1	16540.4	73277.2
M158T242	0.0374875	2.61121e-05	0.0021645	0.00029017	0.00627572	1	1	1	1.75385	Sc:V_S	0.0558507	1.75858e-09	down	1201	M158T242	158.096	158.091	158.097	241.748	227.446	253.59	28	25	206196	339078	269264	347551	1.34567e+06	747981	1.19597e+06	342758	325859	318152	326270	319225	274714	303862	299817	258040	79297.4	468385	700804	141410	423554	22803.1	20721.3	12213	41780	10118.7
M158T302	0.150118	0.00326805	0.0021645	0.00949172	0.00627572	1	1	1	1.39415	Sc:V_S	0.712287	2.671e-08	down	1181	M158T302	157.53	157.528	157.53	302.372	300.835	305.427	22	22	48301	84676.1	100196	54629.6	79022.1	117307	118837	210061	156665	70935.1	48688.3	38519.7	90088.4	93798.5	9132.39	84364	74003.3	67770.3	96317.5	102945	76891.2	35126	3410.95	670.119	6316.38	1623.58
M158T303	0.230075	0.000754274	0.0021645	0.00311486	0.00627572	1	1	1	1.119	Sc:V_S	0.613795	0.146331	down	1186	M158T303	158.03	158.023	158.031	302.737	301.296	321.427	19	18	5810	16326.2	16750.9	9437.34	12500.4	13877.1	20177.6	24406.1	24358.5	9498.98	6588.55	5490.06	11869.7	13975	4383.73	11879.9	9531.21	13191.6	12593.2	16814.9	14898.3	4877.26	1559.11	865.017	2909.85	2629.74
M158T31	0.130873	3.74002e-05	0.0021645	0.000371694	0.00627572	1	1	1	1.49178	Sc:V_S	0.0857932	0.0505791	down	1213	M158T31	158.153	158.152	158.154	30.679	29.574	34.235	26	26	151062	157525	92587.7	206624	70752.3	197105	81960.2	74204	65481.2	62840.1	57385.1	65105.7	56325.7	57971.7	55662.3	190311	67262.1	91746.6	246037	99644.4	185853	29966.2	57486.8	15761.4	23686	25395
M158T317	0.143896	0.010468	0.0021645	0.0238651	0.00627572	1	1	1	1.21941	Sc:V_S	0.282728	3.19403e-09	down	1190	M158T317	158.045	158.044	158.046	316.971	302.984	319.957	16	15	13328	6299.55	1155.98	5194.59	3557.91	2479.53	2034.34	7967.91	8945.01	8246.22	6973.61	5897.77	5746.48	5732.67	2867.62	12938.8	46753.2	4531.76	5429.97	13225.4	3396.91	4003.28	1995.25	1360.83	2838.12	1209.16
M158T33_2	0.272603	3.5449e-05	0.0021645	0.000359152	0.00627572	1	1	1	1.19411	Sc:V_S	0.069011	0.0123586	down	1202	M158T33_2	158.096	158.095	158.096	32.551	31.338	35.229	22	22	15774	19811.8	21752.6	20194.5	21086.8	19768.9	22732.9	16275.7	16603	16777.6	13818.7	14494.8	16261.2	14619.6	15828.8	16516.8	20341.6	13346.3	22224.6	13306.3	35247.8	6527.35	6965.32	6659.38	10646.4	8819.19
M158T391	3.29817	8.09714e-05	0.0021645	0.000633617	0.00627572	1	1	1	1.12049	Sc:V_S	0.254238	0.1861	up	1188	M158T391	158.044	158.042	158.045	391.302	388.917	399.642	15	15	3471	1944.32	3031.95	1848.16	3084.95	3089.11	2221.87	4523.62	4724.93	4284.4	3264.1	6707.8	6055.7	6864.69	4476.17	3542.11	2763.12	3259.37	1551.32	2636.14	4270.74	13718.3	13264.4	11911.1	11292.4	13202.8
M158T406	0.300712	0.00214649	0.0021645	0.00681475	0.00627572	1	1	1	1.10809	Sc:V_S	0.245938	0.19471	down	1214	M158T406	158.172	158.17	158.175	405.656	402.053	417.273	22	19	3759	7654.51	20376	12778.2	13796	14077	7846.58	10264.5	8581.32	11397.7	5160.81	6701.62	10570	10061.5	7278.08	18273.1	9839.25	18260.2	20752.2	13275.6	19636.3	8272.21	10088.2	6487.69	2380.55	1959.08
M158T513	0.0716071	3.60782e-05	0.0021645	0.000362879	0.00627572	1	1	1	1.71368	Sc:V_S	0.122977	0.10126	down	1200	M158T513	158.092	158.091	158.092	512.764	506.085	520.37	27	26	57212	453914	380273	235652	541985	527822	451787	347529	400868	352401	260646	340909	386913	366021	304676	324214	276703	435059	313050	340543	383911	18716.2	53616.7	59672.1	19211.5	16002.4
M159T156	5.88473	0.0193437	0.0411255	0.0391503	0.0710422	0.861111	0.5	1	1.13212	Sc:V_S	0.16141	0.0846896	up	1231	M159T156	159.091	159.089	159.099	155.623	146.362	166.831	16	16	38968	33123.1	34054.1	39250.2	31213.7	39500.2	1211.71	72120.2	55960.3	51151.5	61672.9	50965.7	49880.2	62816.7	73904	19419.3	15019	1231.27	21815.6	19739.6	17848	227057	233784	170671	18224.6	249624
M159T179	23.2426	0.00166682	0.0021645	0.00562964	0.00627572	1	1	1	1.69498	Sc:V_S	0.111742	0.0282099	up	1229	M159T179	159.091	159.091	159.094	178.753	175.913	187.052	16	16	139951	24788.9	22066.8	26644	19527.1	19085.7	14605.7	85174.5	93918.7	87840.1	103845	114117	104021	91548.8	101398	3124.66	2140.6	7950.87	10709.9	10377.6	10512.3	497538	432149	45505.5	19726.3	301039
M159T254	0.118909	0.0116436	0.004329	0.0259514	0.0108613	0.972222	0.833333	1	1.25321	Sc:V_S	0.0385845	0.0288342	down	1221	M159T254	159.044	159.044	159.045	253.611	236.623	257.56	28	26	165919	130876	33141.7	142804	96457.7	87017.4	32954.6	167338	163266	167170	164555	160226	148658	157849	147649	337626	865397	70076.2	78137.3	268552	54855.1	26303.4	29069	71080.8	34624.7	60670.2
M159T303	0.29296	2.41404e-05	0.0021645	0.000276626	0.00627572	1	1	1	1.01649	Sc:V_S	0.551763	0.209172	down	1219	M159T303	159.025	159.023	159.033	302.981	294.582	311.516	27	24	8202	13843.8	16640.6	12512.4	16281.6	17659	22404.1	28153.1	21408.1	14516	4562.83	8182.34	12159.3	13229.8	7086.54	12510.1	27023.6	14315.1	14429.9	18150.8	15403.5	7054.17	5505.97	6462.47	6341.18	2638.5
M159T31	0.0934407	0.000107466	0.0021645	0.000767817	0.00627572	1	1	1	1.65643	Sc:V_S	0.132665	8.16357e-09	down	1237	M159T31	159.156	159.15	159.158	30.769	21.869	47.123	25	23	19138	16026.5	11405.5	19309.3	8978.29	22784.1	8469.42	8544.17	7281.78	6805.19	7550.29	7197.56	5168.81	6970.96	7848.76	17921.4	7019.1	11633.8	29600.1	10362.5	23594.1	2409.03	7464.94	1070.1	3443.12	2012.38
M159T399	0.0203486	0.000152663	0.0021645	0.000988902	0.00627572	1	1	1	2.14876	Sc:V_S	0.0750118	0.0153169	down	1224	M159T399	159.076	159.075	159.076	398.688	396.153	404.018	26	26	253185	553487	355180	333560	1.262e+06	1.02925e+06	1.52037e+06	558487	541580	549985	543017	508948	463943	493786	577133	491812	512665	748885	587190	1.13279e+06	550546	37451.9	20142.1	4728.34	54500.5	2249.59
M159T514	0.161594	0.000357195	0.0021645	0.00181014	0.00627572	1	1	1	1.33977	Sc:V_S	0.169054	0.166967	down	1228	M159T514	159.095	159.093	159.096	513.994	510.718	518.399	21	21	5126	40554.2	19448.6	30958.8	48214.2	48358.2	41373	22207.8	22980.5	32705.5	24303.5	32430.9	27025	24686.6	29939.6	19841.3	24076.7	32133	34440.5	11188.5	26262	8928.46	1346.77	5604.2	6087.23	7174.9
M159T73	0.0818343	0.00838348	0.0021645	0.0199362	0.00627572	1	1	1	1.38134	Sc:V_S	0.232528	0.234978	down	1235	M159T73	159.112	159.112	159.115	72.742	67.099	79.404	23	21	78276	104662	35401	93851.3	137919	23528.6	49969.4	184344	248175	228610	212098	100233	250251	205431	206876	937311	122089	1.2722e+06	124528	57910.6	448725	60037.6	60571	41372.7	63612.7	62812.5
M159T90	0.117582	0.0107735	0.0151515	0.0243914	0.0307768	0.916667	0.666667	1	1.22032	Sc:V_S	0.114638	0.113722	down	1222	M159T90	159.044	159.043	159.044	90.48	78.753	111.4	25	24	103091	100906	49891.6	292911	55089.4	119566	17184	209307	232831	209809	179161	246342	216917	251698	191535	258241	1.21312e+06	82787.9	81403.2	292444	72582	15206.5	28941.5	113210	26285	69919.8
M160T155	21.7426	0.000212594	0.0021645	0.00124326	0.00627572	1	1	1	1.70638	Sc:V_S	0.10929	0.00821976	up	1254	M160T155	160.075	160.074	160.079	155.458	141.039	179.78	21	19	147611	54781.2	44227.3	59945.3	6478.44	4144.47	4152.23	205445	193149	172219	167977	165852	153342	149795	141435	9466.29	1242.64	9995.23	21033.4	3453.59	12849.6	282317	179339	247787	43058.5	609757
M160T254	76.9218	0.000221641	0.0021645	0.0012776	0.00627572	1	1	1	1.8919	Sc:V_S	0.208381	0.0091405	up	1250	M160T254	160.075	160.074	160.076	253.965	245.555	255.882	23	21	575814	26508.3	3757.69	16290.8	159752	14771.4	45089.8	343240	454349	551443	597686	656282	652075	621224	616311	2817.48	3901.62	4744.81	16536.9	14916.8	17691.1	109869	391341	1.12556e+06	3.8782e+06	186656
M160T274	0.177946	0.000145048	0.0021645	0.000950575	0.00627572	1	1	1	1.32015	Sc:V_S	0.318448	2.29108e-08	down	1257	M160T274	160.094	160.093	160.095	274.086	272.312	274.715	14	14	5810	6376.78	8101.9	8278.62	23547.7	8452.32	12251.2	5782.4	7499.46	8322.95	10411.4	8984.15	3093.01	6114.27	8581.83	6662.5	7483.28	10779.5	7747.74	4635.7	12937.3	2147.6	5112.23	2963.25	9456.54	2357.08
M160T302	0.33536	4.74859e-06	0.0021645	9.21273e-05	0.00627572	1	1	1	1.11993	Sc:V_S	0.0557398	0.044573	down	1240	M160T302	160.037	160.028	160.037	302.003	288.594	304.725	27	26	440005	2.30881e+06	3.08069e+06	2.54e+06	3.06693e+06	2.70546e+06	2.94654e+06	2.9811e+06	2.72957e+06	2.63471e+06	2.52497e+06	2.58954e+06	2.46699e+06	2.67383e+06	2.32382e+06	2.58129e+06	2.49761e+06	2.69869e+06	2.80896e+06	3.00832e+06	2.39074e+06	1.52137e+06	985139	833708	1.5356e+06	1.34411e+06
M160T319	3.08539	3.80808e-05	0.0021645	0.000377183	0.00627572	1	1	1	1.00015	Sc:V_S	0.153939	0.0699672	up	1255	M160T319	160.096	160.095	160.096	318.956	308.858	323.065	30	26	85124	48177.1	30817.9	37731.6	34870.6	36418.9	37870.1	80494.5	74135	104634	104022	114676	98943.2	92427.9	102517	49537.1	54988.8	73030.4	48767.4	29255.9	31729.8	191319	322136	156613	201778	227597
M160T33	0.0406762	0.000263853	0.0021645	0.00144352	0.00627572	1	1	1	1.64609	Sc:V_S	0.084457	0.0630482	down	1265	M160T33	160.132	160.131	160.133	33.127	31.822	36.71	21	21	218702	171810	94381.7	171513	90144.7	193030	324112	119324	109176	88905.8	100356	95068.6	91439.9	98775.7	92185.3	72166.4	29591.2	51241.3	442640	44293.4	153523	2133.03	9926.77	8002.45	10017.7	8491.16
M160T398	4.89008	0.0029832	0.004329	0.00881685	0.0108613	0.972222	0.833333	1	1.26379	Sc:V_S	0.162974	0.0494989	up	1256	M160T398	160.096	160.095	160.096	398.073	395.503	405.773	23	23	96050	11395	8209.59	26532	15235	75025.6	8539.05	79963.7	131723	127091	130701	115119	106973	116855	134100	8165.2	15673.3	21375.4	46836.4	83245.6	12143.7	135967	159976	333765	277299	318906
M160T435	0.184732	0.0255129	0.025974	0.0491973	0.0482809	0.888889	0.652083	1	1.21044	Sc:V_S	0.159015	0.159528	down	1245	M160T435	160.06	160.06	160.061	435.432	429.895	436.639	26	26	224736	224648	46216.4	845094	68791.7	267965	41477.5	328832	533511	494766	511954	494437	484553	386315	500917	538573	1.08086e+06	127546	61753.3	183244	234398	7574.97	20611.2	214864	9349.63	156140
M161T112	0.112119	2.18287e-05	0.0021645	0.00025871	0.00627572	1	1	1	1.53294	Sc:V_S	0.0440436	0.0308876	down	1283	M161T112	161.092	161.091	161.096	112.053	94.583	145.698	34	25	89972	28221.7	27483.5	15804.1	204278	140088	119721	139926	148042	147390	147197	137322	151978	141486	131102	261622	127683	440645	160954	350985	217439	26813.6	97005.9	18097.6	31885.8	29122
M161T136	0.082919	0.000381761	0.0021645	0.00188825	0.00627572	1	1	1	1.56439	Sc:V_S	0.251045	0.124549	down	1272	M161T136	161.037	161.035	161.044	135.851	117.841	153.567	24	22	5482	15985.6	3829.69	16849.5	14451.9	11376.6	1742.25	11940.8	10498.8	14040.9	16338.8	11295	11282.3	11832.3	19454.5	37979.5	16123.8	22896	5191.53	3494.53	24885.3	2925.19	1366.53	4602.78	1725.38	3438.17
M161T225	5.19421	0.00550687	0.0021645	0.0142514	0.00627572	1	1	1	1.32691	Sc:V_S	0.156267	0.147116	up	1286	M161T225	161.107	161.098	161.108	225.228	213.303	243.862	19	17	40595	32738.7	5980.8	14795.8	1756.78	2142.87	6955.61	41755.9	53744.1	36998.9	49498.1	44395.6	37238.7	56590	46567.6	40655.4	1726.53	8800.97	4697.43	3366.66	26634.9	121869	151250	64083.7	103396	100408
M161T254	18.7948	0.00245819	0.0021645	0.0075776	0.00627572	1	1	1	1.42191	Sc:V_S	0.205701	4.33875e-09	up	1277	M161T254	161.078	161.073	161.079	253.965	236.422	255.871	19	18	70484	5052.06	7000.02	6716.92	20414.5	1972.09	5547.37	40305.9	56926.3	66676.2	74234.3	79599.1	77820.5	68618.6	72637.1	10173.9	3370.51	6507.7	3905.26	3422.57	4817.34	29470.3	50413.8	129203	467947	21707.7
M161T302	0.336962	5.47065e-06	0.0021645	0.000101609	0.00627572	1	1	1	1.11639	Sc:V_S	0.0470881	0.0410059	down	1271	M161T302	161.039	161.039	161.04	302.219	299.551	304.725	26	26	44241	194523	267192	226378	269514	241072	241484	242645	235442	222688	216215	230091	204935	228819	204288	234396	198996	238622	249313	256891	210482	134036	84407.6	73072	130891	118049
M161T33	4.05361	3.08147e-05	0.0021645	0.00032556	0.00627572	1	1	1	1.1482	Sc:V_S	0.409641	0.279203	up	1281	M161T33	161.095	161.094	161.096	33.04	17.365	41.935	31	24	8760	39829.1	8524.48	8238.93	27140	8397.5	7193.83	9520.39	9765.52	9842.38	11054.6	20294.9	21835.8	9716.06	10069.4	7673.88	9421.3	14425.2	10830.8	6716.33	11248.4	67391.8	58303.8	20996.4	39313.8	45542.9
M161T359	0.191355	0.0111488	0.00865801	0.0250576	0.0193705	0.944444	0.777778	1	1.22356	Sc:V_S	0.1541	0.138897	down	1268	M161T359	160.9	160.899	160.902	358.502	342.677	366.4	21	20	3737	8894.3	9674.27	18790.6	5590.49	5064.87	2787.04	3899.56	3731.25	2980.8	2623.6	3186.53	2870.82	3522.82	2360.39	13094.9	17086.3	3582.41	4633.61	7738.65	2413.27	3089.85	3879.74	3160.32	1796.66	615.881
M161T436	0.198524	0.0143429	0.025974	0.0306376	0.0482809	0.888889	0.666667	1	1.09538	Sc:V_S	0.194474	0.171778	down	1274	M161T436	161.063	161.062	161.064	435.653	433.568	446.778	25	24	16746	18530.6	4529.61	63657.3	6282.7	23216.6	3153.4	26572.7	30298.5	38996.2	36620.4	42037.2	40532.4	31058.8	44853.1	42973.5	76924.8	11938.3	5805.57	14356.4	18611.5	2998.25	1710.08	17088.3	2059.6	10431.5
M162T258	0.220297	6.75022e-06	0.0021645	0.00011419	0.00627572	1	1	1	1.25994	Sc:V_S	0.0750658	0.0223054	down	1303	M162T258	162.075	162.075	162.076	258.427	247.624	261.154	27	26	56648	964614	864549	691179	766291	765603	709781	540805	524716	559438	526684	525058	440859	464101	497911	433547	374056	654363	681820	450367	820557	349325	188973	175350	128361	150551
M162T277	0.154755	0.000101698	0.0021645	0.000740352	0.00627572	1	1	1	1.36696	Sc:V_S	0.671973	0.244434	down	1297	M162T277	162.044	162.044	162.047	277.024	256.285	278.367	23	19	6493	40657.7	17055.8	18816.6	25002	28812.7	21040.2	10680.3	4448.38	7461.62	9644.41	11112.1	17346.6	24193.5	33177.7	29558.1	17791.1	10030.7	30940.2	30149.9	21879	6471.13	3764.01	4361.6	14886.4	4075.77
M162T317	0.329056	0.000564201	0.0021645	0.00252217	0.00627572	1	1	1	1.03468	Sc:V_S	0.681965	0.186187	down	1299	M162T317	162.044	162.042	162.055	316.619	303.492	323.573	26	20	9773	42875.4	34209.7	21956.4	48869.9	35992.6	30756.8	19890.7	11081.7	19539.2	19468.1	19557.7	33464.5	36549.3	71058.8	39845	29284.3	31359.1	47074	49085	32171	14847.9	25438.8	12523.5	37284.7	27515.3
M162T466	3.8774	0.000795569	0.0021645	0.00323539	0.00627572	1	1	1	1.16351	Sc:V_S	0.233876	0.221649	up	1305	M162T466	162.075	162.075	162.076	466.046	451.175	484.684	31	21	15355	10273.4	7955	12292.1	12365.5	13829.9	10804.3	22557.3	17473.2	23471.3	21614.8	36376.4	22991.3	25740	22771.8	7268.31	7979.13	10221.4	8850.22	6565.43	11220.4	54164.5	94887.7	31552.9	31514.2	46000.3
M162T499	9.27547	0.000911477	0.0021645	0.00356732	0.00627572	1	1	1	1.5489	Sc:V_S	0.351553	1.46038e-07	up	1306	M162T499	162.075	162.075	162.076	498.584	494.405	512.246	18	14	24121	6195.36	4538.51	4562.92	5994.5	4720.56	5287.73	25377.6	12160.1	11348.1	12521.4	10732.3	12039.1	13304.1	9359.89	3598.9	3169.87	4494.71	4678.03	3549.18	4466.62	67631.2	56415	10058.9	91214.4	26270.6
M163T327	0.184217	0.00375001	0.0021645	0.0105023	0.00627572	1	1	1	1.38717	Sc:V_S	0.197409	2.06715e-08	down	1318	M163T327	162.955	162.953	162.956	326.508	323.531	330.005	23	23	3513	10919	7461.98	13800.7	7609.89	8954.9	5752.01	3941.81	5093.95	4369.46	5095.36	4776.87	3479.68	5895.81	6078.59	6686.27	6191.24	3763.32	6254.79	6247.78	7830.94	5466.88	4985.01	581.741	1020.05	404.888
M163T359	0.214917	0.00697781	0.0151515	0.017206	0.0307768	0.916667	0.666667	1	1.04438	Sc:V_S	0.248074	0.0932397	down	1338	M163T359	163.115	163.113	163.117	358.712	346.452	361.424	31	25	28717	44786.3	55839.2	60713.9	72307.5	79648.2	54140.9	28847	28831.3	34181.5	32777.3	35147.6	40693.9	37912	54532.6	25811.1	8751.58	92913.8	36235.2	29110.5	62525.1	26687.5	21067.6	11046.9	5262.44	10851.9
M163T373	6.28001	0.000437259	0.0021645	0.0020924	0.00627572	1	1	1	1.31332	Sc:V_S	0.210935	0.182739	up	1328	M163T373	163.059	163.059	163.06	373.184	371.037	379.484	14	14	30099	19920.1	17813.2	22240.9	15623.6	17179.8	14900.4	109477	66757.9	112586	74974.1	91682.5	68938.8	75120.7	73123.6	16147.2	14400	15421.8	16484.3	13084.1	17088	90391.7	50191.7	129565	203298	136227
M163T443	0.238465	0.00172197	0.0021645	0.00576594	0.00627572	1	1	1	1.27452	Sc:V_S	0.163398	0.093089	down	1331	M163T443	163.07	163.07	163.077	442.523	440.759	458.354	17	17	5927	12072.6	14599	16267.2	9232.51	14378.1	3034.8	9319.23	7416.72	10442.5	9271.98	8768.87	7100.47	6385.13	8864.84	14571.3	17348.5	19461.2	14314.9	16260.2	15976.5	9142.39	7407.26	6501.5	5203.97	6805.32
M164T260	0.271836	0.000845177	0.004329	0.00337182	0.0108613	0.972222	0.833333	1	1.07211	Sc:V_S	0.350272	0.164745	down	1350	M164T260	164.063	164.062	164.064	259.77	245.496	262.597	31	26	13249	104216	112578	161271	203186	154693	94857.3	137258	116196	138060	84733.2	59953.1	72649.2	103254	172153	67512.6	92674.2	176576	181337	98972.7	80502.8	59250.6	130355	45780.1	99217.9	54200.5
M164T29	0.285276	0.0006347	0.0021645	0.00274749	0.00627572	1	1	1	1.14389	Sc:V_S	0.0603048	0.0601082	down	1365	M164T29	164.143	164.142	164.143	29.361	28.084	31.569	26	26	500795	761763	755504	947401	396549	440326	882474	419713	496340	432381	422806	476348	446244	437184	423839	644323	818469	442555	627309	422716	440167	439151	345529	88927.9	201859	161713
M164T360	0.00935352	5.81157e-05	0.0021645	0.000501296	0.00627572	1	1	1	2.22904	Sc:V_S	0.203384	0.0110384	down	1347	M164T360	164.029	164.028	164.029	359.768	356.191	364.867	20	20	46372	19265.9	33948.1	70447.3	23700.5	16074.3	21593.3	28465.9	22487.3	17204.2	18984.1	17791.8	15305.5	17498.5	16006.1	64521	326539	18020.1	47839.9	64074.8	14562.1	1600.84	451.809	2154.41	800.295	1066.15
M164T417	0.317873	0.00199268	0.00865801	0.00644156	0.0193705	0.944444	0.777778	1	1.08137	Sc:V_S	0.0790744	0.0703383	down	1348	M164T417	164.055	164.054	164.056	416.698	411.344	418.559	25	25	4110	11691.6	10306.8	10554	10290.1	10364.1	13150.1	12053.9	10976.5	13204.6	12664.5	11254.5	13117.3	12221.2	12803.3	13916.6	12653.5	16831.4	11958.9	4103.82	19703.7	10411.4	7145.73	4053.63	7929.41	2236.05
M164T59	0.214605	0.000337957	0.0021645	0.00173585	0.00627572	1	1	1	1.31907	Sc:V_S	0.201456	0.153672	down	1356	M164T59	164.092	164.092	164.093	59.189	53.576	63.317	21	20	6035	21971.2	35410.9	25759.1	27784.6	27250.9	20627.1	21520.4	26645.6	15583.3	26388.2	25808.7	26561.7	26961.2	31956.6	40832.8	15894.8	46361.7	47644.1	42496	49503.4	13468.5	16075.4	13453.1	13474	12525.4
M165T202	7.62756	3.30407e-06	0.0021645	7.31917e-05	0.00627572	1	1	1	1.45353	Sc:V_S	0.131725	1.45181e-08	up	1376	M165T202	165.09	165.086	165.091	202.245	195.424	212.65	28	26	37314	20412.9	17750.3	23487.5	16003.5	16103.1	43254.8	86044.9	101821	101975	123131	125273	101029	116030	107366	29498.9	30569.2	22840.4	10949	10722.5	23572.6	221009	221039	158591	204593	296739
M165T29	0.269362	0.000588681	0.0021645	0.00260882	0.00627572	1	1	1	1.1844	Sc:V_S	0.0731131	0.0584325	down	1382	M165T29	165.146	165.145	165.147	29.361	28.084	31.569	26	26	61497	98236.5	92358	126365	51271.5	58957.5	104730	59325.3	66098.9	54755	61847.7	57742.5	51705.3	60525	61245	84851	99506.1	56630.8	75809.8	52621.3	63229.9	52746	44464.5	11339.4	27145.4	23430.3
M165T33	0.23144	3.11312e-05	0.0021645	0.000327086	0.00627572	1	1	1	1.29817	Sc:V_S	0.211561	4.25381e-08	down	1383	M165T33	165.163	165.162	165.164	32.825	30.532	37.035	21	21	3440	3536.29	4576.72	4237.54	2951.2	5865.44	4112.02	4969.06	2591.21	3973.68	4606.38	4265.67	2758.42	4256.48	3935.05	10688.5	10389.8	3986.27	4475.3	8913.33	7185.68	2782.39	2287.22	3228.76	2803.97	4322.63
M166T104	0.223208	0.000202363	0.0021645	0.00120404	0.00627572	1	1	1	1.22468	Sc:V_S	0.170998	0.144583	down	1404	M166T104	166.158	166.157	166.159	103.863	95.559	112.941	18	17	730	975.868	1797.68	451.144	3065.31	2710.62	2508.82	1923.71	2102.38	1330.79	2280.23	2202.14	2164.06	2217.78	2440.8	4790.14	3701.11	2086.92	3913.63	4153.69	1681.3	1087.78	967.319	1318.05	1232.71	1426.02
M166T272	0.16862	9.22524e-06	0.0021645	0.000141069	0.00627572	1	1	1	1.37918	Sc:V_S	0.122673	0.0344032	down	1398	M166T272	166.086	166.085	166.086	271.884	270.675	274.286	26	26	490126	1.00216e+06	765604	862192	1.67162e+06	1.26779e+06	1.86732e+06	904581	866643	815403	1.01711e+06	937238	716509	727183	908610	785279	736114	520356	1.16212e+06	1.22424e+06	993298	222419	217969	413313	219925	204481
M166T278	0.224657	0.00632262	0.004329	0.015921	0.0108613	0.972222	0.833333	1	1.14336	Sc:V_S	0.49106	0.0435139	down	1387	M166T278	166.003	166.003	166.016	278.365	275.444	280.841	15	14	5810	33455.3	11089.3	10412.9	14904.1	24040.2	12169.2	6439.66	3629.03	3309.85	6352.86	6597.03	9057.98	10612.1	13825	12453.4	5082.15	4389.71	15832.5	16346.6	10011.7	4350.6	5446.26	871.592	8318.88	951.29
M166T315	0.402273	0.00115025	0.0021645	0.00425398	0.00627572	1	1	1	1.01372	Sc:V_S	0.253937	0.0396067	down	1392	M166T315	166.057	166.057	166.058	315.024	313.375	318.736	26	26	40345	74770.6	94293.2	106004	175104	140328	91670.7	73374	80064.4	113903	125257	136847	83007.9	85090.2	122231	83120.9	89673.6	77342.4	117893	94893	79816.1	69289.8	101973	36289.3	100527	48183.8
M166T354	0.186149	0.0088504	0.025974	0.0208358	0.0482809	0.888889	0.666667	1	1.53904	Sc:V_S	0.317437	4.37792e-08	down	1385	M166T354	165.966	165.965	165.967	354.226	348.181	361.714	26	26	122507	380567	124209	145677	572473	492207	209593	20859	39998.9	47138.8	32215.6	44937.6	61161.8	29568.5	44208	225753	724577	128448	26512.6	110100	138524	12547.2	9566.42	2603.17	277282	4306.82
M166T459	23.8609	1.20773e-05	0.0021645	0.000170665	0.00627572	1	1	1	1.62078	Sc:V_S	0.489958	1.66693e-07	up	1388	M166T459	166.017	166.016	166.017	459.039	448.366	466.316	13	13	16566	1066.98	1209.06	1216.05	803.591	901.951	373.47	1028.64	49817.8	37965.8	29127.8	46281.2	36760.9	22707	25426.5	778.559	3331.11	2472.27	788.879	922.732	531.085	48862.6	64168.6	38941.9	67053.8	28131.2
M167T112	4.66065	0.0119605	0.0021645	0.0265019	0.00627572	1	1	1	1.18441	Sc:V_S	0.133667	0.133532	up	1424	M167T112	167.07	167.069	167.081	111.716	98.766	118.63	17	15	15033	43906.4	1448.4	41343.2	22332.5	24335.3	31245.8	86566.4	106641	96167.6	97219	107475	69026.4	101108	97294.5	35214.9	1952.35	48337.9	32736.2	10114.2	40876.5	169793	154726	331351	121017	127071
M167T179	2.97465	0.00647801	0.004329	0.0162285	0.0108613	0.972222	0.833333	1	1.02206	Sc:V_S	0.111701	0.0601558	up	1420	M167T179	167.07	167.069	167.07	178.808	170.873	184.579	22	20	20312	123481	51491.7	95838.6	69429.8	48876.2	49515.8	96260.1	108094	94729.7	119483	128594	105867	104306	105689	40566.2	40353.8	43218.8	22599.6	7261.07	56840.6	129679	120595	126319	153464	255465
M167T272	0.182218	3.26372e-05	0.0021645	0.000338971	0.00627572	1	1	1	1.33737	Sc:V_S	0.129256	0.0428987	down	1425	M167T272	167.089	167.088	167.09	271.966	270.675	274.286	26	26	57841	107159	86045	101622	188125	142429	201952	98716.7	92084.6	87781.2	110567	101045	79728.2	80139.1	106709	91358.5	83341.8	53901.2	124100	144587	108923	27659.8	28551.9	46781.6	26716.5	28298
M167T277	0.212046	0.00229528	0.0021645	0.00717894	0.00627572	1	1	1	1.27378	Sc:V_S	0.409226	0.240264	down	1413	M167T277	167.018	167.017	167.019	276.769	262.711	279.254	17	16	3417	19605.7	8302.47	10405.6	17814	11458	9354.19	8581.2	7329.24	3390.08	7052.01	9164.48	10078.3	12446.2	15347.5	14547	10077	7704	10398.2	15217.9	16177	882.132	6295.1	4302.02	8141.05	3324.38
M167T317	0.085455	0.00211032	0.0021645	0.0067348	0.00627572	1	1	1	1.47505	Sc:V_S	0.230374	0.116365	down	1419	M167T317	167.073	167.06	167.073	317.242	308.991	324.273	27	26	25619	54363.3	14494.7	84468.1	20675.1	22573.4	10243.4	40101.7	51274.1	39266.7	65682.4	60453.5	51970.1	57701	73170.5	130965	354667	31391.8	25016.3	109117	46583.1	3073.83	18300.6	20744.1	16516.4	16313.7
M167T36	0.0816981	0.000558447	0.0021645	0.00250311	0.00627572	1	1	1	1.5694	Sc:V_S	0.224027	8.30325e-09	down	1412	M167T36	167.018	167.017	167.02	35.754	34.112	36.982	16	16	6793	3627	969.156	7616.97	2041.57	1756.82	1011.47	4110.96	3803.88	3690.26	4077.67	3459.56	2179.27	2922.48	2222.35	4817.85	19526	3097.93	1507.12	6137.02	2825.69	1270.49	592.257	1450.13	694.937	216.964
M167T39	3.57865	0.00219536	0.0021645	0.00693094	0.00627572	1	1	1	1.08866	Sc:V_S	0.224659	3.3907e-09	up	1418	M167T39	167.069	167.069	167.07	38.919	32.396	45.34	26	25	11718	35506.2	28422.6	26841.6	26248.2	16645.8	23663.1	43663.7	47576.3	45200.3	44272.3	47015.9	33771.4	30843.2	61783.3	14739	6472.05	28206.4	23114.5	13203.5	19417.1	136896	124485	193326	117418	62598.4
M167T479	3.4609	0.000445592	0.0021645	0.00212098	0.00627572	1	1	1	1.10011	Sc:V_S	0.331475	0.23871	up	1415	M167T479	167.036	167.033	167.037	478.519	474.662	486.79	20	19	3417	8273	3860.55	6417.51	11254.2	8922	13847.1	17208.5	22857.7	19008.7	39187.5	24035	24652.3	22607.2	13713	11830	5068.71	5774	3118.64	6900.09	9894.96	31579.1	37164.1	19063	26469.3	15862.9
M168T313	0.217472	0.00261543	0.00865801	0.00797036	0.0193705	0.944444	0.777778	1	1.26466	Sc:V_S	0.425299	3.52411e-08	down	1437	M168T313	168.043	168.035	168.049	312.563	303.839	320.278	19	18	9574	2090.59	28628.6	13551.8	5010.31	9001.71	11358.5	15386.6	11221.7	8113.69	12127.2	13386.6	4126.83	3537.75	10964.7	8655.33	24313.7	8868.57	11597.5	14843.8	8268.4	1738.49	1683.64	17063.5	7715.87	9281.37
M168T321	0.154029	0.00386865	0.0021645	0.0107527	0.00627572	1	1	1	1.51554	Sc:V_S	0.505426	0.0998446	down	1431	M168T321	167.543	167.543	167.544	321.238	319.414	324.24	13	13	4443	2895.62	2604.73	686.635	2338.91	3851.69	7502.26	6074.64	5116.23	3145.73	1730.21	2003.59	3690.72	4201.8	956.662	5203.85	8150.64	4777.65	6799.35	16245.2	4298.16	763.244	199.453	150.529	235.204	0
M168T34	0.333428	2.31296e-05	0.0021645	0.000268997	0.00627572	1	1	1	1.12515	Sc:V_S	0.0799719	0.0153535	down	1452	M168T34	168.138	168.137	168.138	34.072	32.874	38.384	26	26	14190	44082.6	37770.7	41273.4	34461.8	38659.2	32988	36979.3	34551.8	34254.9	34145.2	32221.9	29516.9	27927.2	32238.1	26296.9	36798.7	34691.2	34468	34671.2	38488	11467.7	19241.7	20875.2	15994.7	20156.6
M168T354	0.225134	0.0114894	0.0411255	0.0256751	0.0710422	0.861111	0.56875	1	1.39875	Sc:V_S	0.286652	0.21047	down	1432	M168T354	167.964	167.962	167.965	354.308	348.181	361.714	23	23	20447	60574	22523.6	25683.6	91804.3	76360.2	35201.8	4326.1	7785.43	7508.19	5615.29	10117.3	9489.47	6355.96	5556.29	39094.1	120945	20835.3	5110.37	17738.8	23078.9	2298.81	1444.49	450.389	48091.6	1555.48
M168T71	0.165398	0.000118929	0.0021645	0.000828346	0.00627572	1	1	1	1.38527	Sc:V_S	0.0715476	0.0220192	down	1445	M168T71	168.065	168.064	168.066	71.189	61.242	80.511	18	16	14160	123918	60130	148458	40751.1	59536.6	51411.6	65300.5	56058.7	54616.9	53273.5	50633.9	50803.6	53263.7	50443.2	127510	54373.5	56220.6	78981.1	88625.4	232521	13541.3	33614	23742.4	25956.6	36552.9
M169T382	0.0774694	0.00335024	0.0021645	0.00966359	0.00627572	1	1	1	1.91334	Sc:V_S	0.0487213	0.0431265	down	1466	M169T382	169.058	169.057	169.069	381.779	363.467	400.948	34	26	101210	90407.3	101026	66935	240771	193539	162325	176092	164862	172216	149619	158177	163223	154200	150837	339106	686528	315659	170685	320340	174527	79510.5	115404	3878.7	5158.34	1504.16
M169T433	6.8362	0.00073675	0.0021645	0.00306543	0.00627572	1	1	1	1.06666	Sc:V_S	0.462114	1.78846e-08	up	1457	M169T433	169.012	169.012	169.024	433.295	419.955	443.121	16	13	2734	1235.66	2013.68	530.537	1479.58	1161.36	1744.43	2340.59	5790.75	8529.72	7386.63	9547.26	9478.74	2384.39	10009.4	1442.79	1589.94	4582.66	1653.29	910.002	2504.16	24338.9	19059.8	13492.2	11875	9631.26
M169T459	19.3414	2.52652e-07	0.0021645	1.5471e-05	0.00627572	1	1	1	1.6187	Sc:V_S	0.444212	5.91446e-08	up	1456	M169T459	168.98	168.98	168.981	459.405	447.756	468.79	13	13	14909	2189.12	1412.36	2885.34	1698.37	2298.58	2629.13	7659.32	55294.7	51657.8	45651.6	53890.8	40239.3	22375.3	29037.5	2927.52	1984.25	3182.48	3426.47	2471.14	1457.7	66045.4	77845.9	58353.8	88844.5	44853.3
M169T479	3.74693	0.00191382	0.0021645	0.00623524	0.00627572	1	1	1	1.08681	Sc:V_S	0.46536	2.48091e-08	up	1458	M169T479	169.034	169.032	169.035	479.338	474.856	484.008	23	23	3078	7959.47	2764.84	4778.56	5966.52	9570.33	13256.5	20613.8	17621.3	14969.4	20271.5	21316.1	41160.6	44946.3	17554.2	4676.3	4936.65	11404.2	8399.11	4321.81	1827.28	26047.1	24617.6	14729.2	20320.2	12950.6
M169T481	4.48431	5.04143e-06	0.0021645	9.52618e-05	0.00627572	1	1	1	1.09864	Sc:V_S	0.487694	2.01736e-08	up	1455	M169T481	168.98	168.98	168.982	481.02	471.24	504.535	15	15	2574	7830.23	10524.5	1127.72	5943.01	3345.28	8022.01	49888.4	24905.8	22704.2	22076.8	21810.5	22997.7	9318.48	13764.8	2938.51	4013.33	7789.8	4395.64	2717.24	5647.01	27589.1	12316.7	17059	22004.2	15413.2
M170T115	0.232258	2.31314e-05	0.0021645	0.000268997	0.00627572	1	1	1	1.26254	Sc:V_S	0.120089	0.0904671	down	1491	M170T115	170.081	170.08	170.081	114.828	108.369	129.889	26	26	70715	546120	829946	696508	1.03055e+06	1.06201e+06	650933	548136	645867	640949	701949	550399	593333	600223	460391	743106	639544	497273	695867	753212	622910	321973	239830	92777.6	184273	148727
M170T133	0.193415	0.00868913	0.004329	0.0205178	0.0108613	0.972222	0.888889	1	1.12235	Sc:V_S	0.249366	0.116645	down	1505	M170T133	170.153	170.152	170.156	133.276	120.583	147.622	13	13	2360	1998.89	951.831	2540.22	6481.16	4143.31	4850.39	3904.12	4479.55	3970.16	6617.2	6028.83	4871.65	5926.3	7261.01	13332.2	18189	4313.59	5642.71	1400.01	4591.62	3694.81	2499.5	2253.49	2824.72	2629.15
M170T275	0.179889	0.00111597	0.0021645	0.00416678	0.00627572	1	1	1	1.4798	Sc:V_S	0.298986	0.130757	down	1486	M170T275	170.059	170.046	170.06	275.257	272.312	291.577	37	25	16746	18296.1	16247.2	22139.8	72892.9	33185.2	38677.7	19156.1	17353.3	20712.3	36090.2	29444.3	20251.9	16715.5	25359.5	20082.6	22863.4	35045.3	25933.1	14872.6	40041.3	3522.56	7181.57	2076.52	24000.6	4785.9
M170T278	0.127949	0.00493385	0.0021645	0.01305	0.00627572	1	1	1	1.55142	Sc:V_S	0.63633	0.157267	down	1481	M170T278	170.033	170.031	170.035	277.791	262.645	279.957	26	22	12303	84110.3	40383	48418.2	44807.7	72648.7	58006.9	69384.2	52610.2	17660.1	21536.5	14789.7	33155.1	37470.3	7879.84	48214.4	36341.5	39678.6	54747.9	50294.8	65601.5	24233.6	2383.32	704.225	3001.52	178.939
M170T304	0.310361	0.00701361	0.0151515	0.0172678	0.0307768	0.916667	0.722222	1	1.03763	Sc:V_S	0.647854	0.0975798	down	1475	M170T304	169.53	169.53	169.531	304.233	301.391	307.465	24	24	25973	92102.3	81512.3	44561.3	59658.8	82346.8	87613.6	141953	129609	55035.2	44888.6	30812.8	72457.2	79813.7	6792.73	65494.4	51702.8	54365.4	83080.7	86427.8	70857.9	64236	7909.04	3092.92	9003.34	1538.81
M170T317	0.330777	0.0128116	0.025974	0.0280174	0.0482809	0.888889	0.666667	1	1.07973	Sc:V_S	0.495527	0.105051	down	1480	M170T317	170.033	170.032	170.034	317.004	298.203	320.787	37	25	14852	71794.5	70380.1	52956.7	49531.8	169539	83334.9	88626.2	103619	96983.9	35134.9	31590.4	58768.6	82518.2	19966	104163	75536.9	116216	92143	92538.6	54281.2	136962	15829.8	4732.29	18024.1	4092.68
M170T382	0.295975	0.00375409	0.00865801	0.0105063	0.0193705	0.944444	0.763194	1	1.07531	Sc:V_S	0.142258	0.143314	down	1489	M170T382	170.061	170.06	170.062	381.741	379.876	383.437	21	21	9227	6956.8	7112.72	4815.77	15780.2	12743.5	19572.1	15950.3	11516.1	12717.8	9349.85	13147.9	13963.4	12352.7	12364.3	29370.1	49655.4	23017.9	15031.8	20428.2	11047.8	7898.89	7565.29	13628.8	3499.94	18574.3
M170T407	0.370698	0.00033789	0.0021645	0.00173585	0.00627572	1	1	1	1.01434	Sc:V_S	0.336761	0.269666	down	1477	M170T407	170.011	170.01	170.013	407.275	406.06	410.197	15	15	2113	6697.84	3075.57	1633.17	2569.95	4936.52	6376.45	4893	5138.89	5117.26	2676.69	5209.44	3945.6	8750.09	5628.25	5978.48	5216.68	7588.69	6531	4785.45	5860.55	2696.29	4001.51	1911.76	5500.75	3881.95
M170T480	3.24837	0.000324666	0.0021645	0.00169198	0.00627572	1	1	1	1.04117	Sc:V_S	0.366995	0.175952	up	1482	M170T480	170.029	170.027	170.031	480.186	474.032	486.805	17	16	1985	4224.3	2685.49	2830.97	2365.13	3503.86	7441.2	7603.27	9859.58	5610.27	8770.09	12620.4	15967.4	15779.5	8178.31	5906.45	2316.95	2665.03	6161.77	3065.85	4990.71	16533.8	16072.7	11201.2	10593.4	14837.1
M170T78	0.187667	0.00204441	0.00865801	0.00656545	0.0193705	0.944444	0.75	1	1.24263	Sc:V_S	0.137341	1.17434e-07	down	1494	M170T78	170.081	170.08	170.081	78.071	63.798	86.879	27	25	32691	249646	381719	415069	345672	141470	296293	147433	153284	148720	129278	157289	180272	144156	188080	145137	121035	63055.1	276955	295960	144159	56026.9	26666.8	97920.3	18055.8	82509.4
M171T155	3.62117	0.00212041	0.0151515	0.00675234	0.0307768	0.916667	0.722222	1	1.11472	Sc:V_S	1.13404	0.202137	up	1508	M171T155	170.642	170.632	170.645	154.778	140.198	159.916	15	15	4784	3953.18	4722.46	4026.36	5078.81	4588.66	5742.74	5144.83	2394.41	2318.87	3517.56	2198.27	22480.6	11884.4	1669.49	3555.66	2640.29	18097.3	4285.94	3734.57	4496.52	20828.8	13555.3	3220.96	8656.26	2550.55
M171T278	0.192479	0.00248633	0.0021645	0.00765231	0.00627572	1	1	1	1.28179	Sc:V_S	0.660922	0.197017	down	1510	M171T278	170.996	170.994	170.997	277.693	261.788	279.957	26	21	6151	40350.7	19684.3	24279.6	27169.5	32949.1	30345.9	36258.1	28625.4	8238.72	12039	8345.71	16013.8	17682.7	3408.63	26084.8	19055.5	18931	27446.9	24699.4	37260.2	11246.3	975.472	1577.1	4098.53	910.631
M171T480	3.1437	0.000329899	0.0021645	0.00171015	0.00627572	1	1	1	1.01737	Sc:V_S	0.276436	5.1595e-08	up	1511	M171T480	171.013	171.011	171.014	479.629	455.753	492.35	27	25	4777	13686.4	3858.76	9106.17	12402.3	14939.7	14477.6	46699.5	26071.5	42005.7	48766.6	36817.9	43133.9	62568.7	28684.7	17671.5	5429.3	13709.9	12495	7632.01	14355.7	43218	53957.3	39535.9	60235.6	28242.3
M172T196	0.119714	0.000178933	0.0021645	0.00110373	0.00627572	1	1	1	1.5175	Sc:V_S	0.376294	0.0120228	down	1537	M172T196	172.039	172.028	172.039	195.75	189.413	200.386	13	13	3350	1443.46	2573.24	643.711	2827.72	2296.23	4076.18	1190.77	2876.33	4155.71	2541.89	2193.08	1681.88	1965.32	2529.41	9044.83	3373.07	9350.58	1742.83	2055.84	6342.96	1550.1	542.49	1115.54	2008.49	855.231
M172T280	0.00401663	5.72255e-06	0.0021645	0.00010376	0.00627572	1	1	1	2.52842	Sc:V_S	0.389665	0.2741	down	1550	M172T280	172.119	172.108	172.119	279.514	262.597	281.311	21	21	228741	351126	145207	974065	392506	274900	137181	333363	211838	150389	347634	244485	100937	151066	224927	1.19766e+06	572110	1.26756e+06	253306	108756	433661	6601.2	4562.95	5403.68	3266.85	5340.03
M172T31	0.182202	0.00248447	0.0021645	0.00764856	0.00627572	1	1	1	1.37705	Sc:V_S	0.0856617	0.0768695	down	1557	M172T31	172.169	172.167	172.17	31.208	14.401	33.759	26	24	18454	16236.4	13042.1	21957.3	6759.61	30315.1	8655.41	9976.27	8717.08	8573.69	8569.67	9403.47	8329.45	7205.29	8487.92	22186.1	9268.53	12257.8	34325.7	13711.2	27052.8	4824.07	10784.8	816.523	5239.71	6520.32
M172T33	0.211345	7.3143e-06	0.0021645	0.000120104	0.00627572	1	1	1	1.40474	Sc:V_S	0.0877637	0.0511104	down	1553	M172T33	172.133	172.132	172.133	32.62	14.994	49.33	30	26	39672	81180.3	70924.5	71712.7	86725.3	93088.1	86216.4	76767.3	86317.1	74260.2	83732.9	73094.5	67311.5	66355.7	70226.3	97978.4	105148	94549.6	88940.2	81434.6	97675.1	35390.8	37279.2	19045.6	36028.1	23805
M172T354	0.0328057	1.41681e-05	0.0021645	0.000188332	0.00627572	1	1	1	1.98675	Sc:V_S	0.526397	0.114836	down	1538	M172T354	172.044	172.04	172.054	354.01	350.19	372.335	20	18	2385	6513.33	3118.83	3930.92	8050.7	8587.6	7899.8	2197.92	2751.2	2252.98	2546.32	3729.29	4743.95	6253.2	7687.11	10527	6733.2	4907.81	9220.78	17377.1	5528.86	766.703	135.93	192.749	358.741	848.359
M172T409	0.282861	1.13915e-05	0.0021645	0.000163728	0.00627572	1	1	1	1.14484	Sc:V_S	0.141928	0.14015	down	1540	M172T409	172.06	172.059	172.061	409.016	403.399	411.728	20	20	12545	25799.4	14356.1	12285.6	56622.3	52745.2	39559.6	21921.9	30595.7	28997.8	23618	29567.3	24101.1	21468	26767.4	42349.6	53150.7	44590.3	31912.8	53424.3	32235	17115.4	27332.5	14202.3	12589.5	16728.8
M172T505	0.1278	9.6845e-08	0.0021645	8.01836e-06	0.00627572	1	1	1	1.43463	Sc:V_S	0.0910012	0.0816938	down	1549	M172T505	172.107	172.107	172.109	504.652	502.947	516.211	20	20	4675	14788.9	16011.5	42542.3	21183.2	17549.3	27715	12455.9	13110.8	13944.4	11904.1	15214.3	13174.2	13779.7	14271.8	15261.5	8781.46	21138.9	12300.3	11688	13336.2	1771.39	3190.34	2310.8	2102.37	2765.22
M172T509	5.66968	0.000336016	0.0021645	0.00173117	0.00627572	1	1	1	1.17939	Sc:V_S	0.308372	0.0867989	up	1536	M172T509	172.017	172.01	172.018	508.577	499.68	512.249	15	14	2050	1925.51	1035.54	1296.88	755.957	639.321	635.988	1855.46	6490.38	6799.68	7515.38	6256.26	7198.58	6902.35	4960.35	2285.91	1559.7	1825.69	1695	527.284	1968.67	10510.2	14705.6	5783.61	21930	5921.06
M172T64	0.0757267	0.00172839	0.0021645	0.0057795	0.00627572	1	1	1	1.47224	Sc:V_S	0.558877	0.132851	down	1541	M172T64	172.074	172.071	172.075	64.254	55.226	73.113	25	21	18207	20791.2	28692.9	43052.4	31020.1	94152.7	39881.6	15048.1	21648.2	44500	86400	38865.5	22655.8	51986.6	56697	76816.2	17042.7	10499.5	248036	47887.5	78663.2	21946.6	22099.1	10800	17469	6072.4
M173T239	0.287048	0.00112185	0.0021645	0.00417972	0.00627572	1	1	1	1.13414	Sc:V_S	0.257739	0.213881	down	1581	M173T239	173.164	173.163	173.166	238.635	234.624	242.807	26	26	6074	7197.15	5504.06	5207.55	4899.07	7535.82	7318.32	7246.78	7430.05	7876.42	6601.22	7260.41	7342.27	8846.03	2728.84	14422.3	20713.4	6636.81	7220.59	14089	9103.69	4822.72	3190.4	2384.89	2717.07	4584.21
M173T317	0.208916	0.0211829	0.0151515	0.0421542	0.0307768	0.916667	0.666667	1	1.15901	Sc:V_S	0.389925	0.0550884	down	1558	M173T317	172.519	172.517	172.52	317.236	309.845	321.616	22	22	20505	7700.11	16235.3	8047.95	15439.1	18901.7	14275.8	20576.8	19326	18758.1	11875.2	11522.3	17719.9	13743.4	3012.73	43669.8	75389.5	18875.1	7616.9	12794	8265.33	6463.54	2965.32	1310.28	2761.54	0
M173T34	0.257075	0.00240648	0.0021645	0.00744356	0.00627572	1	1	1	1.15264	Sc:V_S	0.245318	4.00156e-08	down	1582	M173T34	173.164	173.162	173.172	34.0435	31.246	35.536	24	24	14182	9696.26	3752.97	9208.14	1061.77	11260.7	3517.33	12535.2	9951.22	7027.89	7418.79	7389.66	5462.3	7944.9	7390.19	13633.5	11002.5	9923.62	24914.4	5926.26	9340.25	1951.49	9636.21	3828.63	8466.87	7573.4
M173T407	0.189981	1.39528e-05	0.0021645	0.000186399	0.00627572	1	1	1	1.28713	Sc:V_S	0.488931	4.14093e-09	down	1561	M173T407	172.975	172.973	172.976	407.275	397.455	408.937	25	25	18298	37405	49196	23232.9	45143.1	64240.1	75902.7	83408.2	64907.4	45476.6	34060.9	26206.1	45397	53469.8	9542.9	79690.9	56951.8	120407	58713.7	73667.9	56689.7	10668.3	15895.6	10503.7	10460.7	3048.52
M173T463	0.0287234	2.40979e-05	0.0021645	0.000276626	0.00627572	1	1	1	1.95005	Sc:V_S	0.207578	0.0878939	down	1579	M173T463	173.139	173.137	173.14	462.726	459.314	469.969	24	24	67655	358520	326476	272041	459630	567074	433515	131414	178138	194329	166806	202380	202072	167103	104692	151651	139273	236805	151864	131609	233131	7706	2852.52	6592.7	1619.09	2380.54
M174T242_1	0.186867	3.08416e-06	0.0021645	6.98661e-05	0.00627572	1	1	1	1.2319	Sc:V_S	0.167864	0.166071	down	1585	M174T242_1	174.038	174.037	174.039	242.16	240.195	244.29	26	26	22690	39662.9	61148.5	63844.1	101871	163248	79278.7	31603.8	26573.4	23899.8	25276.9	24274.6	29420.5	16469.1	25585.4	41231.8	47821.6	26168.6	48921.3	43598.3	36303.2	11372.4	5958.06	10045.8	8750.54	13698
M174T278_1	0.0895422	0.00054096	0.0021645	0.002449	0.00627572	1	1	1	1.59895	Sc:V_S	1.03326	2.56351e-08	down	1583	M174T278_1	173.992	173.99	173.993	278.02	276.412	279.736	14	14	10936	50907.8	5610.56	9863.74	10772.9	29784.2	22893	7370.79	6538.11	7767.63	12100.9	11062.5	2649.97	5748.6	39392.5	17321.2	6188.37	11722.7	18280.9	10751.9	15968	7338.64	6715.92	0	12966.1	1456.41
M174T278_2	0.124187	0.000161639	0.0021645	0.00103282	0.00627572	1	1	1	1.44567	Sc:V_S	0.781717	0.290564	down	1589	M174T278_2	174.044	174.042	174.045	277.584	262.485	279.254	26	23	9569	71708.4	27218.2	41122.1	42903.1	50647.2	47850.5	16094.4	7697.66	7468.54	14216.3	13000.9	28446.6	40273.9	56395.1	44249.3	30659.4	16748.7	48462	45021.1	41328.5	8205.84	6496.15	3198.06	22161.3	6380.2
M174T353	0.117061	0.000792578	0.0021645	0.00322769	0.00627572	1	1	1	1.44301	Sc:V_S	0.320563	0.0461004	down	1594	M174T353	174.087	174.084	174.087	352.531	348.243	367.101	28	20	14695	24588.3	32284.6	70392.7	39858.2	74809.6	38954	33768.1	40323.9	42958.5	69618	54505.1	54448.9	87151.1	63283.2	35079.6	23202.6	121323	53108	75524.8	36286.1	8916	4006.43	25090	0	2115.66
M174T391	261.857	3.33332e-06	0.0021645	7.35268e-05	0.00627572	1	1	1	2.38868	Sc:V_S	0.120994	0.0153201	up	1587	M174T391	174.039	174.038	174.04	391.452	388.228	392.535	16	16	142153	922	720.586	511.505	4275.34	1059.57	2875.18	142375	194105	198372	207601	197204	192411	206033	201283	310.827	1227.47	2548.03	1181.14	1064.3	1117.85	488088	507437	464300	370334	542655
M174T397	0.054687	1.35344e-05	0.0021645	0.000183958	0.00627572	1	1	1	1.73307	Sc:V_S	0.2872	0.285645	down	1596	M174T397	174.087	174.086	174.087	397.414	396.301	405.995	18	15	26597	151496	347674	114410	449788	132933	427560	110366	168749	207313	161412	79004.2	175883	163118	112994	174835	173881	542761	145324	98315.6	208059	19902.4	15738	20493.2	14437	15512.6
M174T501	0.0485237	0.00059319	0.0021645	0.00262185	0.00627572	1	1	1	1.82763	Sc:V_S	0.169862	0.147318	down	1599	M174T501	174.087	174.073	174.087	500.658	491.298	510.336	15	15	11021	62242.3	82294.5	87030.6	92156.7	67085.6	96372.8	49272.5	61333.8	59628.7	58107.2	73088.5	53888.9	80508.8	63232.9	86596.6	451462	107454	150714	73359.6	53867.5	19506.3	12838.7	14406.7	11062.2	692.681
M175T107	0.179633	0.000490469	0.0021645	0.00227923	0.00627572	1	1	1	1.19681	Sc:V_S	0.589779	9.17643e-08	down	1649	M175T107	175.188	175.187	175.189	106.749	102.266	113.782	14	14	2534	6657.84	2394.26	7521.22	3532.53	4136.99	2227.8	6722.03	7678.36	4239.82	6455.68	5796.18	855.357	6139.81	14073.1	14554.5	21221	4058.94	12105.1	6166.27	5711.6	11703.2	30834.1	8886.74	13190.6	15673.8
M175T179	0.0366208	0.00333698	0.0021645	0.00963717	0.00627572	1	1	1	1.67167	Sc:V_S	0.0659004	0.0648439	down	1628	M175T179	175.09	175.086	175.09	179.259	170.315	181.869	21	21	208769	78814.8	18644.4	43865.6	55403	46775.8	37990	159810	154491	136685	162218	155551	151081	138756	159918	1.06972e+06	326880	496233	24070.9	51055.4	114074	18096	5906.69	21476.8	17436.8	20187.1
M175T258	0.244091	0.00995454	0.0151515	0.0228688	0.0307768	0.916667	0.666667	1	1.14928	Sc:V_S	0.112579	0.0848554	down	1629	M175T258	175.093	175.085	175.095	257.969	248.284	261.3	28	26	19480	23014.3	12286.1	63234.9	16734.1	20161.3	12153.4	35829.2	44003.6	37952.1	36369.2	32509.2	32717.8	35203	28830	57065.5	107151	25669.7	17424.3	60884.6	20858.9	5966.15	4311.71	39555.6	17221.3	12138.1
M175T327	0.269973	0.0109708	0.0021645	0.0247237	0.00627572	1	1	1	1.18143	Sc:V_S	0.220956	0.153066	down	1615	M175T327	174.955	174.953	174.957	326.702	319.852	330.695	25	25	2227	5632.68	4265.64	6141.7	3536.13	3800.55	2984.8	3995.48	2472.2	3654.66	2980.36	3415.29	1902.89	2685.69	3307.95	2764.29	2850.16	2298.22	2875.34	2567.04	3775.56	2696.23	1492.27	140.695	1466.12	1138.64
M175T380	0.197649	0.000354054	0.004329	0.00179988	0.0108613	0.972222	0.859722	1	1.25273	Sc:V_S	0.56538	7.5262e-08	down	1645	M175T380	175.118	175.118	175.118	380.424	378.922	382.767	16	16	93503	917637	196147	671336	558571	1.13811e+06	928191	15361.2	500436	573608	620838	652345	719319	617372	91420.9	727799	659766	247408	983143	891542	1.10349e+06	104107	77401.3	77102.9	52286.8	85146.4
M175T391	30.734	6.60916e-06	0.0021645	0.000113106	0.00627572	1	1	1	1.87382	Sc:V_S	0.141414	0.125104	up	1618	M175T391	175.042	175.042	175.043	391.151	388.228	392.904	14	14	10594	968.707	990.086	503.829	754.231	531.907	841.014	11670.9	18581.3	14631.6	17507	16930.7	17025.1	17896.4	15273.6	752.525	1364.06	301.188	999.896	1024.22	775.805	36539.1	41934.7	37624.2	26106.7	40221.6
M175T48	0.0214186	0.0130188	0.0151515	0.0283554	0.0307768	0.916667	0.666667	1	1.58901	Sc:V_S	0.171499	0.0474449	down	1616	M175T48	174.978	174.977	174.978	47.8555	42.744	59.633	22	19	91525	54510.6	4623.82	106490	8797.11	17330	2161.91	50727.8	64654.5	78700.9	66417.8	72707.4	79344.4	86262.3	60648.9	286452	752882	9453.29	4849.6	147448	12630.6	2148.89	1479.02	21645.5	1749.82	2438.63
M175T513_2	0.0621142	4.12681e-06	0.0021645	8.37977e-05	0.00627572	1	1	1	1.79638	Sc:V_S	0.180914	0.172561	down	1634	M175T513_2	175.118	175.118	175.119	513.323	506.655	519.657	28	26	2309800	2.49255e+07	1.46927e+07	1.44155e+07	3.44249e+07	2.59282e+07	2.80964e+07	2.0125e+07	1.8218e+07	1.82496e+07	2.01043e+07	1.87042e+07	2.26443e+07	1.12887e+07	1.62803e+07	1.71892e+07	1.88385e+07	2.62754e+07	1.95208e+07	2.10293e+07	2.10543e+07	944849	3.00327e+06	1.59489e+06	2.14763e+06	985882
M175T514	0.0930917	2.46759e-06	0.0021645	6.04306e-05	0.00627572	1	1	1	1.44574	Sc:V_S	0.261075	0.0888963	down	1613	M175T514	174.571	174.569	174.572	514.074	511.013	517.147	21	21	13777	74460.7	74278.4	58459	137956	107920	137063	78406.3	104359	78412.8	57439.5	58157.3	83672.1	98928.4	46095	39085	60860.1	98147.6	34188.7	69015.1	78270.7	12023.6	6663.28	5684.12	5383.78	6531.43
M176T179	0.11004	0.0183792	0.0021645	0.0376061	0.00627572	1	1	1	1.15428	Sc:V_S	0.0651898	0.0647631	down	1664	M176T179	176.092	176.085	176.093	179.365	166.092	182.559	16	16	18936	7948.79	496.752	8478.13	5993.05	6261.24	4854.14	16011.1	15747.7	13052.3	15341.4	16061.1	14682.7	13964.5	14857.8	92382.6	26905.9	42968.7	3710.33	5153.54	10871.5	4497.21	5261.25	4442.92	4326.18	3891.2
M176T315	0.289393	0.0098615	0.0151515	0.0227061	0.0307768	0.916667	0.666667	1	1.0522	Sc:V_S	0.696771	0.101944	down	1671	M176T315	176.122	176.12	176.124	315.252	304.496	321.427	22	20	10279	102405	15473	87772.1	49721.6	116292	116901	2383.09	20727.8	92079.4	81904.7	110061	90784.2	65471.9	13493.9	75839.9	46193.3	26700.1	83660.1	67576.1	115297	16289	9593.54	16449.1	1937.42	10568.1
M176T479	6.5314	0.000347001	0.0021645	0.00176916	0.00627572	1	1	1	1.31539	Sc:V_S	0.515705	0.0621183	up	1655	M176T479	176.019	176.018	176.019	479.093	473.451	485.453	23	22	6272	19540	8630.85	9626.45	19454.3	17753	25714.5	33806.5	54492.2	50819.7	56837	41927.3	103599	111755	28620.6	13874.4	11890.8	12213.5	11371.7	11392.5	17753.1	35910.7	93426.8	40128	65143.6	35168.8
M176T513	0.0564448	2.21035e-06	0.0021645	5.5528e-05	0.00627572	1	1	1	1.77844	Sc:V_S	0.0326651	0.0310658	down	1670	M176T513	176.121	176.121	176.122	513.164	510.607	519.42	27	26	273750	2.24884e+06	1.68376e+06	1.13999e+06	3.04884e+06	2.2673e+06	2.53195e+06	1.78577e+06	1.6748e+06	1.59224e+06	1.6805e+06	1.55314e+06	1.63732e+06	1.66306e+06	1.53004e+06	1.42051e+06	1.32719e+06	1.95706e+06	1.50535e+06	1.52639e+06	1.61102e+06	69071.6	204034	119321	127374	75920.2
M176T543	0.142934	0.000560248	0.0021645	0.00250832	0.00627572	1	1	1	1.34152	Sc:V_S	0.304177	0.247128	down	1672	M176T543	176.121	176.121	176.122	542.624	529.332	557.329	32	17	63476	223864	221293	164030	339183	964703	342366	216314	175105	114642	280405	218913	198329	224947	103872	281798	106522	1.028e+06	239651	198325	290162	128120	37803.8	27949.7	80683.3	32470.1
M177T247	89.3948	4.48418e-06	0.0021645	8.84573e-05	0.00627572	1	1	1	2.09744	Sc:V_S	0.0765499	7.86292e-09	up	1697	M177T247	177.101	177.089	177.102	247.327	229.843	264.603	24	22	292644	3970.05	3336.93	2301.08	4016.46	2809.72	3114.17	252888	237951	265347	292987	279382	263545	282311	254282	7547.7	6598.57	8257.96	1676.73	834.759	9932.95	1.01023e+06	1.34458e+06	271717	288111	770989
M177T310	0.283085	0.0157623	0.0411255	0.0330687	0.0710422	0.861111	0.583333	1	1.11225	Sc:V_S	0.560572	1.73178e-08	down	1683	M177T310	176.985	176.984	176.986	309.92	306.526	312.128	20	20	26435	8532.24	39524.5	62151.7	17462.9	6911.93	12489.7	21114.4	28683.9	26705.3	17398.1	18944.7	28741.6	25462.7	66326.6	51419.7	22481.2	71120.6	21921.3	6188.18	24885.5	28574.6	3924.7	4872.42	56075	8171.4
M177T344	0.11234	0.003551	0.0021645	0.0100746	0.00627572	1	1	1	1.60353	Sc:V_S	0.22136	1.57707e-08	down	1690	M177T344	177.054	177.053	177.055	344.472	341.326	347.574	17	17	5889	15787	6735.18	6044.45	3128.87	4970.93	8284.94	4678.55	2962.98	3738.68	4580.4	4268.81	3642	5565.77	2895.83	10063.3	4733.25	10792.9	12415.5	3872.76	16863.4	877.263	113.879	3047.2	436.793	2426.63
M177T40	3.58296	0.00161625	0.0021645	0.00549198	0.00627572	1	1	1	1.11799	Sc:V_S	0.190271	0.166228	up	1694	M177T40	177.09	177.089	177.091	39.658	29.638	48.966	18	17	12453	18092.2	8429.24	17894.8	19496	3739.06	24664.2	25021.7	26197.7	17641.3	15864.8	22849.4	22691.7	15809.7	17776.8	5275.91	7270.91	10887.4	8051.51	20277.5	23733	58650.4	37784.6	63027.8	60608	41195.4
M177T47	0.0229966	0.0150132	0.0151515	0.0317407	0.0307768	0.916667	0.666667	1	1.61955	Sc:V_S	0.22744	0.114002	down	1684	M177T47	176.976	176.975	176.988	47.149	42.658	58.49	22	18	62868	23881.2	1337.1	43798.1	3630.16	7499.99	1186.9	23659.1	28241	38279.4	28576.5	37351.6	44026.3	40521	27235.8	138010	383915	3391.71	1300.82	52738.9	6819.66	866.626	285.339	11440.5	247.868	0
M177T513	0.040442	6.38813e-07	0.0021645	2.58094e-05	0.00627572	1	1	1	1.87955	Sc:V_S	0.248751	0.145557	down	1701	M177T513	177.123	177.111	177.125	513.186	501.549	528.52	29	26	25783	223586	159031	89186.4	206105	222929	245439	181425	198692	166920	222826	142322	167486	158375	79685.6	69390.3	136549	210506	142503	147137	158873	15028.8	3932.39	2620.75	7078.35	5403.46
M177T544	0.142797	0.000647144	0.0021645	0.00278495	0.00627572	1	1	1	1.40046	Sc:V_S	0.633844	2.98114e-08	down	1703	M177T544	177.123	177.122	177.124	544.268	535.051	556.134	23	13	8547	18000.4	66976.2	17068.5	24179.8	31087.9	78875.4	58891.7	15574.7	17888.7	22222.9	20782.6	16773.1	17955.6	11483	17367.5	17389	22941.6	18539.2	18337.9	25668	4426.09	4446.07	4268.7	671.905	3715.29
M178T155	5.17773	0.00829722	0.00865801	0.0197791	0.0193705	0.944444	0.75	1	1.04901	Sc:V_S	0.0935487	0.0529036	up	1728	M178T155	178.104	178.094	178.105	154.617	137.245	179.78	18	17	57818	1112.55	48782.6	70128.2	33234.9	3011.63	35087.1	70839.3	66970.2	58093.9	59756.6	61093.3	59292	51065.6	52196.5	14027.8	11911.6	14402.2	25996.5	20579	2211.81	106609	64836	92818	20873.4	222518
M178T31	0.266983	0.00166953	0.0021645	0.00563594	0.00627572	1	1	1	1.24009	Sc:V_S	0.151005	0.150991	down	1732	M178T31	178.158	178.158	178.164	30.76	29.097	36.041	23	23	2392	4951.6	6729.47	5000.89	3793.19	5221.62	5320.76	3602.38	4927.16	4060.36	4918.5	3669.32	3941.47	5042.62	3488	5271.36	5196.61	4873.96	6209.92	4417.75	3587	1271.4	4244.73	648.364	2637.81	1015.05
M178T326	2.77561	0.000130459	0.0021645	0.000884037	0.00627572	1	1	1	1.08537	Sc:V_S	0.0882123	0.0583369	up	1713	M178T326	177.966	177.965	177.967	326.192	320.462	331.386	20	20	3828	2116.47	2231.68	4068.98	3274.74	4086	3083.69	4497.07	3692.37	4144.24	4092.51	3633.04	3354.6	3621.2	3600.64	2104.3	1407.65	2300.37	1786.88	3119.5	2362.18	8348.45	11018.1	6500.68	9766.76	9339.62
M178T34_1	0.150875	0.00688568	0.00865801	0.0170587	0.0193705	0.944444	0.777778	1	1.22013	Sc:V_S	0.0944981	0.0387306	down	1724	M178T34_1	178.089	178.088	178.098	33.787	32.254	43.356	24	24	90788	47051.6	30278.6	78075.4	52586.5	97958.8	173958	52968.1	45736.3	41714.5	48010.3	43647.1	39537	39737.3	46849.1	34628.5	15173.6	21915.2	171673	30475.4	100737	3055.71	27396.4	13607.4	28291.4	5960.07
M178T511	0.149351	0.00266819	0.0021645	0.00807671	0.00627572	1	1	1	1.21395	Sc:V_S	0.403674	0.203087	down	1711	M178T511	177.957	177.948	177.957	510.64	492.35	525.473	19	17	4784	2566.88	40723.8	23136.4	28689.4	39717.7	39444.4	23382.2	41063.7	31949.5	60285.3	31602.6	53167.8	51814.6	16025.9	122346	27000	125690	124814	37717.1	23003.9	20707.4	12149.5	11871.6	5330.83	5337.37
M179T146	3.05668	0.0184011	0.00865801	0.0376312	0.0193705	0.944444	0.777778	1	1.00815	Sc:V_S	0.277193	0.273556	up	1747	M179T146	179.07	179.061	179.072	145.627	134.547	168.087	17	13	5810	7365.45	37023.8	46563.2	22897.2	23685.7	60402.8	42293.1	40531.1	36605.5	16389	39122.5	34641.6	21295.4	36971.1	16960.5	10579.9	16580.8	1265.27	10874.5	9721.6	50912.5	20034.7	51621.2	52340.3	55642.4
M179T305	0.282575	0.0129563	0.0151515	0.0282656	0.0307768	0.916667	0.666667	1	1.13268	Sc:V_S	0.678079	0.0634726	down	1733	M179T305	178.536	178.535	178.538	304.594	301.735	308.187	26	26	79720	364107	298194	208100	217834	310808	300460	512633	402361	182657	130498	99051.5	234267	254656	27906.7	189020	167400	176234	253689	280829	260818	216657	26761.6	3604.46	26906.9	3864.31
M179T388	0.0615265	6.95728e-06	0.0021645	0.000115859	0.00627572	1	1	1	1.83172	Sc:V_S	0.152175	0.0876279	down	1743	M179T388	179.054	179.053	179.055	388.487	385.113	389.597	25	25	35006	39921.1	26784.8	37198.5	20200.3	39780.8	16526.7	51346.1	39236	39237.1	39997.9	33447.3	35241.7	33703.5	30118.1	69310.7	46664.6	68318.2	72158.4	17212.1	134506	5540.7	2866.52	3494.05	9123.87	5976.78
M179T49	0.0658724	0.00325202	0.004329	0.00945683	0.0108613	0.972222	0.833333	1	1.49342	Sc:V_S	0.261332	0.229714	down	1738	M179T49	178.956	178.956	178.957	49.016	43.718	50.88	21	21	4773	9941.03	1878.84	17478.6	5614.33	11271	1237.37	10366.4	9268.22	16932	18758.7	15102	13503.9	18263.6	11478.2	50796	71300	3603.76	8073.3	26765	8996.61	2526.19	2203.1	5159.77	1177.72	1393.83
M180T33_2	0.285534	0.000727031	0.0021645	0.00303433	0.00627572	1	1	1	1.17778	Sc:V_S	0.144099	0.0652993	down	1774	M180T33_2	180.101	180.1	180.11	32.8835	31.654	49.677	24	24	9427	8425.31	6956.06	10805.9	14191.4	12114.1	15783.5	11787.7	12161.6	8596.74	9096.9	8862.02	7892.61	8902.61	9170.49	11108	8918.63	10040.8	12364.1	13502.8	17372.5	7139.47	4177.25	6437.59	5710.73	7233.41
M180T337	0.0320699	0.000138146	0.0021645	0.000918656	0.00627572	1	1	1	2.06077	Sc:V_S	0.202052	2.20045e-08	down	1761	M180T337	179.981	179.981	179.983	337.447	328.292	343.763	37	25	31203	48767.7	59016.2	41386.6	35108.8	49353.9	54926.2	22743.7	17955.9	15500.9	20607.2	22733.6	12233.1	16804.8	21464.8	57942.6	72887.5	55357.8	39327.4	218193	127011	12611.1	10287.8	836.863	11164.9	1359.75
M180T360	0.0353813	0.000879159	0.0021645	0.00347525	0.00627572	1	1	1	1.70955	Sc:V_S	0.265699	0.0316257	down	1763	M180T360	180.002	180.002	180.004	359.612	356.191	368.504	25	25	65930	56879.1	44226.6	73781.6	68898.6	44325.8	48871.2	63361.2	45709.7	38693.5	34726.3	36541.1	32788.5	32589.2	27182.2	69658.7	374408	19693.7	28028.6	51169.6	18594.6	4607.18	7919.94	4275.7	4711.96	1198.17
M180T407	0.310524	0.00690173	0.004329	0.0170793	0.0108613	0.972222	0.888889	1	1.08651	Sc:V_S	0.766669	0.245641	down	1765	M180T407	180.013	180.011	180.014	406.635	401.701	408.937	15	15	2392	5071.83	3710.54	3312.42	5961.32	7554.3	8939.49	2023.31	1260.09	1494.97	1580	3402.76	5966.47	9307.64	4357.76	8023.7	6517.09	4988.8	7761.64	9147.22	4910.14	1469.93	756.611	1909.63	2162.74	5119.19
M180T49	0.00556424	0.00545752	0.004329	0.0141393	0.0108613	0.972222	0.888889	1	1.97382	Sc:V_S	0.197908	1.14448e-08	down	1760	M180T49	179.964	179.963	179.966	48.8235	43.718	80.156	26	21	125102	18185.5	1394.03	19338.7	2375.59	8784.9	1420.76	23177.9	23000.5	30113.7	30887.3	26695.9	29883.5	37087.5	20514.5	299836	817903	1650.01	11115.6	47534	7043.1	380.608	732.401	5086.77	662.201	189.188
M180T55	0.004828	0.0066706	0.0021645	0.0166263	0.00627572	1	1	1	1.75607	Sc:V_S	0.182024	0.145774	down	1764	M180T55	180.014	180.013	180.014	54.516	53.382	61.361	17	17	122979	7519.52	27930.1	7028.22	42253.8	34852.5	27197.5	14608.1	14504.7	11879.4	13137	7537.27	11596.6	11313.3	13784.2	6251.02	628558	2395.7	12684.9	4580.58	3529.07	424.574	296.866	2798.59	702.08	166.09
M181T111	4.88751	0.00331925	0.004329	0.00960582	0.0108613	0.972222	0.846528	1	1.15479	Sc:V_S	0.277677	0.223591	up	1797	M181T111	181.085	181.085	181.09	110.639	102.341	125.118	18	15	6189	65394.5	45708.8	30166.3	35605.9	33492.1	30268.2	30234.9	14730	37284.1	36310.6	37885.7	41177.9	46852.4	34646.5	8816.65	11904.3	19995.5	7164.76	3333.75	8137.38	20699	56441.3	81069.3	51761.2	120308
M181T259	0.31796	0.00100806	0.0021645	0.00385299	0.00627572	1	1	1	1.0231	Sc:V_S	0.306585	0.15654	down	1794	M181T259	181.089	181.089	181.09	258.955	247.536	261.729	31	26	29273	357116	284835	374131	367131	356600	314553	355461	272011	287299	278289	149073	136574	250167	340441	166163	271908	193186	298244	227031	214296	231439	246472	128989	173676	100557
M181T27	0.162884	0.000901005	0.004329	0.00354166	0.0108613	0.972222	0.833333	1	1.22139	Sc:V_S	0.121416	0.118316	down	1786	M181T27	181.022	181.021	181.023	27.3525	26.304	29.329	20	20	6694	20396.4	6126.78	10173	9092.73	15159.2	5949.22	10565.5	7963.01	10157.6	7909.35	7835.59	8523.69	9965.93	9348.34	11709.9	6126.29	1832.37	5707.55	11613	6169.94	2076.33	1687.2	2107.92	2750.63	839.995
M181T278	0.131501	0.000779712	0.0021645	0.00318633	0.00627572	1	1	1	1.337	Sc:V_S	0.57614	0.0619778	down	1785	M181T278	181.008	181.007	181.009	278.209	276.412	279.957	14	14	5126	23054.6	8125.77	6130.35	6120.7	11627.9	10022.9	15530.6	9366.66	4310.96	6527.55	4618.37	2702.32	5995.64	4893.27	9960.41	2423.27	1598.79	8269.42	10176.2	6901.05	4398.16	2060.99	526.276	2494.45	416.278
M181T340	0.171042	0.00379667	0.004329	0.0105952	0.0108613	0.972222	0.833333	1	1.31388	Sc:V_S	0.469461	1.50987e-08	down	1782	M181T340	180.985	180.984	180.988	340.269	330.682	344.374	18	16	2050	3008.42	2148.58	2743.57	2263.72	3340.06	3053.87	2374.68	1122.53	777.753	731.393	689.764	1196.63	1475.12	1964.78	3838.52	3963.67	3454.61	722.568	7998.65	3634.46	0	232.583	3430.01	559.935	383.169
M181T38	6.01312	2.47381e-06	0.0021645	6.04306e-05	0.00627572	1	1	1	1.40574	Sc:V_S	0.248955	0.212528	up	1795	M181T38	181.085	181.081	181.087	38.452	29.834	43.919	29	22	17191	8341.41	11915.4	8986.24	10364.4	12611.6	10043.4	27362.4	30488.2	29393.9	46284.4	31244.1	34864.8	50503.8	29863.6	5760.38	9148.68	11712.4	6123.37	3954.56	6028.8	67749.5	42497.1	89426.5	58812.6	40062.7
M181T64	9.28401	0.000433603	0.0021645	0.00207991	0.00627572	1	1	1	1.50806	Sc:V_S	0.332806	0.181494	up	1796	M181T64	181.085	181.084	181.086	64.445	54.236	78.606	21	15	10804	23151.4	19829.8	12872.1	18484.6	12420.1	51017.5	38245.5	34601.9	34843.5	57550.7	53611.8	64768.1	31281.3	25840.3	11683.9	5248.95	16225.7	10276.1	7391.62	12205.3	30126.7	99649.6	165446	130629	83003.2
M182T211	0.350623	0.00320056	0.004329	0.00934954	0.0108613	0.972222	0.833333	1	1.07975	Sc:V_S	0.23138	0.0678568	down	1826	M182T211	182.19	182.189	182.19	210.881	194.333	227.914	23	23	1937	9528.16	9080.15	8406.38	5912.75	6667.84	5060.59	9022.24	7342.84	8186.11	7380.1	7755.15	5555.65	5322.7	4109.82	10619.4	6848.05	9871.74	12810.6	7202.32	6135.53	4044.35	4170.54	6292.53	2304.65	4157.28
M182T258	0.330924	0.000176271	0.0021645	0.0010919	0.00627572	1	1	1	1.02179	Sc:V_S	0.317919	0.286345	down	1821	M182T258	182.091	182.09	182.092	258.457	247.624	276.565	30	26	8811	95178.6	79869.4	71673.9	38325.4	79913.5	60652.4	57322.3	51628.5	54158.9	60851.9	19484.1	45885.4	27577	43323.1	51896	49787.6	59496.3	71173.7	42515.6	38290.6	19509.4	21290.6	25518.8	21836.3	37852.2
M182T27	0.0820188	0.00120799	0.0021645	0.00441865	0.00627572	1	1	1	1.4144	Sc:V_S	0.200352	0.187717	down	1808	M182T27	182.029	182.023	182.03	27.133	25.704	39.628	21	19	7053	18107.4	4590.57	8325.39	6927.75	12353.1	3295.27	6746.28	5059.63	7860.95	5720.67	3973.98	5175.93	5720.23	5718.86	7496.02	3084.64	755.7	3481.38	7293.96	4719.71	563.399	722.693	540.071	538.693	432.916
M182T339	0.0515903	0.000360733	0.0021645	0.00181961	0.00627572	1	1	1	1.74864	Sc:V_S	0.494162	4.5836e-08	down	1804	M182T339	181.98	181.978	181.981	338.829	329.565	344.374	24	21	3196	8790.07	10023.9	9456.51	6855.19	13021.5	8548.61	8558.53	4293.08	5720.91	4857.55	2260.37	1343.03	4692.69	3179.75	12762.1	9066.01	12907.7	13760.2	11903.7	12225.6	2002.39	2700.56	678.099	2817.68	138.358
M182T360	0.0702212	0.00984108	0.004329	0.0226732	0.0108613	0.972222	0.888889	1	1.38221	Sc:V_S	0.258936	0.112745	down	1805	M182T360	182	181.999	182.002	359.764	356.723	363.209	19	19	4433	3904.47	4479.14	6448.28	7544.96	3769.7	5829.82	4300.83	4557.87	2699.13	3185.92	3284.37	2451.88	2166.61	2545.67	7488.38	29348.9	982.189	2017.26	5690.71	1316.49	898.432	1588.63	733.443	379.435	325.767
M182T373	0.14358	0.000114317	0.0021645	0.000802884	0.00627572	1	1	1	1.25592	Sc:V_S	0.164615	0.131276	down	1820	M182T373	182.092	182.09	182.094	372.524	370.231	374.225	20	20	9911	30535.3	11858.2	18820.7	21389.7	34170.3	41241	15682.2	12053.9	15185.1	13815.4	11465.7	12310	17705	16490.6	8594.79	3264.44	8926.83	13881.1	12163.7	12941.1	2296.16	1081.46	4022.52	1041.5	2415.57
M182T391	5.45099	4.87546e-05	0.0021645	0.00044712	0.00627572	1	1	1	1.22772	Sc:V_S	0.146696	0.030887	up	1811	M182T391	182.044	182.043	182.045	391.222	388.228	392.904	14	14	5678	2308.45	1993.13	3060.46	556.346	2029.28	1231	6604.3	6534.58	7919.17	8548.2	9289.99	9227.37	7631.12	8481.16	3725.99	1438.73	3174.81	2608.05	1217.48	3270.69	16704.6	21626.2	17090.4	17478.7	19632.9
M182T475	0.236118	0.00271414	0.0021645	0.00818628	0.00627572	1	1	1	1.03519	Sc:V_S	0.282594	0.143454	down	1810	M182T475	182.044	182.03	182.045	474.89	467.682	478.805	14	14	2687	11449.5	1390.25	9992.55	9210.88	6471.48	11584.7	7651.56	4417.31	5258.77	3864.57	4260.96	3627.79	3467.79	5768.2	10193.5	3302.51	5169.37	7361.74	1323.86	4783.84	2589.04	2331.22	2347.78	1518.46	2223.91
M183T233	4.79985	0.00500365	0.0021645	0.0131931	0.00627572	1	1	1	1.37679	Sc:V_S	0.146817	0.145501	up	1841	M183T233	183.065	183.061	183.071	233.152	218.514	241.862	18	17	9419	17435.5	10480.7	12989.4	12319.6	11031.6	11862	25558	33818.4	25177.9	31314.3	32073	32905.9	22260.4	28718	14335.9	11366.9	13277.4	11125.2	7927.3	1341.91	74048.7	66841.3	55749	71222.3	67251.6
M183T32	0.23939	0.000228683	0.0021645	0.001302	0.00627572	1	1	1	1.23997	Sc:V_S	0.222088	0.219487	down	1851	M183T32	183.173	183.17	183.175	31.943	26.39	34.147	21	21	4903	3564.71	2594.8	5496.23	3586.07	3340.68	4864.55	2992.57	4443.7	2528.12	4495.61	3167.86	4411.83	2998.17	3124.72	10549.4	10616.7	6517.98	7461.16	9824.31	3820.2	3597.23	2564.29	2502.52	1875.18	2652.16
M183T325	0.118116	0.00189091	0.0021645	0.00617646	0.00627572	1	1	1	1.70588	Sc:V_S	0.171884	0.100411	down	1828	M183T325	182.945	182.944	182.946	325.486	319.852	329.326	23	23	37911	19417.7	16611.2	23670.5	20017.4	20534.4	24491.6	48903.6	50331.3	51772.8	48900.5	46355.2	39339.9	43895.8	27068	67778.4	66813	73674.8	28476.7	20218.8	101657	33737.6	6718.07	2245.7	1408.01	8861.81
M183T48	0.255262	0.00943332	0.00865801	0.0219402	0.0193705	0.944444	0.75	1	1.01172	Sc:V_S	0.259575	0.25751	down	1829	M183T48	182.982	182.98	182.984	47.501	45.353	49.727	13	13	3926	1856.75	3409.89	4345.69	1005.32	4888.5	4132.73	6385.14	2910.46	4754.18	3155.05	4013.43	4523.51	5061.34	3341.85	12648.2	31682.4	5225.84	5760.97	5321.33	5528.65	4883.52	2413.88	1137.02	3956.9	7172.76
M184T105	0.359769	0.00157631	0.0021645	0.00538584	0.00627572	1	1	1	1.04092	Sc:V_S	0.105467	0.10127	down	1879	M184T105	184.169	184.168	184.17	104.774	98.689	117.331	13	13	1901	6434.47	11342.7	8346.48	9691.12	9258.11	8817.76	7842.18	9181.39	9318.53	10489.9	7851.1	8977.62	9023.17	9517.32	12929.8	21265.9	7969.97	14593.6	11428.8	8761.76	7101.88	7056.32	6292.64	6975.75	6821.89
M184T277_1	0.146866	0.00022241	0.0021645	0.00127845	0.00627572	1	1	1	1.38227	Sc:V_S	0.749978	1.51275e-08	down	1854	M184T277_1	183.551	183.55	183.551	277.128	274.51	279.254	17	17	9227	75659.2	24625.9	35346.2	42272.3	41995.2	40241.2	14486.8	8711.37	8661.37	11845.7	13453.1	26173.3	35083.6	52425.8	45179.3	41095.1	13293.2	43596.8	44682.7	38095.9	9651.34	6081.8	3333.28	20764.4	5467.45
M184T277_2	0.265628	6.09264e-05	0.0021645	0.000519443	0.00627572	1	1	1	1.04212	Sc:V_S	0.76407	0.152455	down	1859	M184T277_2	184.048	184.046	184.051	277.157	260.523	279.957	25	19	6835	44556.1	15623.1	22247.9	33414.9	37974.6	24944.4	7476.2	9316.63	5349.32	9414.95	9553.17	19811.1	28434.3	38547.1	31946	17508.7	11369.4	30345.3	30363.9	25489.7	12377.3	9767.78	8892.36	21270.4	9115.79
M184T315_2	0.282693	0.00408456	0.00865801	0.0112491	0.0193705	0.944444	0.75	1	1.24936	Sc:V_S	0.315097	0.0977859	down	1868	M184T315_2	184.086	184.085	184.094	315.179	313.663	320.076	23	23	8544	13134.5	23075.9	23229.9	38504.4	29487.9	16586.6	15818.7	14482.4	24510	24561.5	24019.5	13366	12658.8	26333.6	15977.9	22203.8	15889.6	26027.4	21458.2	17407	8515.15	27249.7	13787.2	4120.41	8034.58
M184T32	0.227853	0.000175701	0.0021645	0.00109114	0.00627572	1	1	1	1.30786	Sc:V_S	0.306946	0.101951	down	1873	M184T32	184.132	184.129	184.133	32.2945	30.768	56.579	30	24	12965	17675.6	5167.03	13737.7	6253.18	9286.14	8959.27	17569.5	20322.6	14345.8	16922.2	13793.1	8552.02	9585.46	8829.75	13630.7	10932.4	25737.1	26722.6	11653.3	19078.5	9166.54	8867.22	2750.67	7238.82	3167.22
M184T360	0.0869066	1.6152e-06	0.0021645	4.51414e-05	0.00627572	1	1	1	1.55003	Sc:V_S	0.216699	7.20788e-09	down	1869	M184T360	184.094	184.093	184.097	359.589	356.804	380.695	30	26	31075	50639.8	80239.2	157629	38904.7	33463.7	36218.6	37556.4	24682	23659.2	26939.7	24427.5	19201.2	25464.9	18230.7	44436.5	26628.3	21997.9	77412.1	43735.7	31226.5	7172.17	7562.64	5416.14	3480.02	2472.48
M184T41	8.874	1.82347e-05	0.0021645	0.000229009	0.00627572	1	1	1	1.1933	Sc:V_S	0.140177	6.78367e-08	up	1863	M184T41	184.073	184.063	184.073	41.24	37.888	62.637	27	25	593464	72563.4	12127.7	10894.7	29219.2	1402.77	5108.02	62197.7	50044	41088.3	49709.5	59016.1	49632.8	46643.5	40709.3	50045.9	25539.6	137837	79600.4	53141.7	55178.8	427920	853978	1.17609e+06	705409	953211
M184T498	0.271445	0.000758013	0.0021645	0.00312371	0.00627572	1	1	1	1.18937	Sc:V_S	0.120385	2.87796e-09	down	1862	M184T498	184.073	184.072	184.073	497.997	491.078	500.52	26	26	219928	1.92772e+06	935179	1.01878e+06	539964	961562	1.15352e+06	1.5241e+06	1.6e+06	1.56367e+06	1.60218e+06	1.51877e+06	1.20502e+06	1.28604e+06	1.14948e+06	2.12793e+06	1.09612e+06	2.45269e+06	1.79232e+06	2.83231e+06	1.03841e+06	1.04508e+06	1.45034e+06	417748	760290	325260
M184T517	0.31406	0.00530153	0.00865801	0.0137959	0.0193705	0.944444	0.777778	1	1.12027	Sc:V_S	0.0853102	0.0455802	down	1865	M184T517	184.073	184.072	184.073	516.917	515.991	520.386	13	13	61176	223877	179520	97664.6	100317	83239.6	209809	102396	96192.8	101109	104146	109171	91896.6	106806	115139	315841	114715	261944	234264	290713	183524	214803	244062	50895.9	103805	40308.9
M185T276	0.157981	6.39732e-05	0.0021645	0.000538777	0.00627572	1	1	1	1.36624	Sc:V_S	0.649306	0.290579	down	1882	M185T276	185.028	185.026	185.03	276.412	260.252	278.367	25	22	4784	33198.7	12623.3	17129	27626.3	21494.8	24114	9671.76	3263.41	6716.57	9274.2	7848.94	13390.4	22735.5	25105	38095.9	16410	11813.8	19882.2	21275.2	24022	7767.7	4229.86	5417.95	12463	3112.87
M185T298	0.182433	0.0113167	0.0151515	0.0253575	0.0307768	0.916667	0.722222	1	1.00108	Sc:V_S	0.779051	1.39223e-07	down	1880	M185T298	184.537	184.536	184.541	297.709	296.724	302.673	16	16	8139	3602.6	705.978	1612.51	5053.47	5991.7	24351	17102.7	11198.8	4106.08	2123.74	1381.34	7734.53	9998.84	2169.28	6833.41	2350.72	3333.85	5213.28	23044.2	2468.91	830.25	0	217.968	185.647	402.219
M185T302	0.214448	0.000316467	0.0021645	0.00166396	0.00627572	1	1	1	1.25741	Sc:V_S	0.149364	0.109993	down	1896	M185T302	185.107	185.104	185.111	302.337	299.551	308.501	14	14	4784	3774.23	6487.13	5713.06	7881.14	8892.91	12089.7	3776.43	3949.45	4504.28	4607.79	3221.57	3395.2	3859.25	4709.6	5237.66	4719.38	3572.08	5878.69	4116.27	5165.51	2375.59	2492.53	1292.16	1004.84	2315.85
M185T325	0.0918613	0.00130643	0.0021645	0.00466435	0.00627572	1	1	1	1.83143	Sc:V_S	0.145154	2.70765e-08	down	1881	M185T325	184.943	184.942	184.944	325.449	323.98	330.005	22	22	7613	3926.69	3823.88	4597.58	4010.19	3785.6	3053.27	8495.71	7328.03	7944.33	8823.79	7863.16	7737.23	7829.47	4960.22	11217.5	11392.9	12443	4538.43	3897.04	15602.8	5345.46	841.625	91.5913	173.218	342.362
M186T260	0.155205	0.000622257	0.0021645	0.00270658	0.00627572	1	1	1	1.36632	Sc:V_S	0.0974886	0.0768812	down	1923	M186T260	186.133	186.13	186.136	259.541	252.044	263.529	28	26	18454	10684.7	7082.71	34615.4	17757.6	13474	6302.66	22713.6	22350.9	25825.1	26250.7	25766.7	24354.4	27890.9	21132.3	58483.7	55311.5	53471.7	16818.6	17797.5	15081	6204.24	7339.15	9240.29	7790.77	7556.57
M186T263	0.19718	3.86133e-07	0.0021645	2.02272e-05	0.00627572	1	1	1	1.24991	Sc:V_S	0.30202	5.55143e-09	down	1909	M186T263	186.076	186.075	186.076	262.645	245.555	263.861	29	26	35067	218055	226919	243238	251725	270448	223604	153860	162145	176656	164581	145251	150452	268979	276989	181084	171979	212594	210358	227095	238690	107403	80575.2	83874.9	87390.3	77268.6
M186T280	0.289228	4.90721e-06	0.0021645	9.41176e-05	0.00627572	1	1	1	1.20899	Sc:V_S	0.224475	0.0225789	down	1914	M186T280	186.076	186.075	186.076	280.443	277.921	282.11	17	17	15379	90598.3	100755	122727	88673.1	104581	90354.1	37814	60299.7	69061.2	82037.9	80787.8	63963.6	60983.3	72469.6	90663.4	60032.7	93221.4	83087.7	74549.2	109641	50614.3	42524.3	23826.9	46732.1	28562.3
M186T35	6.85075	0.0184646	0.025974	0.0377295	0.0482809	0.888889	0.583333	1	1.09473	Sc:V_S	0.9696	5.7029e-08	up	1925	M186T35	186.148	186.147	186.15	34.876	31.231	40.122	19	19	41309	6070.09	23080.2	14831	4785.5	6018.28	3760.17	12826.7	5549.88	4500.45	7956.52	12411	38792.1	5059.03	7049.04	15045.5	22475.8	6504.32	7481.54	6463.64	6361.27	2602.6	34302.3	87529.2	24200.4	46351.4
M186T408	0.342282	0.00615868	0.0151515	0.0155782	0.0307768	0.916667	0.722222	1	1.03154	Sc:V_S	0.426727	0.0341143	down	1905	M186T408	186.007	186.005	186.019	407.727	399.353	410.568	25	25	16113	40167	30264.3	10295.3	39246.2	47183.7	38555.1	67537.6	61217.5	45177.7	33669.8	31470.1	42565.2	46539	7808.09	31872.6	33199.9	49150.7	29964.5	35988.8	36053	39369	11584.9	5579.28	6323.74	2045.32
M186T510	6.01537	2.23747e-06	0.0021645	5.59701e-05	0.00627572	1	1	1	1.31746	Sc:V_S	0.105195	3.47667e-08	up	1906	M186T510	186.034	186.028	186.042	509.851	487.427	514.787	29	26	7227	3693.62	8350.56	5812.46	7204.25	5383.59	5197.32	31791.9	35818.2	38933.8	36482.2	32659	29560.9	29391.3	30595.7	7635.65	5431.22	9250.91	6942.99	3771.93	7087.31	67593	80901.4	35919.1	77509.6	39787.8
M187T197	5.67115	0.00361843	0.0021645	0.0102158	0.00627572	1	1	1	1.46657	Sc:V_S	0.242026	0.113453	up	1948	M187T197	187.086	187.078	187.087	197.307	180.33	199.71	13	13	8885	8700.21	5987.96	6246.92	5562.34	8936.06	8596.05	10632.1	12446	10709.7	12163.5	10907	19856.1	13467	11607.4	7599.11	5780.67	7049.08	5446.06	505.6	7406.21	32943.5	35024	31531.5	48055.9	31808.6
M187T209	0.215558	0.00158295	0.004329	0.00540226	0.0108613	0.972222	0.833333	1	1.26982	Sc:V_S	0.593449	0.0725391	down	1929	M187T209	186.99	186.989	186.992	209.44	204.047	213.483	18	18	2739	1624.09	1958.41	517.368	2546.96	3354.18	4950.27	7979.42	6157.47	2933.92	2353.6	1582.94	5060.73	4819.61	954.367	6362.85	3688.76	9018.59	4057.59	6880.73	4615.12	1003.1	577.816	207.449	1689.42	198.487
M187T278	0.13677	6.41695e-06	0.0021645	0.000110947	0.00627572	1	1	1	1.38812	Sc:V_S	0.216268	0.181959	down	1943	M187T278	187.078	187.078	187.079	277.737	276.014	279.254	19	19	46691	352802	226827	344095	261577	294218	212350	105452	72190.7	53229.8	91294.3	79447.8	65007.9	86889.3	99567.1	186331	140273	155292	189786	136327	387377	52276.8	49914.4	47210.5	68250.7	19920.9
M187T397	0.254467	0.000139995	0.0021645	0.000926237	0.00627572	1	1	1	1.12045	Sc:V_S	0.46516	0.210625	down	1942	M187T397	187.078	187.077	187.079	396.815	393.857	407.117	24	23	5468	20631	26295.1	27202.3	10619	16530.3	20469.2	7182.67	12000.6	6974.54	8686.23	11832.2	13708.6	13319	23898	25361.7	10523	35826.9	17115.6	18769.4	15600.4	13321.2	9392.96	5389.29	10056.4	9682.78
M187T41	3.33365	6.92367e-05	0.0021645	0.000567654	0.00627572	1	1	1	1.09832	Sc:V_S	0.311446	2.25172e-08	up	1953	M187T41	187.111	187.11	187.116	41.3565	30.218	47.687	34	26	8694	10490	16761.9	11843.9	10100.9	17137	10514.9	20710.5	14547.6	15163	12542	15037.6	29974.6	16335.1	20533.8	6390.68	16513.7	14172.6	7384.01	13104.8	12540.2	40282.5	49836.1	38227	49318.5	48729
M187T464	14.7129	0.0001324	0.0021645	0.000893075	0.00627572	1	1	1	1.75903	Sc:V_S	0.350921	0.258324	up	1930	M187T464	186.991	186.99	186.991	463.513	446.566	484.825	17	17	6295	1257.39	3199.61	1331.89	2621.25	4133.04	3072.87	12889.6	24836.2	19712.5	22093.6	14079.7	19041.5	8610.3	10009.8	2267.18	1000.56	695.896	2050.29	2160.22	423.963	27509.5	35397.9	18593.1	37776.3	20226.9
M187T509	3.38972	0.000969013	0.0021645	0.00374465	0.00627572	1	1	1	1.0275	Sc:V_S	0.188192	0.17055	up	1933	M187T509	187.017	187.016	187.019	509.093	499.414	516.232	19	18	2392	2702.34	1506.15	3082.77	2648.84	1016.27	3618.83	9412.11	9048.44	10623.2	8854.01	5512.42	9398.43	8131.3	6638.04	939.693	2876.79	1742.48	2980.29	2296.28	3790.95	17745.8	17397.3	7087	11361.9	6635.1
M187T55	0.13735	0.0107888	0.0151515	0.0244166	0.0307768	0.916667	0.722222	1	1.10712	Sc:V_S	0.337525	3.55482e-08	down	1931	M187T55	187.016	187.015	187.017	55.227	40.137	66.778	27	18	4784	7029.81	15417.1	4887.94	62651.2	29507.5	22042.6	5694.7	15051.4	12045.1	9201.49	8141.73	5359.51	9039.4	10049.8	2045.95	2175.98	15054.6	5150.32	22188.7	2413.23	1231.56	1748.61	8006.75	2062.98	1103.51
M188T151	0.307195	0.00516149	0.0151515	0.0135153	0.0307768	0.916667	0.666667	1	1.03927	Sc:V_S	0.328631	0.0287873	down	1988	M188T151	188.147	188.145	188.148	151.374	142.869	170.315	30	25	6835	20726.9	24124.9	22298.7	22661.3	24882.5	24797.6	39691.4	27247.8	20318.2	27080.6	24159.1	13242.5	17667	33133.6	26476.5	39101.7	6757.91	23387.7	28828.4	23604.8	13108.7	10516.9	25263.3	20562.4	20731.7
M188T212	3.74546	4.56527e-05	0.0021645	0.000428021	0.00627572	1	1	1	1.0686	Sc:V_S	0.154182	0.144948	up	1969	M188T212	188.037	188.036	188.038	211.639	203.774	225.001	35	26	14695	6583.7	3160.06	3677.48	5409.16	3728.2	5169.06	15553.8	20876.9	14672.8	21079.8	21630.2	18493.2	18483.2	21716.7	6810.24	6158.96	4754.78	5386.5	4373.34	9402.73	45343.6	37426.2	18537.2	40867.1	40273.8
M188T27	0.0592638	0.000203583	0.0021645	0.00120702	0.00627572	1	1	1	1.58638	Sc:V_S	0.276548	0.272958	down	1965	M188T27	187.949	187.948	187.952	26.82	25.752	28.599	15	15	872	3147.76	431.053	1179.87	686.925	1515.95	236.159	922.944	850.961	1007.75	538.988	1272.7	900.247	557.829	920.526	1560.74	499.193	171.459	192.113	1069.54	646.777	33.2733	0	27.4596	20.4666	32.9785
M188T274	0.163087	0.00103571	0.0021645	0.00394326	0.00627572	1	1	1	1.48915	Sc:V_S	0.258847	0.0498698	down	1972	M188T274	188.07	188.069	188.071	274.385	272.714	278.088	26	26	1363319	1.53057e+06	1.38003e+06	1.53288e+06	5.45572e+06	2.37798e+06	3.63654e+06	1.66205e+06	1.44821e+06	1.70758e+06	2.73436e+06	2.29425e+06	1.43333e+06	1.56067e+06	2.13288e+06	1.79164e+06	1.70309e+06	2.82118e+06	2.07441e+06	1.09321e+06	3.53005e+06	392487	560651	183197	2.07864e+06	189801
M188T278	0.176252	0.00774442	0.004329	0.0187616	0.0108613	0.972222	0.833333	1	1.22082	Sc:V_S	0.792361	2.54307e-07	down	1966	M188T278	187.981	187.978	187.983	277.657	265.303	279.254	15	14	10252	38130.3	4857.42	6299.8	5965.7	24402.3	15299.4	23756.5	4929.04	3246.53	5180.57	5909.28	5475.66	7996.37	7293.08	5732.8	1417.49	3701.38	11202.4	5326.52	10910.8	2644.01	1418.42	362.589	5065.66	208.3
M188T316	0.43167	0.0217269	0.0411255	0.0430763	0.0710422	0.861111	0.5	1	1.05434	Sc:V_S	0.364669	0.185411	down	1985	M188T316	188.127	188.124	188.129	316.422	302.8	321.427	27	25	15844	14246.3	41278.5	30566.7	22120	29425.8	21764.4	11578.8	9702.53	25804.8	30191.4	27879.6	21269.6	19214.8	27047.9	29743.9	27320.2	28266	14414.6	17146.1	48274.1	62871.5	5980.08	7031.03	22691.5	7225.07
M188T33	19.9668	0.000162073	0.0021645	0.00103447	0.00627572	1	1	1	1.62132	Sc:V_S	2.16124	3.24779e-08	up	1974	M188T33	188.073	188.069	188.074	33.3845	31.742	38.046	16	16	60817	10725	3773.7	4743.94	4629.44	15533.1	8121.11	5324.83	4451.74	3953.7	2834.29	4882.98	106157	2418.91	3954.29	1624.76	93571.6	134509	8175.79	1764.1	135000	112349	86814.1	60465.6	96739.4	85468.9
M188T353	0.181242	0.00627756	0.0021645	0.0158346	0.00627572	1	1	1	1.4106	Sc:V_S	0.692979	0.228606	down	1968	M188T353	188.022	188.02	188.025	353.325	350.133	356.439	17	17	2401	4561.64	4069.8	1962.21	4610.52	3871.53	6819.33	9011.08	7170.69	2465.01	1543.8	2624.01	3905.36	5862.29	571.001	7762.77	5813.55	7631.06	7372.14	11643.4	9126.77	185.901	0	0	0	0
M188T48	0.0177502	0.00583552	0.0151515	0.0149246	0.0307768	0.916667	0.722222	1	1.7624	Sc:V_S	0.184349	0.0422151	down	1967	M188T48	187.998	187.997	187.999	48.146	42.658	59.111	27	23	224021	165301	2122.39	285937	20980.5	60437.7	1549.27	147023	162435	213622	198018	202847	234649	251311	180361	867537	1.94671e+06	15228.5	16278.1	429071	42896	932.47	1238.52	56048.8	1706.01	5036.05
M189T204	4.95562	3.02658e-05	0.0021645	0.000322023	0.00627572	1	1	1	1.27901	Sc:V_S	0.248428	0.116957	up	2012	M189T204	189.09	189.089	189.091	203.61	199.666	213.279	15	14	9227	10296	10194.3	20842.3	6592.49	7286.02	8841.04	17457.2	16301.5	21147.5	32714.2	29150.3	28956.5	26987.4	26629.2	11775.7	5552.01	12668.8	5268.7	4163.39	10971.3	37691.4	36826.8	74248.5	39883.8	62097.5
M189T274	0.164478	0.00111236	0.0021645	0.00415806	0.00627572	1	1	1	1.4826	Sc:V_S	0.265714	0.0345879	down	2007	M189T274	189.073	189.067	189.074	274.351	260.864	277.458	27	26	214173	206327	187642	221881	830592	334295	549053	219499	205875	227567	369427	339918	203784	205129	280115	231121	247176	384636	286107	147830	506797	53804.9	78903.7	26809.2	271959	22458.1
M189T290	0.133851	3.22379e-05	0.0021645	0.000336011	0.00627572	1	1	1	1.47615	Sc:V_S	0.0916491	2.22136e-09	down	2028	M189T290	189.134	189.125	189.135	290.167	280.617	291.632	21	21	28757	22264.5	16688.2	5599.3	53350.7	30061.9	45268.2	29454.2	28356	28422	31092.4	32485	26259.9	31731.4	33125.8	53846	27563.1	119515	41797.9	43680.3	81723.9	9244.73	10582.7	15967	10777	21818.6
M189T312	0.293055	0.00122939	0.0021645	0.00447076	0.00627572	1	1	1	1.02274	Sc:V_S	0.973776	1.45676e-07	down	2003	M189T312	189.017	189.006	189.018	312.332	306.307	321.616	16	15	4443	8175.43	8230.14	2508.97	6436.31	10905.8	10048.3	32158.8	16399	6613.99	2451.16	4339.24	7373.8	2914.53	7497.29	6737.29	16097.4	8453.91	4526.46	7534.33	6410.5	3153.29	4183.27	1546.04	6211.33	2590.62
M189T357	0.25214	0.00861134	0.004329	0.0203791	0.0108613	0.972222	0.833333	1	1.08809	Sc:V_S	0.120598	0.0806426	down	2020	M189T357	189.123	189.122	189.125	356.827	351.592	366.282	24	22	13289	12429.6	13669.2	17252.1	18394.9	25544.8	18093	12252.7	12812.5	10254.9	10431.3	11515.1	12893.8	14589.4	13024.1	11633.6	7463.72	15543.4	13313	42645.6	15094.5	14782	6454.79	6479.55	1314.13	7475.73
M189T368	0.156151	0.0165622	0.025974	0.0344755	0.0482809	0.888889	0.583333	1	1.25227	Sc:V_S	0.384713	0.0994743	down	1998	M189T368	189.003	189.001	189.005	367.574	364.881	368.913	17	17	7810	2263.09	4313.22	3497.2	11721.2	4117.54	6087.13	5702.78	5791.98	6373.93	2788.61	2594.71	3696.76	4291.7	2047.42	11161.2	24403.4	11598.4	3707.7	9781.13	1512.38	2455.55	3915.4	1947.28	88.4879	829.028
M189T380_1	0.255189	0.00170172	0.0021645	0.00571632	0.00627572	1	1	1	1.04867	Sc:V_S	0.184033	0.161518	down	2018	M189T380_1	189.097	189.096	189.099	380.233	378.166	381.894	16	16	6151	8587.91	17615.7	21022.1	18926.5	21877.7	21525.6	8283.12	6490.98	6604.7	6895.18	5207.64	9299.08	8859.26	7397.43	18427.6	29099.5	16385.2	9332.35	23577.7	6858.46	7633.49	8126.49	6275.68	3095.53	9215.25
M189T40_1	0.0791466	0.0137702	0.00865801	0.0296351	0.0193705	0.944444	0.777778	1	1.23165	Sc:V_S	0.0898758	0.0881003	down	1996	M189T40_1	188.945	188.944	188.946	40.37	37.782	63.317	32	25	154042	188928	172428	251703	127715	80643.8	48386.1	181555	197339	188711	203204	178520	183824	209334	150945	70594	340739	32292.2	18877.9	477749	59621.6	4415.63	31077.9	22598.6	13142.1	16057.5
M189T408	0.184521	0.00184645	0.0021645	0.00608094	0.00627572	1	1	1	1.42958	Sc:V_S	0.0987721	0.0978715	down	2010	M189T408	189.087	189.085	189.092	408.092	390.028	411.158	31	24	12600	24005.7	13021.5	18241.1	48107.4	52722.3	27859.2	23492.4	25606.2	28636.7	23439.2	29957	26950.6	25245.6	26572.2	36911.3	45419.4	38842	26241.9	50346.8	34299.9	21146.5	17555.3	7668.13	2830.19	11362.3
M189T418	0.103486	0.000819241	0.0021645	0.00330196	0.00627572	1	1	1	1.56792	Sc:V_S	0.466915	0.0610404	down	1997	M189T418	188.97	188.968	188.971	417.8	414.326	428.959	23	22	7177	25208.7	17615	15762.5	22585.7	22512.5	14983.1	38736.6	36136.7	20351.5	18956.8	14102.4	23102.7	28896	5150.91	26404.1	32567.9	27647.1	23043.4	20275	23810.1	3534.95	1990.78	1315.72	3166.11	1396.57
M189T505	0.064858	0.00010848	0.0021645	0.000772571	0.00627572	1	1	1	1.84842	Sc:V_S	0.105535	6.31869e-08	down	2029	M189T505	189.134	189.133	189.135	505.034	499.785	520.119	29	26	347144	1.42258e+06	1.52663e+06	1.64697e+06	2.18554e+06	1.59169e+06	1.9224e+06	1.3302e+06	1.50902e+06	1.30201e+06	1.20946e+06	1.46315e+06	1.42649e+06	1.11199e+06	1.45419e+06	1.23843e+06	1.27517e+06	1.97826e+06	1.3115e+06	963699	2.33433e+06	299345	277311	71728.6	64403.2	77941.3
M189T524	0.193011	0.00145806	0.0021645	0.00507258	0.00627572	1	1	1	1.38799	Sc:V_S	0.0718056	2.87168e-09	down	2033	M189T524	189.159	189.159	189.16	523.964	522.093	532.356	25	25	359498	1.91655e+06	1.70351e+06	2.48817e+06	1.96235e+06	2.37902e+06	1.80456e+06	1.81149e+06	2.00512e+06	2.09237e+06	1.99826e+06	1.80467e+06	1.83198e+06	2.07398e+06	1.71835e+06	3.01163e+06	2.52638e+06	1.93128e+06	1.91072e+06	1.41811e+06	3.72098e+06	1.21422e+06	1.22403e+06	219042	424501	160308
M189T60	0.149712	0.00818236	0.0151515	0.0195529	0.0307768	0.916667	0.666667	1	1.07111	Sc:V_S	0.522838	0.153594	down	2004	M189T60	189.032	189.031	189.033	60.365	46.226	66.93	23	18	9051	10442.9	18422.6	9839.35	27176.2	32941.1	2392.35	17779.5	7568.51	9672.55	7305.62	5386.5	18021.1	21209.9	7042.02	10888.8	35186.1	18699.4	6963.97	36983.9	3009.38	1223.25	1887.29	2795.69	1115.67	2379.16
M190T242	0.205842	0.000310677	0.0021645	0.00163942	0.00627572	1	1	1	1.14321	Sc:V_S	0.513821	2.06183e-08	down	2042	M190T242	190.012	190.011	190.012	242.084	241.46	249.159	22	21	9219	10334.4	12747.5	20621.2	35866.4	64898.6	32498.4	2917.99	8816.35	9688.58	9515.31	9059.58	7256.07	7185.71	18963.8	9215	10983.9	5649.19	17677	12938.4	8003.77	2040.12	3266.66	6377.22	2910.44	11794.3
M190T274	0.194061	0.000424149	0.0021645	0.00204709	0.00627572	1	1	1	1.38961	Sc:V_S	0.272821	0.0821302	down	2049	M190T274	190.076	190.075	190.077	274.053	272.312	279.987	24	24	21988	19123.1	19124.3	21198.3	78807.6	28379.9	53004.9	18102.1	16493.3	19184.2	32080.2	28706.2	21380.8	20157.6	29906.3	23993.4	21728	34930.9	27551.6	16067.1	44675.7	6667.4	8730.45	5249.39	25127.3	3796.89
M190T297	0.198494	0.0177999	0.00865801	0.0365799	0.0193705	0.944444	0.75	1	1.06539	Sc:V_S	0.11166	3.28493e-09	down	2062	M190T297	190.101	190.1	190.104	297.396	295.272	299.815	17	17	14040	12281.5	6288.72	27245.4	6654.1	6017.98	11343.4	8191.64	9887.38	10587.7	11281.6	11010	9958.91	11189.5	10698	20156.5	54862.9	3837.12	7729.88	12646	6283.39	3864.59	3174.09	8322.6	5452.75	2605.17
M190T298_2	0.179258	0.00107957	0.0021645	0.0040551	0.00627572	1	1	1	1.1238	Sc:V_S	0.294343	0.0381679	down	2046	M190T298_2	190.049	190.046	190.049	297.681	295.272	303.382	15	15	15609	15571.9	47250.6	53890.6	26010.8	87091.4	18738.2	18114.2	16614.2	11387	8497.18	7649.04	9911.89	14251	10823.1	21449	58236.5	9538.85	16613.4	17575.9	13656.3	4742.74	3175.17	10813.1	6287.94	1576.75
M190T326	0.294968	0.000588208	0.0021645	0.00260866	0.00627572	1	1	1	1.09485	Sc:V_S	0.249143	0.104233	down	2039	M190T326	189.966	189.965	189.972	326.328	308.352	329.644	20	19	3336	7856.32	3701.76	4828.56	4226.92	3238.31	9176.36	3403.92	3225.15	3943.53	3349.04	4396.01	4000.64	4863.14	6065.73	5550.25	6605.17	3577.27	5388.07	10580	4694.44	1656.9	2179.2	3929.75	2222.4	4397.98
M190T370	0.289629	0.000400642	0.004329	0.00195856	0.0108613	0.972222	0.888889	1	1.01586	Sc:V_S	0.139994	0.139615	down	2065	M190T370	190.143	190.142	190.143	369.651	366.206	383.953	28	26	11128	54437.7	59423	68829.1	27708	60083.4	53149.8	24359.4	29170.2	19108.3	23674.9	18874.7	20635.4	25010.7	21232	33227.4	14281.3	39134.1	47502.1	29955.4	47568.2	13275.5	12769.3	18779	9556.85	18483.6
M190T43	0.118532	0.0120456	0.025974	0.0266504	0.0482809	0.888889	0.666667	1	1.21572	Sc:V_S	0.34669	0.140417	down	2038	M190T43	189.945	189.943	189.948	42.801	38.382	49.51	14	13	6371	6569.39	1850.88	13497.1	4294.61	5606.42	4222.24	3058.04	6907.71	6249.42	11512.4	10418.2	7470.42	7275.9	7402.2	6375.49	12332.6	1488.99	1114.63	17272.4	2975.05	334.699	783.407	2129.1	937.03	2125.06
M190T47	0.0195267	0.00841459	0.0151515	0.019994	0.0307768	0.916667	0.722222	1	1.67198	Sc:V_S	0.183753	0.0344948	down	2041	M190T47	189.997	189.996	189.997	47.275	42.744	58.546	20	18	108466	70472.3	4429.72	124797	12871.5	23467	2901.82	72593.5	76771.9	95477.5	91765.4	94685.9	114412	117096	79784.2	402510	907162	14246.3	6058.41	191619	20475.3	1636.99	1140.13	22198.4	994.315	3153.67
M190T505	0.102067	0.000175964	0.0021645	0.00109114	0.00627572	1	1	1	1.64514	Sc:V_S	0.113327	0.100856	down	2067	M190T505	190.137	190.133	190.138	504.862	498.688	523.585	27	25	27876	118579	134041	148554	195964	144996	161341	119550	117980	132138	105474	125793	131474	96860.1	102604	134085	108033	170930	115059	87424.6	208406	48059.2	25239.7	7907.09	19850.6	8549.23
M190T524	0.201553	0.000394498	0.0021645	0.00193658	0.00627572	1	1	1	1.35384	Sc:V_S	0.0917895	0.0900339	down	2070	M190T524	190.163	190.162	190.163	524.019	521.526	534.907	24	24	40064	224720	193849	292176	208382	242294	220219	198335	226912	244774	217634	242192	197139	237883	224941	206911	266616	218969	200537	161333	402893	134324	64835.2	55830.1	91569.6	19971.3
M190T66	0.0335076	0.00428389	0.004329	0.0116966	0.0108613	0.972222	0.846528	1	1.72645	Sc:V_S	0.438023	0.0100506	down	2058	M190T66	190.086	190.085	190.093	65.8695	52.812	81.701	22	17	24869	8380.5	19582.7	13345	22506.8	71294.3	15827.7	49860	19932.4	26750	40209.9	53424	25940.2	28894.8	67629.4	102313	5732.36	8746.11	230092	33400.8	190460	541.133	14557.9	10633.5	8852.44	5267.46
M191T278	0.145437	0.00130878	0.0021645	0.00467133	0.00627572	1	1	1	1.39385	Sc:V_S	0.686178	0.159097	down	2079	M191T278	191.038	191.038	191.039	277.788	276.805	278.85	13	13	85898	574589	272524	375372	297020	459738	445036	530150	374093	123523	159094	110913	205142	277467	39589.9	350028	220909	262141	397118	331842	496858	163800	32331.9	8484.25	32812.7	4939.2
M191T326	0.326989	0.000591007	0.0021645	0.00261516	0.00627572	1	1	1	1.02517	Sc:V_S	0.125044	0.0726649	down	2075	M191T326	190.95	190.949	190.958	326.102	307.952	330.695	27	26	8830	29114.3	21160	30259.2	23131.9	26392.2	18268.5	18027.5	13849.7	14878.6	13808.2	15565.9	12272.5	12076	14814	15119.3	14597.5	9170.22	13753	12721.3	18946.4	12915.7	9499.97	3189.66	5770.13	6589.05
M191T40_1	0.0924277	0.013468	0.0151515	0.0291285	0.0307768	0.916667	0.722222	1	1.11248	Sc:V_S	0.330814	7.15642e-08	down	2074	M191T40_1	190.941	190.939	190.942	40.137	37.308	50.463	25	20	22976	16465.5	15401.2	34165.1	23966.2	13634.1	7183.97	19952.8	28830.2	24041.2	35380.5	26815.4	27511	49642	20882.3	10158.6	50531.9	5056.26	2739.12	45083.4	3185.57	396.169	1991.86	3412.19	1329.27	1626.63
M191T480	8.21102	3.69377e-05	0.0021645	0.000368343	0.00627572	1	1	1	1.57008	Sc:V_S	0.625403	2.87163e-07	up	2080	M191T480	191.066	191.065	191.067	479.622	463.294	505.975	26	20	4441	7445.63	6965.88	8106.95	15682	9734.98	11464.1	20909.6	40531.3	45928.2	20478	10731.1	67596.9	28389.5	12975.4	12452.8	5714.32	6458.99	7436.79	7231.44	9361.23	39550.8	38886.1	33981.2	19628.9	16591.8
M191T506	0.256744	0.00489481	0.0021645	0.0129944	0.00627572	1	1	1	1.28537	Sc:V_S	0.0995879	0.0453637	down	2090	M191T506	191.139	191.135	191.14	506.054	502.301	532.741	25	24	3691	12745.9	14177.7	13538.7	18910.1	13654.6	15909.9	11950.2	12144.9	13378.3	12256.9	11405.4	11374	11206	14201.5	14212	11110.8	16757.9	16296.2	11009.2	18554.2	7485.59	1348.35	2827.14	2680.58	10924.8
M191T509	4.47424	0.000133948	0.0021645	0.000900209	0.00627572	1	1	1	1.00965	Sc:V_S	0.524314	8.30764e-08	up	2076	M191T509	190.956	190.955	190.957	509.124	501.97	514.375	18	17	6835	1495.57	2609.84	1886.06	1030.26	2341.38	2639.88	1577.79	21408.8	21181.2	20754.2	19355.9	13526.3	4807.46	14557.2	2633.75	1932.15	3040.19	1744.84	2129.74	2270.18	5567.68	8517.95	18104	8770.23	24683.5
M191T525	0.201024	0.00244132	0.0021645	0.00752955	0.00627572	1	1	1	1.39702	Sc:V_S	0.173609	0.0416063	down	2094	M191T525	191.164	191.162	191.166	524.834	521.145	547.154	27	24	4784	18929.9	22380.1	23916.5	15755.5	29060.6	24143.4	17097.1	18071.8	22906.7	25054	24385.7	24363.6	19301.8	16781.5	36435.1	17840	16806.2	23440.5	13414.1	41779.1	13660.1	13740.3	1769.41	2686.47	1464.9
M192T277	0.111945	4.19765e-05	0.0021645	0.000405114	0.00627572	1	1	1	1.45784	Sc:V_S	0.762711	0.240472	down	2102	M192T277	192.055	192.054	192.056	277.207	270.167	278.613	25	25	84087	664320	246935	307907	398930	452575	392320	143538	68943	90011	122928	113208	223762	376550	487416	434958	266982	132494	435323	709748	355312	83868.7	69365.3	53726	198568	43435.1
M192T278	0.130627	0.00274017	0.0021645	0.00824365	0.00627572	1	1	1	1.47188	Sc:V_S	0.606678	0.152938	down	2097	M192T278	191.54	191.54	191.541	278.136	262.645	279.026	15	13	12303	93553.9	43735.5	61906.5	46688.5	71188.3	67330.4	76607.1	56395.6	21193.4	27431.2	17076	34393.3	44240.5	8999.45	52741.4	37876.9	43726.7	59728.3	53760.1	75904.4	24772.4	4203.84	1451.87	5923.72	368.219
M192T318	0.292444	0.000231043	0.0021645	0.0013112	0.00627572	1	1	1	1.0506	Sc:V_S	0.606314	0.296616	down	2107	M192T318	192.055	192.054	192.055	317.726	307.332	320.935	33	25	46497	241352	272924	139837	231300	398401	247853	107022	40272	122257	79759.4	86619.3	142845	187701	289314	269648	197594	174587	222687	322228	225147	84715.4	162721	65415.3	178739	151482
M192T38	0.0656193	0.00972969	0.0021645	0.0224739	0.00627572	1	1	1	1.14389	Sc:V_S	0.0761079	0.0734168	down	2110	M192T38	192.076	192.068	192.078	38.046	32.988	52.746	27	25	306038	7155.16	31580.5	63077.4	33419.5	32180.7	518672	74082.4	74044.4	76450.2	60503	73807.2	65330.9	72482.4	64501.9	13813.2	276553	23170.1	14200	7089.92	24698.6	3569.3	10758.2	7104.37	4893.73	3116.13
M192T478	3.28327	0.000221313	0.0021645	0.0012776	0.00627572	1	1	1	1.04415	Sc:V_S	0.258541	0.244046	up	2100	M192T478	192.013	192.012	192.016	478.398	463.294	486.066	22	20	2722	5014.29	3750.52	4192.15	13733.5	14607	7548.62	17367.9	14828.4	22552.7	25132.5	14813.9	13128.5	20200.9	12943.2	7300.02	3274.77	3797.73	5914.56	6389.44	8005.42	25197.9	47005.3	25599.3	22033	16038.1
M193T277_1	0.138833	1.76382e-05	0.0021645	0.00022338	0.00627572	1	1	1	1.38193	Sc:V_S	0.714484	0.229766	down	2121	M193T277_1	192.556	192.554	192.557	277.029	269.494	278.613	25	25	25409	188789	69709.7	89951.8	106535	157782	104469	45743.2	27268.5	26541.5	37526.4	30620.2	69689.3	103060	140707	122161	76850.9	39359.9	116724	117438	100315	21177.8	17735.2	23621	55592.9	14736
M193T277_2	0.165926	5.9208e-05	0.0021645	0.000508479	0.00627572	1	1	1	1.30482	Sc:V_S	0.710234	1.65512e-07	down	2139	M193T277_2	193.054	193.053	193.055	277.031	270.167	278.613	26	26	17087	125474	45450.4	62595.3	72411.1	85007.4	74217.2	29721.8	13350.4	17118.7	24118.4	26063.3	48910.3	69653.5	91259.5	86656	45691.6	29094.2	85512.7	80152.6	69545.4	15580.8	11729.6	12279.6	40392.7	11468.8
M193T282	0.201921	0.0057378	0.004329	0.014742	0.0108613	0.972222	0.833333	1	1.14742	Sc:V_S	0.204938	0.20493	down	2148	M193T282	193.118	193.117	193.121	282.11	280.866	289.426	23	22	21872	28800.9	9810.28	36740.4	11740.7	17723.8	5794.75	19745	16810.8	28906.7	22874.3	23945.7	22634.9	15919.3	24121.9	51611	111424	17626	13703.5	43448.7	25192.5	14528.2	12515.4	8426.61	21666.8	9748.63
M193T318_1	0.211359	0.00070674	0.0021645	0.00297712	0.00627572	1	1	1	1.22106	Sc:V_S	0.976844	0.283316	down	2123	M193T318_1	192.556	192.555	192.558	317.546	307.332	321.427	32	26	14537	114913	79891.1	40767.5	70579.2	60944.1	108773	32060.9	15250.5	21232.8	24004.4	23361.4	41387.4	113699	149639	72188.9	60684.1	51831	66665.2	71299.6	62576.2	17673.1	16408.4	16727.1	49263.9	32511.6
M193T326_3	0.305884	0.0145281	0.0151515	0.0309438	0.0307768	0.916667	0.679861	1	1.07489	Sc:V_S	0.208432	0.20415	down	2130	M193T326_3	192.985	192.978	192.986	325.568	318.446	330.005	32	26	12645	22051.1	8988.85	9257.34	6275.9	8915.62	8784.42	9054.81	6193.3	11189.4	8429.72	7287.91	8455.52	7029.27	10353.6	8219.61	11484.5	45053.4	17284.2	15419.3	11941.4	2731.77	3555.94	15227.3	2559.4	13421.2
M193T349	139.184	0.000268931	0.0021645	0.00146721	0.00627572	1	1	1	2.05826	Sc:V_S	0.063279	0.0599681	up	2142	M193T349	193.07	193.069	193.07	348.834	347.709	352.774	14	14	77187	1598.5	2394.59	2481.52	2887.21	905.728	2291.31	150938	149813	168057	165625	160762	148832	169117	156921	1083.7	897.716	1384.41	2071.54	982.786	1108.92	266275	191689	394642	11829.9	382490
M193T39_2	3.8875	0.00356015	0.0021645	0.0100958	0.00627572	1	1	1	1.00298	Sc:V_S	0.125122	0.125242	up	2143	M193T39_2	193.085	193.079	193.086	38.917	36.778	54.19	26	25	32950	17778.8	14125.6	21297.8	8945.35	25280.3	69896.3	44083.1	42800.4	40957.7	41210.7	55963.2	39353.2	41384.7	45241.5	21656.6	28443.3	32053.5	23045.3	9694.08	29078.1	78568	90966.8	318555	88837.9	55488.1
M194T217	0.356438	0.00104685	0.0021645	0.00396261	0.00627572	1	1	1	1.12965	Sc:V_S	0.197252	0.0638651	down	2179	M194T217	194.164	194.163	194.165	216.636	213.214	234.201	28	25	2671	9115.69	13621.7	9593.77	9967.29	9606.51	9182.68	8573.37	9012.15	9677.81	13305.3	10774.3	7557.48	7930.08	9789.37	13394.7	10045.8	10810.4	10460.5	8619.51	12442.3	7108.49	5397.51	9588.43	7274.78	6159.22
M194T277	0.136197	0.000802938	0.0021645	0.00325972	0.00627572	1	1	1	1.43423	Sc:V_S	0.779746	0.225802	down	2154	M194T277	193.556	193.554	193.558	277.025	257.784	278.85	20	18	3759	22929.3	8562.85	8894.89	11274.4	11787.6	13214.3	3972.13	2020.27	3022.03	4709.7	3722.4	8655.69	12351.2	16835.4	11745.5	8532.52	5028.52	12984.5	15863	8145.78	2505.25	1134.9	745.83	7760.99	1295.43
M194T328	0.22904	0.00536525	0.004329	0.0139433	0.0108613	0.972222	0.888889	1	1.24262	Sc:V_S	0.54215	0.299642	down	2157	M194T328	193.997	193.996	193.998	328.423	321.132	338.343	20	20	12333	7847.87	6565.33	27577.1	18139.7	7597.57	16445.3	8909.14	9231.45	17633.6	17434.3	7245.86	8562.38	9065.84	26641.5	8293.22	9085.48	10018.1	9660.69	13917.2	29637.1	4314.33	5527.09	16016.8	5322.23	11403.9
M194T33	0.112917	0.00321846	0.004329	0.00938479	0.0108613	0.972222	0.833333	1	1.3319	Sc:V_S	0.0624392	0.0279673	down	2176	M194T33	194.117	194.115	194.125	32.789	31.198	40.262	24	23	114477	47573.8	30305.3	53127.3	54119.2	67090.2	87382	37219.5	36555.1	38675.4	35258	35068.7	32824.4	32016.6	31950.9	33538.5	20223.2	15504.7	212930	24576.9	57062.7	6384.03	13569	23255.5	4115.68	4128.21
M194T373	0.223259	0.000140315	0.0021645	0.00092778	0.00627572	1	1	1	1.22479	Sc:V_S	0.261341	1.75521e-08	down	2163	M194T373	194.065	194.064	194.069	372.867	362.686	374.023	13	13	2734	9448.97	10682.2	986.873	9347.05	5204.01	1874.28	4873.37	6758.45	5690.42	5430.19	4542.41	3452.02	6253.68	8023.92	10810.3	8410.82	7775.43	6051.8	10212.2	9322.27	4360.14	6194.96	5300.65	1846.7	3271.86
M194T501	0.291134	0.000293446	0.0021645	0.00157177	0.00627572	1	1	1	1.15998	Sc:V_S	0.248253	0.0700994	down	2175	M194T501	194.117	194.117	194.117	500.915	488.071	514.118	19	16	5231	54254.5	28284.5	46079.6	40505.4	67970.1	27226.8	19091.9	29847.4	29356.3	30308.3	35502.1	20728.9	22422.2	36487.5	42901	44755.1	39623.9	42275.5	39963.6	79175.5	18795.2	16165	31285.4	19286.1	58345.9
M195T245	14.8464	0.00450012	0.0021645	0.0121711	0.00627572	1	1	1	1.47307	Sc:V_S	0.100857	0.0338759	up	2196	M195T245	195.101	195.1	195.102	244.773	241.414	251.13	25	25	101889	67299.4	74134.8	29494.5	18954.3	14320.6	37007.4	100873	130395	126262	138977	124279	112876	118736	119606	10860.3	7533.65	20397	8310.24	4827.01	12027.5	549471	437123	30229.1	241903	30915.4
M195T274	0.189686	0.0120038	0.00865801	0.0265729	0.0193705	0.944444	0.763194	1	1.11699	Sc:V_S	0.552217	0.0479142	down	2191	M195T274	195.066	195.063	195.067	274.175	260.451	275.759	18	16	12645	13317.4	3457.19	14462.6	2585.42	4497.29	9266.15	4319.35	3726.41	3247.83	4604.32	4589.77	7479.88	10160.7	12457.7	16447.7	48033.9	3656.6	11873.6	15438.3	4671.4	3083.99	4670.67	10845.2	4910.05	3792.28
M195T325	0.134806	1.80462e-06	0.0021645	4.89999e-05	0.00627572	1	1	1	1.50219	Sc:V_S	0.0828107	0.0409286	down	2182	M195T325	194.945	194.944	194.946	325.154	323.716	329.326	18	18	7653	17761.8	18374	16011.6	13962.4	16311.3	11074	11630.7	12887.7	13710.6	11656.4	12444.2	11441.4	12734.5	13600.6	15501.3	12333	20325.9	15492.6	7263.85	14783.7	5676.23	3200.24	2944.58	2118.19	1748.41
M195T326	0.237272	8.70006e-06	0.0021645	0.000135322	0.00627572	1	1	1	1.2252	Sc:V_S	0.161707	0.0653514	down	2183	M195T326	194.982	194.981	194.983	325.995	319.852	345.423	26	25	5112	14886.7	11591.2	16309.6	9711.96	8663.38	9451.16	9252.02	7306.79	8407.58	7725.49	7294.09	6158.72	8276.17	10147.1	8856.06	9963.93	5860.4	9870.55	8046.38	12420.7	6710.96	3174.08	3495.76	2504.57	3609.45
M195T338	0.275288	0.00486179	0.0151515	0.0129321	0.0307768	0.916667	0.722222	1	1.31338	Sc:V_S	0.0876496	0.0387798	down	2181	M195T338	194.945	194.944	194.945	337.965	333.806	341.193	21	21	5082	16807.5	10102.1	11591.9	32650.7	22094.8	19023.8	14412.6	12430.1	10667.9	12505.4	11503	11243.8	10791.9	11587.9	17068.7	16600.5	18217.9	27645	19625.5	37308.7	3040.35	3419.56	6782.5	33122	4307.17
M195T34	0.278946	0.000119738	0.0021645	0.000831145	0.00627572	1	1	1	1.16019	Sc:V_S	0.272096	0.00577951	down	2203	M195T34	195.173	195.171	195.177	34.192	29.574	41.935	13	13	1709	2830.27	4694.15	1520.41	2824.38	2915.85	3863.57	3954.84	3386.35	2724.91	2225.75	1938.04	1685.64	2448.21	3066.37	5709.13	3839.8	4911.5	3185.02	2768.76	4751.28	3679.37	1647.52	2504.05	2747.64	1608.59
M195T480	5.5941	6.57182e-05	0.0021645	0.000549146	0.00627572	1	1	1	1.38407	Sc:V_S	0.239664	0.1148	up	2188	M195T480	195.031	195.029	195.032	480.08	474.763	501.791	29	25	4933	16255.8	6250.44	7652.93	24908.7	17436.6	18086.2	52893.7	35219.9	31813.5	42318.5	30095.3	41943.6	48594.6	24469	17664.5	3656.69	6279.6	9613.39	8465.17	11456.2	99230.6	96251.4	29577.9	50314.4	48178.5
M196T148	0.235411	0.00892152	0.00865801	0.0209781	0.0193705	0.944444	0.75	1	1.12725	Sc:V_S	0.182773	0.177972	down	2219	M196T148	196.104	196.103	196.112	148.323	136.961	166.613	27	24	9193	45318.2	40562.8	95671.1	17742.2	34048.8	85277.1	40957	27028.3	40082.6	29852.6	45269.7	32734	37969.8	29631.6	59313.3	26741.8	44390.9	21281.3	11743.7	95516.1	6639.9	2219.83	22071.8	20084.8	9306.09
M196T302	0.188422	0.00842339	0.0021645	0.0200109	0.00627572	1	1	1	1.20289	Sc:V_S	0.652511	6.35417e-08	down	2205	M196T302	195.568	195.567	195.57	302.276	300.174	304.035	16	16	4443	3340.04	7145.96	6101.41	10923.4	6834.19	7172.64	1034.51	430.673	1713.2	3533.77	2882.87	1952.96	4227.78	5458.93	1821.69	3739.59	1779.13	4640.28	4669.74	2646.53	0	110.019	0	1602.84	634.82
M196T422	0.19888	3.95115e-06	0.0021645	8.17096e-05	0.00627572	1	1	1	1.34232	Sc:V_S	0.107859	1.98715e-09	down	2212	M196T422	196.042	196.041	196.043	421.85	421.074	422.916	19	19	4784	11463.7	18860.9	23637.8	14722	20450.8	13687.4	9554.19	9680.81	9959.69	10798	10720.1	10666	12887.3	10704.9	20584.8	12773.1	18011.4	23716.2	11309.7	21986.6	5990.17	3093.79	6007.83	3944.83	5783.91
M196T434	0.249216	1.05457e-05	0.0021645	0.000154596	0.00627572	1	1	1	1.19258	Sc:V_S	0.0664645	0.0457229	down	2215	M196T434	196.081	196.079	196.082	433.574	431.615	435.381	23	23	7218	16924.5	21005	11361.3	24841.5	26407.6	23482.8	12643.7	11152.2	10834.1	11262.9	12332.6	12732.1	12683.7	11119.7	17984.5	9956.56	25215	15917.2	13664.3	24378.6	7821.68	6761.84	6641.75	6098.9	4827.4
M196T458	0.257075	9.16264e-06	0.0021645	0.000140817	0.00627572	1	1	1	1.25715	Sc:V_S	0.18103	6.82595e-08	down	2213	M196T458	196.042	196.041	196.043	458.408	453.212	460.217	18	18	10029	12870.6	19450.5	21429.3	16654.6	18732.1	11318.6	13974.6	15733.5	16134	15578.9	20731.7	21447.1	13570.9	16433.7	32647.8	18896.9	30879.4	25933.8	13063.4	40481.5	8033.65	8959.93	9257.49	5306.9	9816.63
M197T166	4.80476	0.000510147	0.0021645	0.00234777	0.00627572	1	1	1	1.2507	Sc:V_S	0.375984	0.269475	up	2239	M197T166	197.08	197.079	197.081	166.46	156.088	174.072	31	23	15720	37470.8	12064.7	40620.6	25619.4	17782.5	18356.4	82402.7	36635.6	74879	86041.2	45350.2	32342.6	39434.2	66607.6	8966.55	8454.84	6864.81	7546.19	5579.28	8249.02	36608	102770	91980.9	47369.6	46357.9
M197T209	7.21992	8.31051e-06	0.0021645	0.000130461	0.00627572	1	1	1	1.43133	Sc:V_S	0.242008	0.245634	up	2241	M197T209	197.08	197.079	197.081	209.463	205.207	223.047	14	13	10022	7400.19	6577.9	8437.24	6167.34	4938.98	6507.83	22528.6	35999.6	24298.1	25293.7	43543.2	25618.3	32280.4	28651.7	8194.93	5006.52	6939.67	3911.28	3544.5	5840.74	77408.5	80782.8	28565.9	53803.8	32055.9
M197T217	0.146079	0.000205101	0.0021645	0.00121077	0.00627572	1	1	1	1.44498	Sc:V_S	0.404036	3.5231e-08	down	2251	M197T217	197.184	197.182	197.185	216.674	210.314	224.053	23	23	1367	2600.21	3856.85	3529.68	2824.3	2463.77	2611.27	3791.25	3068.23	2936.15	4439.38	3919.33	491.567	2334.42	2914.49	3841.71	2407.06	3134.97	2712.58	2611.45	2766.92	3389.75	1610.99	548.746	2336.75	2262.23
M197T255	4.82389	5.48645e-06	0.0021645	0.000101742	0.00627572	1	1	1	1.15	Sc:V_S	0.112922	0.113115	up	2240	M197T255	197.08	197.074	197.081	255.096	243.673	274.734	20	19	10094	3140.93	10164.2	3760.2	3840.76	3489.77	9783.61	26055.8	21999.4	29056.4	28206.3	29928.3	23667.4	24919.2	26660.2	8342.91	4747.07	10729.4	7273.76	7625.35	11253.8	68462	36502.4	78957.3	41038.1	61591.1
M197T27	0.109142	0.000359052	0.0021645	0.00181486	0.00627572	1	1	1	1.28786	Sc:V_S	0.246789	1.14159e-08	down	2233	M197T27	197.017	197.015	197.018	26.9695	25.704	28.669	18	18	794	1675.96	451.373	1545.46	1483.21	1787.68	318.577	781.008	1257.43	1247.62	829.256	579.255	1060.71	858.9	1016.08	1138.72	558.606	211.855	445.185	1189.71	648.126	33.309	111.579	145.344	61.3997	90.1861
M197T336	0.228728	0.000183607	0.0021645	0.00112372	0.00627572	1	1	1	1.31496	Sc:V_S	0.246505	0.222837	down	2229	M197T336	196.943	196.941	196.944	336.004	324.366	339.913	17	15	1429	4277.69	4789.43	5112.6	3985.63	4432.36	4867.13	4194.03	3419.57	3222.38	4604.94	1985.08	4157.19	4002.78	4851.54	4953.83	5460.67	5331.27	8772.65	4343.83	8675.69	1858.64	1000.16	2899.15	3949.82	1968.34
M197T366	0.13031	0.00137017	0.0021645	0.00484049	0.00627572	1	1	1	1.51905	Sc:V_S	0.108119	0.0415547	down	2242	M197T366	197.089	197.088	197.095	365.698	362.851	382.117	26	25	36559	11865.2	40078.9	36339	67879.9	45732.7	36537.4	53058.1	54602.7	53800.8	51544.5	45706.8	46592.7	43889.3	37716.4	72609.5	62362.6	58355.2	74631.4	159403	50948.7	18034.5	20380.7	15263.5	1660.97	16768.4
M197T389	0.15851	0.000204545	0.0021645	0.00120907	0.00627572	1	1	1	1.44774	Sc:V_S	0.150456	0.0474952	down	2236	M197T389	197.064	197.053	197.066	388.933	385.932	414.735	29	26	16825	21896.2	14513	18460.2	10945.2	18898.9	10604.5	22213.4	18215.3	14577	17115.2	15194.6	16295.8	15002.8	13029.9	26632.7	22110.8	33640.5	32092.2	7658.51	58468.1	5897.59	7453.01	8584.18	4289.53	4979.75
M197T40	5.35185	0.00168048	0.0021645	0.00566267	0.00627572	1	1	1	1.39425	Sc:V_S	0.0699503	0.00633284	up	2238	M197T40	197.08	197.075	197.081	40.122	28.236	66.972	29	26	17499	11029.6	8214.4	15791.8	6252.3	9196.47	8140.6	28118.7	28636.5	31067.5	32778.2	33012.6	31095.7	30835.4	30361.2	2160.78	1897.99	11380.9	9149.2	2248.77	10311.2	74307.2	51738.8	42435.4	50564.5	24109.9
M197T419	0.181435	0.00414297	0.00865801	0.0113832	0.0193705	0.944444	0.75	1	1.10635	Sc:V_S	0.151713	0.148639	down	2247	M197T419	197.139	197.138	197.142	419.208	414.654	435.409	31	23	5475	18731.2	26278.5	18630.5	16692	30177.7	16499.7	16872.8	15112.3	20992	18700	16934.6	15868	22467.2	15886.4	20079.7	13950.1	23421.4	3028.01	3421.49	17557.3	2212.98	5332.6	5268.32	2422.98	2933.32
M198T261	0.302456	0.000129594	0.0021645	0.000880715	0.00627572	1	1	1	1.05353	Sc:V_S	0.245896	0.136131	down	2262	M198T261	198.097	198.096	198.097	261.116	246.747	264.124	33	26	61298	971437	1.17111e+06	878570	524227	857014	758920	795064	700911	763515	661452	387738	413843	548961	718123	676931	681038	1.09583e+06	560654	957454	484259	434758	389959	476312	331713	568104
M198T364	15.606	0.00238266	0.004329	0.00738543	0.0108613	0.972222	0.888889	1	1.36868	Sc:V_S	0.111329	0.0858463	up	2267	M198T364	198.123	198.121	198.124	364.26	361.548	369.124	26	26	111439	7209.74	3692.8	13233.7	8250.03	12707.9	6259.47	122596	154498	156520	159121	167151	146064	155887	125666	12304.7	5573.84	6638.79	6322.3	6518.05	6995.4	458425	111670	80379.9	14519	137228
M198T509	6.83751	0.00185281	0.0021645	0.006095	0.00627572	1	1	1	1.49359	Sc:V_S	0.392297	2.0888e-08	up	2253	M198T509	197.997	197.996	198.004	508.682	482.57	512.448	18	16	2050	1783.93	2702.13	1766.72	2580.85	1459.71	3101.1	2300.22	8084.34	8661.97	7494.95	7339.93	8430.41	8193.36	2662.59	4240.4	2858.06	3098.74	887.617	477.307	385.764	10664.6	14818.6	6107.88	19986.8	5497.64
M199T254	0.213716	0.00333698	0.0021645	0.00963717	0.00627572	1	1	1	1.18654	Sc:V_S	0.082759	0.0728373	down	2290	M199T254	199.104	199.1	199.104	253.722	250.768	264.603	25	24	57046	89078	76848.7	145404	74889.8	61831.2	30115	77284.2	75861.7	75007.6	67128.8	84071	64539.6	70372	72247	101018	256358	66310	53853.5	156543	52572.1	53275.8	30890.2	40029.3	27341.6	37565.3
M199T278	0.223878	0.0111776	0.0021645	0.0250989	0.00627572	1	1	1	1.12324	Sc:V_S	0.637501	1.15529e-08	down	2299	M199T278	199.416	199.414	199.419	278.087	260.218	279.695	16	15	4784	28001.2	15700.8	18198.1	10770.9	24789.7	19771.1	23385.4	15418.7	9291.02	5668.62	3703.72	9037.43	10727.9	3556.84	11136.6	14404.9	10277.4	17918.2	17768.1	12411.2	6298.26	2314.93	186.058	2669.95	0
M199T326	0.216789	0.0111307	0.0151515	0.0250216	0.0307768	0.916667	0.666667	1	1.2091	Sc:V_S	0.330719	0.183105	down	2275	M199T326	198.958	198.955	198.962	326.486	324.568	330.005	15	15	1143	3450.86	2128.64	3831.45	2388.48	1204.87	1708.16	1803.54	1535.16	2425.65	1635.58	1640.88	841.6	1083.55	1082.53	1413.09	1810.56	348.688	1811.16	1844.38	2169.38	952.608	822.169	49.5654	807.062	196.086
M199T431	0.151288	4.53702e-05	0.0021645	0.000426684	0.00627572	1	1	1	1.48373	Sc:V_S	0.0575241	3.89558e-09	down	2284	M199T431	199.071	199.07	199.072	430.866	428.756	432.043	22	22	17017	24260.3	49158.2	52339.7	49634.7	43469.2	26660.4	26666.8	24317.9	24150.8	24787.2	24532.5	24102.8	23016.3	20472.5	39217.3	43926.5	60832.8	25746.3	40067.5	45656.2	10615.5	8467.4	10787.6	7884.13	10026.5
M199T463	42.4443	2.5529e-08	0.0021645	4.20025e-06	0.00627572	1	1	1	1.89087	Sc:V_S	0.459955	1.3086e-08	up	2278	M199T463	199.042	199.041	199.047	463.339	452.012	470.905	14	13	28201	2404.22	5160.98	2112.87	1428.2	3083.4	2967.04	7386.9	24372.2	35705.4	36528.9	47347.9	45161.1	16657	28721.1	3035.53	2006.73	7352.93	3307.82	2682.55	2601.08	113203	167224	128946	239463	152484
M199T512	0.318106	0.0028002	0.0021645	0.00838752	0.00627572	1	1	1	1.02334	Sc:V_S	0.257598	0.237113	down	2286	M199T512	199.076	199.072	199.084	512.433	504.777	526.477	20	19	3417	5340.77	4427.51	3268.18	6100.37	6747.01	7999.14	7752.29	8672.09	11906.7	10620.5	6489.07	9838.04	5326.98	7626.25	3430.29	5342.9	9592.82	4133.76	5197.39	4442.33	2940.03	2678.11	2109.56	586.668	2273.98
M200T179	0.308991	0.00175998	0.0021645	0.00586676	0.00627572	1	1	1	1.05087	Sc:V_S	0.234801	0.229203	down	2318	M200T179	200.127	200.126	200.128	179.127	171.068	192.898	30	26	7701	60339.6	83966.2	72781.4	50092.6	56081.4	80648	42470.7	61524.6	39270.6	38924	39141	47282.4	30347.9	57425.4	36287.1	35863.4	45197.4	36160.9	26045	50262	12859.6	9177.47	14913.3	32868.8	22190.9
M200T278	0.139663	0.00111618	0.0021645	0.00416678	0.00627572	1	1	1	1.41005	Sc:V_S	0.72191	0.138778	down	2305	M200T278	200.044	200.043	200.045	277.818	273.271	279.254	24	24	660185	4.75827e+06	2.17859e+06	2.72204e+06	2.23513e+06	3.53109e+06	3.2123e+06	4.5151e+06	3.19208e+06	1.06277e+06	1.1355e+06	803884	1.76249e+06	2.15787e+06	342307	2.73803e+06	1.96353e+06	2.12275e+06	3.01748e+06	2.68929e+06	3.87507e+06	1.21111e+06	230425	83043.5	249754	32362.5
M200T305	0.0691882	0.000969407	0.004329	0.00374465	0.0108613	0.972222	0.833333	1	1.61501	Sc:V_S	0.556838	0.0707054	down	2301	M200T305	199.547	199.546	199.548	305.118	303.584	308.187	18	18	43933	26398.8	7340.19	20691.9	8258.45	17853.8	6151.68	112935	105671	56825.3	37099.7	33042.4	74452.8	76049.8	9205.88	183061	237434	48370.2	20091	146616	29540.3	4395.55	1125.24	2108.69	2412.79	1622.74
M200T359	0.262381	1.39745e-05	0.0021645	0.000186399	0.00627572	1	1	1	1.00708	Sc:V_S	0.171832	0.0156974	down	2309	M200T359	200.068	200.067	200.068	358.815	356.723	362.954	26	26	58449	226402	190963	239131	289194	209559	206398	167422	142536	136951	133282	129664	137659	114891	81895.4	101108	47155	89848.5	75027.3	69709.6	85102.8	44886	23690.3	19531.6	13134.5	17312.2
M201T278_1	0.152833	0.0017036	0.0021645	0.005721	0.00627572	1	1	1	1.36453	Sc:V_S	0.724678	0.146798	down	2327	M201T278_1	200.546	200.545	200.546	277.848	270.167	279.254	25	25	116061	794358	394582	483449	384971	571419	553606	725052	506790	163127	182176	127200	287701	351874	54696.3	493220	315855	366798	481336	412683	655474	219944	36999.6	23097.7	43788.6	4184.64
M201T278_2	0.166491	0.000969525	0.0021645	0.00374465	0.00627572	1	1	1	1.30779	Sc:V_S	0.721685	0.151116	down	2332	M201T278_2	201.046	201.045	201.047	278.02	271.464	279.254	22	22	32857	225536	97696.4	116601	100461	157391	151868	206012	150067	49066.8	54278.9	34347.9	83307.3	95894.2	15942.2	129041	84234.6	107922	139612	123535	169260	58329.2	14028.7	5391.42	11540.9	2006.35
M201T357	0.138627	0.00180808	0.0021645	0.005983	0.00627572	1	1	1	1.49903	Sc:V_S	0.154592	0.12448	down	2335	M201T357	201.071	201.063	201.072	357.462	352.695	362.334	23	23	6303	31032.4	19101.2	22203.7	34675.8	31684.6	29342	17690.4	11214.6	14796.8	13927.3	15647.9	16972	17818.1	17685.9	31045.2	15229.8	17314.6	25506.6	34019.5	19740.8	2143.88	2938.88	8435.96	740.95	8413.07
M202T219	30.4941	9.82473e-08	0.0021645	8.06072e-06	0.00627572	1	1	1	1.93357	Sc:V_S	0.153672	0.0328894	up	2355	M202T219	202.07	202.07	202.071	218.608	213.513	231.136	16	14	47203	4688.96	5481.59	3846.44	3337.2	3057.06	3475.16	31607.8	32675.7	40440.3	45014.4	44440.9	36357.2	33358.8	41163.9	2695.99	1797.09	2623.72	1785.27	1559.2	2315.69	83879.7	87355	102307	157716	97329.7
M202T231_2	0.346342	0.0106508	0.0021645	0.0241646	0.00627572	1	1	1	1.04408	Sc:V_S	0.220722	0.0571965	down	2369	M202T231_2	202.179	202.177	202.182	231.421	227.91	236.875	14	14	1666	4137.23	6721.88	3119.13	4905.27	5908.67	7344	2455.77	2825.3	3242.59	4306.04	3747.7	3127.01	2798.54	4229.48	2513.42	2960.93	2604.16	3373.06	2781.3	6130.12	1617.2	790.498	2975.42	3680.33	472.68
M202T240	0.283427	6.74542e-06	0.0021645	0.00011419	0.00627572	1	1	1	1.2091	Sc:V_S	0.0688702	0.0669115	down	2365	M202T240	202.143	202.142	202.144	240.304	236.223	245.36	26	26	17860	93441.8	37168.6	49996.3	28125.2	36993.7	59607.3	51626.4	46028.2	45862.7	45388.7	44651.7	43338.5	50697.2	39765.6	67678.5	59804.4	68507.5	112330	47675.3	69555.6	29955.7	32046.1	18847.4	24346.3	30868.2
M202T278_1	0.286608	0.0123897	0.004329	0.0272936	0.0108613	0.972222	0.888889	1	1.09285	Sc:V_S	0.615475	0.220812	down	2347	M202T278_1	201.547	201.545	201.549	277.75	261.473	279.026	22	18	5477	27500.2	17329.1	17493.4	14835.7	23002.9	23308.2	26051.8	25848.3	7613.7	10311.2	6221.89	18400.1	14458.2	2846.68	19234.8	12934.5	17695.1	21348.4	22690	25927.9	8874.27	2123.25	374.549	1780.34	0
M202T278_2	0.184253	0.00556297	0.0021645	0.0143776	0.00627572	1	1	1	1.28437	Sc:V_S	0.722549	0.13129	down	2351	M202T278_2	202.04	202.039	202.041	277.962	275.693	279.254	22	22	20846	135368	58383.1	78103	69310.4	105681	96215.2	126079	81512.1	28729	33031	21246.9	50720.5	68190.7	7492.9	77649.5	54337.3	54258.6	82566.4	72507.8	108909	36876.2	7865.34	1246.92	9181.49	727.972
M202T374	6.61009	4.5063e-06	0.0021645	8.87446e-05	0.00627572	1	1	1	1.36086	Sc:V_S	0.175293	0.0291063	up	2354	M202T374	202.07	202.07	202.071	374.186	369.014	380.084	15	15	15037	7276.58	5197.83	8521.15	1193.61	7532.77	6914.51	16324.7	21537.5	24535.7	29367.8	24691.3	20764.6	23789.7	24965.6	4914.76	4782.06	5344.73	3936.78	4827.04	6654.24	36993.6	37809.5	69345.6	44016.5	70737.8
M203T261	0.406841	3.97381e-07	0.0021645	2.03176e-05	0.00627572	1	1	1	1.04445	Sc:V_S	0.111743	0.109091	down	2380	M203T261	203.052	203.051	203.053	260.933	241.414	263.529	39	26	405151	2.75467e+06	3.65661e+06	2.2234e+06	3.42459e+06	3.34805e+06	3.41997e+06	3.29142e+06	3.4201e+06	4.06006e+06	2.97222e+06	2.87691e+06	3.27531e+06	3.34165e+06	2.97689e+06	3.56762e+06	4.15333e+06	3.3739e+06	3.79535e+06	3.717e+06	4.6465e+06	2.78492e+06	2.18256e+06	2.2643e+06	1.94085e+06	2.08448e+06
M203T278_1	0.182089	0.00319489	0.0021645	0.00933922	0.00627572	1	1	1	1.4472	Sc:V_S	0.588055	0.189564	down	2372	M203T278_1	202.542	202.541	202.544	278.333	263.307	280.113	13	13	4247	21638.5	11486	8777.34	12333.1	20550.4	16101.3	18885.5	17309.9	7228.43	7182.37	5492.67	10543.9	5724.48	3154.68	14595.5	12749.2	11605.1	14358.2	14933	16043.2	8434.02	1888.78	390.62	1214.68	0
M203T278_2	0.132352	0.000119133	0.0021645	0.000829274	0.00627572	1	1	1	1.43709	Sc:V_S	0.365871	0.288708	down	2381	M203T278_2	203.052	203.052	203.052	277.647	270.167	285.953	26	26	312585	2.38782e+06	1.249e+06	2.10855e+06	1.68947e+06	1.89701e+06	1.41056e+06	997907	592940	389480	961143	688445	348145	509721	613457	1.25834e+06	851759	924016	1.2865e+06	828645	2.65167e+06	326836	246677	518200	391238	99740.4
M203T31	0.247084	9.7078e-07	0.0021645	3.23013e-05	0.00627572	1	1	1	1.27873	Sc:V_S	0.102108	0.100833	down	2402	M203T31	203.139	203.137	203.143	30.781	29.441	49.533	28	26	70812	80921	91321.1	97046.7	101416	86455.7	102436	68859.8	84656.3	61708.1	71125.6	81740	67072.6	71115.4	68071.4	76496.3	75265.2	105515	111774	100207	116195	32174.7	39704.9	36168.6	32857.6	39593.6
M203T316	0.286223	0.00124867	0.0021645	0.00451989	0.00627572	1	1	1	1.199	Sc:V_S	0.349473	2.38634e-08	down	2379	M203T316	203.052	203.051	203.053	315.996	306.691	320.196	37	26	313189	2.01715e+06	2.23079e+06	2.24531e+06	1.92815e+06	3.99471e+06	3.51711e+06	4.09161e+06	3.89217e+06	3.54733e+06	1.96957e+06	1.6991e+06	1.84625e+06	2.03344e+06	3.31557e+06	2.21975e+06	3.23311e+06	4.08363e+06	3.96003e+06	3.68252e+06	3.92093e+06	2.046e+06	3.38448e+06	883203	2.82868e+06	1.09981e+06
M203T33	10.7101	2.83263e-09	0.0021645	1.11463e-06	0.00627572	1	1	1	1.56936	Sc:V_S	0.0646044	0.0318308	up	2404	M203T33	203.179	203.178	203.179	33.0875	30.632	54.727	32	20	38689	8015.15	9666.74	8299.22	6674.22	6696.72	7074.05	53307.7	50484.3	53548	50575	55205.6	55156.5	57947.1	57059.2	9036.34	7010.48	7792.56	10716.9	9411.72	11974.5	123922	121737	151285	182765	147983
M203T48	0.0778089	0.00334296	0.004329	0.00964732	0.0108613	0.972222	0.833333	1	1.52785	Sc:V_S	0.1961	0.155773	down	2374	M203T48	202.913	202.912	202.914	48.054	45.603	60.486	16	15	1390	3955.56	667.126	3477.54	1457.37	1646.48	775.78	5316.81	5105.33	5340.01	3289.5	3549.34	3443.52	4384.24	3614.79	10623.2	1963.25	2371	572.164	8680.99	1209.41	79.1191	0	709.766	83.3398	186.585
M203T496	0.374232	0.00798996	0.0021645	0.019222	0.00627572	1	1	1	1.02113	Sc:V_S	0.107941	0.0105414	down	2403	M203T496	203.15	203.149	203.15	495.721	488.167	509.159	30	26	76305	343040	434989	306748	771068	504363	591421	383804	443115	462267	481839	450299	391398	369577	369677	359171	296989	445000	575699	366047	358704	448968	352106	130987	117448	177191
M204T261	0.380617	4.85157e-07	0.0021645	2.23949e-05	0.00627572	1	1	1	1.0321	Sc:V_S	0.114121	0.0998037	down	2415	M204T261	204.055	204.055	204.056	261.099	242.807	270.167	36	26	45357	381809	335048	281447	272878	439316	301483	309041	308627	222069	310961	255053	247909	286592	293043	296853	278090	305170	344088	300896	323837	257260	162370	169480	162598	153177
M204T263	0.248145	2.24465e-05	0.0021645	0.000263903	0.00627572	1	1	1	1.22779	Sc:V_S	0.298296	0.270152	down	2418	M204T263	204.086	204.085	204.087	262.821	259.684	264.124	26	26	27812	146658	166709	221164	172052	225139	152664	123990	116801	224192	124380	113134	110355	110927	117384	222491	124414	144422	268317	170683	133161	85995.1	57833.5	81975.3	59339.3	48441.4
M204T278	0.0160856	0.000326929	0.0021645	0.00169925	0.00627572	1	1	1	1.87496	Sc:V_S	0.412665	2.42181e-08	down	2416	M204T278	204.055	204.055	204.056	277.75	275.693	286.947	16	16	31939	176274	100651	186422	145687	163342	99572.7	86749.3	69037.3	59462.8	71372.4	58240.6	2930.22	56585.9	70066.4	101817	67977.9	70854.2	97272.9	56683.6	231947	38455.2	39077.1	31891	27781	19703.3
M204T281	0.230193	0.0190984	0.0021645	0.0387539	0.00627572	1	1	1	1.21993	Sc:V_S	0.251231	0.251312	down	2423	M204T281	204.086	204.08	204.086	280.832	273.241	284.731	18	18	23357	59345	128577	48519.6	65170.1	160322	64232.5	31441.2	51904.2	58200	44331.2	58274.8	41444.2	30354.8	54050.9	119504	94360.9	64864.7	116539	28623.1	77854.2	41367.4	38577.4	22167.9	30400.6	1275.51
M204T31	0.331025	0.000221633	0.0021645	0.0012776	0.00627572	1	1	1	1.13632	Sc:V_S	0.178386	0.13557	down	2429	M204T31	204.142	204.14	204.146	30.769	29.574	42.386	25	25	7860	10435.7	10613.3	12257.2	11569.2	13202.2	14338	11552.7	9361.05	7782.92	12617.1	10776.4	8233.31	7963.82	9799.05	9503.69	10385.2	14549.8	14660.1	9945.64	15351	9361.3	5512.18	4917.23	4094.17	4071.9
M204T313	0.0989725	0.000125941	0.0021645	0.000862367	0.00627572	1	1	1	1.49019	Sc:V_S	0.334958	5.31887e-08	down	2406	M204T313	203.543	203.543	203.555	312.929	309.831	320.278	19	19	19452	66275	46061.3	33280.9	39290.7	54054.3	47415.6	48912.3	48388.4	37927.3	30783.7	23716.4	35848	36706.6	12892.2	30227	21780.4	38192.8	19720.3	83170.3	40097.7	1999.41	3414.99	1301.65	9175.44	1538.74
M204T315	0.266742	0.000373701	0.004329	0.00186248	0.0108613	0.972222	0.833333	1	1.15841	Sc:V_S	0.311429	0.20069	down	2417	M204T315	204.056	204.055	204.06	314.638	296.029	320.076	38	26	34146	147919	357138	315006	289243	172027	281854	224830	306159	156708	138680	130838	147122	156180	206134	144317	200682	310362	285330	272146	329716	142276	248225	81505.4	113634	69338.4
M204T32	5.8576	3.44435e-05	0.0021645	0.000351216	0.00627572	1	1	1	1.38326	Sc:V_S	0.209376	0.20438	up	2432	M204T32	204.181	204.172	204.183	32.085	29.574	43.358	27	26	7147	3965.72	4292.39	3940.94	1575.41	4810.17	2085.31	8523.79	13040.6	9461.48	12292.2	12018.3	13373.7	7757.68	13155.2	2269.24	3272.17	3437.51	4906.78	1534.65	4907.45	25744.5	25321.1	31225.5	33323.1	27637
M204T391	0.111428	0.000122574	0.0021645	0.000846217	0.00627572	1	1	1	1.45132	Sc:V_S	0.0764604	0.0406998	down	2419	M204T391	204.086	204.085	204.087	390.509	380.084	392.137	27	26	284981	844484	866596	984716	276726	409791	304964	351016	314111	306866	312930	290464	285737	292417	251481	383173	273095	486917	495935	111468	1.00932e+06	39806.3	47923.1	95620.9	60585.2	85822.9
M204T40	0.215717	0.00400392	0.0021645	0.0110732	0.00627572	1	1	1	1.10115	Sc:V_S	0.101296	0.096121	down	2427	M204T40	204.124	204.11	204.125	40.122	32.478	42.338	19	18	40856	20692.8	2113.03	3981.76	4693.65	13235.7	7160.79	12366.9	12596.5	12458.6	12401.4	12237.3	11321.8	15473	11337.7	17649.5	14917.8	8455.24	49461.3	14130.4	47689.5	10329.9	8918.52	5703.98	4812.88	8986.81
M204T433_1	11.4711	3.10341e-06	0.0021645	7.00322e-05	0.00627572	1	1	1	1.55402	Sc:V_S	0.690969	2.06635e-08	up	2410	M204T433_1	203.996	203.994	204.001	433.374	419.436	442.459	15	14	3417	904.2	526.289	973.668	1127.13	1107.77	533	1512.19	4531.52	3004.8	2461.19	3104.01	9800.39	4507.77	1813.83	866.957	921.241	2063.99	1041.04	1426.74	668.38	18260.4	12579.5	4627.57	6704.91	3141.64
M205T215	0.338818	7.94078e-05	0.0021645	0.000626575	0.00627572	1	1	1	1.1563	Sc:V_S	0.131714	0.0561604	down	2435	M205T215	204.67	204.667	204.671	214.845	209.564	216.899	17	17	1367	1953.95	3013.43	2322.28	2475.47	2727.63	2753.2	2923.07	2504.92	2879.04	2861.75	3028.43	2093	2200.49	2552.48	4448.2	2863.02	3098.06	2641.35	2725.22	2463.11	1286.42	2087.54	2107.8	1002.71	1381.32
M205T248	0.0714075	0.00177632	0.0021645	0.00591287	0.00627572	1	1	1	1.54887	Sc:V_S	0.0551648	6.83295e-09	down	2449	M205T248	205.081	205.081	205.084	247.892	246.094	249.88	21	21	260690	274605	128778	660881	178344	222376	88468.7	389062	333177	342900	372536	368112	334019	350739	359447	557907	1.53482e+06	179110	140073	970118	137216	29354.2	38506.5	129235	23203.1	80350.6
M205T261_2	0.0895735	0.00635725	0.0151515	0.0159979	0.0307768	0.916667	0.666667	1	1.437	Sc:V_S	0.147019	0.133523	down	2447	M205T261_2	205.081	205.081	205.082	260.759	258.854	262.332	26	26	718555	824468	239464	2.13025e+06	303865	597260	94850.3	764419	747853	855376	788866	791755	707349	1.07737e+06	739383	1.13658e+06	4.25561e+06	318727	202264	1.78578e+06	251729	41402.2	57902	618357	31811.3	121900
M205T274	0.145297	0.000597521	0.0021645	0.00263209	0.00627572	1	1	1	1.5393	Sc:V_S	0.245395	2.01019e-08	down	2451	M205T274	205.097	205.096	205.097	274.368	272.714	278.088	26	26	419107	356473	320633	325543	1.26283e+06	510915	754475	434084	315813	332449	512090	506756	298796	279537	431135	398711	410229	602985	431644	230450	864479	79089.7	105574	37803.4	379054	39782.6
M205T334	3.11392	9.23979e-05	0.0021645	0.000691925	0.00627572	1	1	1	1.11574	Sc:V_S	0.311302	0.169108	up	2436	M205T334	204.869	204.868	204.871	334.492	326.984	349.417	31	24	3818	10846.3	10941.8	10490.5	12104.1	6248.95	9165.57	12022.4	14953.8	24187.7	11928	14523.9	20660.9	22596.6	11800.9	7244.57	12007.3	10146.9	8332.91	6691.17	10442.2	41418.9	24907.7	17649.3	27597.9	32882.1
M205T391	0.208627	0.00131565	0.004329	0.00469114	0.0108613	0.972222	0.888889	1	1.15113	Sc:V_S	0.135361	0.116653	down	2448	M205T391	205.089	205.085	205.09	390.509	387.063	392.137	25	25	32410	84339.6	86727.9	95966.9	27404.9	48207.1	32343.6	41998.6	37292.7	30430.5	34170.6	30413.8	31389.7	36417.3	25245	41538.9	27223.6	50841.4	43094.1	11731.2	106532	10972.6	8245.67	15861.2	11135.2	18081.4
M205T40_1	3.81844	0.00205677	0.004329	0.00659433	0.0108613	0.972222	0.888889	1	1.08257	Sc:V_S	0.273552	0.191163	up	2454	M205T40_1	205.122	205.121	205.123	39.792	30.218	47.459	33	26	16031	6020.89	6210.24	7933.91	8191.94	7657.44	18371.5	29119.3	19901.9	17231.5	32458.9	26348.7	32509.2	35327.9	17411.4	9713.09	7048.8	20352.4	17282.7	5663.62	35622.9	49117.6	82296	31887.9	45114	108684
M205T479	4.79416	9.46619e-06	0.0021645	0.000143605	0.00627572	1	1	1	1.25131	Sc:V_S	0.144573	0.0743955	up	2452	M205T479	205.118	205.117	205.119	479.392	474.436	483.218	26	26	10934	7848.53	11074.2	12362.2	8703.4	10428.6	6125.47	37535.1	41699.2	41022.1	35626	34675.3	31028.5	33140.9	24853.1	9022.87	8259.55	9476.96	7009.66	3729.43	8646.88	63831.1	56352.4	24000.8	65184	32711.6
M205T67	0.065547	0.000859085	0.0021645	0.00341571	0.00627572	1	1	1	1.55585	Sc:V_S	1.13152	0.248483	down	2441	M205T67	205.038	205.037	205.038	66.6095	59.861	72.514	20	20	16533	47043.9	28381.9	19248.4	19442.6	34924.6	37192.3	154298	70982.5	12146	25860.2	21440.3	22255.9	23626.3	8943.54	124970	7479.29	20113.2	28876.9	27306	22883.9	3246.47	2653.87	2503.42	2033.23	1182.85
M206T260	0.10564	0.00751789	0.0151515	0.0182922	0.0307768	0.916667	0.722222	1	1.33404	Sc:V_S	0.220114	0.191078	down	2474	M206T260	206.085	206.083	206.086	260.085	246.972	263.032	35	24	63814	51520.7	36081.3	196850	29947.7	46815.3	23230	72382.4	66962.9	111123	76803.4	74438	101628	68131.4	64750.8	100341	395969	36252.2	24929.2	158938	26839	8641.54	7209.79	41691.1	4805.51	20420.3
M206T274	0.16407	0.000872322	0.0021645	0.00345606	0.00627572	1	1	1	1.47532	Sc:V_S	0.221441	4.14109e-07	down	2476	M206T274	206.1	206.098	206.101	274.385	272.714	277.458	25	25	65516	49799.2	45304	50953.6	175617	76924.9	103341	54544.8	47753.3	49037.2	68389.1	79719.4	45269.7	48242.4	60550.1	57673.6	56166	82495.4	57998.6	28729.2	115725	16734.9	19191.4	8536.36	56823	4660.99
M206T298	0.163327	0.000972518	0.0021645	0.00375293	0.00627572	1	1	1	1.04991	Sc:V_S	0.978228	3.7861e-08	down	2460	M206T298	205.989	205.978	205.99	298.003	294.755	323.908	15	13	11170	2815.85	6171.6	22135	16305.1	9070.44	54577.9	9916.98	8739.31	3909.51	3359.22	1980.55	2406.57	22965.7	4121.19	18982.5	9887.64	1342.54	9354.68	19479.2	5424.86	11593.2	1863.84	766.151	2481.79	1245.35
M206T313	0.0845487	4.82866e-05	0.0021645	0.000443867	0.00627572	1	1	1	1.58011	Sc:V_S	0.264277	0.0470299	down	2473	M206T313	206.081	206.071	206.082	312.861	305.881	316.746	26	26	71444	215599	161458	199703	151202	179149	117685	89781.3	98988	144419	161755	162191	103015	89347.1	133762	81744.8	66515.1	69516.1	52021.8	242296	147497	7534.74	21055.3	19435.3	20209.8	18334.6
M206T324	0.0961193	0.000888913	0.0021645	0.00350585	0.00627572	1	1	1	1.29692	Sc:V_S	0.349327	0.0097515	down	2458	M206T324	205.961	205.96	205.962	324.092	322.462	336.086	23	21	195712	449369	57481.9	172448	413449	259864	145752	91983.2	50260.6	44796.1	66863.2	47208.4	24586.4	48533.5	62566.1	55081.8	73367.7	15100.7	32587.6	121620	134835	6242.48	21908.1	24534	16796.1	2587.76
M206T363	0.0207131	0.000612888	0.0021645	0.00267871	0.00627572	1	1	1	1.96764	Sc:V_S	0.214209	8.34778e-09	down	2463	M206T363	206.018	206.017	206.019	362.829	359.501	364.484	20	20	41188	15566.3	12966	31258.4	28444.7	10425.5	19798.5	19016.4	16186.3	13175.8	11027	11633.8	11375.4	10047.5	14767.8	29953.5	161785	16494.4	21071.9	32357.4	4746.17	1854.85	2493.07	1045.02	973.096	1266.48
M206T460	0.144204	2.10287e-06	0.0021645	5.42616e-05	0.00627572	1	1	1	1.53951	Sc:V_S	0.21604	0.124266	down	2464	M206T460	206.021	206.019	206.022	459.852	453.212	462.175	20	20	2325	8576.66	6347.63	7751.12	6887.25	8794.2	7283.31	5708.08	4751.51	5634.28	4305.55	4178.07	3452.95	4070.93	2793.6	10343.2	8562.6	13043.5	7287.95	6598.95	8353.02	1809.07	1836.85	1582.72	774.002	1838.61
M206T551	0.236484	0.023539	0.00865801	0.0460633	0.0193705	0.944444	0.75	1	1.33752	Sc:V_S	0.22991	4.51088e-09	down	2487	M206T551	206.152	206.15	206.163	551.357	548.576	561.399	20	19	1627	1626.29	4940.14	1522.81	2880.36	2525.45	6926.11	3639.14	5745.21	6895.77	7020.94	6235.49	3905.98	5548.65	5761.51	3843.04	7144.98	8395.35	8566.76	5992.65	2913.84	7284.55	476.923	1377.48	3657.6	102.519
M207T181_1	0.171113	1.96645e-05	0.0021645	0.000240661	0.00627572	1	1	1	1.42349	Sc:V_S	0.139298	0.0865091	down	2499	M207T181_1	207.031	207.029	207.033	181.129	177.241	193.868	15	13	1731	8105.96	3401.47	9421.97	3839.76	4777.52	5578.51	4595.65	3857.31	4863.26	3739.56	4339.96	4717.27	4832.84	3173.05	6188.95	6789.62	8685.54	6348.57	2963.28	10645	1229.48	851.384	1346.3	1532.47	801.036
M207T29	0.166466	6.04279e-06	0.0021645	0.000106835	0.00627572	1	1	1	1.3395	Sc:V_S	0.260026	0.194783	down	2497	M207T29	207.031	207.023	207.032	29.357	26.902	43.271	18	17	2650	5038.59	3044.54	5207.38	3950.19	2623.37	4591.21	1462.72	1724.1	824.32	1232.09	1405.28	1520.15	1509.92	2107.87	7324.5	2887.52	2538.73	3254.39	3763.45	2814.6	1058.94	1646.5	643.122	1299.56	629.964
M207T313	0.263762	0.00467374	0.0021645	0.0125084	0.00627572	1	1	1	1.08196	Sc:V_S	0.329867	0.0856352	down	2504	M207T313	207.084	207.072	207.085	312.679	295.906	315.235	24	23	9911	30518.8	26530.1	29295.6	17570	20260.8	16926.5	11831.8	12972.8	19783.5	24341.8	20130	12516	9285.7	17276.5	11993.6	9480.06	10342.2	7927.48	34457.6	20673.9	7080.91	10429.1	9518.33	7801.61	4958.75
M207T324	0.13845	0.000538013	0.0021645	0.00244405	0.00627572	1	1	1	1.22692	Sc:V_S	0.294166	0.227371	down	2493	M207T324	206.964	206.961	206.965	324.211	322.462	327.225	14	14	12611	28480	4254.34	14580.9	25214.7	16468.2	10674.5	7028.21	4338.24	4502.42	5049.1	2976.03	2524.53	4858.57	4217.64	4564.29	6643.07	1836.64	3955.11	10706.2	11313.5	1927.03	2318.14	1019.02	2125.39	608.282
M207T40_2	3.49933	0.00115461	0.0021645	0.00426341	0.00627572	1	1	1	1.09443	Sc:V_S	0.172926	0.165165	up	2506	M207T40_2	207.101	207.099	207.102	39.792	29.254	43.356	27	26	18245	8354.99	12504.9	5044.18	9685.45	11762	18167.2	37021.2	29377.8	38602.9	42418.7	29781.8	42040.1	27575.1	30730	12051.8	4842.09	23638.6	12772.7	5554.65	18389.3	66718.7	71722.8	79240.1	41339.6	38420.9
M207T482	0.195239	7.57235e-05	0.0021645	0.000605222	0.00627572	1	1	1	1.25528	Sc:V_S	0.266919	0.0107695	down	2495	M207T482	207.005	207.003	207.006	481.59	463.456	486.066	34	26	8315	34121	34549.5	42550.2	22182.5	23288.5	25760.7	13901.7	10278.4	9731.8	16188.8	16322.9	9871.86	11645.1	18375.7	14873.1	28690.7	27908.7	16559.4	8894.65	22518.5	8881.29	8184.12	6114.21	8719.81	8456.18
M208T233	0.177559	0.00752103	0.0021645	0.018296	0.00627572	1	1	1	1.16889	Sc:V_S	0.141434	0.0735381	down	2535	M208T233	208.117	208.112	208.118	232.605	230.294	248.902	21	21	7454	19756.9	20409.9	36318.3	12189.7	30191.5	13648.2	12939.3	10323.2	12481.6	12947.2	14669.5	10624	9735.09	12100.6	11612.7	6122.25	14343.8	48541.5	4809.4	34137.6	7396.39	6591.37	5152.6	1210.28	6374.47
M208T316	0.288076	0.00424985	0.0151515	0.0116253	0.0307768	0.916667	0.693056	1	1.06989	Sc:V_S	0.442489	0.0249733	down	2528	M208T316	208.096	208.096	208.097	316.149	314.458	319.476	20	20	18207	26896.4	18533.7	27841.3	62733.1	36042.1	42421	9579.34	12431.9	16860.9	24577.5	26567.1	13529.9	9401.45	27008.5	7236.9	8178.94	9603.51	22231.5	12888	26862.5	16079.2	9625.12	5034.81	7106.78	4928.71
M208T324	0.116905	0.000278652	0.0021645	0.00150832	0.00627572	1	1	1	1.27041	Sc:V_S	0.336047	0.196602	down	2518	M208T324	207.959	207.958	207.961	324.224	322.462	327.225	20	20	29797	67994.1	8992.36	26115.7	64670.2	36596.4	21384.8	14270.2	8599.49	9507.91	8161.73	8106.22	3281.92	7790.02	8393.9	7280.54	11125.9	3413.6	6393.58	18435.1	20152.4	2476.83	2969.66	1913.83	4830.77	920.115
M208T355	0.101788	0.00215647	0.0021645	0.00683571	0.00627572	1	1	1	1.74534	Sc:V_S	0.314743	3.64578e-08	down	2519	M208T355	207.977	207.975	207.987	354.682	350.19	361.714	24	24	15746	56723.4	28748.5	24008.4	25351.6	31028	53553.2	4565.4	7326.86	9757.22	7271.3	9419.58	12078.1	5293.08	9095.27	38816.3	27344.2	23747.7	17392.7	45994.8	37873.3	507.121	0	2077.92	11257.8	1218.24
M208T409	0.150129	1.96844e-06	0.0021645	5.18899e-05	0.00627572	1	1	1	1.46637	Sc:V_S	0.20648	0.0197979	down	2524	M208T409	208.06	208.059	208.061	409.438	404.038	411.728	22	22	16732	43727.6	20565.2	17235.8	91736.6	74387.1	36447	23931.3	38978.4	49412.3	33244.6	35613.5	40635	33182.6	37446.8	51577.8	61360.4	33361.7	45661.9	56778.3	36463.8	13328.9	14188.3	7808.85	8924.38	8796.18
M208T421	0.155578	6.61438e-07	0.0021645	2.62756e-05	0.00627572	1	1	1	1.5162	Sc:V_S	0.0806869	0.0759721	down	2534	M208T421	208.117	208.116	208.119	420.959	417.384	421.714	25	25	10936	10063.4	19515.7	17841.9	10293.4	14768.3	6373.23	17630.2	14250.3	15052.2	14606.4	13872.2	13431.4	15499.2	13288.7	33165.5	15851.4	18983.7	22361.8	19591.7	37501.4	5793.11	3201.53	6433.37	4930.83	5598.18
M208T479	5.46358	0.00232083	0.00865801	0.00723767	0.0193705	0.944444	0.75	1	1.20748	Sc:V_S	0.355246	4.48434e-08	up	2521	M208T479	208.03	208.026	208.031	478.931	471.637	504.522	16	14	1733	4277.42	2566.28	3501.34	2197.82	609.559	4526.67	2512.35	4714.72	7787.08	5528.86	4570.71	6706.42	6680.13	3106.21	2127.78	1903.85	2184.13	1796.98	987.922	730.116	10158.4	6815.09	9335.65	1789.45	4973.32
M209T139	3.36788	0.00145831	0.0021645	0.00507258	0.00627572	1	1	1	1.14058	Sc:V_S	0.122757	0.0654859	up	2557	M209T139	209.101	209.098	209.102	139.391	128.941	155.843	25	19	11065	92137.8	105386	64923.8	72867.5	86583.6	47621	63400.9	49861.2	53373.6	50294.3	49188.6	46395.7	44936.6	39573.6	18349.5	10362.3	14876	32279.2	5304.55	16571.8	74182	79641.9	79041.5	73754.7	66339.8
M209T214	0.192288	9.11805e-07	0.0021645	3.14492e-05	0.00627572	1	1	1	1.36202	Sc:V_S	0.20494	0.191057	down	2547	M209T214	209.044	209.038	209.045	213.68	205.984	230.023	17	17	1110	1512.11	2751.42	3124.41	1871.47	2516.41	510.51	2309.53	2106.72	1280.74	2092.8	2607.24	1709.05	1801.4	1715.64	3934.47	2303.99	2554.1	2477.24	1450.61	3381.38	908.238	819.248	695.502	831.808	398.671
M209T31	0.18108	6.97073e-06	0.0021645	0.000115919	0.00627572	1	1	1	1.41917	Sc:V_S	0.0744287	0.0655939	down	2567	M209T31	209.189	209.188	209.19	30.8395	29.574	33.759	26	26	38476	29941	69023.2	38298.8	39197.7	43811.9	43643.3	33052.1	30463.4	27267.5	34320.6	31813.6	31420.3	31819.2	33583.6	67464.3	44014.2	51759.3	53854.2	66090.2	37359	20744.2	18504.5	7176.32	16496.3	14096.7
M209T39_1	4.7335	0.001415	0.0021645	0.00496157	0.00627572	1	1	1	1.26545	Sc:V_S	0.0975092	0.0532281	up	2551	M209T39_1	209.08	209.075	209.081	38.842	36.534	51.012	26	25	50899	15525.2	19584.8	14914.7	12583.8	16044.8	21323	31161.4	35144.8	31712.6	39051.1	34341.3	32506.2	32128.4	37867.1	8778.97	3686.8	24194.9	12053.3	6104.13	13678.8	42310.8	45098.4	169792	101145	41108.5
M210T103	0.0389955	0.001944	0.004329	0.00631021	0.0108613	0.972222	0.833333	1	1.66526	Sc:V_S	0.293879	0.239387	down	2569	M210T103	209.962	209.962	209.963	103.304	98.109	111.361	17	17	14652	33896.4	4630.79	54801.3	29610.3	27180.8	4694.38	33772.1	32970.1	53766.9	48866.7	27417.2	64533.4	43135.3	37687.1	92083.3	234754	8009.72	24699.8	84016.8	11694.1	2179.87	1859.49	11355.5	1579.28	1691.52
M210T27	0.0910123	0.00842648	0.004329	0.0200142	0.0108613	0.972222	0.888889	1	1.31582	Sc:V_S	0.191192	0.191299	down	2571	M210T27	209.971	209.968	209.973	27.487	26.304	30.819	17	17	3758	781.229	387.194	2361.96	377.966	787.545	350.073	1167.26	1340.1	1516.55	785.133	1070.45	1392.82	1403.1	1136.91	1498.79	12303.4	1041.21	449.865	1680.36	810.808	433.224	280.578	769.36	148.107	269.865
M210T341	0.0897744	0.00230353	0.0021645	0.00719901	0.00627572	1	1	1	1.39078	Sc:V_S	0.23237	0.225807	down	2573	M210T341	209.992	209.991	209.993	341.099	334.996	355.484	32	26	39781	150119	123401	250984	70576.3	89586.1	87812.6	58420.5	49195.3	21592.1	42628.4	42238.9	39299.9	41540.8	43627.3	49386.2	26089.6	37868	262828	125185	106545	17676.2	15758.6	10527.8	13720.9	13839.1
M210T348	33.0259	0.0028635	0.004329	0.00854905	0.0108613	0.972222	0.833333	1	1.61576	Sc:V_S	0.0459881	0.0171854	up	2583	M210T348	210.096	210.096	210.097	348.372	347.709	351.766	13	13	46873	3554.53	2409.23	2368.01	3336.24	2670.61	3413.13	90237.1	88646.7	89132.7	94018	86074.7	81829.5	88870.6	91093.8	3194.64	2254.57	4692.13	2717.8	2150.63	2112.53	149264	110551	224156	5235.91	218549
M210T353	0.151371	0.000940483	0.0021645	0.00365047	0.00627572	1	1	1	1.47634	Sc:V_S	0.168629	1.72247e-07	down	2572	M210T353	209.975	209.972	209.976	352.99	350.19	355.943	14	14	3535	12434.8	6491.09	5281.72	4650.8	5700.5	11197.2	1878.75	1777.97	1853.1	2264.67	2472.37	1503.13	1708.97	2052.49	7471.48	4715.85	4834.38	10238.4	8191.37	6452.67	435.307	1120.91	1457.5	6377.55	1277.32
M210T387	0.297507	0.00377403	0.0021645	0.010547	0.00627572	1	1	1	1.02401	Sc:V_S	0.449686	0.179401	down	2580	M210T387	210.073	210.071	210.075	386.766	378.244	392.075	29	25	3144	9230.8	8614.48	6651.37	17355.2	10893	15358.1	11826.3	8038.48	8802.93	13672.9	10385.1	12326.4	21748.7	24538.3	16865.3	17518.1	13753.1	8355.34	39189.6	11701.1	12597.3	11119.1	7012.13	11959.4	7673.68
M210T392	12.661	8.81013e-06	0.0021645	0.00013647	0.00627572	1	1	1	1.52183	Sc:V_S	0.113056	0.0532032	up	2576	M210T392	210.039	210.036	210.04	391.666	388.228	409.975	18	18	26906	3567.04	2985.58	1864.96	1418.12	1217.39	2690.16	34107.7	33745.7	38753.2	35087.3	35104.9	37922.1	39425.9	44146.4	8011.15	6722.6	3935.77	2282.27	3694.63	3062.83	79585.8	100033	88645.8	72992.8	97083.8
M210T472	8.98624	0.000891238	0.0021645	0.00351266	0.00627572	1	1	1	1.32985	Sc:V_S	0.357148	0.0453235	up	2578	M210T472	210.06	210.059	210.061	471.917	450.176	490.756	34	26	81671	37899	44448	23494	80399.7	32422.5	58134.7	107416	190917	207848	260170	272317	204656	152258	90192	43145.2	28151	47753.6	54912	25901.7	45194.6	186163	227784	138126	954316	365063
M210T481	5.05469	2.49719e-05	0.0021645	0.000283667	0.00627572	1	1	1	1.20034	Sc:V_S	0.363077	7.57295e-09	up	2575	M210T481	210.024	210.022	210.031	481.344	474.436	505.206	32	25	3451	13385.7	2653.76	5377.81	18583.4	8993.46	18952.1	17826.5	27477.2	32433.7	39326.2	41787.4	51280.3	38865.6	17068.3	9885.87	4756.93	10441.8	12862.8	5647.19	6458.08	64277.8	62633.5	36145.4	19133	17971
M210T504	6.73738	0.000841108	0.0021645	0.00336173	0.00627572	1	1	1	1.31955	Sc:V_S	0.443744	0.0281897	up	2577	M210T504	210.06	210.059	210.061	503.785	497.014	510.98	19	19	8898	17236.1	20340.4	12727.5	20143.9	14886.9	17558.5	105247	81951.8	52326.4	49552.6	47986.5	94951.2	53544.9	17994.3	19653	16999.1	18958.3	11514.5	7036.77	15136	176631	63051.5	17281.3	44939.3	59865.2
M210T87	0.0247911	0.00125411	0.004329	0.00453202	0.0108613	0.972222	0.846528	1	1.85267	Sc:V_S	0.165352	0.150572	down	2570	M210T87	209.962	209.962	209.963	86.748	82.881	91.459	13	13	17639	50938.8	2865.01	36096.8	7570.28	12847	3637.24	30369	27312.9	20688.5	33922.3	31212.9	26096.7	29473.9	21112.1	92211.8	292949	6854.74	10455.4	44585.4	11715.3	877.05	653.764	9688.77	853.653	879.587
M211T182	3.4992	0.0131364	0.00865801	0.0285322	0.0193705	0.944444	0.75	1	1.0092	Sc:V_S	0.107928	1.78781e-08	up	2613	M211T182	211.096	211.095	211.097	182.007	173.923	187.499	17	17	21893	87279.5	65967.2	92886.7	45072.7	46172.8	58457.1	86264.9	96906.3	87548.6	95413.3	94423.1	67207	84311.9	88976.7	64403.6	29839.6	37714.3	17939.4	15591.6	35908.6	74051.4	79326.7	473878	142310	167627
M211T342	0.0978843	4.10499e-05	0.0021645	0.000397885	0.00627572	1	1	1	1.49381	Sc:V_S	0.216561	0.157481	down	2598	M211T342	210.995	210.995	210.997	342.329	336.554	346.847	15	14	2625	5708.01	9177.16	18107.3	5293.4	5745.07	9576.18	3718.94	3427.13	3876.51	4581.19	2636.67	2317.68	2881.59	3514.11	5962.86	3102.96	3901.96	14824.3	5186.66	3872.56	1439.7	1294.95	535.484	1006.48	819.202
M211T365	0.144943	0.000682417	0.0021645	0.00289855	0.00627572	1	1	1	1.46886	Sc:V_S	0.323456	0.216711	down	2600	M211T365	211.018	211.017	211.02	364.596	354.841	368.704	32	21	6419	5381.79	10897.2	20980.1	7056.2	7272.66	8549.4	6789.35	4504.1	8066.02	8054.93	7409.33	11835.8	8248.29	12405.6	33757.2	27787.7	14491.3	21707.6	5679.2	9385.18	2703.86	1952.9	8229.63	1254.68	8269.83
M211T74	4.89611	0.016235	0.00865801	0.0339213	0.0193705	0.944444	0.777778	1	1.04426	Sc:V_S	0.387347	0.17664	up	2612	M211T74	211.097	211.096	211.098	74.257	57.578	91.111	27	24	17196	22031.6	31206.4	20388.4	22666.3	25266.4	30215.9	88423.3	54715.3	46757.1	40389	48872.1	33527	34510.6	26817.1	12606	17773.6	28536.5	20543.7	18592.9	26847.3	62608.2	74421.1	383072	28950.1	98145.4
M211T99	0.0380404	0.002666	0.0151515	0.00807422	0.0307768	0.916667	0.666667	1	1.72102	Sc:V_S	0.237346	1.90135e-08	down	2597	M211T99	210.97	210.97	210.971	98.994	82.149	108.105	29	22	139477	89444.4	19009.6	332893	44272	137860	8146.54	201068	290234	234476	186296	178950	329508	215266	183902	387110	2.08624e+06	70445.3	50157.9	310561	52871.8	4385.69	2489.08	79600.5	2883.23	3518.58
M212T103	0.063621	0.00495346	0.0021645	0.0130872	0.00627572	1	1	1	1.28568	Sc:V_S	0.359083	0.154435	down	2626	M212T103	211.961	211.958	211.963	103.052	94.681	109.494	15	15	7688	23159.9	621.356	52729.3	16054	26599.8	403.705	12719.2	17559.3	27364.9	19791.1	36186	37268.6	26163.4	20804.8	42748.9	135013	7544.88	11037.4	39707.9	7813.42	2041.15	1607.69	5145.35	2124.99	1728.67
M212T209	0.175485	0.00192258	0.0021645	0.00625623	0.00627572	1	1	1	1.42872	Sc:V_S	0.607444	0.252939	down	2634	M212T209	212.04	212.038	212.04	209.004	204.047	213.483	14	14	2460	1291.09	1249.48	271.411	2464.02	2113.25	3298.64	1740.64	859.235	1233.51	1220.32	1072.62	2535.48	3280.71	4117.12	6810.42	2334.56	2480.36	2348.2	5195.14	2692.91	781.548	677.916	207.834	4177.21	0
M212T275	0.119855	7.22026e-05	0.0021645	0.000583758	0.00627572	1	1	1	1.43406	Sc:V_S	0.793764	0.13248	down	2637	M212T275	212.06	212.058	212.067	275.327	253.041	277.283	24	21	34110	77296.5	17742	48044.7	49656.6	53083.5	125980	84819.9	45007.8	17760.6	22601.4	14634.5	27662.1	22090.2	6970.79	51677.1	124887	22619.1	53964.5	61596.6	58373.7	6445.43	3130.3	5490.96	7742.12	1548.81
M212T280	0.225155	0.00506147	0.004329	0.013297	0.0108613	0.972222	0.833333	1	1.28578	Sc:V_S	0.504766	0.201791	down	2621	M212T280	211.552	211.551	211.552	279.877	277.788	281.944	16	16	6493	22397.2	19161.1	18308.3	17493	29696.6	18192.1	16584.6	18450.3	6667.71	8768.66	5356.93	11284.4	11297.8	3187.52	16465.7	7655.45	16787	25830.3	17182.1	17371	5609.65	1115.65	528.555	873.649	720.156
M212T306	0.149535	0.0044777	0.004329	0.0121244	0.0108613	0.972222	0.833333	1	1.18879	Sc:V_S	0.405732	0.0496173	down	2635	M212T306	212.049	212.046	212.05	306.498	295.272	320.348	29	24	57988	96025.6	31973	25513.3	15012.5	26276.9	9038.85	211364	228681	198856	127918	118022	163574	179489	26931.7	313295	459929	167719	47760.4	288398	81910.3	34847.2	25105.6	23484.3	12293.3	10268.5
M212T341	0.0896576	0.00100148	0.0021645	0.00383407	0.00627572	1	1	1	1.46114	Sc:V_S	0.139797	0.127319	down	2627	M212T341	211.99	211.99	211.991	341.193	334.623	347.864	28	22	6219	27107.4	34950.8	13627.5	12407.1	11885.3	12128.7	10338.9	7934.66	7440.01	6702.25	9067.3	6942.82	8677.13	8556.48	8816.73	4160.74	13413.9	40667.8	21590.5	9676.44	3408.93	2487.66	1565.78	2522.65	2269.15
M212T35	0.382174	1.55102e-05	0.0021645	0.000203293	0.00627572	1	1	1	1.09401	Sc:V_S	0.165129	0.0756707	down	2652	M212T35	212.175	212.173	212.176	35.033	33.557	38.93	25	25	9329	13134	12473.5	12764.9	10350.2	16105.7	13973.2	13811	15541.8	14118.8	13257.4	15723.7	10346.3	10629.1	10365.9	15424.5	14300	13145.7	12728.7	10516.6	13722.2	9609.01	5396.62	7141.23	5968.19	7453.51
M212T361	0.180181	0.00257924	0.0021645	0.00787462	0.00627572	1	1	1	1.28394	Sc:V_S	0.279579	9.74396e-09	down	2640	M212T361	212.075	212.068	212.076	361.334	351.243	363.874	14	14	3541	5788.45	4750.96	4307.97	5594.09	7819.02	4685.04	5055.43	4850.85	5017.72	5585.19	4601.97	1710.4	3579.21	4983.47	6239.03	3684.81	9773.9	5374.6	2637.19	10598.3	4448.33	3098.57	4375.42	529.257	3363.1
M212T369	0.210847	0.000117574	0.0021645	0.000821343	0.00627572	1	1	1	1.28165	Sc:V_S	0.140506	0.138203	down	2648	M212T369	212.125	212.123	212.126	369.484	367.377	371.295	22	22	3759	7369.31	7606.88	12150.4	5465.08	7774.16	5452.18	6305.89	4636.29	6507.73	6409.05	6044.6	6887.83	4999.11	6537.23	8042.62	9690.83	6016.04	6189.09	4764.87	3912.94	2503.51	1403.98	3068.05	771.818	1753.66
M212T46	0.0185782	0.0109195	0.00865801	0.0246416	0.0193705	0.944444	0.777778	1	1.6749	Sc:V_S	0.331018	0.258345	down	2625	M212T46	211.936	211.935	211.937	45.749	37.603	48.901	20	17	24264	6616.27	1900.44	22266.9	5684.36	7543.22	588.382	17855.1	12812.2	17194.4	14621.6	16850.8	19234.6	32474.6	15724.2	43842.8	195803	825.535	3392.88	54361.3	3593.14	169.559	998.34	3686.16	168.629	0
M213T103	0.0395482	0.00247708	0.0151515	0.00762981	0.0307768	0.916667	0.693056	1	1.67991	Sc:V_S	0.342557	0.244059	down	2662	M213T103	212.968	212.967	212.969	103.1	94.74	110.871	20	19	55818	64931	8812.39	114796	23318.8	38854.2	5469.29	58111.3	89807.1	125173	158097	87788.7	159314	106354	80690.8	191916	878330	33697.7	26457.4	161118	25293	2676.46	2090	38249.4	2276.1	2187.45
M213T120	0.0668798	0.0252802	0.00865801	0.0488393	0.0193705	0.944444	0.777778	1	1.22784	Sc:V_S	0.174123	3.23122e-09	down	2664	M213T120	212.998	212.997	213.003	120.239	104.774	132.535	20	19	12233	2465.36	1168.01	15594.2	2745.24	2765.47	710.872	6306.84	6905.32	7941.5	8906.84	8754.1	7827.11	8952.71	5413.01	23334.6	83454.8	2944.55	2918.65	12955.5	1841.87	1617.44	1274.45	1379.59	2288.6	1043.62
M213T149	0.0687603	0.00526667	0.0151515	0.0137295	0.0307768	0.916667	0.666667	1	1.40143	Sc:V_S	0.192677	0.170562	down	2680	M213T149	213.112	213.105	213.114	149.34	132.788	168.575	35	23	66943	340933	311282	546670	117026	213930	604198	247295	180613	251546	197278	262107	164691	226476	156307	144654	117060	534747	160538	15588.7	754126	17655.4	40096.2	29081	22112.1	29131.4
M213T217	6.83203	0.00191454	0.0021645	0.00623524	0.00627572	1	1	1	1.42411	Sc:V_S	0.305075	0.126417	up	2674	M213T217	213.075	213.072	213.076	217.485	211.014	245.225	28	23	11820	9978.9	26084.8	98647.1	8808.32	15617.2	22181.2	29325.9	26991	44083.5	33267.2	35557	28175.2	26472.2	54740.9	4074.42	4972.55	4026.06	440.353	3492.61	7876.78	92324.5	41258	37738.1	48533.1	68603.5
M213T275	0.0402893	0.000850119	0.0021645	0.00338809	0.00627572	1	1	1	1.68691	Sc:V_S	0.540775	0.131338	down	2658	M213T275	212.568	212.56	212.569	275.233	260.358	281.616	21	18	5810	15413.5	14418.5	21752.7	18392	13777.3	33462.1	16692	12843.5	6843.82	8771.83	5504.13	3514.25	8452.18	19024.9	5145.8	23897.3	872.376	9954.1	21760.7	10218.7	2500.73	671.198	569.054	3938.65	194.826
M213T277	0.0371925	3.18543e-05	0.0021645	0.000332899	0.00627572	1	1	1	1.84346	Sc:V_S	0.455933	0.0246578	down	2669	M213T277	213.042	213.041	213.046	276.598	272.973	296.778	19	18	9769	33738.7	12765.4	21078.3	10153.1	30705.4	10576.6	7366.73	7129.75	7879.11	9447.19	9725.09	10351.3	12086.1	21288.3	13868.6	15300.1	13121.3	8538.54	2200.66	20509.3	1085.33	767.436	362.176	2228.21	180.299
M213T307	0.188076	0.0146474	0.00865801	0.0311185	0.0193705	0.944444	0.777778	1	1.10956	Sc:V_S	0.408967	0.0421775	down	2657	M213T307	212.551	212.548	212.561	307.479	297.009	321.022	24	20	10936	12529.5	8255.55	10529.9	9787.27	11728.6	4231.09	30726.9	37646.7	32965.7	21902.3	20213	30281	25341.8	3535.06	53026.4	81280.3	23475.4	7657.09	47864.3	10826	6418.54	5104.64	2581.21	2573.04	1049.12
M213T308	0.161193	0.00255224	0.0021645	0.00780815	0.00627572	1	1	1	1.28902	Sc:V_S	0.602918	0.165252	down	2672	M213T308	213.066	213.06	213.071	307.739	303.382	324.414	29	26	33819	48106.3	15594.6	48911.4	40873.2	42132.6	23306	35975.2	30844.1	72374.5	69629.4	78311.2	102339	115856	189651	191844	157019	45202.7	36525.7	189162	56608.6	6785.87	23161.8	29624.9	34883.9	49962.7
M213T336_2	0.136669	0.000299958	0.0021645	0.0015943	0.00627572	1	1	1	1.56122	Sc:V_S	0.135281	0.116997	down	2661	M213T336_2	212.955	212.955	212.956	335.766	321.315	353.067	43	26	56373	176715	169588	157373	227573	256598	228518	158873	146389	174484	178294	127883	126108	164672	168984	206614	234557	207502	309225	251674	241733	15784	27518.1	51828.2	87184.2	62104.1
M213T479	3.90168	0.000163952	0.0021645	0.00104006	0.00627572	1	1	1	1.14824	Sc:V_S	0.31236	0.160297	up	2666	M213T479	213.024	213.023	213.025	479.156	473.232	492.652	22	21	2647	7186.02	3358.29	2538.32	10029.5	5029.05	9302.56	22320.1	12596.7	15303	16688.8	16622.7	26823.6	16659.5	9367.78	6069.85	2407.24	3286.05	5520.93	3751.76	6114.11	16678.9	15821	16126.2	13106.1	13897.6
M213T513	0.170945	1.35192e-05	0.0021645	0.000183958	0.00627572	1	1	1	1.1506	Sc:V_S	0.442508	0.0866973	down	2673	M213T513	213.065	213.064	213.069	512.57	510.929	515.689	20	20	9569	45380.5	29261.3	16350.7	59476.2	50059.5	61396.1	65754.1	32611.4	29432.1	24790.4	25644.2	37467.9	45833.9	13568.8	15485	17043.8	42590.9	20700.1	18117.1	21877.9	3695.4	3103.74	3216.05	3223.73	2614.03
M214T110	11.7152	0.00212397	0.0021645	0.00676002	0.00627572	1	1	1	1.36223	Sc:V_S	0.0906226	0.0131373	up	2709	M214T110	214.086	214.079	214.086	109.872	95.559	120.753	15	15	26391	6798.31	5438.04	8477.83	1255.43	8562.48	7126.24	52919.5	60256.9	60538.5	64887.5	67102.7	68052.6	64702.4	58100.5	999.899	5031.59	4964	6414.84	8859.47	10659.6	199681	15839.1	58404.6	24738.1	156392
M214T163	11.1855	0.00119787	0.0021645	0.00438757	0.00627572	1	1	1	1.49681	Sc:V_S	0.178154	0.153908	up	2700	M214T163	214.047	214.046	214.047	163.305	157.998	173.442	17	13	5745	1349.97	634.762	1361.77	672.906	773.308	879.171	17999.3	19944.3	19269	15379.2	20126.6	13300.3	23219.6	21654.8	394.184	2562.42	171.702	1030.46	2247.94	314.922	10814.3	11582.5	6609.83	21081.7	47036.3
M214T238	0.00145935	0.00330072	0.004329	0.00956533	0.0108613	0.972222	0.861111	1	2.02172	Sc:V_S	0.834928	1.91637e-07	down	2714	M214T238	214.122	214.115	214.129	238.059	229.454	250.122	14	14	94935	274194	6280.09	261683	2168.18	1498.52	4878.85	245170	709.953	2392.46	164082	187187	796.169	206618	192701	2745.07	2482.1	4034.02	531896	63635.8	1587.34	2853.5	20416.4	6132.55	2227.44	7340.37
M214T241	0.0431494	8.06455e-05	0.0021645	0.000632521	0.00627572	1	1	1	1.76195	Sc:V_S	0.0512358	0.0150498	down	2707	M214T241	214.086	214.079	214.086	241.363	227.73	249.88	29	26	206300	313570	246509	296363	1.26338e+06	688881	1.10312e+06	317523	302535	303179	308418	292038	270133	270205	286441	234234	72408.5	445971	644688	129363	401293	25182.6	22572.5	3732.16	52862.3	12468.7
M214T242	0.184437	3.92876e-05	0.0021645	0.000386208	0.00627572	1	1	1	1.27996	Sc:V_S	0.180781	0.11365	down	2692	M214T242	213.978	213.977	213.98	242.42	240.195	244.227	19	19	3128	9362	5322.43	20727	17170.5	19512.4	9542.33	9579.91	8931.21	7634.18	10538	7284.79	6703.74	5977.54	8098.91	7305.28	7859.74	4150.57	6723.12	5111.94	6203.57	2915.76	818.066	2070.77	1170.17	1895.43
M214T280	0.242634	0.0149355	0.0021645	0.0316064	0.00627572	1	1	1	1.21685	Sc:V_S	0.450082	0.112172	down	2698	M214T280	214.038	214.037	214.046	279.858	276.805	284.569	14	14	4784	6898.5	5538.99	14973.7	14683	3235.88	19502.5	8727.08	4367.41	2157.48	3237.9	2637.71	6127.11	5963.35	4157.7	15481.1	8480.78	8090.13	4773.17	6884.36	12257.3	5215.56	648.949	0	1154.05	0
M214T30	0.208396	0.000586748	0.0021645	0.00260415	0.00627572	1	1	1	1.32876	Sc:V_S	0.288851	0.289567	down	2720	M214T30	214.216	214.213	214.218	29.9285	29.097	33.04	16	16	4014	2108.11	3780.16	3744.19	2046.59	5195.76	3016.83	3092.36	2314.79	2663.98	4437.89	2791.39	2344.24	1783.59	3387.95	7620.58	2599.72	3731.35	9176.44	3919.49	4812.34	946.703	2740.99	715.736	2710.86	1396.48
M214T307	0.207917	3.62419e-05	0.0021645	0.000363563	0.00627572	1	1	1	1.32882	Sc:V_S	0.279022	1.37447e-07	down	2699	M214T307	214.039	214.033	214.047	306.945	294.38	322.744	18	15	2786	8009.37	12704.5	3823.31	6291.21	3875.94	6281.73	4124.36	9068.31	7630.87	4832.22	5099.87	4673.19	5763.17	6490.88	7322.5	11442.7	5966.58	5565.48	8063.86	4585.67	3528.14	1864.52	1686.39	4088.32	1594.39
M214T308_2	0.255676	0.00779587	0.0151515	0.0188631	0.0307768	0.916667	0.666667	1	1.01484	Sc:V_S	0.514724	0.296183	down	2703	M214T308_2	214.066	214.056	214.069	307.83	295.272	322.956	33	26	7866	6567.98	1419.98	11848.5	9406.9	8979.83	1818.89	6475.36	15367.4	13642.4	21751.4	18363.1	16560.3	30759.4	38024.3	32312.3	39505.6	15957.5	7185.53	42481.5	16915.3	19121.4	22305.1	2613.15	8118.75	10662.2
M214T33	0.201042	0.000251394	0.0021645	0.00139261	0.00627572	1	1	1	1.28716	Sc:V_S	0.254944	0.173539	down	2719	M214T33	214.18	214.178	214.181	33.455	14.164	38.293	23	21	12077	4576.07	7104.67	9747.66	8487.11	9653.89	6428.34	9140.03	7649.64	7603.86	6850.52	7933.52	2963.3	6270.08	6911.04	18032.9	28156.1	7162.98	12773.3	14801.4	7718.39	5160.6	7893.98	4379.53	7957.07	4101.55
M214T337	0.13918	0.00033876	0.0021645	0.00173921	0.00627572	1	1	1	1.53691	Sc:V_S	0.19255	0.190601	down	2690	M214T337	213.959	213.958	213.96	337.099	326.348	341.193	25	24	3540	11170.5	5858.03	8122.32	11846.6	21247.5	14513.6	9259.96	8329.88	7767.88	7292.13	10136	5026.62	9174.9	7284.41	10119.7	12496.5	10166.6	15313.9	11625.4	14448	892.897	1113.21	3637.03	3641.76	1525.13
M214T38	0.0115536	6.754e-05	0.0021645	0.000558416	0.00627572	1	1	1	2.38917	Sc:V_S	0.405496	4.98758e-08	down	2697	M214T38	214.043	214.041	214.046	37.506	35.168	47.223	20	20	13301	4177.42	8130.23	10273.8	23276.2	6766.13	7211.82	6353.62	4461.86	4870.01	6797.7	7363.74	605.941	6407.82	5222.2	11263.7	13712.7	14783.4	10933.2	9466.85	7830.16	686.402	128.345	0	0	181.377
M214T381	0.177185	0.0200304	0.0021645	0.0402973	0.00627572	1	1	1	1.45606	Sc:V_S	0.0914967	1.77263e-08	down	2716	M214T381	214.165	214.164	214.166	381.111	378.922	384.098	20	20	6493	12283.9	10759.7	5088.65	41685.5	32566.5	30469.5	15630	19260.2	19918.3	19155.1	17150.1	16649.5	16722.6	16395.7	14523.1	12763.1	30068.9	20435.1	31013.8	21288.5	0	0	0	0	228.542
M214T389	0.139759	6.94177e-05	0.0021645	0.00056795	0.00627572	1	1	1	1.51647	Sc:V_S	0.158358	0.15266	down	2708	M214T389	214.091	214.082	214.092	388.505	378.859	389.742	24	24	12170	15304.6	9112.33	14364.2	9369.14	14705.8	7889.55	19607.8	13275.8	14440.6	11537.5	13233.8	12828.3	14734.1	12808.7	23054.9	18680.6	18923.3	23490.9	6904.13	45697.7	4316.81	1613.91	7009.88	4534.77	3591.35
M214T399	0.0845324	6.1656e-05	0.0021645	0.00052444	0.00627572	1	1	1	1.55182	Sc:V_S	0.0926891	1.12467e-08	down	2702	M214T399	214.058	214.056	214.059	398.88	397.641	403.398	23	23	38313	60831.8	32400.3	21431.7	158235	106758	199756	82574.9	75034.3	80021.8	76001.1	82605.1	85268.4	62708.6	78974.4	58940.9	99269.9	90430	26842.2	112729	33085	8263.18	6599.08	5013.87	16120.9	7005.84
M214T407	0.171157	6.05904e-07	0.0021645	2.52611e-05	0.00627572	1	1	1	1.37757	Sc:V_S	0.611517	6.34509e-09	down	2693	M214T407	214.002	214	214.002	407.161	398.178	408.937	25	25	22913	51609.1	64521.7	28870.1	57294.7	83937.6	92385.2	140328	87086.7	55130.8	45339.6	36752.9	57198.1	62961.3	8458.74	107041	78747.5	133821	83545	96025.8	79059.2	14770	12428.5	13699.2	10528.2	3898.16
M214T418	0.227355	0.00491686	0.004329	0.0130344	0.0108613	0.972222	0.846528	1	1.19079	Sc:V_S	0.409586	1.38658e-05	down	2694	M214T418	214.019	214.018	214.031	417.696	406.654	428.254	28	24	6133	16466.4	4257.66	8521.13	15659.1	12770.9	7826.15	8174.99	18375.7	9665.23	7051.64	7700.94	18320	18867.9	15687.7	13729	11654.3	4616.94	12007.8	21486.1	10489	4060.88	857.203	2820.51	9658.85	870.048
M214T48	0.0314442	0.00137325	0.004329	0.00484989	0.0108613	0.972222	0.846528	1	1.94734	Sc:V_S	0.319808	0.132091	down	2689	M214T48	213.939	213.935	213.941	47.5545	39.539	62.465	22	20	10834	20763.8	3828.94	25568.9	11909.2	21298.7	5236.41	22443.9	19272.9	33176.6	26895.2	31235.2	47634.9	32798.8	20575	136518	172832	7688.24	17568.5	49474	11234	303.282	586.346	7804.6	86.5278	374.486
M214T523	0.0701631	4.29307e-07	0.0021645	2.08176e-05	0.00627572	1	1	1	1.64594	Sc:V_S	0.33138	0.251913	down	2718	M214T523	214.165	214.165	214.168	522.899	511.66	526.216	18	18	2734	12550.6	7932.59	6867.29	7679.24	6360.46	5949.02	7042.32	4406.13	5098.71	6587.33	11486.1	10589.8	8299.68	7071.71	7077.97	3549.68	5720.8	5731.36	7049.95	7704.35	921.079	719.09	566.988	456.064	318.846
M214T93	0.0206463	0.00109123	0.004329	0.00409238	0.0108613	0.972222	0.888889	1	1.89832	Sc:V_S	0.529056	2.98444e-08	down	2691	M214T93	213.97	213.958	213.972	93.2315	84.789	113.661	16	14	2912	5124.87	1013.15	4947.28	1951.87	3394.38	2077.88	613.185	3433.38	5486.14	4569.6	3753.17	807.557	4957.77	4046.4	15934.3	38341.8	2257.49	2563.25	5260.53	348.6	393.492	110.318	518.883	487.689	1057
M215T336	0.171658	0.000194059	0.0021645	0.00117218	0.00627572	1	1	1	1.47493	Sc:V_S	0.135273	0.11169	down	2723	M215T336	214.954	214.953	214.955	336.456	324.363	341.193	31	26	9737	36121	25910.6	27087.2	36718.8	41844.5	33643.5	31259.7	32960	30213.6	23172.5	24680.6	21999.6	29512.7	26138.3	34357.2	37435.1	33680.2	50278.7	37687.5	40632.2	4940.54	5525.65	8894.28	18861.2	13462.8
M215T351	0.0451955	0.000183909	0.0021645	0.00112498	0.00627572	1	1	1	1.8729	Sc:V_S	0.0967764	0.019384	down	2745	M215T351	215.139	215.138	215.139	351.361	349.52	355.084	25	25	69982	63403.7	101614	97994.1	119199	103593	103794	272299	226236	197356	216975	198693	198259	218765	212043	116881	100162	170132	190666	178031	137237	11068.9	10121.7	13159.6	1239.63	17349
M215T377	0.0234903	5.24379e-08	0.0021645	6.48961e-06	0.00627572	1	1	1	2.09208	Sc:V_S	0.100189	0.0537704	down	2746	M215T377	215.138	215.138	215.139	376.818	364.471	378.53	24	20	25785	142241	116551	145633	116556	146718	154388	42792	43932.8	40441.9	48791.7	41214.1	40678.5	42265.6	50777.8	133358	76538.3	152519	181886	86072.7	116110	5957.77	6218.45	4225.3	1868.43	5600.6
M215T39	3.78606	0.000196187	0.004329	0.00117841	0.0108613	0.972222	0.846528	1	1.06698	Sc:V_S	0.301684	0.286943	up	2747	M215T39	215.142	215.139	215.143	38.554	31.822	42.666	30	26	9730	12269.6	9617.88	15705.2	5423.37	8184.94	7209.23	32409.1	40488.6	17534.8	40775.8	33174.6	19934.8	44786.5	39998.9	15106.9	21616.4	9623.74	12234.5	7184.39	14453	33413.3	112088	75366.8	80465.8	69943.2
M215T408	0.276207	0.00156763	0.004329	0.00536697	0.0108613	0.972222	0.833333	1	1.19754	Sc:V_S	0.547998	0.102944	down	2726	M215T408	215.005	215.004	215.007	407.639	404.166	409.557	17	17	2711	3023.51	6006.29	3155.2	4184.99	6353.92	6807.11	11436.5	6783.31	3539.57	4636.18	3530.23	6716.6	4338.92	1513.95	9780.77	5979.43	10177.5	6167.82	7839.71	4799.87	1469.49	982.862	3336.78	1375.92	454.852
M215T47	0.00511874	0.0116683	0.004329	0.0259917	0.0108613	0.972222	0.833333	1	1.79849	Sc:V_S	0.156586	0.0199134	down	2724	M215T47	214.947	214.943	214.948	46.978	39.008	66.485	21	17	52249	3164.45	488.655	9891.29	1315.16	2782.31	729.627	8144.92	8910.41	8270.65	8980.29	8236.21	10548.1	11893.8	7767.5	38996	303931	571.002	1595.59	20487.4	1557.72	91.123	0	905.779	164.49	189.852
M216T216	0.0887005	2.80913e-07	0.0021645	1.65135e-05	0.00627572	1	1	1	1.64023	Sc:V_S	0.0672557	0.0660246	down	2774	M216T216	216.159	216.158	216.16	215.733	212.454	218.521	20	20	5967	36309	22403.9	18334.8	15648.3	18788.4	22636	12389.9	11952.5	12559.8	13326.4	11825.4	11586.3	10655.9	12194.1	16638.5	13846.7	23653.6	20773.2	11141.4	14342	2710.64	1374.43	2159.56	3081.26	1782.07
M216T231	5.20451	0.000235144	0.0021645	0.00132785	0.00627572	1	1	1	1.27919	Sc:V_S	0.29734	0.280916	up	2767	M216T231	216.101	216.087	216.102	231.397	223.591	256.473	22	20	24529	5285.66	7400.48	7020.66	22573.8	19532.2	23356.1	11185	9147.49	14677	18231.2	16825.1	14013.6	7204.62	11809	4323.48	5114.42	11328.9	8873.97	2553.12	10926.1	37987.3	115902	26182.5	39065.1	30057.8
M216T280	0.182671	0.00182984	0.0021645	0.0060363	0.00627572	1	1	1	1.03648	Sc:V_S	0.796131	0.209375	down	2759	M216T280	216.053	216.05	216.054	279.743	278.176	286.793	18	18	20346	88206.3	13164.4	58318.4	25139.2	41726.6	32636.9	33949.1	18220.9	4192.8	6561.16	7694.09	7675.62	9757.11	7392.34	20674.4	7649.49	10868.8	22323.8	6106.8	46846.3	10415	5768.04	3198.25	4655.41	2357.66
M216T317	3.62251	0.00840281	0.0021645	0.01997	0.00627572	1	1	1	1.11405	Sc:V_S	0.354835	0.152784	up	2766	M216T317	216.086	216.082	216.086	317.359	298.686	318.33	14	14	9500	4235.83	4072.41	4584.51	4205.42	3538.46	4744.24	5782.31	5519.58	12217.7	10622.4	11371.7	6281.74	5407.07	9309.04	6468.77	5196.85	785.779	4894.96	3311.34	1663.6	14787.3	40311.7	25433.9	13158.8	33114
M216T338	0.16741	0.00180408	0.00865801	0.00597144	0.0193705	0.944444	0.777778	1	1.45172	Sc:V_S	0.192503	7.71355e-09	down	2755	M216T338	215.956	215.955	215.958	337.672	335.924	340.534	13	13	915	1479.95	1214.3	640.546	1436.06	2727.51	1867.82	1428.96	1401.56	1228.23	992.469	1024.4	1565.47	878.067	1307.97	1211.24	1807.36	866.288	2698	2341.67	2272.74	0	131.125	327.866	130.739	0
M216T351	0.148856	0.000198373	0.0021645	0.0011851	0.00627572	1	1	1	1.44093	Sc:V_S	0.078595	4.56881e-08	down	2771	M216T351	216.142	216.141	216.143	351.425	348.89	361.295	21	20	9763	8839.39	13674.3	14017.4	17219.2	13060.6	14545.1	35732.4	27973.9	27742.9	30418.3	29481.6	27897.7	28441	27745.2	17579.7	12269.7	23076.8	23288.6	19387.4	14007.7	2307.99	1547.78	4926.43	0	3336.87
M216T377	0.174795	0.000224892	0.0021645	0.00128727	0.00627572	1	1	1	1.4167	Sc:V_S	0.138011	6.84252e-09	down	2773	M216T377	216.141	216.141	216.144	376.565	374.906	377.863	13	13	4142	17632.2	15871.1	21144.4	20371.5	14377.5	27923.4	8068.82	7937.42	8632.75	8276.9	8292.79	8834.66	5389.32	8075.03	17205.4	9274.49	18180.1	18979.9	15558.8	16263.1	2288.18	1551.21	6937.68	1661.88	4829.43
M216T396	0.155138	0.00551898	0.0021645	0.0142734	0.00627572	1	1	1	1.15887	Sc:V_S	0.21557	0.173282	down	2765	M216T396	216.086	216.085	216.087	396.404	384.064	406.074	27	17	8885	85079.9	23462.7	42279.4	33597.3	45858.6	24255.9	17800.9	15982.8	17126.9	19477.3	16890.8	27864.1	17997.4	23026.1	16393.5	17198.3	21244.8	39838.5	129518	27245.7	12062.2	14240.8	10421.3	4800.04	11715.6
M216T477	45.8389	2.77701e-05	0.0021645	0.000301899	0.00627572	1	1	1	1.99516	Sc:V_S	0.54339	0.104503	up	2751	M216T477	215.504	215.502	215.505	477.242	474.206	499.861	19	16	4721	376.759	305.154	244.448	1247.86	1448.1	1191.45	11579.4	17720.9	12707.9	14916.3	14782.3	27113.7	37275.8	7250.15	1612.1	132.221	470.83	1102.54	221.829	563.155	41229.4	38386.1	15260.9	17298.6	10667.4
M216T478	4.20324	0.0068671	0.0021645	0.0170222	0.00627572	1	1	1	1.10311	Sc:V_S	0.3505	0.247396	up	2757	M216T478	216.003	215.991	216.003	478.099	473.575	497.385	17	15	3653	6597.01	9913.68	543.932	5596.5	7499.87	8939.75	13710.8	21594.2	23696.5	16572.1	22888.8	21726	28014	6582.76	8386.61	5027.9	9550.79	7089.28	612.95	9128.37	37059	36264.4	13636.8	18755.5	10828.7
M216T48	0.0917986	0.012707	0.004329	0.0278619	0.0108613	0.972222	0.888889	1	1.46533	Sc:V_S	0.214025	0.127192	down	2754	M216T48	215.937	215.935	215.938	47.7995	44.278	52.478	20	20	4482	11251	2775.31	11072.9	5916.84	5633.83	672.54	9513.18	10288.3	14666.4	11988.6	15822	14677.2	15993	10300.2	58042.3	45432.9	3444.46	10126	21244.4	8110.84	69.9211	0	5769.9	0	0
M217T161	0.118271	2.61142e-06	0.0021645	6.2658e-05	0.00627572	1	1	1	1.42633	Sc:V_S	0.0755322	0.0749676	down	2786	M217T161	217.068	217.066	217.068	161.061	148.608	167.707	26	26	21286	54552.9	93607.5	16425.5	168281	195708	122934	58544.4	50671	54723.4	49842.6	46585.8	55836.7	46968.9	51077.9	42369.4	58098.5	53257.5	77162.4	91428.7	44741.1	9642.48	10303.8	6966.07	16156.1	8716.43
M217T295	0.303611	0.000736829	0.0021645	0.00306543	0.00627572	1	1	1	1.01687	Sc:V_S	0.236033	0.142705	down	2794	M217T295	217.089	217.079	217.09	295.228	290.572	325.643	24	23	3399	26196.1	14683.2	12619	10919.5	11949.5	17114	7100.15	4678.1	7072.37	5932.86	7114.99	9523.36	8625.38	9261.38	11865	7105.31	18854.8	19450.6	7975.08	22138.3	6708.55	9192.41	5995.64	4025.19	4987.46
M217T354	0.272315	0.000197097	0.0021645	0.00118232	0.00627572	1	1	1	1.14376	Sc:V_S	0.343205	0.207592	down	2783	M217T354	217.049	217.048	217.05	353.629	350.19	355.943	19	19	5155	10591	8786.96	3610.32	11147.3	15882.8	15463.7	12175.1	12703	5598.46	6278.08	4189.29	10238.8	9665.22	9878.12	20565	15173	15520	20983.9	31685.4	16803	8219.3	6091.28	10087.3	3660.86	10960.9
M217T362	0.00982568	2.08141e-07	0.0021645	1.34457e-05	0.00627572	1	1	1	2.42388	Sc:V_S	0.0765867	0.0653416	down	2780	M217T362	217.031	217.03	217.032	361.94	359.501	363.874	20	20	26418	9149.82	34523.2	18269.1	36000.4	62970.2	12117.6	34883.9	34475.9	35398	37084.2	31815.7	31731	39234.2	35978.8	89305.8	106514	91964.2	90535.3	48074.7	121028	680.063	887.805	1633.06	1826.68	1836.18
M217T39_2	5.74869	0.000672131	0.0021645	0.00286521	0.00627572	1	1	1	1.48045	Sc:V_S	0.358532	4.80784e-08	up	2805	M217T39_2	217.158	217.155	217.159	38.8135	30.218	51.853	32	26	21841	31473.8	20124.5	26116.4	18105.9	11145.9	10073.7	76671.1	97661.7	85587.7	122041	90489	40773.5	99541.4	36698	11332.9	8218.38	31906.6	27129.5	9570.18	18850.3	180759	184967	132438	168480	181861
M217T43	0.161163	9.5775e-06	0.0021645	0.00014492	0.00627572	1	1	1	1.39051	Sc:V_S	0.0632946	0.0563785	down	2796	M217T43	217.104	217.101	217.106	42.7135	29.574	55.68	36	26	28137	126827	62306.7	122362	70328.1	102311	51654.6	88645.2	89048	79355.4	92529.8	98232.4	91516.8	88912.5	87874.9	125823	100730	66379.3	47216	114533	69624.8	27363.5	15225.3	15360.7	14467.2	18755.7
M217T463	0.0815727	3.76946e-06	0.0021645	7.95565e-05	0.00627572	1	1	1	1.49446	Sc:V_S	0.257181	1.36658e-08	down	2800	M217T463	217.129	217.128	217.13	463.236	459.971	469.969	22	22	69997	280574	297008	306146	416947	472959	371526	150516	180529	208301	179069	160041	222035	207837	81180.8	120432	98824.8	186985	162245	112563	186020	15655.2	4673.07	9256.42	8450.93	9665.44
M217T480	4.16981	0.000981791	0.0021645	0.00378208	0.00627572	1	1	1	1.07573	Sc:V_S	0.447668	0.256446	up	2782	M217T480	217.045	217.043	217.047	480.38	464.565	504.079	30	23	3198	6414.86	5630.64	3261.01	11127.1	6565.6	8387.13	15637.7	25105.8	11266.6	20899.2	16657.7	34557.3	15075.7	8499.86	6869.33	4129.67	5594.83	7533.9	5901.04	8715.09	16432.7	11915.7	13987.8	25121.3	16056.4
M217T510	6.64282	9.20237e-06	0.0021645	0.000141069	0.00627572	1	1	1	1.28733	Sc:V_S	0.243682	0.121418	up	2779	M217T510	216.991	216.989	216.993	509.876	503.785	514.467	24	24	3759	2426.27	4666.58	2320.03	3074.02	1454.68	2594.71	17840.9	19522.8	16839	16632.8	18021.3	16352	16598.2	6372.16	2988.03	3946.42	5397.62	3021.57	1819.31	4377.62	28870.3	31029.2	12855	37257.5	12481.6
M218T193	0.137354	0.00663238	0.0151515	0.0165521	0.0307768	0.916667	0.722222	1	1.2986	Sc:V_S	0.48597	4.75028e-08	down	2817	M218T193	218.036	218.035	218.039	192.898	188.73	198.576	19	15	1718	4619.99	619.879	2981.41	2354.35	4261.53	1409.02	4534.92	1720.84	1162.12	1403.49	1991.8	3017.51	3690.36	4202.97	5656.03	7152.37	1302.14	3318.22	17895.2	1747.39	658.867	524.78	2421.4	853.024	1805.86
M218T302_1	0.0643785	0.000295182	0.0021645	0.00157892	0.00627572	1	1	1	1.74449	Sc:V_S	0.579405	0.233376	down	2808	M218T302_1	217.563	217.562	217.565	302.206	299.551	304.035	25	25	97038	104359	190912	155526	349725	164581	216949	29819.7	21446.1	70671.9	87918	97214	80654.5	113993	170757	107016	92835.9	76241.4	129605	124123	81496.2	3190.38	3628.15	5677.42	29463.7	22522.8
M218T302_2	0.105846	0.000318623	0.0021645	0.00167026	0.00627572	1	1	1	1.54166	Sc:V_S	0.585027	0.23706	down	2819	M218T302_2	218.064	218.055	218.065	302.206	298.941	318.103	25	24	41325	44043	79092.9	62390.5	135924	61151.4	84481.7	11122.6	7501.76	26032.3	34465.6	38266.6	34807.6	43365.7	66298.5	42618.2	37619.7	33966.5	49745.4	46725.8	37069	8808.42	8997.84	1549.79	14559.7	10446.4
M218T326	0.119352	0.000113474	0.0021645	0.000798693	0.00627572	1	1	1	1.5639	Sc:V_S	0.223594	0.179086	down	2809	M218T326	217.877	217.876	217.878	326.018	324.151	330.695	21	21	2272	5335.1	6211.62	7351.84	4726.51	4007.58	3594.49	4377.82	4135.63	2742.48	3590.51	4730.43	2329.82	3191.79	3864.55	5004.64	4158.27	5166.59	3228.05	3057.62	3073.17	1066.62	566.062	665.075	287.325	1619.85
M218T361	0.0985364	0.000365362	0.0021645	0.00183649	0.00627572	1	1	1	1.70128	Sc:V_S	0.142304	0.0982437	down	2815	M218T361	218.034	218.032	218.035	360.963	355.531	363.874	13	13	2643	1081.43	5125.34	3588.99	5452.97	8520.3	6162.58	5649.65	4810.75	3906.97	5213.09	4594.46	4262.93	3687.17	3797.1	8747.28	9435.71	7564.74	8171.35	5224.6	10555	1875.24	1748.79	779.704	206.21	963.103
M218T413_1	0.16123	0.000144061	0.0021645	0.000946212	0.00627572	1	1	1	1.33395	Sc:V_S	0.21451	0.22297	down	2811	M218T413_1	217.998	217.995	217.999	412.545	411.025	415.296	14	14	4937	14927.1	1913.52	10059.5	17244.1	21343.8	18754.1	15804.3	15459.2	17782.7	15746.7	15203	10952	21408.7	11231.6	15840.9	23614	13029.6	11172.7	31476.4	9111.24	3349.79	2608.74	1686.82	5564.96	5646.44
M218T413_2	0.241796	0.0255864	0.025974	0.0492905	0.0482809	0.888889	0.666667	1	1.19289	Sc:V_S	0.146738	0.0270937	down	2829	M218T413_2	218.124	218.122	218.125	413.314	409.129	416.015	26	26	34872	37496.5	11420.1	64864	16784	17796.7	7968.39	32587.9	37761.6	43260.9	42638	40453.8	41403.7	43046.6	51141.9	62909.6	177466	31264.2	17982.5	72675	37339.1	9176.03	9700.91	74162.8	1622.98	23441.5
M218T425	0.0410894	0.000594921	0.0021645	0.00262664	0.00627572	1	1	1	1.75688	Sc:V_S	0.482942	0.173895	down	2812	M218T425	217.998	217.997	217.999	424.85	423.535	428.074	13	13	6835	9710.47	6410.11	20309.9	13877.7	10211.1	7144.71	8125.1	10476.3	12653.1	17946.3	31027.2	16544.9	21493.9	31032.6	39164.8	73330.1	4951.06	15467.7	23078.3	6223.07	2234.09	1671.1	2770.37	3416.52	1476.55
M218T430	0.0865934	0.000108649	0.0021645	0.000772767	0.00627572	1	1	1	1.66897	Sc:V_S	0.0765675	3.00378e-08	down	2820	M218T430	218.065	218.065	218.066	430.108	428.309	430.922	20	20	41414	28675.7	44911.8	50784	193958	56637.4	35066.6	59527.7	54361.5	48598.2	48646.5	50415.2	50894.3	47088	43397.4	76647	59240.7	102486	115648	238343	134509	16463	13348.3	13454.1	17785.8	12747.9
M219T120	0.102499	0.0127962	0.025974	0.0280002	0.0482809	0.888889	0.666667	1	1.43621	Sc:V_S	0.296164	0.233184	down	2847	M219T120	219.004	219.004	219.005	120.195	105.464	137.412	30	22	14480	33298	7179.06	35172.1	10812.9	23629.9	7562.6	38909.1	28765.5	51033.8	55742.5	33293.2	32155	28622.8	26576.5	111082	315526	20979.8	26278.1	52412.4	8354.19	4006.52	1299.92	37474.4	5600.17	1718.86
M219T302	0.0749504	0.000395212	0.0021645	0.00193847	0.00627572	1	1	1	1.71169	Sc:V_S	0.610692	0.238236	down	2840	M219T302	218.563	218.562	218.566	302.122	299.551	304.035	23	23	19821	20095.9	40888	34013.7	68851.6	36462.1	44843.3	4602.64	3731.92	12956.8	19596.4	21153.1	17601.5	24573.1	35125.9	21316.8	23852.3	15378.1	25727.1	23204.7	18805.7	989.887	865.093	1012.22	8097.2	5222.98
M219T366	0.14435	0.000690524	0.0021645	0.00292453	0.00627572	1	1	1	1.47517	Sc:V_S	0.159986	0.126163	down	2873	M219T366	219.134	219.133	219.134	365.899	363.531	367.514	19	19	21010	24073.5	19125.4	27512.3	23008.4	23628.7	30921.2	19258.3	20489.1	21614	17727.7	18133.3	14577.8	19273.6	12467.4	17103.6	73493.7	25205.2	31324.1	15455.1	36426.4	5034.47	5122.48	9068.58	1124.72	7551.09
M219T38	4.68	0.000218915	0.0021645	0.00126975	0.00627572	1	1	1	1.26423	Sc:V_S	0.270325	0.277446	up	2876	M219T38	219.174	219.173	219.174	38.199	29.574	42.666	18	17	23794	66203.9	69134.7	20659.2	64930	65290.7	61649.4	164925	162879	192973	142209	144840	135854	173606	57831.5	70518.3	22672.7	61204.1	24954.4	63412.3	65638.9	372198	379596	163287	321947	230134
M219T388	0.0602849	2.52662e-05	0.0021645	0.00028563	0.00627572	1	1	1	1.83855	Sc:V_S	0.0585891	0.0171015	down	2853	M219T388	219.047	219.046	219.048	388.036	384.613	390.037	26	26	64284	66824.5	66812.3	91317.6	35285.5	70541.6	35300.4	75851.1	76408.9	78031.1	74390	75677	74959.8	69695.1	62478.5	177292	261539	127285	141091	35997.4	224416	10445.3	8232.61	11943.5	16358	13888.5
M219T416	0.0286055	0.00977241	0.00865801	0.0225487	0.0193705	0.944444	0.735417	1	1.56097	Sc:V_S	0.0820717	1.88735e-08	down	2855	M219T416	219.069	219.067	219.072	415.933	413.324	417.828	20	20	134913	214249	186587	3719.76	20872.9	8623.83	9436.37	8541.57	9363.13	9992.95	9458.81	9087.4	10316.6	10739.8	9290.66	316097	405176	10858.2	448658	244254	12470.6	8646.22	3954.82	5337.54	15818	10154.2
M219T417	0.0782456	1.92953e-06	0.0021645	5.13246e-05	0.00627572	1	1	1	1.75462	Sc:V_S	0.174575	2.14467e-09	down	2862	M219T417	219.097	219.096	219.098	416.522	413.755	437.838	40	26	185126	219604	193669	76243.6	555073	301311	139900	168310	232483	264420	275938	271891	267600	253886	303160	330303	381014	368347	443507	260276	331961	35065.7	32829.9	19092.9	60553.5	51225.4
M219T467	3.0502	3.57634e-05	0.0021645	0.000361229	0.00627572	1	1	1	1.10868	Sc:V_S	0.196622	0.0565527	up	2869	M219T467	219.133	219.132	219.134	467.072	462.127	482.741	35	26	24201	31088.3	37459.9	42931.8	20180.4	34122.3	24871.8	39022.8	64189.2	64486	77078.3	73983.7	60570.7	57790	69478.9	24201.4	17907.2	32438.9	24001	10590.8	22602.2	124697	108996	69628.4	109865	107946
M219T493	0.408854	4.92327e-05	0.0021645	0.000448443	0.00627572	1	1	1	1.02131	Sc:V_S	0.130754	0.0646155	down	2875	M219T493	219.17	219.17	219.171	493.41	488.167	498.32	26	26	14323	102307	60264.4	120700	59320.1	107676	83149.2	117872	103861	132912	134353	125597	96797.5	105000	126874	113179	113357	147383	153334	92808.4	113468	127320	74147.2	66375.1	94290.7	75118.2
M220T112	0.215071	0.00447199	0.004329	0.0121118	0.0108613	0.972222	0.833333	1	1.03532	Sc:V_S	0.956936	5.27893e-08	down	2889	M220T112	220.073	220.072	220.082	111.683	100.019	120.534	24	23	5550	48510.9	18009.2	17270.2	39210.2	58964.5	58406.6	13185.8	8860.34	6445.18	7557.73	10385.9	19815.3	35875	61024.3	19216.3	4455.73	13996.7	30848.3	17048.6	9090.33	1545.71	3505.75	13953.6	9582.57	12319.1
M220T119	0.0462371	0.00265983	0.0021645	0.00806384	0.00627572	1	1	1	1.85735	Sc:V_S	0.414787	9.08287e-08	down	2902	M220T119	220.136	220.132	220.137	118.953	107.991	127.061	20	19	22895	14632.7	11422.1	11748.7	5135.34	17069.7	4879.37	13628.9	16401	15685.8	11607	10724.6	5935.93	8514.02	23041	41633.4	12779.7	125265	97749.6	18574.6	29346.4	9467.56	7632.25	8581.98	10419.8	6605.23
M220T303	0.305433	0.000409221	0.0021645	0.00199057	0.00627572	1	1	1	1.01445	Sc:V_S	0.571169	0.203929	down	2886	M220T303	220.045	220.044	220.046	302.914	299.551	306.085	26	26	30540	181637	128840	137997	165636	141149	133686	53582	31049	68592	80499.6	79046	105543	143846	193000	130636	115540	66505.6	120784	142485	96180.5	49593.5	44136.6	28172.6	105362	68534.7
M220T323	0.24582	0.00252631	0.004329	0.00774089	0.0108613	0.972222	0.859722	1	1.2097	Sc:V_S	0.0635491	0.0534861	down	2885	M220T323	220.029	220.027	220.03	323.053	307.182	327.225	33	25	20378	118301	69287.3	112778	79376.5	85437.6	66066.7	56959.6	48996.9	48116.7	53323.1	46801.9	46042	50974.7	50075.9	46097.8	80494.6	29393.1	44520.7	41204.7	65004.8	58586	16816.8	6783.09	5811.1	16658.2
M220T339	0.1561	0.00135834	0.004329	0.00481169	0.0108613	0.972222	0.888889	1	1.40536	Sc:V_S	0.188435	0.180794	down	2881	M220T339	219.977	219.974	219.978	338.708	320.462	352.076	36	25	7110	4226.62	14309.6	14785.3	11066.2	7939.51	6798.79	8716.93	6445.82	5554.79	4841.47	5394.76	5435.11	6725.13	5177.39	15234.6	2768.37	16451.3	18440.2	19206.1	22677.8	1840.95	1278.79	3159.56	9624.66	1801.09
M220T415	0.0499885	0.000589131	0.0021645	0.00260882	0.00627572	1	1	1	1.64847	Sc:V_S	0.500102	0.219451	down	2882	M220T415	219.996	219.994	219.997	414.728	411.025	425.675	23	19	4784	7522.16	2549.04	9128.89	9806.4	9744.4	6906.58	4949.13	8276.47	6840.8	5561.5	7603.29	6020.73	14675.4	16034.9	7875.28	38820.6	5245.47	5771.58	17433.3	3446.52	920.108	1442.04	907.245	1069.14	1281.83
M220T467	2.75119	8.02603e-05	0.0021645	0.000631184	0.00627572	1	1	1	1.06075	Sc:V_S	0.237628	0.0168724	up	2905	M220T467	220.136	220.135	220.138	466.811	462.127	485.039	25	22	3093	3357.15	7619.77	6226.09	8837.13	3389.98	10205.4	5074.41	6916.46	8735.89	10437.7	9596.18	6793.24	6611.77	8490.2	3093.06	2965.26	2491.55	1344.99	2600.71	2746.28	12976.7	12033.2	8374.5	13133.6	11321.2
M220T88	0.181364	0.00572112	0.0021645	0.0147056	0.00627572	1	1	1	1.15374	Sc:V_S	0.408997	0.197412	down	2903	M220T88	220.136	220.132	220.137	87.9085	83.359	90.856	14	14	6032	7430.09	5733.02	4422.21	964.56	7063.63	7083.74	13105.1	15373.5	10772.9	8624.96	5800.91	7263.55	5791.67	16572.1	9653.76	4436.76	16380	41411	5548.37	18336.3	7651.58	8111.18	5320.4	4855.44	5984.88
M221T201	3.38618	0.000107372	0.0021645	0.000767817	0.00627572	1	1	1	1.16436	Sc:V_S	0.207422	0.198761	up	2936	M221T201	221.117	221.115	221.117	201.214	198.444	206.023	15	15	3855	6064.69	6225.24	7678.42	4585.14	6191.48	9586.28	9242.25	8194.89	8540.96	12445.3	12332.6	11438.1	7390.79	8646.85	5970.85	4415.68	5018.91	3312.14	2586.32	4947.15	32877.5	27798	10335.5	16951	14419
M221T253	0.115422	0.00514265	0.0021645	0.013475	0.00627572	1	1	1	1.33767	Sc:V_S	0.5129	0.255505	down	2915	M221T253	220.894	220.893	220.894	253.251	245.225	260.761	23	18	5696	16943.8	5480.59	37803.6	23257.6	12991.6	7458.93	8186.65	9910.27	30719.5	18744.2	16880.4	13460.9	18324.8	34436.1	45677.8	92004.5	10615	9052.05	30319.1	8705.39	11141.9	7447.32	7412.71	10765.1	8656.03
M221T262_2	0.192699	0.00039829	0.0021645	0.00195081	0.00627572	1	1	1	1.30728	Sc:V_S	0.362293	0.0856325	down	2927	M221T262_2	221.061	221.059	221.064	261.803	249.863	264.139	18	17	6493	19960.9	16636.3	17352.6	16153.1	27443.9	21232.6	32601.2	29214.5	15429.9	15075.4	13645.6	19972.5	20226	11493.5	39400.8	33043.1	27955.4	24433.2	67685.7	15273.5	5729.6	7261	9113.06	3490.54	9127.13
M221T263	0.0755123	0.00023108	0.0021645	0.0013112	0.00627572	1	1	1	1.49281	Sc:V_S	0.964978	0.207504	down	2914	M221T263	220.557	220.556	220.558	263.267	261.045	263.985	15	15	29732	56146.5	26234.8	13234.5	36644.8	78756.6	107352	135458	100531	19935.7	13519.8	10019.2	46967.4	59177.1	3281.46	72921.4	47395.6	34957.6	86653.1	141472	21184.4	11335.2	745.046	1663.31	1692.67	235.785
M221T279_1	0.085261	0.000841936	0.0021645	0.00336258	0.00627572	1	1	1	1.63327	Sc:V_S	0.625809	0.0473336	down	2913	M221T279_1	220.557	220.556	220.558	279.483	277.473	280.702	21	21	39194	145981	114654	128019	118321	193447	161962	148777	105649	57306.9	49667.8	33301	56595.4	65143	12461.2	122319	69400	96389.6	146468	134788	146880	20946.3	2473.32	1089.56	3644.62	0
M221T280	0.130386	0.00113638	0.0021645	0.00421996	0.00627572	1	1	1	1.49786	Sc:V_S	0.596388	0.136794	down	2928	M221T280	221.056	221.054	221.066	279.788	277.793	280.702	15	15	71760	54855.9	26427.2	48304.6	23919.1	46262.3	30719.2	109105	96177.9	37416.8	38600.4	30833.6	46486.5	52691.4	13817.6	202010	219045	51602.4	41838.1	81688.6	64062.8	11122.1	7367.77	19186.1	1714.14	10271.2
M221T307	0.165411	0.00399163	0.004329	0.0110422	0.0108613	0.972222	0.833333	1	1.1789	Sc:V_S	0.437196	0.0719803	down	2926	M221T307	221.055	221.053	221.055	307.006	295.024	310.275	31	26	233353	303661	80893.1	269147	209719	217114	60896.4	1.09923e+06	1.11743e+06	711707	576965	579758	847225	742800	102849	1.34036e+06	1.47262e+06	670222	200061	1.16935e+06	383827	134806	103387	84128.6	40456.3	38913.7
M221T324	0.27634	0.000552455	0.004329	0.00248763	0.0108613	0.972222	0.888889	1	1.0886	Sc:V_S	0.0773863	0.0504477	down	2921	M221T324	221.024	221.023	221.026	323.587	316.572	327.225	24	24	24508	128918	69994.8	120088	89163.2	86649.9	66745.2	60853	52367.3	51764.2	57651.5	50743.6	46458.4	49390.5	50255.1	45609.7	50701.8	29043.4	43804.7	40725.1	69873.4	45484.9	16719.9	7730.59	13380.3	16152.2
M221T326	0.278199	0.00207588	0.0021645	0.00664293	0.00627572	1	1	1	1.11976	Sc:V_S	0.116898	0.045477	down	2917	M221T326	220.961	220.959	220.961	326.462	319.852	336.005	26	25	14046	49931.1	37177.1	52195.1	37528.2	34618.6	29473	28211.8	25516.5	22441.7	21752.4	22316.5	20500	25866.5	27602.6	26024.3	25415.9	17034.7	27084.7	23064.4	34579.1	22588.7	14642.8	2993.41	11076.7	11157.7
M221T327	0.308969	4.55695e-05	0.0021645	0.000427605	0.00627572	1	1	1	1.15614	Sc:V_S	0.175626	0.148065	down	2916	M221T327	220.901	220.9	220.902	327.167	322.422	344.287	36	26	9717	22020.7	15909.9	19778.3	17449.3	14346.3	14638.8	21220.6	14923	18405.5	22082	16259.8	12974.9	16375.9	15516.7	20347.6	22841	18485	12185.6	13272.5	34499.9	12346.8	6129	9266.63	8642.01	7973.6
M221T34	8.78472	1.44604e-06	0.0021645	4.20819e-05	0.00627572	1	1	1	1.52397	Sc:V_S	0.314762	5.55315e-08	up	2945	M221T34	221.189	221.188	221.19	34.061	30.169	45.516	23	20	19039	4737.44	10555.8	7702.72	8250.57	8846.93	9502.91	24062.9	27414.7	44747.9	25514.8	23499.3	43264.6	24137	41998	7665.4	5708.54	6597.07	12652	6649.71	11252.8	87599.6	84630.2	52012.3	86251.9	142429
M221T40	6.92971	0.000176954	0.0021645	0.00109555	0.00627572	1	1	1	1.34695	Sc:V_S	0.452152	1.51221e-08	up	2931	M221T40	221.08	221.076	221.084	39.7555	27.879	54.794	24	22	3502	7425.48	2323.47	4123.55	8290.39	796.271	812.668	5291.03	6259.01	8984.94	12218.3	8326.37	7411.97	9125.35	1061.57	4068.29	4693.83	5834.19	1917.39	3586.28	10570.3	20496.6	15004.2	16413.6	13878.1	10670.5
M222T263_1	0.211146	2.5876e-05	0.0021645	0.000289024	0.00627572	1	1	1	1.27928	Sc:V_S	0.173683	0.17309	down	2961	M222T263_1	222.096	222.095	222.097	263.191	260.474	274.312	21	20	6446	20771.5	29964.3	37111.5	23590.9	34630.1	31775	22413.8	18844.9	14453.5	16549.3	13396.7	21763.8	17662.9	15434.1	43055.8	18852.1	23468	25196.3	40310.4	21492.3	5848.7	8670.86	6984.16	8804.23	11468.8
M222T307	0.112234	0.000646791	0.0021645	0.00278444	0.00627572	1	1	1	1.40668	Sc:V_S	0.438189	0.0551246	down	2946	M222T307	221.556	221.555	221.557	307.358	296.029	310.275	27	26	43840	49341.4	17583.8	42031	28570.8	53278.7	8128.75	187366	173273	124456	90333.3	92460	121782	124545	17763.3	226731	248996	103586	37830.9	201731	60369.3	16847.9	17626.6	12873.4	3082	4865.46
M222T324	0.276434	0.000202918	0.0021645	0.00120551	0.00627572	1	1	1	1.00948	Sc:V_S	0.258595	1.06118e-08	down	2953	M222T324	222.028	222.02	222.029	323.744	315.932	327.225	17	17	2726	10623.8	6322.05	12123	9510.36	8893.36	10898.6	7773.16	5704.9	4586.99	5038.04	4657.1	3855.42	7659.35	7058.14	6769.03	6231.87	5828.07	4431.04	3305.42	7550.62	2912.35	5292.65	2309.08	2690.85	1608.06
M222T342	0.183837	0.00308848	0.004329	0.00907327	0.0108613	0.972222	0.888889	1	1.2162	Sc:V_S	0.397349	5.1294e-07	down	2950	M222T342	221.992	221.992	221.996	341.512	327.142	347.864	25	24	9427	25342.4	46625.6	42219.1	43065.1	29037.3	27399.3	656.455	15857.7	15671.2	13235.7	15774.1	12655.7	14832.3	15919.3	11630.8	23589.1	25156.2	75345.4	56241.4	38235.1	13453.4	15326.5	7672.92	18793	13933.8
M222T411	8.88216	2.91141e-06	0.0021645	6.75138e-05	0.00627572	1	1	1	1.55808	Sc:V_S	0.172747	0.172207	up	2963	M222T411	222.133	222.131	222.135	411.475	409.496	412.878	20	20	21672	20600.5	16885.4	17661	10507.3	10599.2	14722.8	5822.45	7810.04	9032.91	8246.79	8883.1	5702.21	7447.67	7559.61	4117.15	6011.82	5734.24	4977.76	2144.27	4938.71	37112.6	42104.3	35866.7	61640.6	93364.5
M223T224	3.61637	0.00410231	0.00865801	0.0112873	0.0193705	0.944444	0.777778	1	1.15124	Sc:V_S	0.19429	6.33711e-08	up	2980	M223T224	223.028	223.028	223.033	224.47	213.303	231.302	16	16	3759	2202.52	1236.33	1692.84	1837.97	2122.47	2532.94	7133.04	12465.2	14644.7	13181.8	12032.9	11503	12758.1	13386	1216.16	1081	534.516	6698.61	972.68	1460.05	6678.12	13533.1	12195.1	15389	7539.81
M223T29	0.286163	0.00028518	0.0021645	0.00153379	0.00627572	1	1	1	1.09673	Sc:V_S	0.316905	0.265384	down	2983	M223T29	223.063	223.055	223.064	28.902	25.687	55.845	30	24	9959	29444.5	23326.2	38294.6	25800.1	20920.4	29824.1	12013.1	13672.9	4909.11	12789.4	13367.6	17356.5	13490.3	18474.2	20796.3	30547.3	20206.6	29580.3	21567.8	21053.4	11198.5	8138.19	21532.7	10776.6	5872.62
M223T316	3.85576	0.0059253	0.004329	0.0151013	0.0108613	0.972222	0.833333	1	1.27289	Sc:V_S	0.393321	9.78438e-09	up	2984	M223T316	223.064	223.06	223.069	315.748	307.332	323.094	22	20	7806	10474.1	7532.27	23710	7613.37	5311.93	7506.41	30422.3	32031.7	28186.3	19967.6	16940.5	30864.8	25911.4	4344.24	6429.22	28791.3	12184.2	7318.22	39533.6	4218.7	62729.5	41949.2	20879.8	32162.5	21543.4
M223T327_1	0.200194	0.000678048	0.0021645	0.00288416	0.00627572	1	1	1	1.38511	Sc:V_S	0.260866	0.176521	down	2971	M223T327_1	222.899	222.896	222.901	326.72	322.871	336.554	25	24	2616	3514.06	4641.7	4691.73	3488.78	3685.57	3240.74	5818.22	4816.22	3748.68	6020.73	4660.77	2725.29	3713.02	3279.27	5830.49	7027.3	4993.87	2817.92	2403.75	10133.4	3621.05	1237.68	2142.24	623.157	656.27
M223T46	0.01083	0.0189667	0.0021645	0.0385665	0.00627572	1	1	1	1.5946	Sc:V_S	0.162402	0.0699351	down	2974	M223T46	222.981	222.98	222.982	45.6985	40.048	48.018	14	13	65360	6782.77	734.02	7633.08	1808.78	2191.11	683.74	6286.42	6008.77	6971.43	6597.56	8458.63	8544.75	8791.19	6550.36	26144.6	273239	1923.71	1295.16	17197.8	1470.2	725.152	144.087	1142.71	1111.57	513.76
M223T91	5.18503	6.85909e-05	0.0021645	0.000565118	0.00627572	1	1	1	1.3251	Sc:V_S	0.184769	0.116175	up	2995	M223T91	223.144	223.143	223.145	91.2575	85.153	116.435	22	22	6488	8280.28	2087.13	7868.23	3612.68	6840.9	3100.67	5607.96	8203.33	9352.85	7679.56	9650.27	10159.7	10022.6	8958.43	2819.06	1129.31	3527.5	2748.84	2347.18	2690.03	21593.5	34823.5	12494.7	8326.33	12359.8
M224T146	0.268173	0.0112403	0.0021645	0.025215	0.00627572	1	1	1	1.1416	Sc:V_S	0.553426	0.259774	down	3016	M224T146	224.113	224.106	224.12	146.301	137.698	168.001	17	17	2050	4834.39	2565.65	4353.97	1185.97	3769.82	5722.98	6462.9	6344.36	2748.57	3922.09	1309.01	1683.09	3688.74	7496.2	12125.9	9925.7	3544.54	4849.85	4791.86	7093.48	6593.62	6921.33	4255.73	10395.7	4542.91
M224T301	0.222213	0.00307091	0.0021645	0.00903327	0.00627572	1	1	1	1.33472	Sc:V_S	0.398021	0.102925	down	3023	M224T301	224.175	224.173	224.178	301.111	297.952	306.55	16	16	2483	6984.79	8269.54	7384.6	6947.39	5690.53	6101.34	2725.64	3739.54	5226.53	8476.63	5633.47	3415.63	3594.38	4265.81	5550.33	3626.31	5155.67	3021.23	6401.32	7254.62	2454.12	4746.98	2032.25	447.704	967.099
M224T313_1	0.148571	0.000111064	0.0021645	0.00078425	0.00627572	1	1	1	1.41062	Sc:V_S	0.279962	0.231372	down	3004	M224T313_1	224.037	224.036	224.043	313.031	299.357	320.054	18	18	5810	19227.8	14038.6	11277.1	10276.1	24301.9	11956.2	13847.1	18312.1	11404.4	8036.98	9474.87	10600.7	10893.1	8160.16	8663.22	17147	6652.85	18946.5	22030.3	12758.1	1337.7	4376.12	2313.62	3436.4	3527.04
M224T324	0.237037	0.00156725	0.004329	0.00536697	0.0108613	0.972222	0.833333	1	1.13102	Sc:V_S	0.224707	0.175143	down	2999	M224T324	223.971	223.97	223.976	324.363	309.057	342.837	25	23	11202	24515.8	8672.69	14943.8	18085	13296.6	13213.2	6875.13	5789.35	6509.38	8551.42	5401.15	3764.52	5725.36	6713.43	8388.41	6206.05	2704.16	7386.21	8253.22	8821.12	6215.09	4443.8	913.19	3001.07	1430
M224T344	0.211768	0.000844812	0.004329	0.0033715	0.0108613	0.972222	0.833333	1	1.2424	Sc:V_S	0.174887	0.115416	down	3001	M224T344	223.99	223.989	223.991	344.353	338.158	348.483	13	13	1814	8069.33	11222.7	9527.46	7336.85	5259.54	10365.6	3660.53	3780.22	4363.78	2840.62	3766.97	3715.74	3074.65	2418.02	7908.12	6914.63	3900.72	12722.4	11161.8	6973.04	1550.51	757.174	1293.4	4101.79	2406.76
M224T431	0.21314	0.00016642	0.0021645	0.00104868	0.00627572	1	1	1	1.25069	Sc:V_S	0.158545	0.116484	down	3008	M224T431	224.058	224.057	224.065	431.484	420.114	433.539	25	25	13045	45200.6	34838.9	26914.3	33370.9	26334	22264.9	24794.2	19313.7	15848	17013.9	19969.5	17749.3	16567.1	14304.4	31508.3	15744.5	55174.7	28175.9	11561	33078	5271.97	7879.71	6418.02	9417.24	9951.4
M224T459	8.51549	5.74534e-06	0.0021645	0.00010376	0.00627572	1	1	1	1.4889	Sc:V_S	0.309697	0.271952	up	3010	M224T459	224.076	224.067	224.077	458.502	452.012	476.233	22	21	28757	4401.41	6420.39	10311.2	1360.48	7177.66	13124.6	14428.5	23182.9	32397	21671.8	29136.6	25370.2	19718.6	37762.8	5909.36	10693.1	12699.5	5258.24	4065.12	4523.73	87302.4	108552	53776.4	130263	85419.1
M224T51	0.0978356	0.0169419	0.0151515	0.0351733	0.0307768	0.916667	0.722222	1	1.24963	Sc:V_S	0.295926	0.220039	down	3000	M224T51	223.972	223.97	223.975	50.676	43.208	58.491	19	16	2783	11580.8	7034.4	14240.3	7735.18	7297.49	8484.73	8732.89	5323.45	11219.3	6654.69	10215	12241	8765.41	5833.67	21645.7	23979.8	5058.9	1395.43	22190.3	2049.5	599.356	720.882	2619.91	1232.59	1056.92
M225T38_1	0.0371826	0.000212762	0.0021645	0.00124326	0.00627572	1	1	1	1.90593	Sc:V_S	0.112778	0.0950263	down	3030	M225T38_1	225.032	225.023	225.034	38.299	34.427	45.803	16	15	26403	1799.55	1217.34	1586.38	587.178	2364.79	709.15	5145.42	6802.16	5008.31	6227.01	6211.54	6538.28	6431.12	6356.22	44942.4	34538.3	7116.76	2556.24	4790.28	11133	485.433	487.426	3185.69	362.62	174.859
M225T409	0.0711733	0.000224851	0.0021645	0.00128727	0.00627572	1	1	1	1.80369	Sc:V_S	0.182565	4.41761e-09	down	3039	M225T409	225.086	225.086	225.087	408.947	403.363	411.728	24	24	65560	206168	76617.3	94246.9	365178	339755	159329	106233	149277	157177	149729	156964	177548	154788	196189	184609	275296	167350	210889	270470	152201	50906.1	48893.2	6744.42	10436.9	6905.16
M225T434	0.199532	1.94684e-05	0.0021645	0.000239175	0.00627572	1	1	1	1.24443	Sc:V_S	0.260768	0.140128	down	3040	M225T434	225.086	225.085	225.087	434.104	429.544	443.571	25	22	14585	60357.2	18088.8	14954.8	121655	110000	88506.1	52655	27680.5	38180.2	30063.8	32569.5	45673.3	40827.7	22876.6	34270.4	70531.3	80097.8	45622.3	73375.8	82793.8	18915	17064	10537.6	11818.9	7759.61
M226T302_1	0.0703861	0.000477062	0.0021645	0.00223103	0.00627572	1	1	1	1.61565	Sc:V_S	0.622377	1.08144e-08	down	3054	M226T302_1	225.552	225.548	225.553	302.206	299.551	320.76	27	26	573976	788831	1.513e+06	608045	1.63839e+06	1.57957e+06	2.1057e+06	1.87442e+06	1.4962e+06	798575	591705	453676	934072	907267	80903.7	781862	763416	1.04116e+06	1.00623e+06	1.14662e+06	769693	124720	12730.8	4976	38519.7	12022.7
M226T326	0.181069	0.00177521	0.0021645	0.00591083	0.00627572	1	1	1	1.21938	Sc:V_S	0.390331	0.258459	down	3055	M226T326	225.97	225.958	225.971	325.888	320.462	328	17	17	2191	6786.17	3882.53	6325.07	5209.95	3956.67	11713.4	3449.31	2611.36	2022.79	3534.3	1366.79	1893.93	2739.31	4624.98	2879.46	1682.81	2990.75	4764.93	8457.99	3212.82	2453.71	1106.35	2063.47	2973.19	421.2
M226T409	0.220834	2.57366e-06	0.0021645	6.21325e-05	0.00627572	1	1	1	1.24935	Sc:V_S	0.27156	0.240249	down	3065	M226T409	226.089	226.083	226.091	409.106	406.841	411.728	20	20	8912	29688	10536.1	19373.4	34375.8	39114.5	32349.3	9233.29	22436.6	20354.4	20740.3	23325.4	19095.3	23602.3	27895.9	20436	33048.3	23110.5	25217.3	33261.1	22414.2	13436	11462.5	6300.05	10027.5	9749.42
M226T480	18.6789	3.10676e-05	0.0021645	0.00032671	0.00627572	1	1	1	1.73639	Sc:V_S	0.750192	5.12546e-08	up	3056	M226T480	225.988	225.986	225.989	479.874	475.876	497.452	17	16	3456	5247.81	2614.01	4613.58	875.84	4783.51	4640.25	4109.34	9024.26	9599.08	15468.9	12785.4	26087.4	34642.1	3892.09	1507.25	1666.89	2803.6	2615.81	1959.72	2991.78	24571.3	31667.5	9839.72	10450.8	12237.2
M227T169	0.37488	0.000352294	0.0021645	0.00179227	0.00627572	1	1	1	1.06105	Sc:V_S	0.211751	0.147138	down	3105	M227T169	227.175	227.173	227.177	168.599	164.545	188.411	25	24	2734	10174.7	9817.76	11001.4	9097.27	14393.5	8845.72	13976.6	8486.14	9700.08	10349.4	7379.91	8251.42	7593.15	9527.86	10292.6	10557	11022.3	9976.32	8835.2	10105.6	4863.35	4089.43	5588.66	4468.42	8190.99
M227T219	0.276718	0.00139151	0.004329	0.00489823	0.0108613	0.972222	0.888889	1	1.06906	Sc:V_S	0.333714	1.63393e-08	down	3109	M227T219	227.211	227.208	227.214	218.681	213.214	233.912	14	13	708	1550.69	383.274	2149.4	1200.58	2993.24	1669.56	2018.63	1580.21	1719.76	2157.88	1844.42	565.92	1131.18	2060.2	2953.7	2466.72	2523.24	1927.73	1731.8	740.672	3246.78	1170.7	2201.93	1397.5	1282.41
M227T275	0.142468	0.00629379	0.00865801	0.0158586	0.0193705	0.944444	0.777778	1	1.37466	Sc:V_S	0.368355	0.0819849	down	3091	M227T275	227.086	227.076	227.089	274.946	257.397	275.801	24	20	28278	27287.4	3759.89	38646	18670.7	17599.7	17266.9	22816.6	12691.3	7400.58	14014.3	13743.2	9370.31	8281.07	12012.5	38166.4	106896	8248.63	34588	51313.3	20788	2052.77	10037.2	24036	17318.2	7362.33
M227T302	0.0797191	0.000282571	0.0021645	0.00152254	0.00627572	1	1	1	1.5211	Sc:V_S	0.61154	2.45597e-08	down	3078	M227T302	226.554	226.553	226.555	302.206	300.835	304.725	21	21	31350	39170.6	78102.5	27195.1	85330	75423.9	107697	92307	73015.4	42158.6	32343	21294.1	40166.3	47750.5	4568.79	40730.2	36936.3	48551.8	49364.9	52840	37877.8	6145.41	967.958	457.061	2004.37	465.64
M227T312_2	0.279058	0.000850805	0.004329	0.00338944	0.0108613	0.972222	0.833333	1	1.1533	Sc:V_S	0.401589	0.294924	down	3088	M227T312_2	227.056	227.054	227.059	312.174	301.152	318.786	32	26	8544	44880.6	22096.3	58888.9	30924	30568.5	32465.8	35525.6	13769.8	26990.4	32553.2	18032.2	32241.2	41642.6	51994.1	70379.4	58137.2	60070.7	22092.1	81283.3	46369.6	15322.4	20686.4	22876.2	65741.7	19147.2
M227T39	0.0450406	0.00162941	0.00865801	0.00552413	0.0193705	0.944444	0.777778	1	1.80461	Sc:V_S	0.0759998	0.0694371	down	3087	M227T39	227.048	227.04	227.049	38.8935	36.514	58.484	28	21	89856	3917.46	2928.19	5213.14	2399.7	2663.96	1327.03	29121.1	26552.1	32114.4	29844.8	26928.8	27243.6	26034	26391.1	131288	151141	26134.3	8801.58	7155.05	39333	1314.14	305.707	12906.2	348.594	1462.06
M227T458	0.219733	0.000457015	0.004329	0.00216396	0.0108613	0.972222	0.874306	1	1.08097	Sc:V_S	1.08644	4.36125e-08	down	3083	M227T458	227.016	227.008	227.016	457.564	451.197	477.896	15	14	10922	25176.1	8054.97	37098	23937.2	21836.5	31966.5	53469.7	6926.74	2821.79	6375.84	6681.43	13046.8	45397.1	8848.52	62464.8	47375.2	9768.17	80686.7	39580.5	50789.4	10757.6	12953.3	12692.8	8874.91	9617.34
M227T479	3.49894	0.00280083	0.0021645	0.00838752	0.00627572	1	1	1	1.09629	Sc:V_S	0.677008	0.296668	up	3080	M227T479	226.987	226.986	226.988	479.172	475.876	488.045	14	13	1702	9357.34	3271.3	9152.69	6239.99	6290.02	7832.56	1178.55	6448.64	4397.98	5460.93	5810.16	11028.8	11485.3	812.5	7279.5	8016.12	5215.82	5764.92	4255.71	7272.82	10778.8	11528.9	7237.35	4839.01	5741.7
M227T64	0.0340427	4.69116e-05	0.0021645	0.000434625	0.00627572	1	1	1	1.79058	Sc:V_S	0.448867	5.57332e-08	down	3106	M227T64	227.175	227.173	227.182	63.866	53.709	75.942	22	21	4051	32206.5	6506.78	16635.8	2371.92	8630.88	9431.92	19554.7	19387.2	16380.8	27212	13550.8	843.822	17621.2	18360.9	25609.3	38096.9	21475	14308.8	21314.7	12499.3	5113.82	12930.7	22374.9	10469.7	6126.47
M228T209	0.188936	0.00288274	0.0021645	0.0085871	0.00627572	1	1	1	1.29444	Sc:V_S	0.547779	0.0279226	down	3113	M228T209	228.017	228.016	228.018	209.275	204.302	212.89	18	18	2151	1584.77	2208.89	492.192	2454.49	3336.12	3749.97	6413.55	4471.96	2070.43	1475.45	1278.57	3000.45	3146.67	2211.66	6168.94	1989	8327.38	3637.78	5270.26	2765.68	1233.42	180.93	415.408	1164.12	1358.78
M228T280	0.188644	3.09707e-06	0.0021645	7.00237e-05	0.00627572	1	1	1	1.22057	Sc:V_S	0.497698	6.94616e-08	down	3128	M228T280	228.105	228.104	228.105	279.788	278.617	281.371	13	13	9227	16137.1	24020.7	32096.6	32624.7	25606.7	30118.4	26977.9	6614.93	11270	13451.6	10712.1	6054.16	14103.1	11178.6	21591.3	22913.2	19832.6	22606.8	18672.3	31641.6	9833.36	10806.2	5937.82	12945.5	6491.57
M228T302	0.225003	0.00568285	0.0021645	0.0146264	0.00627572	1	1	1	1.14514	Sc:V_S	0.621933	3.1804e-08	down	3110	M228T302	227.548	227.548	227.555	302.219	300.636	311.822	22	20	16404	22577	44478.5	18278.8	49425.6	41680.6	56308.7	52097.3	41392.2	20887.2	16513.4	12171.3	24874.4	27578.1	2732.67	22663	20597.1	25505.1	29609.3	31083.2	17721.3	3821.04	545.413	1234.39	1329.26	1570.44
M228T31	0.238774	0.000105862	0.0021645	0.000760303	0.00627572	1	1	1	1.25026	Sc:V_S	0.204685	4.12018e-08	down	3143	M228T31	228.231	228.23	228.233	30.739	29.254	33.759	26	26	5468	6930.49	9591.81	7548.26	5198.95	9251.61	6672.5	7237.74	6764.78	6524.63	9129.71	6911.4	4025.7	7438.39	6755.53	18379.2	9475.37	7724.31	16127.5	13180.3	7253.75	4844.22	9958.27	3005.55	6383	4974.26
M228T33_2	0.143126	3.93716e-05	0.0021645	0.00038671	0.00627572	1	1	1	1.52663	Sc:V_S	0.0582878	0.0117523	down	3142	M228T33_2	228.195	228.194	228.196	33.132	31.742	37.035	25	25	64422	37032.5	54108.2	34014.1	32513.4	45671	28870.5	36830.8	35868.6	34038.5	31137.4	34509.6	36701.3	32676.8	36065.8	123807	119122	40914.7	70232.1	74039.9	47308.4	15337.1	21154.4	22845	13299	14062
M228T374	0.176037	0.002163	0.0021645	0.00685014	0.00627572	1	1	1	1.23488	Sc:V_S	0.31915	7.69776e-09	down	3145	M228T374	228.433	228.427	228.438	374.084	371.667	376.555	19	19	2734	7221.39	5561.16	5744.58	3512.49	5417.53	12559.8	4957.84	5009.1	5164.1	5708.89	4997.15	1750.14	7568.7	5816.04	5184.38	5502.04	7887.6	7849.77	3707.01	10241.1	2636.21	5749.43	5712.17	1040.42	5209.56
M228T392	22.5993	3.38518e-05	0.0021645	0.000347899	0.00627572	1	1	1	1.7605	Sc:V_S	0.0596442	0.0297358	up	3118	M228T392	228.049	228.044	228.05	391.511	373.45	401.525	20	18	117512	17306.3	2384.45	22664.1	15852.3	14791.1	3642.42	167669	166884	182540	168618	177218	168363	164353	183131	3093.09	13990.4	17601.5	10854.8	12643.3	13277.4	405420	428624	432796	301412	455873
M228T41	0.237348	0.000539834	0.0021645	0.00244644	0.00627572	1	1	1	1.1446	Sc:V_S	0.11676	0.00389374	down	3120	M228T41	228.068	228.067	228.073	40.563	33.642	56.158	25	19	17990	25537.3	9379.23	22672	20532.5	30287.1	17885.3	9183.64	11504.9	11479.4	9652.74	10000.7	9633.16	8388.92	8451.6	13623.3	21666.8	6616.07	8956.72	10090.8	7462.62	1800.53	4976.95	3510.06	1944.27	3475.56
M229T307	0.104865	0.0180352	0.025974	0.0369836	0.0482809	0.888889	0.583333	1	1.26488	Sc:V_S	0.325451	0.110728	down	3165	M229T307	229.1	229.099	229.101	306.986	294.096	310.976	36	24	62708	28033.5	20671.7	28521.1	30903.2	21842.6	12991.1	47157.1	38308.8	54803.8	53955.5	54065.7	66023.5	69877.6	98754.1	322761	452288	61703.2	13953.6	106062	40199.9	14884.7	29593.1	48804.1	17666	34899.8
M229T391	6.21839	2.12831e-06	0.0021645	5.43968e-05	0.00627572	1	1	1	1.29751	Sc:V_S	0.152789	0.146351	up	3156	M229T391	229.053	229.042	229.054	391.381	374.973	392.535	15	15	12986	8012.48	5986.2	1221.62	8402.82	7654.52	1845.36	21763.1	20060	27575.8	27162	21732.2	21050.3	18042.2	22342.9	6854.7	3110.97	6329.71	5338.63	5761.02	7082.74	56466.1	55527.5	47422.1	38389.3	52711.1
M229T407_2	0.174415	7.02527e-05	0.0021645	0.000572789	0.00627572	1	1	1	1.37065	Sc:V_S	0.663144	0.184153	down	3153	M229T407_2	229.019	229.016	229.02	406.615	395.075	408.937	21	21	4463	8517.12	5688.96	3452.81	10548	9800.56	12069	3183.15	2575.57	3024.52	2835.11	3333.87	6181.12	11353.9	9494.49	14823.9	9112.3	5101.44	13241.5	17887.5	8750.06	2203.47	2720.39	3337.37	10311.7	3708.73
M229T44	3.11935	3.19257e-05	0.0021645	0.000333349	0.00627572	1	1	1	1.13528	Sc:V_S	0.126587	0.0934183	up	3170	M229T44	229.122	229.12	229.123	43.522	33.04	61.677	32	26	33788	39867.3	24121.2	35515.2	30979.6	39953.5	38957.4	52162.2	48581.4	61482.8	46111.1	56705	65818.4	58230.5	52096.1	31756.9	22689.9	45324.1	27990.9	20661	30451.2	170985	138647	66940.6	136357	123759
M229T509	6.34427	9.83828e-05	0.0021645	0.000722027	0.00627572	1	1	1	1.22774	Sc:V_S	0.142483	0.131595	up	3154	M229T509	229.028	229.027	229.03	509.192	504.335	515.107	26	26	8544	3386.46	8297.1	5766.12	5596.37	2774.33	6914.27	35861.8	37906.3	40884.4	39489	39371.6	34276.2	41960.1	24978.1	6265.36	7465.94	8635.69	5397.95	4053.18	10666.4	65036	72637.2	31807.2	116581	31511.9
M229T510	5.23436	0.000599514	0.0021645	0.00263651	0.00627572	1	1	1	1.25983	Sc:V_S	0.377111	0.0431237	up	3149	M229T510	228.959	228.957	228.96	509.734	505.495	513.817	21	21	5881	3593.36	3245.41	5749.79	3522.28	1547.9	5277.18	17138.2	20162.8	17707.2	15157.5	15638.2	21550.6	24773.5	3201.7	2174.11	1181.38	4758.26	1079.4	4358.07	2556.75	19929	10137.3	6083.33	11197	4038.1
M230T196	0.142425	0.00493023	0.0151515	0.0130492	0.0307768	0.916667	0.666667	1	1.2447	Sc:V_S	0.277771	0.280511	down	3185	M230T196	230.042	230.04	230.051	196.39	188.411	212.28	25	23	8418	3598.44	6603.55	297.014	7291.37	485.76	8974.49	4616.33	2175.45	6103.8	4785.82	3573.53	5193.6	4286.04	5469.83	14458.4	3687.57	26373.2	3500.57	2058.18	17902.7	3414.53	750.08	749.441	7019.44	1387.74
M230T277	0.138998	5.64754e-05	0.0021645	0.000490385	0.00627572	1	1	1	1.38972	Sc:V_S	0.126622	0.124025	down	3184	M230T277	230.027	230.025	230.03	277.125	276.104	283.291	13	13	2847	15250.3	5225.22	10673.6	3229.76	10752.7	2323.49	4094.29	4285.51	3825.96	2685.47	3634.19	3950.19	4187.62	3811.55	6995.8	5937.55	3276.79	8495.86	2839.65	13078.5	1874.77	1084.64	0	1332.46	0
M230T32	0.158104	0.0057402	0.0021645	0.0147449	0.00627572	1	1	1	1.26219	Sc:V_S	0.202016	0.021859	down	3183	M230T32	230.015	230.008	230.02	32.396	31.025	57.282	23	20	7009	17585.1	3359.22	8371.9	6236.47	13071.1	3355.23	6965.6	6089.38	5713.96	4780.89	4477.91	4338.22	4321.23	3606.08	17097.3	9217.88	1888.9	4191.82	8151.33	3766.18	182.651	0	0	0	0
M230T375	0.316888	0.000984958	0.0021645	0.00379131	0.00627572	1	1	1	1.03892	Sc:V_S	0.215076	0.189951	down	3202	M230T375	230.157	230.156	230.158	374.574	371.667	380.695	26	26	90349	308493	267280	380587	227294	278167	321983	120548	186454	118527	194638	133921	121423	140069	174581	242982	154150	385890	358565	221245	344387	142817	233317	142750	55572.6	180613
M230T417	0.115057	0.0017794	0.0021645	0.00591975	0.00627572	1	1	1	1.59283	Sc:V_S	0.498772	0.046061	down	3181	M230T417	229.997	229.995	229.998	417.315	413.755	419.215	23	23	15929	49436.2	45997.4	34904.8	61484.5	62725.6	45669.8	102782	81631.8	49510.1	41392	39047	57872.6	59632.2	8608.24	84829.4	69574.2	59982.5	61747.3	78848.8	47341.8	9082.01	1262.38	805.212	8937.78	2601.02
M230T419	0.297038	0.0154783	0.0151515	0.0325543	0.0307768	0.916667	0.722222	1	1.09548	Sc:V_S	0.28113	5.74578e-09	down	3195	M230T419	230.102	230.101	230.112	419.166	410.925	434.488	25	25	10711	48004.2	48341.4	34326.4	35581.2	37833.4	50343	20898.1	22759.9	25012.9	28158.4	24686.6	25853.2	45377.2	27253.3	19700.7	22974	15137.3	42372.8	28254.6	32259.7	10250.7	2346.31	1798.18	35040.7	7086.55
M231T194	0.169217	0.0130592	0.00865801	0.0284116	0.0193705	0.944444	0.777778	1	1.31463	Sc:V_S	0.848718	0.181215	down	3225	M231T194	231.04	231.035	231.049	194.41	189.035	214.439	29	25	12147	51508.4	3163.03	14401.1	8020.41	27322.5	5381.97	121651	86566.2	26632.7	14416.3	18443.9	47521.5	49997.6	4403.45	61604	111876	22528.1	18309	94212.8	19056.9	789.083	748.473	7961.71	2490.73	1291.5
M231T242	0.0366584	3.73091e-05	0.0021645	0.000371103	0.00627572	1	1	1	1.81201	Sc:V_S	0.0935248	0.0355451	down	3236	M231T242	231.112	231.111	231.113	241.565	231.106	250.53	29	26	472489	689064	545240	656713	2.73372e+06	1.44503e+06	2.31237e+06	814473	681188	670969	661758	624921	588553	591937	637796	495343	162352	939973	1.39728e+06	271936	861053	42480.8	39721	8636.85	103755	12286.1
M231T280	0.222052	0.00557015	0.00865801	0.014393	0.0193705	0.944444	0.777778	1	1.29189	Sc:V_S	0.607262	0.124213	down	3218	M231T280	230.981	230.979	230.984	280.315	278.834	281.944	13	13	4101	8913.93	3796.17	5660.27	5278.49	5167.83	7902.32	10954.7	6596.18	2735.04	3431.81	2411.38	5017.97	3723.04	2291.54	8077.15	2623.18	8513.9	4885.96	2838.52	8779.77	4317.79	315.469	0	716.835	332.777
M231T293	0.0641837	0.000527802	0.0021645	0.00241079	0.00627572	1	1	1	1.87981	Sc:V_S	0.281238	0.137806	down	3250	M231T293	231.169	231.168	231.172	292.949	291.252	294.413	20	20	2896	10062.4	6207.76	7791.96	7500.57	8011.72	4890.43	5100.83	3621.94	5226.85	5091.7	5945.07	2574.65	2972.83	3835.4	6691.84	7061.87	4710.71	5138.42	4329.59	7930.08	724.415	1479.42	1066.48	189.32	190.388
M231T302	0.165231	4.54012e-05	0.0021645	0.000426684	0.00627572	1	1	1	1.4288	Sc:V_S	0.26455	4.59825e-09	down	3237	M231T302	231.112	231.111	231.113	302.003	298.941	304.035	15	15	45263	61482.3	65848.7	157471	91888.9	61169.1	68165.8	42018.8	45313.6	57408.3	77246.6	80561.3	53871	46899.5	49668.9	74967.8	39749.9	72865.2	50729	35535.5	126231	14671.9	6233.66	11245.4	23366.3	22415.7
M231T325	0.357869	0.00493131	0.0021645	0.0130492	0.00627572	1	1	1	1.00704	Sc:V_S	0.178425	2.51253e-08	down	3216	M231T325	230.967	230.965	230.969	325.062	309.027	328.046	14	13	1474	3175.48	1346.76	3124.2	1584.5	2098.43	2544.19	2053.76	1135.93	1360	1728.45	1529.6	1320.96	1403.71	1521.84	1936.09	1714.31	1175.4	1826.57	1468.22	2238.8	1798.68	499.237	313.628	1444.94	557.444
M231T348	26.4987	7.61921e-07	0.0021645	2.86195e-05	0.00627572	1	1	1	1.70777	Sc:V_S	0.0541052	2.85565e-09	up	3224	M231T348	231.026	231.024	231.027	348.156	347.059	351.766	15	15	48495	4776.36	1197.69	6421.23	3508.14	1840.43	2168.54	94858.2	104727	105436	99743.4	94685.2	105749	98985.2	103109	6272.68	6355.27	3457.61	3985.4	7615.02	2761.88	224236	186798	213800	58603.4	259772
M231T40	4.08323	0.000134247	0.0021645	0.000900878	0.00627572	1	1	1	1.22984	Sc:V_S	0.281756	3.39883e-09	up	3240	M231T40	231.137	231.135	231.138	40.0595	29.913	45.34	28	23	20846	38298.9	28552.2	58209.5	18437.3	17142.8	24561	30634.2	31295.1	30132.3	29044.7	30571.5	57468.3	32016.4	40196	9539.47	7873.23	22468.4	17769.9	13241.8	25210	103605	90752.3	65023.1	53750.3	37414.2
M231T448	0.0225571	1.48786e-06	0.0021645	4.27695e-05	0.00627572	1	1	1	1.93929	Sc:V_S	0.200235	0.190365	down	3251	M231T448	231.17	231.169	231.171	448.301	446.616	453.776	19	19	4998	39293	28269.8	49357.3	21632.5	59197.5	32758.4	24703.2	19118.2	15854.5	16237.6	23041.8	17211.6	12958.7	18922.8	14351.8	20506.6	32085.1	4714.17	11045.3	33449.9	221.996	723.603	454.31	562.708	461.982
M231T46_1	0.0212406	0.00879649	0.0151515	0.0207338	0.0307768	0.916667	0.693056	1	1.60239	Sc:V_S	0.146352	0.0197225	down	3222	M231T46_1	231.016	231.014	231.016	46.485	40.558	60.067	24	18	211594	86957	1148.51	175907	8097.13	23091.8	2063.81	92403.2	97064.1	107281	105746	112950	129332	124347	84851.8	151416	735640	7427.98	5851.77	243897	15986.5	996.313	833.31	20966.9	1991.19	1014.4
M231T462	66.249	5.74147e-08	0.0021645	6.84799e-06	0.00627572	1	1	1	2.00337	Sc:V_S	0.512473	3.25902e-08	up	3219	M231T462	230.981	230.98	230.99	461.943	446.566	467.495	13	13	43020	2119.92	1346.4	2001.33	2376.46	2576.48	1601.39	2361.02	149565	136169	96621.7	94698.9	97651.1	63399.2	65482.6	2242.41	1715.31	1861.37	1859.62	1511.99	1141.57	160174	206271	138811	151897	57230.9
M232T240	0.084798	0.00519583	0.004329	0.0135879	0.0108613	0.972222	0.833333	1	1.40151	Sc:V_S	0.0147709	0.00384825	down	3269	M232T240	232.104	232.102	232.104	239.877	236.223	245.36	22	22	391292	323710	114818	935701	409889	161017	373567	350680	335828	327978	330142	334379	327812	325762	326258	730719	1.91806e+06	137273	205628	544821	92992	25006.5	44827.5	129425	39899.1	95374.7
M232T303	0.229198	0.00336174	0.0021645	0.00969009	0.00627572	1	1	1	1.21264	Sc:V_S	0.509548	0.0293092	down	3262	M232T303	232.045	232.042	232.053	303.164	298.941	322.883	25	22	5468	32034.8	18539.1	18076.6	32216.3	24940.5	19456	13873.7	7748.06	5547.46	12187.7	14544	16941	22115.2	28673.1	20897	24707.9	12133	28280.6	28975.5	9490.18	11603.2	4096.75	1776.86	17390.6	6052.19
M232T354	0.226212	0.0016843	0.0021645	0.00566915	0.00627572	1	1	1	1.14898	Sc:V_S	0.150666	0.128643	down	3266	M232T354	232.073	232.071	232.081	354.409	338.562	369.757	24	21	4848	22766.8	29539.7	24701.1	8502.53	7369.89	19733.8	8850.32	7609.49	8721.03	7527.12	5161.7	7461.81	8002.15	8468.71	47425.6	16712.1	17136.7	47383.8	42161.6	16638.6	6007.92	4416.92	17973.4	6497.49	20531.9
M232T388	7.49223	8.76331e-05	0.0021645	0.000667727	0.00627572	1	1	1	1.35011	Sc:V_S	0.101825	0.0113516	up	3270	M232T388	232.117	232.117	232.118	387.93	385.049	390.037	26	26	78729	30758	24735.4	34229.8	16154.2	18925.2	23217.8	131422	157351	160687	173859	160077	160954	182636	157292	34567.9	24938.2	33440.2	28623.3	12881.1	50781.8	183157	177410	453937	179211	527911
M232T434	4.15353	0.0134499	0.025974	0.0290949	0.0482809	0.888889	0.583333	1	1.07211	Sc:V_S	0.455312	1.68516e-08	up	3264	M232T434	232.081	232.077	232.083	434.156	428.756	446.527	30	22	13581	12215.5	10054.9	10923.9	17139.9	17284.8	11969	17664.8	15555.9	18069.7	17374.1	16230.5	15939.5	40399.3	12490.9	8895.34	1280.27	6483.63	7574.77	5547.68	9682.97	43386.1	33209.6	42237	7284.13	58473
M232T461	6.47224	0.00121662	0.0021645	0.00444356	0.00627572	1	1	1	1.2562	Sc:V_S	0.606387	7.07643e-08	up	3260	M232T461	231.984	231.983	231.994	460.894	444.776	468.178	14	14	5301	1230.52	1316.8	981.398	1415.06	1624.05	1423.61	493.728	11065.7	8975.84	6260.29	6072.53	6507.55	1935.21	3940.89	1826.27	1183.74	1087.52	1972.57	1495.5	678.883	8355.05	18662	10014.5	8905.04	3694.85
M233T279	0.227077	0.000471078	0.0021645	0.0022119	0.00627572	1	1	1	1.28728	Sc:V_S	0.307113	0.138988	down	3296	M233T279	233.063	233.062	233.064	279.058	271.464	280.608	20	20	15037	74087.6	41105.6	65448.3	47526.2	47353.1	53505.2	52274.2	38201.5	34861.6	52307.7	41715.9	19846.9	23427.4	37653.2	51862.7	43469.2	55634.3	42963.8	28334.9	83995.9	27584.8	23478.1	18606.1	43827.9	10895.7
M233T296	0.11497	8.12976e-06	0.0021645	0.000129306	0.00627572	1	1	1	1.60176	Sc:V_S	0.148551	0.0102754	down	3295	M233T296	233.063	233.061	233.067	295.816	293.243	324.933	33	26	31854	266103	89936.9	103739	69392.1	144169	175881	134070	112805	93201	109047	107320	89101.7	89191.3	81835.8	226233	89113.6	186088	196163	106047	321922	55664.4	41910.5	13374.1	29759.1	16390.3
M233T358	0.10854	2.89119e-07	0.0021645	1.67447e-05	0.00627572	1	1	1	1.54654	Sc:V_S	0.221361	0.0512706	down	3283	M233T358	232.921	232.919	232.923	358.231	355.618	372.574	25	23	3142	19316.9	15362	13109.8	23592.8	18190.5	16480.5	14610.5	10108.5	7479.74	7504.79	9547.15	8642.33	8635.66	9421.78	13566.1	12555.1	6371.25	9546.45	11997.5	14307.8	2234.76	2668.75	1330.78	1957.06	1519.17
M233T388	4.31969	0.00058664	0.0021645	0.00260415	0.00627572	1	1	1	1.1377	Sc:V_S	0.107158	0.0685659	up	3307	M233T388	233.121	233.112	233.122	387.72	385.113	397.641	22	21	11599	4326.95	10912.9	17454.2	4844.66	6624.42	7779.43	20316.1	20772.7	19464.1	24714.7	23480.9	23067	24920.7	19347.8	4912.26	8621.7	10103.3	4891.05	5999.83	6909.64	23004.4	24844.9	49729.6	21111.7	59998.2
M233T407	0.342622	0.00179386	0.0021645	0.00595102	0.00627572	1	1	1	1.08211	Sc:V_S	0.468672	0.136091	down	3287	M233T407	232.996	232.995	232.998	407.315	405.39	409.557	16	16	2392	3830.26	3969.42	2422.4	4803.51	5198.65	7889.16	10166.3	5340.4	3604.44	5048.02	3369.89	4164.96	4011.71	2522.85	7216.15	5679.95	9939.28	5678.71	7566.62	5182.06	1957.94	1457.86	4534.59	1554.02	2042.13
M233T469	0.159042	3.85031e-06	0.0021645	8.06918e-05	0.00627572	1	1	1	1.46753	Sc:V_S	0.316814	0.0892348	down	3316	M233T469	233.185	233.183	233.186	469.308	464.107	474.091	26	25	3179	25939	13854.6	33808	7280.28	25014.3	21092.5	14874	9586.36	12107.5	10933.4	15977.2	7964.08	5515.96	13824	17784.5	17318.4	20253.3	17472.5	6956.36	15918.4	4408.51	5696.67	2747.21	7953.83	3904.99
M234T126	0.151342	8.28966e-05	0.0021645	0.000643967	0.00627572	1	1	1	1.37655	Sc:V_S	0.279234	9.14762e-09	down	3335	M234T126	234.07	234.069	234.079	125.686	107.427	135.788	22	21	30291	14829.5	53185.8	73446.7	178062	46316.1	111628	64516.2	54728	50331.5	57081	57374.9	25437.7	48474.1	28643.8	58149.6	52936.9	151245	104840	58659.2	64524.8	37132.5	20744.3	15959.9	19876.2	35434.6
M234T162	0.23709	0.0117774	0.00865801	0.0261901	0.0193705	0.944444	0.777778	1	1.03908	Sc:V_S	0.177774	0.169641	down	3341	M234T162	234.09	234.088	234.096	161.99	155.616	176.571	19	19	11278	11361.6	2293.75	31410.3	7358.98	9358.84	1638.5	13730.3	12142.2	11164.6	11190.5	9351.9	12121.6	6916.99	10788	15906.4	47954.2	23007.8	6024.55	17241.9	7398.53	4906.05	8695.06	9425.44	1087.27	4853.83
M234T215	0.0800246	0.000187789	0.0021645	0.00114336	0.00627572	1	1	1	1.63249	Sc:V_S	0.109097	0.108557	down	3334	M234T215	234.076	234.075	234.08	214.697	198.576	231.938	26	23	13016	20539.4	23607.7	56014.4	16851.2	79321.4	11254.7	30625.9	26076.4	30482.2	34598.9	29803.3	26956.2	25340.6	30480	55629.8	49290.4	52995.1	26952.3	9877.14	94253.4	3929.47	6085.64	5375.41	4342.15	4706.19
M234T258	0.0295789	5.76445e-05	0.0021645	0.000498695	0.00627572	1	1	1	2.14393	Sc:V_S	0.102164	0.0486774	down	3344	M234T258	234.096	234.096	234.11	258.428	244.89	261.306	26	26	29283	66267.4	55494.3	33093.7	155405	127515	91570.1	110254	98719.1	108231	90954.9	93723.3	82024.4	85527.4	84020.7	171130	118930	189007	269637	275851	214346	21938.2	14776.4	2344.46	8807.01	1758
M234T26	0.158831	0.00100029	0.0021645	0.00383198	0.00627572	1	1	1	1.19793	Sc:V_S	0.16724	0.158967	down	3325	M234T26	233.955	233.954	233.957	26.342	25.704	28.599	17	17	1199	2589.02	561.438	1348.17	1345.69	1816.32	533.332	1292.36	787.164	845.212	969.204	772.355	889.919	979.1	1004.64	1023.16	1181.2	277.756	302.737	1086.37	607.568	138.743	214.675	178.126	209.206	123.018
M234T316	0.33509	0.0100252	0.004329	0.0230073	0.0108613	0.972222	0.833333	1	1.0154	Sc:V_S	0.341166	0.217099	down	3332	M234T316	234.057	234.05	234.06	315.582	305.963	319.957	16	15	8761	26177.4	8186.73	7922.15	9141.18	14286.9	10981.4	9462.96	9180.02	10921.5	4274.9	7479.96	5687.53	7246.08	12810.7	13655.1	14762.8	7334.03	8429.52	6362.41	5470.65	11847.8	1451.55	5478.33	11522.5	5988.34
M234T35	0.103984	0.0141025	0.0649351	0.0302009	0.102862	0.833333	0.555556	1	1.61941	Sc:V_S	0.496391	0.154085	down	3322	M234T35	233.914	233.912	233.915	35.06	25.399	38.287	19	17	24077	17886.2	2211.54	33162.2	2927.02	7427.35	508.19	52048.4	58287.5	25112.6	24307.3	21441.7	27017	31586.2	9979.4	175546	32115.4	7308.7	11520.7	85061.8	8473.14	157.62	239.131	14778.8	0	494.522
M234T384	0.239048	0.000640848	0.0021645	0.00276749	0.00627572	1	1	1	1.27535	Sc:V_S	0.0392578	0.0352011	down	3345	M234T384	234.097	234.096	234.108	384.331	370.963	387.859	18	17	10006	26550.8	17381.7	23370.3	32311.5	37959.5	22161.6	22044	21351.5	21991.5	19390.7	20554.7	20961.1	21607.3	21031.7	29758.1	24346.1	21024.7	47179.4	36704.6	53059.4	20392.7	10198.3	15683.7	9622.55	13822.4
M234T397	0.0719932	0.000222198	0.0021645	0.00127825	0.00627572	1	1	1	1.56844	Sc:V_S	0.343978	0.288133	down	3340	M234T397	234.097	234.096	234.098	397.101	394.971	406.862	27	19	37441	218240	142509	173845	569326	219090	115171	151538	81462	72889.9	76587.9	139947	70749.7	70974.7	125256	280120	47390.4	56699.2	168939	115530	124386	16178.6	15939.5	16624	16027.7	15464.5
M234T417	0.264593	0.000727297	0.0021645	0.00303436	0.00627572	1	1	1	1.11435	Sc:V_S	0.241984	0.204109	down	3339	M234T417	234.097	234.096	234.098	417.365	408.327	422.008	25	23	29218	143889	91072.7	127053	153299	161190	93861.3	95051.8	170587	167901	150184	103837	116888	106976	101707	80102.6	92605.2	52429.3	181357	127857	127290	41724.2	26776.9	31772.5	47746.7	46243.7
M234T479	17.4141	5.93491e-07	0.0021645	2.51902e-05	0.00627572	1	1	1	1.6587	Sc:V_S	0.681842	2.77644e-08	up	3328	M234T479	234.009	234.001	234.011	478.788	462.291	490.007	22	20	4593	5922.71	2332.57	1066.91	1476.09	6025.38	4394.7	2269.87	16409.4	27870.5	25755.8	26969.4	44008.9	61166.6	12442.2	3907.93	1589.93	2251.98	3760.81	1706.41	4559.9	56881.1	61185.8	30921.3	20057.1	24715.8
M234T502	0.115824	0.000682714	0.0021645	0.00289876	0.00627572	1	1	1	1.52765	Sc:V_S	0.404754	2.75601e-08	down	3343	M234T502	234.097	234.096	234.097	501.853	497.772	504.829	13	13	4226	34975.4	15348.1	28073.4	30839.5	29526	25392.9	8686.71	18575.7	17019.1	10464.7	15073.3	27053.4	9582.41	20970	16355.1	20804.6	9829.82	44758.6	28768.8	26710.9	4702.02	4182.21	3377.76	3137.53	3789.27
M235T323	0.280663	0.000221016	0.0021645	0.00127753	0.00627572	1	1	1	1.14988	Sc:V_S	0.311384	0.288504	down	3362	M235T323	234.99	234.986	234.995	322.803	318.446	329.326	18	18	7402	9060.97	4100.8	4557.41	2581.8	4551.19	5857.15	6651.87	4138.59	6316.51	7082.71	2696.02	4928.21	7960.92	7334.55	6002.7	14934.2	14499.7	6633.51	6914.83	8286.78	2592.86	5765.28	4039.1	4840.13	4772.26
M235T364	4.8018	0.000122859	0.0021645	0.000846844	0.00627572	1	1	1	1.25854	Sc:V_S	0.128465	3.92126e-09	up	3363	M235T364	234.997	234.987	234.999	363.686	346.363	366.914	20	20	11248	14719.1	41516.7	24836	5660.37	33938.9	17272.5	22216.5	26492.4	27942.1	26857.3	27857.3	31387.4	23478	30197.1	6798.25	10099.6	3215.44	3676.35	2640.8	6452.57	28829.2	23414.4	52178.7	20105.9	50056.3
M235T366	0.079114	0.00206307	0.004329	0.00661095	0.0108613	0.972222	0.833333	1	1.60802	Sc:V_S	0.120665	0.103353	down	3368	M235T366	235.045	235.043	235.046	365.769	364.103	367.699	24	24	58124	10415.3	42918.9	24250.9	81424.2	31747.6	15958.6	19810	19305.3	21197.8	18449.3	22844.2	22073.2	18152.4	24214	80009.7	231676	50045.7	36602.4	131743	12071.7	13302.5	29483.5	1729.92	4940.82	2480.84
M235T388	0.180347	0.000119755	0.0021645	0.000831145	0.00627572	1	1	1	1.36267	Sc:V_S	0.134874	0.121951	down	3365	M235T388	235.021	235.019	235.022	388.283	384.463	390.774	24	24	8817	14581.7	6591.22	12070.7	6927.35	12452.3	5626.36	16812.7	11955.2	13069.5	13007.3	13592.4	15806.8	12249.9	10965.5	22791.3	14696.9	12330.6	10307.1	5034.39	27706	3458.77	2825.97	3859.1	4726.23	4819.82
M235T40	3.93203	0.000890265	0.0021645	0.00351001	0.00627572	1	1	1	1.08718	Sc:V_S	0.19689	0.197189	up	3375	M235T40	235.096	235.092	235.099	39.746	37.755	66.342	26	24	9758	7872.26	13418.1	1337.32	2819.47	2773.01	6169.61	13439.8	14179.8	21920.4	12923.1	17076.8	17069	13657	15432.3	3982.64	14186	10134.7	5286.69	2254.31	5818.46	56241.7	59597.4	34877.5	30235.4	20055.4
M235T478	4.15321	2.52068e-06	0.0021645	6.11044e-05	0.00627572	1	1	1	1.18051	Sc:V_S	0.59534	1.05991e-08	up	3364	M235T478	235.011	235.009	235.015	477.781	472.936	485.708	15	15	2050	6825.61	3027.59	3725.51	4466.78	4917.32	7646.91	8849.53	7133.83	9325.85	11692.5	11140	15093.8	29892.7	7435.23	3050.45	2321.97	3139.68	4641.73	3446.03	2863.65	29941.3	17468.5	12148.3	11855.5	8588.44
M236T231	0.0585062	0.000426674	0.0021645	0.00205674	0.00627572	1	1	1	1.68774	Sc:V_S	0.176156	2.7195e-08	down	3408	M236T231	236.094	236.091	236.095	231.004	212.65	245.36	30	25	60026	150132	172476	170928	387444	710144	215182	166582	127734	134944	137426	160298	169147	145785	205611	88593.8	91382	161931	74032.8	81476.2	61648.5	12553.7	13693.1	9425.17	8702.99	950.204
M236T296	0.227327	0.00453821	0.00865801	0.0122365	0.0193705	0.944444	0.777778	1	1.11279	Sc:V_S	0.412133	1.87597e-08	down	3402	M236T296	236.06	236.058	236.061	296.036	294.112	298.558	16	16	18842	49544.1	9536.25	20984.1	9224.48	16728	7373.97	68854.1	62544.3	53280.7	33411.4	27985.7	44961.9	40943.9	13038.7	72872.1	105356	61142.9	16064.2	63638.6	25214.4	10524	7516.56	8747.34	8509.09	8720.03
M236T318	0.146647	0.000291703	0.0021645	0.00156315	0.00627572	1	1	1	1.38915	Sc:V_S	0.410705	0.127324	down	3400	M236T318	236.06	236.059	236.063	318.024	305.065	321.365	33	25	23239	143458	13701.9	71918.8	21620.2	38138.9	11684.6	64065	72239.3	40868.9	29993.7	34610.7	52587.2	49161.8	13459.7	89854.7	215126	194715	41062.5	127374	67552	14026.2	12236.1	7764.36	10323.3	9825.81
M236T35	0.0526135	0.00564255	0.0151515	0.0145485	0.0307768	0.916667	0.666667	1	1.83771	Sc:V_S	0.340035	2.10073e-08	down	3390	M236T35	235.912	235.91	235.914	34.551	25.399	38.977	16	14	21638	16480	1075.42	26282.6	2558.07	5172.1	680.624	30370.5	33453.9	22764.5	23250.9	21662.8	24214.4	30753	6234.05	220179	28981.5	7516.93	10150.6	88851.7	7212.82	176.401	32.0134	12144.2	443.97	549.286
M236T364	24.547	7.44643e-06	0.0021645	0.000121521	0.00627572	1	1	1	1.73265	Sc:V_S	0.0629366	0.0106464	up	3404	M236T364	236.079	236.078	236.08	364.373	362.123	368.504	26	26	411274	41486.7	16215.8	57831	29266.1	39355.7	25777.8	509373	579935	565102	573722	564421	576529	596949	594430	44814.2	50300.5	18901.1	13202.2	23148.3	20655.4	2.5524e+06	1.17261e+06	297968	523712	693817
M236T388	0.300785	0.00232723	0.0021645	0.00725569	0.00627572	1	1	1	1.02406	Sc:V_S	0.0828417	0.0691674	down	3410	M236T388	236.112	236.111	236.113	388.412	386.766	389.597	20	20	28939	93780.9	36635.3	51627.1	15415.4	27872.1	37012.3	30868.1	25464.9	26504.5	30305.9	28444	25296.2	24867.1	24933.3	57922.9	41593.4	53449.8	79998.4	16962.7	78993.7	28420.1	19900.6	20606.8	19715.7	22510.3
M236T412_2	8.2973	5.34915e-10	0.0021645	4.19266e-07	0.00627572	1	1	1	1.48003	Sc:V_S	0.131419	4.23553e-09	up	3417	M236T412_2	236.149	236.148	236.15	411.565	409.557	414.119	18	18	31593	6185.55	18027.6	17905.9	27319.6	19984.2	65389.1	78100.6	89698.9	95046.5	90551.7	87182.6	97945.3	85875.4	113166	16195.4	17836	18900	20153.6	15076.1	19616.9	188155	194976	242270	212400	257838
M236T478	6.92358	7.88365e-08	0.0021645	7.55909e-06	0.00627572	1	1	1	1.5124	Sc:V_S	0.524102	2.50385e-07	up	3396	M236T478	236.007	236.006	236.009	477.88	473.575	493.76	14	13	1819	2976.2	1749.79	2025.75	2760.39	1867.74	4559.56	992.282	3856.59	10231.6	8765.57	6008.13	11538.7	8643.43	4603.58	1307.86	1223.93	1505.41	1853.96	1390.51	2541.42	9080.41	11169.1	8625.29	6776.79	8065.26
M237T226	0.0726686	0.000721279	0.0021645	0.00302296	0.00627572	1	1	1	1.48896	Sc:V_S	0.683182	3.22043e-08	down	3430	M237T226	237.032	237.029	237.039	226.271	222.78	244.171	22	18	4350	13392.7	6012.53	5558.39	4695.53	14713.4	4728.79	5453.99	6208.43	5495.83	2688.08	11508	15811.1	1304.73	6850.57	10906.7	2632.42	70339.7	8230.24	1589.35	14476	1556.8	793.95	721.914	753.613	183.701
M237T278	0.110098	0.00112199	0.004329	0.00417972	0.0108613	0.972222	0.833333	1	1.50602	Sc:V_S	0.68532	0.244382	down	3426	M237T278	237.009	237.007	237.011	277.784	274.51	294.451	18	17	7860	40116.4	7114.55	10881.2	23000.2	24547.8	20984.7	3490.68	5787.31	4464.57	5392.16	7080.52	7836.76	19877	15726.1	20535.3	10490.9	3832.99	20221.9	19484.1	18810.9	3241.76	2031.84	900.735	10435.9	536.818
M237T302	0.333673	0.00339498	0.0021645	0.00975435	0.00627572	1	1	1	1.02171	Sc:V_S	0.27253	0.119903	down	3441	M237T302	237.12	237.115	237.121	301.946	298.301	308.662	25	24	7177	16381.4	30392.5	20505.6	29302.2	26339.9	26834.4	11126.7	10499	10412.4	8619.02	12312.5	17732.6	15641.3	16675.4	16174.9	16435	26462.7	21648.4	16904.3	15647.5	19798.8	3901.13	4176.9	6716.13	12041.7
M237T313	3.12655	0.00140576	0.0021645	0.00493652	0.00627572	1	1	1	1.1183	Sc:V_S	0.422032	0.111717	up	3433	M237T313	237.062	237.06	237.063	312.695	306.445	318.886	26	26	9911	17859.6	14069.9	13134.2	17042.8	20104.7	24490.9	42590.5	50402	34240.5	24822.2	29485.5	36447.4	36776.6	3648.9	21600.5	25797.9	22612.4	7773.42	27799.8	13523.7	59450.1	28922.7	23161.1	33878.5	16727.5
M237T33	3.39022	1.38239e-05	0.0021645	0.000185627	0.00627572	1	1	1	1.08393	Sc:V_S	0.189206	0.191281	up	3445	M237T33	237.148	237.146	237.149	32.534	30.444	43.919	30	26	10451	9574.49	7830.62	16829.9	5225.55	11217.9	5192.27	32748.8	24319.7	24801.3	16749.4	32661.6	26928.8	28228.7	27487.1	13792.5	7036.78	10490.1	9740.44	6048.15	6232.39	61528.1	33488.8	44789.4	47122.8	38445.4
M237T354	0.301506	0.00888018	0.00865801	0.0208976	0.0193705	0.944444	0.777778	1	1.21972	Sc:V_S	0.365587	8.49682e-08	down	3425	M237T354	237.003	236.996	237.004	354.269	348.89	362.666	25	25	25216	44189.2	48855.8	32192.2	73125.7	65435.8	97754.7	21395.1	42211.3	47544.9	35816.2	52928.1	56056	31781.2	71443.7	59569.4	44398.1	83963.2	28948.4	54677.9	47898	32919.7	23813.1	6565.11	72944	8153.96
M237T365	5.30216	0.00297043	0.0021645	0.00878576	0.00627572	1	1	1	1.2136	Sc:V_S	0.0910951	0.0659857	up	3437	M237T365	237.082	237.081	237.083	364.512	362.181	368.504	18	18	43003	4342.19	13844.8	7801.61	12100.4	12403.6	12212.7	55818.3	67522.7	55281.6	62884	61212.2	62913.3	63239.1	69597.9	5382.01	27143.9	3132.17	22367.8	13515.4	10030.5	267866	124932	38153.3	55139.5	79953.9
M237T409	0.293832	1.16388e-05	0.0021645	0.000166037	0.00627572	1	1	1	1.08914	Sc:V_S	0.231009	0.226821	down	3439	M237T409	237.086	237.085	237.088	409.492	406.201	417.221	21	20	6493	23209.6	10732.5	14743	30213.9	40209.7	20513.6	10099.9	18978.6	18306.9	16376.4	22373.2	14111.5	19437.2	20106.1	16510.7	24281.7	16794.2	17891	24546.5	15443.4	7824.21	6766.02	7002.83	8667.95	10167.7
M238T27	0.0751695	0.000319028	0.0021645	0.00167088	0.00627572	1	1	1	1.42993	Sc:V_S	0.31336	1.04956e-08	down	3453	M238T27	237.949	237.947	237.952	26.82	25.752	29.329	13	13	3446	2544.35	776.34	3578.8	496.276	902.22	420.228	510.109	548.549	658.665	562.654	423.8	407.468	928.407	812.974	5167.27	607.09	277.251	503.817	416.514	650.149	502.057	122.572	81.8379	50.9678	102.673
M238T300	0.337825	0.00977359	0.0021645	0.0225487	0.00627572	1	1	1	1.07185	Sc:V_S	0.210292	0.0464934	down	3478	M238T300	238.19	238.189	238.193	299.898	296.632	304.496	21	21	2734	7195.11	10318.9	10723.7	7945.5	7262.32	8949.02	5684.32	6122.12	8031.57	8121.65	6777.07	4639.35	5341.19	7658.24	5660.32	7633.06	6924.29	5124.42	6476.71	9744.65	5489.24	5171.37	5298.81	877.742	6297.65
M238T353	0.219565	0.0050562	0.004329	0.0132899	0.0108613	0.972222	0.833333	1	1.35276	Sc:V_S	0.436645	1.27405e-08	down	3457	M238T353	238.006	238.005	238.008	352.586	350.423	355.799	15	15	3463	8671.55	4506.68	5459.73	7763.54	9117.15	10649.2	2000.75	3573.83	4549.95	4043.2	4748.66	5143.33	3014.81	8184.14	9516.91	4259.9	7526.87	5492.11	6448.9	3935.34	1867.79	3214.64	358.866	5973.33	869.387
M238T409	0.14998	9.45122e-05	0.0021645	0.000701945	0.00627572	1	1	1	1.47591	Sc:V_S	0.118408	0.0840389	down	3465	M238T409	238.071	238.07	238.071	409.385	404.758	421.072	25	24	14444	45601.1	17083.7	18568.1	67214	63857.4	42237.6	37588.9	33312.4	38593.1	33535.7	40406	37007.5	46262.1	40560.2	43580.9	59436.7	38295	37995.4	54195.2	54064.6	15026.2	15006.5	7116.15	3611.58	12275.5
M238T478	3.57851	0.00402774	0.0021645	0.0111186	0.00627572	1	1	1	1.1223	Sc:V_S	0.505268	0.030349	up	3459	M238T478	238.019	238.018	238.02	477.993	460.282	490.98	29	25	5716	19664	10255.6	17085.5	6714.46	25388.5	22860.5	67477.2	39168.3	29590.5	33196	34436.5	93888.3	44087.6	24771.4	27902.9	10745.8	6983.01	24624.3	19682.9	25232.3	62508.5	57681.7	30224.3	31295	44582
M239T309_1	0.378231	0.0213254	0.0151515	0.0424091	0.0307768	0.916667	0.679861	1	1.0516	Sc:V_S	0.284611	0.173084	down	3492	M239T309_1	239.057	239.048	239.06	308.551	304.682	322.787	19	18	6151	17068.5	8227.97	16068.3	14333.1	14333.9	6394.56	8571.1	7944.59	8875.55	9924.92	10679.9	6610.13	13669.1	14321	13358.8	17940.8	18687	10143.3	17294	18041.8	19889.5	7957.98	17918.7	7301.52	1534.07
M239T326	0.325347	0.00159584	0.0021645	0.00543992	0.00627572	1	1	1	1.00335	Sc:V_S	0.0922136	3.73223e-09	down	3480	M239T326	238.971	238.97	238.972	326.192	319.852	333.882	26	25	34253	131591	89577.3	147740	92996.1	90575.4	63970.7	69252.3	59659.5	55705.5	58235.8	55860.9	47542	58690.4	58563	62788.4	63518	37196	60145.4	55511	82487.8	50793.4	37572	10900.5	49060.1	21522.5
M239T361	0.0515603	8.68731e-07	0.0021645	3.0857e-05	0.00627572	1	1	1	1.94273	Sc:V_S	0.0862058	4.19551e-09	down	3484	M239T361	239.013	239	239.014	360.543	350.133	363.874	30	23	39445	7974.6	26786	24759.8	23357.1	33978.9	14657.5	28925.8	28222.1	26470.7	26044.4	25075.8	21199.3	26185.2	22750.8	108280	186471	60058.9	98178.6	48181.8	69024.8	6193.37	6681.69	7800.75	12734.5	8382.77
M239T58	0.296897	4.80075e-05	0.0021645	0.000442339	0.00627572	1	1	1	1.05065	Sc:V_S	0.441374	0.122545	down	3507	M239T58	239.148	239.148	239.149	57.5275	54.238	62.307	26	26	8885	74942.6	58375.5	101244	61207	101854	54527.5	55690.2	59594.5	108703	107321	56440.2	26867.8	51491.6	100784	58597	39568.8	59750.9	44501.9	50177	52462.8	46249	51539.7	42632.9	51000.6	42977.5
M240T127	0.278151	0.00347608	0.00865801	0.00991226	0.0193705	0.944444	0.833333	1	1.13476	Sc:V_S	0.154088	2.41244e-08	down	3533	M240T127	240.149	240.142	240.15	127.296	110.658	145.067	27	23	10454	43857.9	16467.8	33568.6	14621.6	21899	18969.5	51117.8	44157.8	35041.6	48013.7	45630.9	31205.9	44379.2	47551.5	61538	134367	23418.9	54272.3	68864.7	75290.2	23057.7	16927.1	61740.3	15313.8	40893
M240T327	0.309555	7.39986e-05	0.0021645	0.000593858	0.00627572	1	1	1	1.01746	Sc:V_S	0.170475	0.154853	down	3517	M240T327	239.974	239.968	239.976	326.598	320.462	335.384	24	23	3598	10124.8	6910.64	10324.8	7481.94	5919.9	5708.06	5103.45	4809.9	4678.95	5838.52	3580.22	3479.84	5217.69	4981.08	5056.85	4008.75	2604.23	5318.44	4563.1	6174.76	3163.38	2040.05	1475.45	3377.57	1492.13
M240T407	0.111043	6.38925e-05	0.0021645	0.000538483	0.00627572	1	1	1	1.61818	Sc:V_S	0.32876	0.287389	down	3518	M240T407	239.986	239.985	239.987	407.304	405.486	408.283	13	13	2748	2572.33	4020.99	1169.38	3115.89	2909.5	7106.83	3653.52	3318.85	1702.17	1795.28	2075.72	2421.57	1327.45	2176.51	5626.8	3625.48	7442.57	3140.27	6263.14	3630.08	489.533	251.717	716.083	1186.82	1134.77
M241T191	4.32264	0.000554616	0.0021645	0.00249494	0.00627572	1	1	1	1.03789	Sc:V_S	0.265242	0.13999	up	3561	M241T191	241.096	241.085	241.099	190.965	175.816	197.129	15	15	6177	5021.6	3065.37	5147.69	1191.37	365.234	3232.14	3932.68	4773	4006.86	6808.93	5324.36	5339.89	4464.11	2615.15	2242.15	3364.16	2840.03	2269.82	1880.77	2809.73	13190	26660.9	6942.12	5730.24	8003.84
M241T285	0.147414	0.000308388	0.0021645	0.00162953	0.00627572	1	1	1	1.31616	Sc:V_S	0.273231	0.190664	down	3575	M241T285	241.173	241.171	241.176	285.128	283.115	288.486	14	14	6835	17555.6	4123.15	21940.8	9028.4	11749.2	5322.23	3065.6	2276.17	2228.97	3076.54	1855.72	1876.28	1408.68	3031.75	8952.81	7474.91	3196.54	4161.53	4810.98	12835.3	2206.16	3144.64	1738.14	491.936	1611.53
M241T303_1	0.0373873	0.000872466	0.0021645	0.00345606	0.00627572	1	1	1	1.72911	Sc:V_S	0.45686	7.45187e-07	down	3549	M241T303_1	241.003	241.002	241.016	303.217	299.383	318.664	19	18	9068	6182.22	17764.7	21731.8	11864.6	7510.99	9293.52	8700.71	21819.2	13444.4	18939.3	17843.8	1326.43	16251.3	15059.3	24202.2	65610.3	2315.98	4795.56	16508.8	16447.7	16034.9	5851.13	8058.88	5309.32	8083.3
M241T387	0.143012	0.000475778	0.0021645	0.00222592	0.00627572	1	1	1	1.43078	Sc:V_S	0.160146	0.150813	down	3551	M241T387	241.029	241.025	241.035	387.49	378.653	390.028	19	19	6001	1827.84	3084.65	6968.23	4340.08	4560.57	4511.43	5297.84	7103.54	7950.45	6158.92	6156.63	5528.78	6917.2	4952.63	14265.8	35200.2	11036.7	6669.38	5514.64	5613.88	2023.37	2199.95	1747.08	5893.93	1567.47
M241T419	0.170174	0.000481563	0.0021645	0.00224583	0.00627572	1	1	1	1.2374	Sc:V_S	0.157941	0.155503	down	3565	M241T419	241.129	241.127	241.13	418.827	404.816	435.507	40	26	31825	109857	78816	149757	96680.5	55429.7	93826.2	84340.4	140947	108223	103421	96826.1	115649	93816	99489.6	54695.1	78495.4	133480	37281.8	27562.3	135430	18093.7	12236.6	17987.9	19570.3	17627.1
M241T436	0.165944	0.000231378	0.0021645	0.00131226	0.00627572	1	1	1	1.24138	Sc:V_S	0.0960035	1.28347e-08	down	3557	M241T436	241.081	241.072	241.082	436.166	424.367	438.177	28	26	42744	34691.2	29713.2	7627.58	157819	94720.5	110216	37093.9	40647.2	36065.6	36986.1	35642.8	33613.3	45465	38125.2	32799.8	34029.4	97087.3	59960.3	75426	49611	19146.8	18417	18851.5	14143.2	12117.3
M241T490	0.135693	0.00184647	0.0021645	0.00608094	0.00627572	1	1	1	1.38899	Sc:V_S	0.218558	0.07702	down	3568	M241T490	241.129	241.128	241.13	490.125	488.611	491.893	17	17	6229	19095.5	24598.7	17218.7	40649.8	20860.1	30887	24221.4	24654.6	22195.3	21184.5	20795.1	15543.3	17018.8	11504.7	32097.3	47578.3	52839.9	13144.5	5051.27	23761.2	6472.46	6347.97	3390.07	3601.61	3567.02
M242T243	0.186429	6.91643e-06	0.0021645	0.00011559	0.00627572	1	1	1	1.21155	Sc:V_S	0.234931	0.187784	down	3581	M242T243	241.984	241.983	241.99	242.52	226.543	245.93	22	22	2287	9754.75	6490.13	18403.7	13674.8	17033.5	6740.41	7848.06	4205.12	6745.87	5695.62	7502.85	4783.84	5982.75	8199.5	6404.41	9526.9	3869.62	5216.95	3999.47	3874.61	1597.11	2289.39	2045.61	981.24	1822.84
M242T277	0.240583	0.0231775	0.025974	0.0454315	0.0482809	0.888889	0.679861	1	1.00967	Sc:V_S	0.709099	4.7407e-08	down	3587	M242T277	242.033	242.03	242.034	276.543	262.735	283.289	21	19	15818	84529.4	31609.2	79951.2	26765.8	32452.6	26701.3	93268.5	52534.8	29611.1	32804.2	22362.1	20820.3	28629.5	7879.64	37182.1	20634.8	44575.4	21219.3	8042.23	106227	36815	12180.1	3526.54	5525.78	557.165
M242T280	0.0650537	0.00559348	0.0021645	0.0144438	0.00627572	1	1	1	1.51177	Sc:V_S	0.268793	0.0713705	down	3592	M242T280	242.069	242.066	242.073	280.238	276.197	281.371	15	15	29180	22334.2	6382.04	22611.1	7525.95	11957.9	10644.3	21061.6	14090.1	11997.3	9172.35	10880.2	11035.7	13278.3	10522.2	106846	202607	10050.8	8299.78	18128.6	18872.2	1087.61	9104.57	1829.44	7751.96	3805.41
M242T281	0.142729	0.00744591	0.00865801	0.0181509	0.0193705	0.944444	0.777778	1	1.70247	Sc:V_S	0.715248	0.0683721	down	3577	M242T281	241.568	241.566	241.571	281.062	278.834	282.631	17	17	10936	6227.02	4204.76	10806.7	5270.05	6199.85	2865.01	20425.6	11659.1	8062.3	6612.31	3685.5	5062.94	5902.56	1879.49	33964.1	34349.6	8494.81	6188.85	19776.9	11292.5	823.063	169.75	0	149.989	0
M242T30	0.243408	0.000712662	0.0021645	0.00299563	0.00627572	1	1	1	1.23072	Sc:V_S	0.232313	0.0264386	down	3609	M242T30	242.247	242.245	242.249	30.3365	29.097	43.977	14	13	3200	2422.09	4789.32	2343.28	2196.34	1108.77	3652.23	2339.79	1903.42	2533.76	3934.8	3274.33	2508.61	2936.13	2968.77	6996.3	3707.18	2909.63	6366.93	5395.44	2085.2	1098.46	2809.37	1031.34	2137.43	2463.37
M242T306	0.039318	0.0129095	0.025974	0.02818	0.0482809	0.888889	0.624306	1	1.47399	Sc:V_S	0.298357	1.64974e-09	down	3591	M242T306	242.066	242.063	242.067	305.846	291.319	311.427	39	25	631616	51405.2	9009.43	66644.8	27530.9	37888.9	11737.5	441026	509388	498929	453264	407492	397456	365966	123583	1.95164e+06	3.73527e+06	324205	34111.7	968630	98261.9	11469.8	24931.7	113616	4383.35	31684.2
M242T343	0.0395368	1.03405e-05	0.0021645	0.000152156	0.00627572	1	1	1	1.89909	Sc:V_S	0.514976	0.222506	down	3578	M242T343	241.964	241.962	241.966	343.404	341.749	346.924	18	18	2678	6190.07	6413.45	9355.59	8314.03	5961.67	13286.8	1910.84	1715.08	2970.33	1673.61	1395.96	1098.85	1174.69	3945.55	6476.25	4575.95	5478.84	7358.82	13813.7	8729.72	439.046	1288.91	915.792	285.314	1561.36
M242T437	0.282042	0.00142683	0.0021645	0.00499113	0.00627572	1	1	1	1.04918	Sc:V_S	0.0774291	8.92748e-09	down	3590	M242T437	242.065	242.064	242.066	436.916	434.728	439.513	22	22	8544	10862	10329.2	7593.09	35767.6	21236.8	22503.5	11749.8	11443.4	9838.83	10287.5	10318.4	9928.02	12354.9	10273.4	11247.6	9227.21	28866.6	16257.9	20595.1	19398.6	9439.79	7809.18	6642.91	6920.25	6801.43
M242T509	3.97007	9.31164e-05	0.0021645	0.000694651	0.00627572	1	1	1	1.0964	Sc:V_S	0.406877	2.54071e-08	up	3582	M242T509	241.991	241.986	241.993	509.168	486.809	514.147	23	21	3076	2124.92	1733.36	1066.42	1751.16	1184.67	1221.65	14617.1	9488.33	9809	8450.22	6099.1	11380.9	16390.8	3792.84	2935.6	1371.69	2513.15	2427.73	941.373	2556.75	13049.1	12707.1	4584.34	6708.4	3391.54
M243T185	0.184361	0.000825945	0.0021645	0.00332442	0.00627572	1	1	1	1.29605	Sc:V_S	0.233151	1.25389e-08	down	3641	M243T185	243.287	243.285	243.289	184.784	175.613	196.338	20	20	1154	6596.72	3580.31	653.596	3878.79	3073.69	3973.91	3273.06	2825.99	3447	3370.82	2472.77	1825.09	4091.89	3593.41	3232.89	3293.7	3679.39	2958.51	3716.55	2980.64	2877.04	2136.95	394.187	1439.77	542.383
M243T206	4.26892	0.00136065	0.0021645	0.00481672	0.00627572	1	1	1	1.22413	Sc:V_S	0.263274	0.0829108	up	3627	M243T206	243.101	243.1	243.101	206.095	196.76	213.279	16	15	10252	24003.1	6656.67	5883.15	6334.83	11968.6	6014.29	16458.6	18724.5	24058.2	19129.9	18630.5	17196.3	18993.8	31656.7	8302.3	7396.2	7488.72	3947.38	1303.75	9090.94	30604.2	59082.2	56656.4	43138.8	81800.3
M243T237	87.9082	6.42723e-05	0.0021645	0.000540522	0.00627572	1	1	1	2.10263	Sc:V_S	0.0790616	9.288e-10	up	3630	M243T237	243.113	243.112	243.123	237.037	223.591	245.53	19	18	775970	13081.2	6268.24	6996.35	6251.81	6068.03	4689.76	605241	659150	702764	739021	732156	683489	734782	691231	2011.94	27504.6	3535.56	2199.26	24751.8	1489.35	2.18593e+06	4.13912e+06	192665	397700	702149
M243T275	0.121291	0.000462459	0.0021645	0.00218231	0.00627572	1	1	1	1.44481	Sc:V_S	1.22276	0.279662	down	3621	M243T275	243.043	243.036	243.044	275.363	262.711	283.939	26	24	104855	206858	72878.5	67525	343409	204662	390001	404635	168898	26760.6	61618.3	35450	57987.4	70310.1	11377.7	185322	95878.3	106865	171655	126553	303083	18365.1	6035.94	5464.39	27912.4	0
M243T35_1	3.11689	0.00307946	0.004329	0.00905131	0.0108613	0.972222	0.859722	1	1.01448	Sc:V_S	0.34482	0.287062	up	3631	M243T35_1	243.136	243.125	243.138	34.906	29.638	41.816	23	22	3788	3480.28	7934.55	9869.53	8371.41	4325.23	3809.18	6539.59	3976.63	7349.92	5420.48	6363.39	4538.99	1979.13	4001.76	2980.82	4949.37	13632.4	1672.02	4264.23	4740.11	27820	21621.3	11081.8	17150.8	18090.2
M244T239	21.6719	0.000457762	0.0021645	0.00216656	0.00627572	1	1	1	1.58466	Sc:V_S	0.0871607	4.84229e-09	up	3663	M244T239	244.116	244.115	244.13	239.461	234.695	254.423	21	20	133419	12805.8	3580.19	25686.9	2863.32	22245.2	1991.97	96306.6	107102	111501	121375	121675	107735	116871	107568	9696.54	1301.2	6947.28	15466.5	7307.18	3436.72	359024	707821	33751.9	69007.5	114350
M244T263	0.240502	0.00455307	0.025974	0.0122518	0.0482809	0.888889	0.666667	1	1.41638	Sc:V_S	0.134611	0.104263	down	3658	M244T263	244.079	244.078	244.092	262.623	251.424	264.799	40	26	104686	222671	353634	484338	342929	447160	326769	216054	228728	214015	246738	186637	192465	213229	148647	316901	329700	305300	399831	503663	181637	33155.4	495263	62786.8	27544.9	36528.4
M244T276	0.178961	0.00075154	0.0021645	0.00311012	0.00627572	1	1	1	1.21243	Sc:V_S	0.945751	0.209532	down	3652	M244T276	244.047	244.043	244.05	275.702	274.079	280.443	22	21	14695	27983.5	12101.8	11211.9	45361.1	25544.5	52907.8	50988.3	22778.3	7828.31	10087.6	4154.24	11453.6	11688.6	6804.51	23489.4	14306.4	15793.8	27913.7	15190.8	52317	2816.04	2457.95	1301.57	9271.96	0
M244T280	0.0444262	4.0197e-07	0.0021645	2.03176e-05	0.00627572	1	1	1	1.85421	Sc:V_S	0.362317	0.253584	down	3657	M244T280	244.079	244.078	244.079	279.559	277.473	281.371	15	15	46055	181193	191523	249254	235063	273707	202744	120843	76701.9	45460.9	100481	74052.2	38098.2	58243.7	69726.3	176028	82761.8	129424	214499	133583	277488	18379.8	13188.2	10529.6	19955.3	4967.73
M244T325_1	0.0280798	4.70827e-06	0.0021645	9.19246e-05	0.00627572	1	1	1	1.88125	Sc:V_S	0.256605	0.0640569	down	3644	M244T325_1	243.917	243.913	243.918	325.352	323.762	351.783	26	22	67810	151266	25397.3	97305	136112	85619.7	50221	26878.4	19935.3	17560.7	26891	20346.5	14347.4	21528.3	31179.5	22580.4	33041.4	19262.2	12485.6	52749.2	41891.8	3453.8	3826.54	1254.16	795.084	904.95
M244T711	0.261161	0.00851354	0.0151515	0.0201924	0.0307768	0.916667	0.722222	1	1.02483	Sc:V_S	0.383378	1.38285e-08	down	3675	M244T711	244.19	244.189	244.19	710.918	700.84	719.489	20	13	706	3297.81	3270.99	2344.94	3203.42	2008.96	3341.65	3385.8	3220.39	3171.83	3120.98	1941.19	372.507	3246.4	3013.47	1867.15	3061.94	2871.35	3139.44	3232.71	1852.28	1064.44	4413.48	2388.94	3180.44	1843
M245T279	0.0645607	0.00119684	0.0021645	0.00438631	0.00627572	1	1	1	1.67319	Sc:V_S	0.264465	0.19922	down	3698	M245T279	245.075	245.073	245.082	279.296	277.093	281.203	13	13	44601	33214	21906.4	56574.3	49338.4	50507.9	30771.4	93036	68601.6	46586.6	88537.7	55818	47546	55019.9	75342.8	277959	353433	58527	18695.6	151366	64968.6	6467.86	26687.2	17646.7	4300.3	32024.5
M245T295	0.0702084	0.0014485	0.0021645	0.00504892	0.00627572	1	1	1	1.57603	Sc:V_S	0.136733	9.44844e-09	down	3696	M245T295	245.074	245.073	245.075	294.733	287.736	296.475	19	19	344881	160994	62472.8	183960	103358	124433	42284	512272	441666	399242	453446	430977	344356	385914	315619	1.21321e+06	1.67432e+06	331276	119612	938628	180655	34203.1	59133.8	57266.2	27862	148062
M245T308	0.165898	0.0191613	0.025974	0.038868	0.0482809	0.888889	0.652083	1	1.09969	Sc:V_S	0.231689	0.136877	down	3694	M245T308	245.074	245.073	245.076	307.533	302.751	317.263	27	26	807654	310310	107897	371566	232246	408620	93026.1	883205	896809	1.04515e+06	1.06478e+06	1.54836e+06	935670	919835	827128	2.88064e+06	4.47842e+06	913353	252244	1.67446e+06	462447	90946.1	246379	777161	128596	482610
M245T313	0.153944	0.000331506	0.0021645	0.0017147	0.00627572	1	1	1	1.18136	Sc:V_S	0.680415	0.272974	down	3678	M245T313	244.539	244.538	244.54	312.92	310.934	315.235	20	20	8202	36558.2	23293.6	10353.3	23460.6	29312.4	31238.4	16314.9	7886.73	5478.63	7873.06	2564.78	17324.3	21037.3	3456.93	24722.5	18400.9	10292.1	17552.6	42918.6	17321.6	3105.98	1132.18	770.446	3760.88	1001.27
M245T361_2	0.018581	5.49342e-05	0.0021645	0.000481986	0.00627572	1	1	1	1.91462	Sc:V_S	0.116063	0.0354771	down	3713	M245T361_2	245.16	245.159	245.161	361.366	358.19	363.274	20	20	54119	89109.5	68852.4	49725.2	79615.2	171885	33837	45319.4	47032.9	50213.2	49519	50608.3	53058.4	60288.1	58222.7	38266.6	18725.1	103165	38338.5	14747.2	264331	1553.88	2707.16	3609.57	481.737	2020.65
M245T38	4.55793	0.00727495	0.0021645	0.0177931	0.00627572	1	1	1	1.30385	Sc:V_S	0.109898	0.0805295	up	3703	M245T38	245.116	245.107	245.117	37.71	32.678	46.948	19	19	13726	12212.2	4094.79	13886.6	9634.01	1170.81	9818.88	19698.4	17183.9	18549.9	22845.3	21612.8	22585.6	19088.8	18281	1249.3	2630.03	13416.7	13135.5	13140.5	2902.96	61519	75494.9	38450.9	35089.2	38346.2
M245T401	4.21154	9.29082e-06	0.0021645	0.00014186	0.00627572	1	1	1	1.20664	Sc:V_S	0.348546	0.0685836	up	3710	M245T401	245.149	245.148	245.15	401.241	382.187	406.448	24	23	7470	19987.8	4818.31	7655.68	19043.3	19296	5334.23	11285	15279	14796.8	16627.1	21907.7	30617.2	19753.9	13043.9	6454.12	6303.07	11047.9	8348.11	7663.2	10859.7	29348.7	30758.5	22213.7	27971.7	40311.7
M245T454	4.62141	8.12255e-05	0.0021645	0.000634109	0.00627572	1	1	1	1.17777	Sc:V_S	0.390986	1.05915e-08	up	3686	M245T454	245.026	245.025	245.028	453.79	439.914	461.336	15	14	6555	2598.99	6720.39	2587.74	1412.54	2902.1	2658.79	4793.57	15489.3	22946.2	19568.6	16697.3	11976.8	10059.2	16597.7	2873.32	2268.98	6819.06	2188.71	1212.83	3028.31	12949.2	17645.3	30256.4	30517.5	13872
M246T197	0.17268	0.00134297	0.0021645	0.00476587	0.00627572	1	1	1	1.3372	Sc:V_S	0.729246	0.0962072	down	3723	M246T197	246.008	246.005	246.019	196.688	190.113	202.388	19	19	2191	2531.46	1368.21	2596.8	2918.53	6396.91	3435.24	6561.73	2948.44	1457.06	1268.36	2374.91	1641.57	1113.6	1641.76	1648.66	7324.43	8100.52	1867.93	5194.63	3092.79	1057.8	1284.05	266.25	1975.86	641.75
M246T286	0.0176733	0.000129224	0.0021645	0.00087871	0.00627572	1	1	1	2.25816	Sc:V_S	0.268152	1.52364e-07	down	3754	M246T286	246.192	246.191	246.193	285.759	284.624	286.947	20	20	15037	21438.3	67392.7	42579.1	65086.5	45592.3	46080.7	26025	20729.2	18270.8	27999.7	31239	17157.5	18035.1	32305.9	26695	33146.4	67796.7	42704.5	21476.7	34112.2	2666.12	2730.68	465.574	177.639	1413.3
M246T362	0.137501	0.006469	0.0021645	0.0162097	0.00627572	1	1	1	1.21565	Sc:V_S	0.168232	1.1096e-08	down	3747	M246T362	246.163	246.162	246.164	361.729	358.19	363.326	17	17	7232	12109.1	8552.73	9465.7	10896.2	24691.3	4126.72	4923.3	6755.88	6981.98	8048.55	7795.2	7580.93	8845.21	7186.5	4795.45	3577.71	14832.1	5133.5	2597.72	33309.1	2622.34	1962.86	3968.99	284.794	1737.99
M246T392	47.9978	9.87879e-09	0.0021645	2.23356e-06	0.00627572	1	1	1	1.99533	Sc:V_S	0.0567759	0.0499985	up	3730	M246T392	246.061	246.06	246.065	391.514	388.228	401.578	17	17	284443	45848.8	18783.1	46168.5	9667.35	32988.4	2530.95	410532	386231	422894	377734	399447	385736	372549	418625	11707	10753.3	8971.52	16769.7	11697	21800.7	927787	984406	1.0198e+06	705826	1.08614e+06
M246T409	3.69856	0.00240322	0.004329	0.00743739	0.0108613	0.972222	0.833333	1	1.02737	Sc:V_S	0.213914	2.23827e-08	up	3751	M246T409	246.18	246.179	246.181	408.777	402.013	411.728	18	18	11278	6377.17	6140.04	8741.78	6198.76	8322.75	5833.43	10440.7	14686.5	16677.5	17639.2	19468.5	16441.6	16000.2	21375.2	9547.52	11294	5770.24	5876.99	4879.55	6950.82	26424.5	30194.5	61694.2	18052.9	56972.4
M246T449	3.71817	4.80927e-05	0.0021645	0.000442777	0.00627572	1	1	1	1.14348	Sc:V_S	0.147021	0.132807	up	3733	M246T449	246.097	246.096	246.097	449.103	436.034	464.637	28	23	15245	64142	14521.4	39604.9	136100	23920.4	45043.2	59904.6	53025.1	50082.2	64748.1	47823.4	46848.3	58185	39062.4	12154.1	18013.6	14850.8	13134.7	18321.6	24263.1	113825	96510.3	37077.8	103421	74794.4
M247T104	18.9888	9.74341e-07	0.0021645	3.23013e-05	0.00627572	1	1	1	1.85014	Sc:V_S	0.248264	0.0519845	up	3787	M247T104	247.132	247.132	247.133	104.347	100.417	123.361	14	14	17311	15499.3	16244.3	10069.6	12710.4	12129.1	13497.9	94235.1	62385.4	52899.5	58927.2	50275.5	64382.2	59431.4	38075.4	10110	6856.94	15519.7	10059.9	7659.18	13399.9	127579	199254	240236	134621	217606
M247T195	9.53218	2.7392e-07	0.0021645	1.61833e-05	0.00627572	1	1	1	1.58229	Sc:V_S	0.129125	0.0169931	up	3773	M247T195	247.059	247.059	247.066	194.93	186.605	209.193	17	16	17281	11779.2	5089.34	7792.34	5011.43	3377.87	7007.17	29697.9	27138.2	27251.2	36351.8	31763.8	29036.8	37112.2	32007.6	7023.56	3979.18	6040.72	3715.34	2890.62	6189.93	115966	107072	48110.4	62269.5	42025.8
M247T262	7.40524	0.00391408	0.0021645	0.010861	0.00627572	1	1	1	1.34063	Sc:V_S	0.0673185	5.60578e-08	up	3778	M247T262	247.079	247.078	247.092	262.455	259.172	279.008	30	26	61818	24171.7	19895.3	34427.2	26017.8	26200	22733.3	63574.8	76303.6	71654.9	66656.6	63023.7	62963.7	65369.8	64744.8	19253.6	19911.1	17522.4	24024.4	17893.8	20574.4	88215	66764.8	521312	93519.7	279847
M247T263	0.103722	0.00361902	0.00865801	0.0102158	0.0193705	0.944444	0.763194	1	1.39861	Sc:V_S	0.173928	0.0394994	down	3782	M247T263	247.103	247.102	247.107	263.163	257.486	264.572	26	26	153899	74577.4	20660	155908	39646.2	45841.6	8302.49	76919.5	84119.9	97847.7	73535.5	70023	79611.3	75199.1	49346.7	164669	550393	63211	30892.4	162192	47096.8	13098.1	12854.5	59946.8	9534.25	11423.2
M247T286	0.0385572	1.55357e-05	0.0021645	0.000203401	0.00627572	1	1	1	1.96718	Sc:V_S	0.345747	0.0449457	down	3796	M247T286	247.176	247.175	247.177	286.354	284.037	289.136	22	22	41331	199630	130744	152674	212218	153817	124908	62363.7	47226.9	42169.8	72088.5	66386.1	32268.8	37786.6	85172.1	88998.2	91043.2	166322	107372	70254.9	190064	2785.14	3584.99	11013	12231.8	25277.3
M247T391	4.4779	3.09941e-08	0.0021645	4.83152e-06	0.00627572	1	1	1	1.36116	Sc:V_S	0.0522408	0.0522413	up	3774	M247T391	247.063	247.063	247.064	391.496	388.228	392.535	14	14	37126	24310.3	15806.1	26312	25449.6	27031.2	34946	49556.7	44573	48825.4	44615.7	49332.7	48357.7	44002.9	46478.9	14800.2	17172.6	18140.2	19230.4	13927.5	18272.8	104807	110204	114104	82882.7	125244
M247T43	3.60705	0.000627359	0.004329	0.00272336	0.0108613	0.972222	0.833333	1	1.19572	Sc:V_S	0.157745	0.152208	up	3785	M247T43	247.132	247.132	247.134	43.1865	29.327	63.267	36	26	44397	51431.5	28708.3	47739.5	53438.2	58427.3	58404.9	86104.7	84756.7	114394	79344.4	72704.4	98178.2	81021.2	75684	40158.5	23623.9	73814.8	42946.5	13456.3	46042.8	227474	270140	84611.1	234725	205200
M247T435	0.202191	0.0208428	0.025974	0.0416183	0.0482809	0.888889	0.666667	1	1.02197	Sc:V_S	0.110776	2.83899e-09	down	3779	M247T435	247.092	247.09	247.1	435.442	429.895	449.735	27	25	58473	63359	14358.9	215085	20742.3	69519.2	13339	98639.7	117057	122859	120889	121541	124493	105731	133730	143218	276005	36570.8	17507.8	44176.7	61901.1	18929.9	8499.87	57840.8	5304.88	38150.7
M247T479	61.0406	0.000404651	0.0021645	0.00197242	0.00627572	1	1	1	2.15927	Sc:V_S	0.511626	0.229082	up	3760	M247T479	246.501	246.5	246.502	479.112	475.486	502.17	17	14	5985	915.773	0	81.3102	1077.15	424.15	1357.42	10108.4	15120.5	16112.5	19161	22131.9	24686.2	37247	6148.36	2068.37	63.8842	43.5562	630.798	402.25	955.508	46740.2	51393.7	15610.9	21921.5	14499.5
M247T480	21.4326	8.59062e-07	0.0021645	3.0699e-05	0.00627572	1	1	1	1.82115	Sc:V_S	0.564678	5.82235e-08	up	3766	M247T480	247.002	246.997	247.003	479.596	475.876	492.023	20	19	3675	3251.91	949.32	1144.94	979.239	3157.6	3774.21	7362.63	8498.46	7022.49	12851.1	11946.4	17698	23508	3522.3	1712.54	1218.55	496.57	1726.83	1044	1761.58	24364.4	31816.4	10314.7	10404.4	7085.66
M247T84	3.38636	0.000678489	0.0021645	0.00288499	0.00627572	1	1	1	1.08274	Sc:V_S	0.16847	0.165622	up	3786	M247T84	247.132	247.132	247.133	84.3295	80.183	91.774	20	20	22309	18161.7	12061.1	24735.1	22849	11218.4	9903.76	28867.4	32353.2	45360.7	30792.1	32674.2	28349.8	32808.7	30856.3	23656.8	6875.86	26283.3	18313.4	22708.7	18547.5	80047.6	93089.5	62113.6	95939.8	138901
M248T208	0.1207	0.00811	0.0151515	0.0194392	0.0307768	0.916667	0.693056	1	1.3134	Sc:V_S	0.130621	0.119606	down	3813	M248T208	248.031	248.028	248.034	207.765	195.91	211.639	21	18	4593	5716.14	1008.95	6782.89	1499.51	5105.53	917.834	3681.83	5611.14	5125.56	5565.48	5411.38	5002.65	4983.21	4528.1	9644.1	25969.7	1471.89	2064.29	6341.32	2083.25	840.267	425.695	3936.64	503.4	390.429
M248T278	0.215508	0.0231718	0.0411255	0.0454293	0.0710422	0.861111	0.5	1	1.01364	Sc:V_S	0.326327	0.0311565	down	3816	M248T278	248.056	248.054	248.061	277.919	275.685	279.026	13	13	9911	32007.1	12671.8	7801.87	11986	16960.5	12117.5	15983.9	13577.4	10896.1	13322.5	12283.8	5468.68	5950.77	13552.7	14701.6	42107.7	2163.09	9965.36	9649.35	8629.23	12752.4	7598.2	4536.14	8724.36	3360.91
M248T286	0.11701	3.73023e-05	0.0021645	0.000371103	0.00627572	1	1	1	1.50865	Sc:V_S	0.343145	0.227958	down	3833	M248T286	248.179	248.177	248.18	286.048	284.037	287.472	17	17	6461	24480	18338.7	24545	30766	21034.3	17913.6	7223.14	4662.47	9798.4	10160.9	7021.96	4078.06	6855.52	10841.7	12441.3	15346.7	20193.6	16026.4	11455.2	26105.6	7072.11	7186.95	2018.84	2130.11	4587.39
M248T29_1	0.185125	0.00675097	0.004329	0.0167768	0.0108613	0.972222	0.833333	1	1.25781	Sc:V_S	0.286386	5.17941e-08	down	3809	M248T29_1	247.97	247.968	247.973	28.588	26.936	31.246	16	16	2392	8437.69	675.236	1244.23	1529.03	3211.32	1380.71	1001.24	1634.77	2224.69	1290.63	1076.58	1627.67	1232.3	1199.42	1387.76	2186.97	525.577	515.071	1883.52	1603.63	510.196	62.9325	546.718	461.202	41.6666
M248T303_1	0.221158	0.000596193	0.0021645	0.00263117	0.00627572	1	1	1	1.14494	Sc:V_S	0.691496	1.82124e-08	down	3806	M248T303_1	247.561	247.559	247.564	302.528	301.296	305.427	23	23	16062	36469.1	38573.1	27287.9	32497.3	43836.8	47898.3	72518.7	50964.7	25030.7	17672.3	14163.2	31402.5	30995.2	3769.83	28758.6	27193	21366.6	35721.5	37041.2	34409.6	15721.5	2223.81	1706.02	1923.39	1536.6
M248T37	0.179132	0.00888421	0.0151515	0.0209029	0.0307768	0.916667	0.722222	1	1.18949	Sc:V_S	0.0425368	0.0110317	down	3829	M248T37	248.164	248.163	248.167	36.873	35.168	40.35	26	26	60979	36250.9	12328.9	52532.2	19685	42090	8927.66	45419.6	44999.3	45261.8	47328.3	44161.4	46485.5	48490.4	41662.6	55790.4	199942	16807.7	45222.6	105982	27685.3	9753.94	8729.59	42143.6	9093.94	16207.3
M248T398	0.335784	0.0002485	0.0021645	0.00138466	0.00627572	1	1	1	1.01557	Sc:V_S	0.13412	0.0969103	down	3825	M248T398	248.112	248.107	248.113	398.019	384.876	400.948	24	23	25289	125141	60903.4	95493.6	55163.8	94849.4	95032.1	47850.9	55620.5	58910.8	59706.1	56583.7	60473.9	53471.4	70981.4	53145.2	49551.4	63477.9	108797	71239.8	87987.6	39873.3	39763.3	34150.2	49267.9	39375.9
M248T419	0.14163	4.73168e-05	0.0021645	0.000436983	0.00627572	1	1	1	1.3567	Sc:V_S	0.065935	0.0498211	down	3824	M248T419	248.112	248.111	248.113	418.588	414.654	424.954	27	26	199744	799196	385059	341795	465398	549226	779786	269077	321979	298584	311562	293588	319662	321544	296886	252841	284138	175453	655922	375020	370545	104807	78536.9	46964.4	89558.5	48605.3
M248T43	3.03633	0.00287408	0.0021645	0.00857409	0.00627572	1	1	1	1.14451	Sc:V_S	0.191345	0.192492	up	3827	M248T43	248.136	248.129	248.138	42.697	29.638	63.317	35	26	8885	9535.55	9222.99	12421.4	10588.2	9207.97	19506.2	21880.4	14603.8	21312.2	13989.8	12615.7	18598.9	17379.3	16175.3	8941.15	4187.83	15368	9517.92	2505.4	10352.7	45843.5	40082.9	23550.2	40944.4	35366.4
M248T459	0.0465728	1.75271e-06	0.0021645	4.79225e-05	0.00627572	1	1	1	1.95259	Sc:V_S	0.180371	0.0657935	down	3812	M248T459	248.031	248.03	248.032	459.077	453.842	462.356	21	21	5126	27021.9	19804.2	22659.5	15943.3	19535.4	18935.3	14712.1	16443.1	13935	13208.5	12102.8	12067.4	10719.6	8348.88	26696.5	19956.2	34457.4	19230.9	17586.2	27919.4	2170.36	2103.22	936.621	1269.58	547.367
M248T479	102.603	0.000114135	0.0021645	0.000802086	0.00627572	1	1	1	2.25668	Sc:V_S	0.673681	0.0615495	up	3805	M248T479	247.501	247.5	247.502	478.784	474.856	483.209	14	14	3971	0	70.2165	65.3911	546.661	167.95	349.87	4279.74	8957.59	11003.4	9776.36	12243.6	28191.8	20290.6	3594.51	691.795	58.294	36.5086	269.756	74.3938	0	28157.4	28022.8	9711.49	11720	8775.81
M249T229	3.32343	0.000886212	0.0021645	0.0034999	0.00627572	1	1	1	1.11423	Sc:V_S	0.145072	0.11026	up	3872	M249T229	249.148	249.146	249.149	229.162	226.334	236.613	13	13	4078	7585.51	6674.48	6488.49	4859	5680.7	5636.84	13865.5	11622.3	11057.5	14157	11793.8	11214.6	10088.3	14825.3	4176.84	4849.25	8297.03	2289.96	2656.14	6262.02	17902.4	51750	15901.1	24175	17374.7
M249T278	0.144746	0.000820718	0.0021645	0.00330678	0.00627572	1	1	1	1.33908	Sc:V_S	0.455868	0.115415	down	3849	M249T278	249.009	249.007	249.012	277.703	260.71	279.254	19	17	10936	61481.3	13773.2	18407.8	23438.6	39786.2	35159.4	18175.4	11360.7	4852.47	5278.46	7510.02	11405.5	15379.2	17070.8	28663.2	14074	5255.45	26422.7	17882.1	20984.2	7353.06	3506.69	1261.45	9603.38	1252.58
M249T311	0.194936	0.00678222	0.0151515	0.0168331	0.0307768	0.916667	0.693056	1	1.0776	Sc:V_S	1.56123	0.103306	down	3840	M249T311	248.533	248.526	248.539	310.861	301.278	319.324	14	14	5691	1777.75	4477.74	3307.43	2930.71	7400.71	6366.33	5671.21	4422.66	4055.25	3076.05	2382.14	777.462	5334.94	37593.8	1523.36	4367.18	2678.51	2257.67	9278.41	4757.41	3577.05	7576.7	4238.98	19808.4	14216.6
M249T354	0.234653	0.000209464	0.0021645	0.00122887	0.00627572	1	1	1	1.14172	Sc:V_S	0.153071	5.5281e-09	down	3843	M249T354	248.896	248.894	248.897	353.986	350.85	363.584	20	20	4653	19370.5	10953.1	6073.05	37171.7	30262.5	30943.3	10906.6	14483.6	14456.9	13168.5	12801.3	16070.5	11248.6	15775.9	11106.1	13076.8	18750.2	5064.7	7699.94	14161.3	4376.89	5498.99	1929.57	4562.62	2046.64
M249T357	0.0750918	0.00214874	0.0021645	0.00681803	0.00627572	1	1	1	1.44373	Sc:V_S	0.27064	2.35047e-08	down	3855	M249T357	249.061	249.059	249.062	356.544	353.37	358.972	17	17	18339	15888.8	18286.6	52072.4	17092.3	18502.2	8672.36	8755.4	6266.71	4531.56	5594.34	5612.97	4528.08	7332.35	3610.69	20653.9	30468.8	2052.92	14031.2	44826.7	9118.11	2137.26	2828.66	1830.56	1200.47	2616.5
M249T468	5.89241	9.5319e-08	0.0021645	7.95808e-06	0.00627572	1	1	1	1.39846	Sc:V_S	0.263333	0.106006	up	3858	M249T468	249.071	249.07	249.072	467.946	456.366	472.108	27	26	13670	15669.3	11394.1	10635.8	14745.9	13597.7	14060.9	24368.1	22128.2	22684.6	31668.6	24727	24089.1	19292.3	10434.6	11620	11570.5	16638.7	9984.06	7453.58	14112.8	79101.7	89130.4	40624.7	60779.8	57059.3
M250T111	0.136324	0.000229015	0.0021645	0.00130325	0.00627572	1	1	1	1.29756	Sc:V_S	0.341081	0.169136	down	3882	M250T111	250.024	250.023	250.026	110.872	101.909	118.905	14	13	1077	8246.87	5718.29	3672.91	5671.22	4775.9	9304.03	2986.98	1913.39	2743.46	2737.08	2445.81	5157.96	4218.27	4143.78	2745.13	3318.24	2151.31	10357.9	3815.6	3408.7	1271.36	970.307	741.992	869.687	532.85
M250T378	11.3511	6.51645e-05	0.0021645	0.000546461	0.00627572	1	1	1	1.69885	Sc:V_S	0.0606007	0.0532609	up	3900	M250T378	250.164	250.161	250.165	377.757	359.387	381.437	22	21	15379	4063.37	15067.2	20224.7	35397.1	10621.6	11837	39962.2	47784.4	45116	47397.6	44866.4	46026.7	45676.8	43278.1	6273.21	2432.91	10525	3977.7	6576.61	3718.71	95559.7	91255.6	86860.6	77980.2	90434.4
M250T443	0.238928	0.00017577	0.0021645	0.00109114	0.00627572	1	1	1	1.30589	Sc:V_S	0.336141	0.2602	down	3887	M250T443	250.092	250.091	250.093	443.471	431.673	447.387	32	24	13278	30070	27506.8	51779.2	29823.8	34393.4	32504.5	66067.8	37699.4	78677.1	65320.5	36625.2	40244.9	63679.5	87461.9	48066.9	43563	92786.6	84341	49735.3	68428.6	28981	23594.6	17386.6	73303.6	19669.3
M251T336	0.298874	0.000280752	0.0021645	0.00151622	0.00627572	1	1	1	1.11467	Sc:V_S	0.0539595	2.98973e-09	down	3907	M251T336	250.911	250.91	250.912	336.101	322.251	341.193	36	26	15379	55859.4	25833.2	22809.3	61699.4	78005.3	52737.3	50222.1	46211.8	41278.5	41492.7	43594.4	45411.1	42733.4	44349	30837.4	56593.8	35927	40371.9	31663.1	43114.5	7997.81	13515.8	22469.8	16586	20892.6
M251T36	3.8016	0.002116	0.0021645	0.00674197	0.00627572	1	1	1	1.25057	Sc:V_S	0.361672	5.00173e-08	up	3934	M251T36	251.127	251.123	251.134	35.645	31.025	60.204	31	22	7024	5461.16	4686.24	8138.06	5169.66	3787.44	3262.6	19755.5	9551.87	9472.42	6886.52	7430.54	12898.2	9237.36	11992.9	5744.86	4458.08	2046.1	7922.16	2118.33	2096.62	20358.5	21324.4	21698.8	23775.8	19137.2
M251T363	28.9629	2.5751e-05	0.0021645	0.000288888	0.00627572	1	1	1	1.66421	Sc:V_S	0.224337	2.34966e-07	up	3911	M251T363	250.971	250.97	250.973	363.221	355.807	366.914	25	25	435981	4140.75	6966.58	68784.2	26813.5	7486.88	5139.74	81105	188678	183160	151014	182049	177356	150654	169217	28490.9	20051.9	24740.5	10879.5	17790.5	9280.47	588843	833747	248050	2.36026e+06	347561
M251T378	3.69655	0.00334522	0.004329	0.00965147	0.0108613	0.972222	0.833333	1	1.23602	Sc:V_S	0.223499	0.206294	up	3941	M251T378	251.167	251.165	251.179	377.863	361.367	386.094	19	18	2734	2960.95	3757.08	3875.67	4636.9	2767.18	4294.96	4458.75	7402.5	5265.88	7841.46	4707.14	7374.72	6720.08	7621.28	800.764	1881.12	653.752	3224.52	3412.34	1645.99	13172.9	14662.8	12993.2	5828.52	8450.53
M251T39	9.04	9.69573e-06	0.0021645	0.000145771	0.00627572	1	1	1	1.53728	Sc:V_S	0.275131	0.26534	up	3939	M251T39	251.163	251.162	251.165	38.563	29.967	44.66	30	26	8756	12996	5886.18	8210.2	8685.4	6078.7	9244.1	31112.2	42558	32303.4	20570.5	38739	30472.2	16688.9	31202.4	6930.35	3548.02	9985.85	11171.1	5402.52	5758.95	51302.8	45011.8	92133	142322	66075.7
M251T57	3.93039	0.00216611	0.0021645	0.00685035	0.00627572	1	1	1	1.21474	Sc:V_S	0.447186	0.247358	up	3930	M251T57	251.102	251.093	251.103	57.3545	50.713	67.315	16	13	3308	4620.87	5493.69	3776.68	2495.11	3350.72	4917.61	4893.59	7326.04	6529.86	3247.47	8987.79	11651.4	7841.19	2833.26	3903.78	2100.3	10732	6324.52	1128.87	6302.16	16487.1	24816.4	9536.85	12298.3	6174.44
M252T141	9.17745	0.000726383	0.0021645	0.00303393	0.00627572	1	1	1	1.56553	Sc:V_S	0.240334	1.63596e-08	up	3965	M252T141	252.109	252.106	252.11	141.084	124.967	154.834	24	17	8199	10233.6	9444.65	9728.78	12458.5	10798.6	963.514	25217.2	41617.2	38149.3	26301.7	22633.3	37595.2	24140.7	34879.9	9705.29	8474.1	1868.82	8895.99	8018.44	2895.8	73755.8	113223	62728.8	62134.1	72002.2
M252T214	0.132712	0.00171853	0.0021645	0.00575943	0.00627572	1	1	1	1.41436	Sc:V_S	0.0995493	6.62443e-09	down	3958	M252T214	252.086	252.086	252.087	214.357	208.104	217.226	20	20	8637	10756.4	12153.5	25562.7	8545.35	36435.4	5511.7	14988.2	13738.2	13724.5	15804.1	15415.9	12144.6	12057.5	13965.9	28385.2	21933.9	28239.8	11311.7	4595.33	48748.9	4903.27	5056.73	4185.92	4741.99	4631.55
M252T258	0.228816	0.000687678	0.0021645	0.00291458	0.00627572	1	1	1	1.20874	Sc:V_S	0.25076	0.253651	down	3961	M252T258	252.107	252.101	252.109	258.217	250.536	263.414	21	21	4980	3313.6	8202.92	2624.19	19341	11443.5	2246.69	6084.03	12440.6	12480.4	9621.89	11174.5	6704.91	12016.6	10275.6	21350.7	12104.9	21144.4	22521.9	26543	23810.9	11208.5	8972.29	2092.86	3912.94	7873.65
M252T337	0.20815	0.00509757	0.004329	0.0133856	0.0108613	0.972222	0.833333	1	1.33806	Sc:V_S	0.244674	0.143503	down	3947	M252T337	251.914	251.909	251.915	336.562	321.813	341.193	20	18	1861	4521.1	1168.75	1951.64	3343.23	4431.27	3319.69	1704.98	2194.42	2102.95	1606.87	2178.44	2130.83	2072.98	3219.33	1260.68	4020.5	2268.99	2037.56	1710.62	2604.3	492.738	230.195	2291.09	975.391	390.306
M252T365	8.28769	0.00123041	0.0021645	0.00447309	0.00627572	1	1	1	1.32038	Sc:V_S	0.330329	0.124222	up	3949	M252T365	251.975	251.974	251.978	364.686	343.683	368.334	25	22	43102	7234.23	978.465	7366.77	2048.13	21087.1	13179.3	12741.7	15008.1	12029.9	16780.9	16456.7	26828.6	14076.7	10099.1	12856.8	7515.57	1629.14	10110.8	10179	11815.8	59922.2	75200.8	24012.8	199826	31427.2
M252T417	0.215063	0.000125354	0.0021645	0.000858847	0.00627572	1	1	1	1.33678	Sc:V_S	0.063325	0.0574625	down	3964	M252T417	252.107	252.106	252.108	416.926	414.193	424.177	29	26	37084	119062	40119	67142.8	35102	39802.3	61020.9	39273.9	45805	43282.8	46713.8	42244.1	44278.3	43816.7	44992.6	57819.5	64054.7	63020.3	67910.3	39027.6	72945.2	16046.1	20034	13675.2	30008.7	23361.1
M253T169	0.0684378	1.59918e-05	0.0021645	0.000208212	0.00627572	1	1	1	1.66932	Sc:V_S	0.543129	2.08253e-08	down	3985	M253T169	253.031	253.025	253.033	168.545	156.034	174.766	15	14	3894	30139.4	11411.6	5840.56	33253.5	34507	24471.5	2416.23	2432.62	3038.97	5160	6099.4	5878.9	10117.5	9246.56	27522.8	12412.6	7119.74	19765	21857.4	12022.5	0	565.852	2359.97	2430.9	1789.28
M253T239	3.70434	0.00818	0.0021645	0.0195512	0.00627572	1	1	1	1.18215	Sc:V_S	0.286141	0.235923	up	4009	M253T239	253.194	253.188	253.195	239.036	230.485	244.75	21	21	3076	1271.05	4116.13	768.475	1307.99	3618.26	3299.63	6369.52	5619.7	10162	5526.88	5490.42	5124.26	4684.68	5499.91	4593.49	1263.54	415.863	2828.64	2849.63	842.4	12706.5	16039.2	9032.59	7079.48	12323.7
M253T278	0.112221	0.000197205	0.0021645	0.00118232	0.00627572	1	1	1	1.39062	Sc:V_S	0.882075	0.211561	down	3980	M253T278	252.986	252.984	252.989	278.241	276.104	292.129	14	14	12645	61062.7	9328.8	16593.3	14547.5	38817	29381.8	21294.8	6682.72	1100.8	2806.28	3011.04	6067.72	8161.63	6182.14	18341.6	6129.9	5187.09	18848.7	9636.18	15743.7	3031.69	824.273	539.738	3068.09	0
M253T302	0.185103	3.06672e-05	0.0021645	0.00032556	0.00627572	1	1	1	1.3608	Sc:V_S	0.0540698	0.0240351	down	3995	M253T302	253.094	253.086	253.095	302.003	298.941	318.024	27	26	92621	173473	367194	287757	429533	322639	388887	274907	256123	242813	242180	243840	228184	233731	216357	245553	228995	311856	301310	313580	200869	68999.8	32548.8	49773.7	88397.9	103406
M253T313_1	0.187722	0.00882185	0.004329	0.0207853	0.0108613	0.972222	0.859722	1	1.1754	Sc:V_S	1.23079	0.130638	down	3974	M253T313_1	252.528	252.527	252.529	312.563	311.114	315.235	19	19	41916	62041.3	35404.3	12558.4	24508.3	56734.2	60651	180751	117307	21535.4	9388.54	4866.84	39188.7	37172.7	914.46	36556.9	24511	43152.2	39640.7	78376.7	30826.5	4866.81	336.415	209.525	1528.61	302.961
M253T327	2.53073	0.0016198	0.0021645	0.00550245	0.00627572	1	1	1	1.01733	Sc:V_S	0.111437	8.24292e-09	up	3979	M253T327	252.987	252.986	252.988	327.188	319.957	330.005	23	23	13485	35115.5	19126	17624.6	11149.7	18084.5	30093.9	19840.3	28769.3	26895.7	25536.9	26014.7	26892.1	25058	27052	13794.3	7118.77	14924.4	14273.5	19059.1	8451.52	52388.3	66937.6	34443.1	51309.4	42730.5
M253T352	0.0103938	1.58556e-10	0.0021645	2.33018e-07	0.00627572	1	1	1	2.35872	Sc:V_S	0.176545	2.13404e-08	down	3996	M253T352	253.094	253.094	253.095	351.647	343.476	354.18	22	20	58474	176211	233714	294136	172490	151687	253146	94734	79117.9	81894.2	72547.2	80883.7	84453.6	67268	112195	200665	120284	296814	243835	212520	279758	4233.12	2631.08	5144.48	2846.02	4172.62
M253T363	16.6554	0.000179659	0.0021645	0.00110647	0.00627572	1	1	1	1.57606	Sc:V_S	0.163185	0.143865	up	3978	M253T363	252.969	252.967	252.973	363.036	346.582	370.24	22	21	74286	22642.3	25877.8	18030.1	81396.6	41175.7	692.58	27460.5	26538.8	35602.8	21640.8	26017.1	33245.3	31527.6	25950.3	9752.25	7325.25	6258.77	2766.63	5315.36	3742.16	91213	134832	31637.2	370712	53259.2
M253T40	2.86462	0.0192835	0.0021645	0.0390565	0.00627572	1	1	1	1.09241	Sc:V_S	0.336626	0.29562	up	3994	M253T40	253.085	253.082	253.087	40.009	31.443	65.644	20	17	6040	1232.51	7202.35	7346.84	7119.84	7337.03	6711.29	5958.85	3944.29	10464.2	6618.28	6992.58	10645.3	5815.82	5981	6942.94	750.384	1508.64	1257.82	5394.71	8144.51	22994.1	15978.5	10713.8	11345	9747.9
M253T401_2	6.49284	0.000610595	0.0021645	0.00267211	0.00627572	1	1	1	1.4358	Sc:V_S	0.22283	0.223573	up	4004	M253T401_2	253.129	253.125	253.129	401.389	377.477	407.278	26	23	14695	32542.6	4415.66	37745.7	41408.6	43836.3	12128.4	46454	46639.4	26892.1	42318.8	49546	42611.9	26013.8	45591.4	5264.99	21976.5	4957.19	5682.58	3284.03	23259.8	43292.8	59091.8	101928	71419.9	173620
M254T116	0.0158929	0.00287858	0.0021645	0.00858204	0.00627572	1	1	1	1.81648	Sc:V_S	0.155973	0.0625073	down	4018	M254T116	254.008	254.001	254.009	115.654	101.573	127.401	20	19	41143	9660.9	2879.37	41917.9	3017.37	5949.16	6190.91	16631.2	20851.6	21772.3	23265.1	25167.4	24469.9	24447.3	17241.1	53164.1	257216	2735.35	4405.49	36705.3	22102.6	3092.96	279.051	872.256	769.094	537.844
M254T230_1	0.0791556	0.00338601	0.0021645	0.00973572	0.00627572	1	1	1	1.36302	Sc:V_S	0.502504	6.6586e-08	down	4034	M254T230_1	254.102	254.1	254.103	230.434	225.043	233.121	17	17	10402	13683.8	4266.75	8866.97	5140.8	17074	10349	6434.37	5067.9	4257.11	10095.7	8893.84	1017.21	4962.88	4531.32	5759.93	3342.92	7491.63	8387.36	1599.85	20546.8	5345.7	5327.25	2525.34	651.442	3079.82
M254T277	0.101744	0.00191403	0.0021645	0.00623524	0.00627572	1	1	1	1.48528	Sc:V_S	1.31236	0.0335459	down	4019	M254T277	254.016	254.013	254.017	277.155	275.444	278.613	16	16	7518	24835.8	4229.38	2152.01	12311.3	19227.5	23749.6	28573.8	5823.26	2360.62	1320.61	1509.72	4179.44	5493.15	4412.13	10827.2	3749.97	3375.55	13683.1	15122.7	11552	2161.89	223.974	181.275	2974.24	0
M254T302	0.255583	8.60135e-05	0.0021645	0.000658149	0.00627572	1	1	1	1.19424	Sc:V_S	0.0607639	2.83056e-09	down	4031	M254T302	254.097	254.09	254.102	302.416	298.941	321.427	34	26	14012	25463.9	55552.2	48600.5	70944.6	49481.5	57262.1	38791.6	35988.5	37123.8	41064.4	40361.1	37453.9	40555.9	34555.4	38890.5	36287.6	53105.8	44300.8	46716.7	31571.3	21820.8	7635.14	11246.8	15600.3	21088.9
M254T317	0.186308	0.00429412	0.00865801	0.0117191	0.0193705	0.944444	0.763194	1	1.29481	Sc:V_S	0.378145	0.140432	down	4013	M254T317	253.546	253.542	253.547	316.945	307.373	323.065	18	18	6151	3623.71	12854.3	4208.57	10852.3	8024.01	6685	9351.66	8761.82	8508.95	7385.2	3259.49	6306.46	7007.79	2303.33	14064.2	25491.8	8136.3	5106.87	13016.6	4842.57	1805.53	1451.34	0	3081.7	401.58
M254T351	0.253975	0.004924	0.0021645	0.0130457	0.00627572	1	1	1	1.21597	Sc:V_S	0.153957	0.0877803	down	4033	M254T351	254.098	254.097	254.099	351.386	348.89	354.444	17	17	8665	24129.8	30587.4	31466.9	24062.1	21357.1	36610.2	12318	10582.1	11997.1	15307.2	14058.3	14905.1	15334.6	15839.5	24415.2	14931.5	35476.1	32386.3	24415.2	30666.1	9630.66	8104.19	16168.5	1637.92	14840.1
M254T509	9.40959	0.000350684	0.0021645	0.00178562	0.00627572	1	1	1	1.3307	Sc:V_S	0.512354	0.190884	up	4017	M254T509	254.008	254.003	254.011	508.877	488.572	514.375	20	19	9693	908.865	2240.32	2391.03	2775.03	3113.16	1308.31	9203.79	7694.7	17236.3	12360.9	13121.4	8462.45	7912.89	25876.8	3241.93	1802.99	3965.27	2309.62	2978.26	3632.95	45504.8	76853.7	32905.3	178658	39774
M255T147	3.42368	0.0256286	0.0021645	0.0493635	0.00627572	1	1	1	1.02048	Sc:V_S	0.330947	0.299255	up	4076	M255T147	255.101	255.098	255.103	147.134	121.546	154.032	16	14	35919	34850.7	110185	69305.9	5323.45	68530.3	152441	55399.8	20521.3	42209.2	35311.9	23990.8	34734.6	36148.4	22238.8	5547.62	687.401	14388	11641.1	12805.8	14066.1	54971.8	41625.9	76777.1	39120.1	24843.7
M255T242	0.237876	1.72402e-05	0.0021645	0.000219841	0.00627572	1	1	1	1.11482	Sc:V_S	0.0805399	6.47059e-09	down	4057	M255T242	255.004	255.003	255.005	242.461	240.195	245.36	26	26	17933	62257.1	47828.4	144757	94764.4	121526	50204.8	61733.5	54805.1	54658.9	57917.9	52885.6	46010	52720.3	47900.9	57647.3	72802.9	30006.8	51313.9	30972.4	37910.7	31304.4	12860.2	11125.3	12946.6	13375.6
M255T279	0.230893	0.00216335	0.004329	0.00685014	0.0108613	0.972222	0.859722	1	1.32672	Sc:V_S	0.233694	1.71953e-08	down	4072	M255T279	255.099	255.097	255.101	279.483	270.167	287.115	15	14	4443	10432.9	9549.1	9526.84	8854.81	10869.4	12079.6	7662.57	8646.17	5499.49	5711.44	8158.16	7577.46	5287.3	9871.11	10343.8	4172.41	10034.3	15358.8	5662.71	12403.3	8215.27	4568.04	2384.43	3282.55	1069.15
M255T317	0.164117	0.00332555	0.004329	0.00961597	0.0108613	0.972222	0.833333	1	1.27636	Sc:V_S	0.489537	0.0550696	down	4048	M255T317	254.561	254.557	254.563	317.339	311.152	320.236	14	14	7860	3536.72	2902.11	1210.35	6059.92	5221.67	3333.28	3958.76	3665.41	3743.13	4584.44	3946.68	3514.45	4634.16	10175.5	8246.26	21461.1	3807.7	3844.32	2870.8	2077.37	6201.22	2105.03	1021.86	1543.08	2076.42
M255T362	0.0991983	9.40033e-06	0.0021645	0.000142975	0.00627572	1	1	1	1.66403	Sc:V_S	0.0578607	0.044652	down	4053	M255T362	254.987	254.987	254.988	361.94	359.501	374.276	22	21	32772	24605.1	56005.3	34216.7	87683.8	111808	26558.5	74632.8	72596.4	72105.7	71654.9	76167	69583.2	62287.3	66465.1	115789	150742	117632	69389.5	46179.7	130216	13733.6	16533.9	4429.07	22918.1	13277.4
M255T478	3.24758	0.017183	0.0021645	0.0355857	0.00627572	1	1	1	1.12687	Sc:V_S	0.39557	0.178819	up	4054	M255T478	254.983	254.982	254.988	478.219	474.032	487.533	13	13	2290	10228	4708.18	5884.07	8216.68	9623.63	14776.1	6570.98	11220.3	7920.65	14431.9	11032.6	16546.5	14445.8	4373.76	7325.96	5206.86	4377.41	6856.99	5600.66	624.847	10413.4	18472.3	12086	9370.46	11688.1
M255T509	5.58147	0.000924485	0.0021645	0.00360824	0.00627572	1	1	1	1.17527	Sc:V_S	0.290086	5.83925e-09	up	4058	M255T509	255.008	255.003	255.01	509.188	500.395	513.16	18	18	3077	3951.48	1079.44	1789.76	2171.01	2034.72	4582.94	6223.49	9871.12	11028.7	10144.1	10362.1	7904.9	3897.5	9499.92	1274.96	1721.49	1446.97	3235.77	3917.43	4454.91	20472	25588.7	12303.7	51748.3	13250.9
M256T349_1	9.86682	0.000447464	0.0021645	0.00212903	0.00627572	1	1	1	1.38348	Sc:V_S	0.158157	0.155082	up	4102	M256T349_1	256.081	256.08	256.082	348.861	347.709	351.766	13	13	42126	4457.56	4076.17	6069.31	7693.49	5191.78	5052.9	59087.9	40757.5	50630.9	49939	44223.2	36484.6	57747.4	50232.3	5631.02	7499.34	5867.88	7731.67	4884.14	6812.13	58683	30262.1	145797	0	165795
M256T362	0.322953	0.000321364	0.0021645	0.00167923	0.00627572	1	1	1	1.05776	Sc:V_S	0.219613	0.152595	down	4089	M256T362	255.99	255.98	255.991	361.731	360.004	365.434	20	20	3185	1762.78	6347.55	4268	7902.16	12492.9	5173.1	8532.75	10689.3	8237.52	8502.37	5310.65	7072.7	6202.3	5909.25	11322.5	14851.7	9248.51	6383.07	4860.17	11406.1	4724.19	2392.54	3114.9	7559.21	3542.15
M256T386	0.199382	0.000490708	0.0021645	0.00227924	0.00627572	1	1	1	1.40766	Sc:V_S	0.181144	0.128569	down	4106	M256T386	256.128	256.128	256.129	386.344	384.227	387.894	23	23	66820	274314	60228.4	94255.5	97837.4	214803	147208	72337.3	120904	99545	102729	106020	123600	135823	112366	302254	212675	182999	204324	134031	210818	40384.1	35019.4	86541.2	106718	21939.3
M256T409	0.152679	0.000105492	0.0021645	0.000758111	0.00627572	1	1	1	1.46728	Sc:V_S	0.137118	0.136521	down	4101	M256T409	256.081	256.079	256.082	409.21	404.839	421.075	25	23	16001	59946	23718.8	22443.4	99748.8	83978.8	45893.8	32014.1	52266.9	42259.3	41884.2	40581.9	38985	43179.4	44496	49529.6	72424	51341.8	56584.9	70913	44565.9	12236.4	5323.41	12750.5	24688.2	6581.11
M256T505	4.361	0.000197405	0.0021645	0.00118292	0.00627572	1	1	1	1.22446	Sc:V_S	0.31666	0.228043	up	4095	M256T505	256.03	256.029	256.03	505.269	498.12	511.761	15	15	79614	91263.7	35456.5	75619	113422	135637	131467	297053	401542	151614	202964	175856	235073	229148	203639	93065.7	68310.6	95999.9	50816.8	69393.2	110171	316418	567971	688902	223124	539168
M257T201	6.72376	7.0986e-06	0.0021645	0.000117381	0.00627572	1	1	1	1.48672	Sc:V_S	0.169305	0.140383	up	4148	M257T201	257.137	257.136	257.138	200.738	193.994	207.32	24	24	5377	6624.27	5388.24	2715.33	4156.76	3562.06	10042	8434.5	12315.6	10667.3	12754	10928.9	11237.4	10563.4	14369.5	2504.89	2971.35	3303.34	1058.1	2426.52	1793.6	29751.6	40512.7	13972.2	22102.4	21548.5
M257T242	0.256074	0.000148738	0.0021645	0.000966676	0.00627572	1	1	1	1.08843	Sc:V_S	0.0778307	1.24389e-08	down	4128	M257T242	257.002	257.001	257.004	242.463	240.195	245.36	26	26	7184	28207.3	24376.4	68352.7	45721.5	57320.2	24636.8	29915.2	27254	25203.4	28820	26864.3	22401.9	26897.5	25018.7	28421.8	37895.6	13949.5	22989.3	14060.8	20073.6	20634.5	5592.58	5982.87	6321.8	8199.84
M257T286	0.08177	0.000341908	0.0021645	0.00174699	0.00627572	1	1	1	1.6653	Sc:V_S	0.446178	0.0697504	down	4149	M257T286	257.147	257.145	257.147	285.941	283.115	288.486	24	24	36570	165465	28724.9	184026	99957.8	111782	44615.8	61941.8	32421.8	19681.7	32477.6	25744.5	16742.8	22677.3	29018.3	60824	92347.8	44675.2	35619.7	35617.6	122351	16648	30645	3358	4601.51	3623.3
M257T31	0.314557	0.000255105	0.0021645	0.00140811	0.00627572	1	1	1	1.03265	Sc:V_S	0.14275	0.114319	down	4157	M257T31	257.267	257.266	257.267	31.198	29.535	34.235	19	19	11961	10819.9	23586.7	8510.8	15117.7	17309.5	17052	6203.7	8977.55	8498.13	6936.98	8644.13	9040.68	9394.31	8633.48	24373.3	16177.6	17473.2	19101.4	28518.1	11345.5	8355.41	6706.97	8033.21	12686	10526.6
M257T327	0.392196	0.0156933	0.0411255	0.0329416	0.0710422	0.861111	0.5	1	1.03147	Sc:V_S	0.210033	0.0614475	down	4122	M257T327	256.901	256.897	256.904	327.245	319.852	333.444	16	16	1548	4471.11	3239.09	4848.9	3634.48	2896.48	3273.78	3214.65	2733.74	2725.73	3293.78	2826.63	2361.88	2561.54	4226.04	2372.02	2778.66	1937.4	2349.17	2331.11	3953.64	5198.96	1135.24	428.611	2199.96	816.4
M257T366	0.160627	0.000366604	0.0021645	0.00183802	0.00627572	1	1	1	1.32846	Sc:V_S	0.161436	0.130092	down	4139	M257T366	257.089	257.088	257.09	366.364	363.531	368.134	20	20	14178	46726.2	37947.5	37762.8	47530.8	52331.5	59615.9	16331.6	12168.4	11938.2	11697.2	14024.6	14521.5	12927.5	17515.2	27813.9	15691.2	40402.6	28082.5	21047.2	26231.4	7559.94	6543.84	7800.03	1476.81	8276.21
M257T386_1	0.230462	0.000129005	0.0021645	0.000877727	0.00627572	1	1	1	1.21424	Sc:V_S	0.314727	0.159167	down	4137	M257T386_1	257.076	257.075	257.077	386.201	382.279	387.871	13	13	21530	39928.9	11442.5	16042.8	30298.3	36497.2	24892.6	10232.1	14288.3	14224.7	14288.4	13663.3	14048	14280.6	25402.9	47442.8	26933.1	32849.4	30246.4	70772	29974.9	14115.9	11285.8	15507.2	18463.2	14846.9
M257T386_2	0.13464	0.00214012	0.0021645	0.00680404	0.00627572	1	1	1	1.53779	Sc:V_S	0.182129	0.0037002	down	4146	M257T386_2	257.132	257.121	257.134	386.236	374.847	401.949	28	26	21530	40163.5	7965.76	15085.4	48306.5	33777.4	24310.7	15206.9	13711	13770.1	17174.4	17549.7	20642.9	21797	18414.4	45725.9	31308.5	24216.1	43714.1	66883.2	29116.7	1093.76	2429.29	8782.18	13296.9	5770.65
M257T465	0.118764	7.24822e-05	0.0021645	0.000584882	0.00627572	1	1	1	1.30166	Sc:V_S	0.420192	0.118187	down	4151	M257T465	257.16	257.159	257.161	465.203	459.063	485.088	33	26	41304	751119	120680	130231	541260	280156	717558	79213.9	115262	279906	324721	282781	376009	333666	235565	77015.6	71646.9	156780	101290	70582	183997	45652.5	17674.2	6195.2	9546.88	7133.44
M257T510	4.07383	0.00016357	0.0021645	0.00103951	0.00627572	1	1	1	1.02131	Sc:V_S	0.455419	1.64064e-08	up	4126	M257T510	256.965	256.963	256.967	509.938	503.22	515.035	25	24	10936	3705.38	7352.85	2686.23	6856.74	14833.1	5838.05	99481	48677.5	42312.1	39669.7	34991.8	49055.5	51910.9	20084.2	8554.95	5312.79	11238.3	6568.71	12118.1	7629.32	32439.7	19280.1	26977.8	29513.4	33691.2
M257T514	0.148287	0.000510341	0.0021645	0.00234777	0.00627572	1	1	1	1.3951	Sc:V_S	0.436827	3.28539e-08	down	4142	M257T514	257.109	257.108	257.11	514.26	508.987	533.939	24	20	4443	20881.5	4167.66	7180.07	25749.3	31211.2	36955.7	9842.79	20405.9	20793.2	9828.2	9607.49	19050	13089.2	28662.4	19342.3	9878.51	8986.43	26319.9	21277.9	25181.3	7411.5	4761.89	846.951	4489.89	4624.35
M258T257	9.0193	0.00052049	0.0021645	0.0023848	0.00627572	1	1	1	1.40952	Sc:V_S	0.0470435	0.00588439	up	4171	M258T257	258.076	258.075	258.086	256.77	243.417	270.794	20	18	37405	11703.5	11122	13319.5	13289.9	16029.7	14351.4	73487.2	71187.8	68900.9	77327.1	75200.2	72351.2	77318.2	73482.4	12024	5498.78	10786.5	8496.07	10963.8	10348.8	297656	223599	35922.7	74571	69954.3
M258T286	0.161142	0.00366755	0.0021645	0.010328	0.00627572	1	1	1	1.38317	Sc:V_S	0.260329	4.77699e-08	down	4187	M258T286	258.15	258.144	258.151	285.683	283.115	301.793	20	20	5820	20269	4552.66	22914	10042.6	13892	4675.9	6091.66	4866.17	3094.32	4265.69	5068.47	2348.12	4615.72	4890.57	9673.28	12583.8	5483.72	5270.76	3744.33	14735.2	7963.37	4033.12	520.373	6664.69	722.547
M258T313	0.161986	9.9966e-05	0.0021645	0.000730454	0.00627572	1	1	1	1.24148	Sc:V_S	0.401039	0.0575854	down	4166	M258T313	258.043	258.042	258.045	312.566	302.751	315.235	21	21	21188	75718.4	54960.6	50054	42619.5	77283.1	44927.6	62642.8	63162.9	43004.8	41698.5	27919.7	44579.7	45244.5	9488.74	44071.2	30780.1	35557.2	26192.7	87072.2	59700.4	4042.8	5774.56	2878.67	6101.17	3646.19
M258T382	0.0096693	4.00035e-06	0.0021645	8.23681e-05	0.00627572	1	1	1	2.31216	Sc:V_S	0.192201	8.45384e-09	down	4188	M258T382	258.155	258.152	258.156	381.741	378.859	384.098	21	21	53540	93485.7	74787.2	24813.7	279427	214446	234827	190007	123093	125630	147429	133799	104168	126133	103953	122342	110121	219912	125074	206136	128336	2575.88	5765.69	1652.39	412.088	1492.81
M258T405	5.10718	0.000164606	0.0021645	0.00104215	0.00627572	1	1	1	1.14005	Sc:V_S	0.260506	2.62214e-08	up	4167	M258T405	258.038	258.035	258.048	404.583	389.245	408.175	17	16	6493	1555.26	2262.19	520.646	2031.88	6805.53	2117.72	3582.33	5636.2	4981.71	3448.99	4613.91	6901.13	3497.64	4398.96	1779.8	3106.15	2546.77	1882.52	3584.01	1357.88	7226.68	9674.45	21604.9	21441.7	13055.9
M258T436	0.228269	0.000643623	0.004329	0.00277793	0.0108613	0.972222	0.888889	1	1.06115	Sc:V_S	0.0917802	1.45716e-08	down	4172	M258T436	258.108	258.107	258.109	436.031	431.615	443.016	27	26	311234	266206	219014	37592.2	1.17581e+06	661885	842030	280840	253828	277039	276007	261515	262186	333042	276546	226585	222974	702530	468373	586922	331137	141227	137040	75411.3	131263	128377
M258T466	0.144216	0.000225534	0.0021645	0.00128901	0.00627572	1	1	1	1.18607	Sc:V_S	0.38882	1.06456e-08	down	4190	M258T466	258.163	258.163	258.165	465.832	460.649	485.088	25	20	6109	38733.7	12791	19655.5	33807.5	46584	94871.2	8266.19	23271.3	32738.8	37778.3	42146.4	44445.4	26291.2	28561.7	4699.13	5896.8	10570.8	4919.98	6113.39	14052.2	2386.91	1376.4	288.497	1388.41	866.427
M259T278	0.125341	0.00157074	0.0021645	0.00537307	0.00627572	1	1	1	1.22752	Sc:V_S	0.376123	2.80296e-08	down	4205	M259T278	259.046	259.04	259.049	277.55	254.254	283.289	20	17	7860	29567.4	12626.6	21120.1	11349.6	8311.68	23285.7	12932	8797.23	7717.34	10727	8799.79	7880.66	19916.3	14832.6	3051.55	9674.16	11650.2	7204.19	3750.68	9267.93	2588.56	2790	374.236	2933.85	539.921
M259T320	4.63469	0.00498926	0.004329	0.013161	0.0108613	0.972222	0.859722	1	1.05058	Sc:V_S	0.348516	1.1371e-08	up	4207	M259T320	259.075	259.075	259.076	319.512	309.905	322.136	22	20	24264	15985.5	34621.2	27433.1	14383.1	14409.3	19154.2	114874	133363	100872	86467.9	78303.4	114979	108361	22626.3	26963.9	45811.5	24037.2	51464.7	27848.1	25549.5	88767.4	41240.6	152158	103918	31976.9
M259T336	5.32753	0.000315123	0.0021645	0.00165841	0.00627572	1	1	1	1.357	Sc:V_S	0.0913093	0.00723941	up	4198	M259T336	258.916	258.915	258.917	336.001	324.977	339.586	29	25	7764	10714.5	8675.98	8948.11	6609.38	8745.29	4823.78	9877.43	10525.7	10494.9	9099.47	8774.76	8902.91	8743.25	7702.33	2104.83	2852.2	3539.06	1907.2	2620.16	3189.76	12304.2	15790.2	10399.5	44819.2	15231.2
M259T373	3.88094	0.000778132	0.004329	0.00318211	0.0108613	0.972222	0.888889	1	1.06542	Sc:V_S	0.129813	0.0961684	up	4213	M259T373	259.081	259.079	259.086	373.421	363.453	379.484	16	16	16404	19338.1	15775.8	13104.7	4100.6	12125.4	9389.94	54383.4	44649.4	38042.5	41853.9	46715.3	35340.3	40352.8	37223	9572.33	11305.3	19875.7	13674.2	5683.98	25233.4	44813.4	33456.2	77692.3	118035	87035.6
M259T382	0.112496	0.000443224	0.0021645	0.00211275	0.00627572	1	1	1	1.55619	Sc:V_S	0.19018	2.12027e-08	down	4229	M259T382	259.159	259.158	259.164	381.753	370.956	384.78	21	21	7177	11926	12319.8	3323.9	40600.1	27789.3	31336.8	25508.8	19397.6	16348.7	20699.8	17473.1	14809.9	21665.1	13893.9	18380.7	17394.6	30297.1	20306.7	28494.8	18922.9	1947.47	2142.08	9312.65	823.574	2799.09
M259T416_1	0.0951446	0.000203226	0.0021645	0.00120551	0.00627572	1	1	1	1.49883	Sc:V_S	0.545325	0.2418	down	4202	M259T416_1	259.024	259.023	259.026	416.182	411.432	429.465	20	16	3076	5453.19	4109.9	9792.12	9098.28	8489.03	6460.15	5760.03	5936.97	6898.58	6164.71	6831.36	9026.93	20023.7	12113.4	16721.5	17717.7	5347.64	3677.29	15449	4553.77	1455.03	2060.85	1666.07	3089.39	1939.16
M259T458	8.91768	1.93724e-06	0.0021645	5.14133e-05	0.00627572	1	1	1	1.56741	Sc:V_S	0.202521	1.47707e-08	up	4224	M259T458	259.128	259.128	259.129	458.045	452.656	477.363	23	19	77858	19158.6	14076.6	17767.7	31068.6	18640.2	94784	32909.3	33799.9	40909.7	38057.7	40493.7	49274.7	31691.8	51556.8	12938.5	7291.9	18244.3	12572	11611.1	15207.9	300538	144854	113935	130796	114249
M259T460	3.51371	0.000179776	0.0021645	0.00110661	0.00627572	1	1	1	1.11521	Sc:V_S	0.513748	1.1442e-08	up	4215	M259T460	259.092	259.091	259.093	460.478	450.778	465.419	22	22	36441	7159.8	9864.55	9222.79	13585.9	12486.9	24803.2	14713.2	13342.3	17329.4	20516.5	22995.8	17650.5	14574.7	44408	5826	5588.3	16114.8	12564.7	5527.82	7134.37	64990.3	51636.8	76654.8	49860.8	104092
M259T613	0.0835397	5.73401e-06	0.0021645	0.00010376	0.00627572	1	1	1	1.69629	Sc:V_S	0.248779	0.207571	down	4201	M259T613	259.022	259.021	259.023	612.585	609.157	614.599	14	14	395	1671.05	1833.17	2759.21	2540.5	2405.44	1163.38	1470.71	1725.76	1688.9	1705.55	2232.25	1735.79	2922.55	1729.19	3693.09	3946.41	2388.71	2990.88	3824.87	1331.79	423.646	429.448	449.55	461.127	250.698
M260T258	6.72976	0.00956828	0.00865801	0.0222057	0.0193705	0.944444	0.75	1	1.18142	Sc:V_S	0.0901163	0.034772	up	4253	M260T258	260.091	260.09	260.104	257.789	245.496	265.27	25	19	87904	4495.5	7377.21	13511.9	5661.64	21667.4	20345.1	61824.5	59409.5	61811.3	56076.3	59941.6	47350.4	50382.7	52930.7	1734.65	15195.3	12141.5	21343.3	16894.7	10715	190116	412497	43704.6	90468.3	26546.6
M260T446	0.162252	2.96755e-06	0.0021645	6.8277e-05	0.00627572	1	1	1	1.36683	Sc:V_S	0.0874816	0.0387631	down	4265	M260T446	260.171	260.17	260.172	445.971	442.459	447.924	20	20	8544	34631.5	14299.3	6154.18	43724.3	32735.1	41991.1	26257.9	23860.3	20434	22295.7	19529.2	22432	21452.9	19168.1	15437.3	24171.3	24791.5	29950.3	27322.6	25110.8	5473.44	5092.85	4467.41	4944.36	5810.83
M260T466	8.62277	5.29112e-05	0.0021645	0.000469492	0.00627572	1	1	1	1.43087	Sc:V_S	0.429428	2.63857e-08	up	4242	M260T466	260.044	260.038	260.052	466.091	463.479	494.021	21	19	6606	2303.91	4873.05	3007.16	5576.48	4555.09	5664.06	8678.57	21523.5	17306.8	14495.8	15740.3	11947.4	6228	5959.33	3665.71	3553.06	2590.29	2974.01	1955.92	3353.27	47318	46900.3	10903.4	16878.4	15609.4
M260T501	0.055351	2.93544e-05	0.0021645	0.000315466	0.00627572	1	1	1	1.73673	Sc:V_S	0.403418	0.123653	down	4237	M260T501	259.956	259.955	259.957	500.8	488.292	506.547	23	19	10548	150743	78671.4	64623.1	78843.1	47309.4	129340	9721.13	17425.3	37610.8	24051.1	25311.4	20236.4	22345	13369	74274.1	145932	35099.1	219345	83779.7	162337	8616.7	6808.19	9165.12	4743.69	10383.2
M261T367	0.226213	0.000316711	0.0021645	0.00166396	0.00627572	1	1	1	1.26071	Sc:V_S	0.214248	0.197078	down	4306	M261T367	261.13	261.13	261.131	366.617	360.12	373.234	23	21	5126	7316.76	50535.4	35188.6	12969.6	13610.9	16448.9	9171.06	19167.5	17381.5	19010.2	15271.5	19103.3	19521.3	19345.4	62632.4	34209.6	41734.1	59445.8	32054.3	39654.1	16369.4	11782.3	15438.6	5196.97	22580.1
M261T42	0.0729153	4.97762e-05	0.0021645	0.000449386	0.00627572	1	1	1	1.65952	Sc:V_S	0.0981788	5.41876e-09	down	4304	M261T42	261.13	261.129	261.131	42.273	39.902	46.76	26	26	121067	404839	151743	346414	187154	264082	115807	252714	242207	229348	248374	237017	210210	217099	175161	332659	368383	157326	95043.8	363852	195437	27986.2	21193.9	30952	22574.8	18821.6
M261T423	4.10797	0.000716469	0.0021645	0.00300733	0.00627572	1	1	1	1.23408	Sc:V_S	0.159074	8.11948e-09	up	4307	M261T423	261.144	261.143	261.145	423.032	409.158	424.162	27	26	50050	50022.4	52539.3	62609.3	56397.8	56185.6	75927.7	85439.9	82701.4	94073.8	91962.9	86727.7	96340.2	128773	90131.6	37232.8	49405.2	38193.2	34545.9	20445.2	29552	107495	115160	212130	198403	240838
M261T454	4.38453	0.000615957	0.004329	0.00268813	0.0108613	0.972222	0.833333	1	1.05671	Sc:V_S	0.388837	1.76997e-08	up	4283	M261T454	261	260.993	261	454.439	438.396	462.602	13	13	6807	3138.27	3139.36	2768.16	3632.22	3065.69	2778.48	4832.39	7390.55	9734.05	7928.21	8166.5	6944.44	2307.88	11081.9	2669.3	6956.13	2933.4	2242.64	2886.26	2494.27	12147.6	21950.7	24953.6	38580.2	31355.7
M262T119	0.0964845	0.010324	0.0151515	0.0235917	0.0307768	0.916667	0.666667	1	1.55176	Sc:V_S	0.291763	0.103098	down	4322	M262T119	262.029	262.025	262.03	119.203	101.587	133.325	31	22	23258	27023	6033.93	137732	10697.1	22219.5	3752.63	36281.7	83720.9	89058.8	89623.1	56087.7	51423.7	61652.4	75556.3	110936	336424	23775.7	25602.8	91934.8	15451.5	771.13	707.555	61089.1	7349.06	10530.2
M262T27	0.00102764	4.86437e-08	0.0021645	6.34639e-06	0.00627572	1	1	1	2.67453	Sc:V_S	0.158798	0.149214	down	4319	M262T27	261.987	261.986	261.988	27.444	26.304	29.329	20	20	201282	551777	174394	342839	275887	450554	143705	256348	229956	313598	197479	199000	227557	216871	231125	330795	164670	41413.2	130846	296244	176473	202.201	217.317	218.648	654.916	161.911
M262T370	0.169496	5.68069e-06	0.0021645	0.000103387	0.00627572	1	1	1	1.31164	Sc:V_S	0.13362	0.133052	down	4320	M262T370	262.008	262.006	262.009	369.799	363.277	372.16	15	15	2734	6991.49	3487.4	4878.12	17018.6	14369.6	14015.4	5634.09	5143.87	5830.3	3885.38	4814.83	6025.5	4769.1	4755.86	5554.08	6653.56	4357.53	7697.57	8034.95	4379.27	1403.02	800.792	1536.68	1942.09	1285.39
M262T41_1	0.0803984	0.0136176	0.025974	0.0293766	0.0482809	0.888889	0.666667	1	1.38315	Sc:V_S	0.135965	0.0480776	down	4326	M262T41_1	262.043	262.041	262.052	40.817	30.76	46.453	17	16	21949	8715.69	1327.58	21397.4	1720.59	9208.97	1871.24	12869.4	11234.9	11416.4	9099.63	9028.8	9255.49	9095.37	8615.43	12805.3	31758.5	597.702	2140.45	13607	3506.1	411.4	317.396	3481.83	94.4105	1120.23
M262T42	0.143307	5.66837e-05	0.0021645	0.00049183	0.00627572	1	1	1	1.44101	Sc:V_S	0.100109	6.018e-09	down	4337	M262T42	262.134	262.132	262.135	42.273	39.902	46.76	22	22	14947	49271.8	22194.2	41255	22646.8	34040.7	15128.7	31102.1	27217.7	27176.3	28079.2	28277	24467.5	23930.3	21410.3	39985.8	43895.2	18120.3	14329.8	43417.5	24914.6	3747.28	6448	5888.83	6069.16	6676.49
M262T464	5.42174	1.01672e-05	0.0021645	0.00015017	0.00627572	1	1	1	1.43396	Sc:V_S	0.20108	0.158578	up	4338	M262T464	262.139	262.138	262.14	463.738	457.627	484.365	23	21	17377	26959	17867.2	24734.2	21731.2	24616.9	36572.8	56007.4	31667.9	35352.9	33680.8	35447.4	30892.2	35380.2	36015.6	9171.12	10226.2	12078.4	8584.08	4251.37	11489.5	75149.3	52504.3	104842	42547.2	97360
M262T62	0.108473	0.017362	0.025974	0.035887	0.0482809	0.888889	0.666667	1	1.24733	Sc:V_S	0.234196	0.199905	down	4324	M262T62	262.042	262.04	262.043	61.677	54.768	67.767	13	13	6483	4905.81	1178.68	7545.95	1471.16	4784.93	1034.06	7975.89	7715.95	4487.78	9719.96	6697.7	8255.28	10049.2	9556.41	15517.2	49888	3333.65	2694.21	10149.9	1401.34	656.648	1094.92	7023.53	609.348	2658.13
M263T27	0.0137405	5.73429e-07	0.0021645	2.46587e-05	0.00627572	1	1	1	2.10607	Sc:V_S	0.193972	0.163678	down	4356	M263T27	262.989	262.989	262.99	27.444	26.525	30.08	20	20	15449	46234.9	11096.6	27834	19653.8	33633.8	10387.6	16314.2	18168.9	23699.3	19726.7	13492.7	14723.4	16712.3	20640.3	23018.9	11352.5	3757.63	11287.8	22049.7	12883.1	406.43	818.745	227.677	184.957	145.407
M263T278_1	0.231789	0.00574724	0.0021645	0.0147566	0.00627572	1	1	1	1.11675	Sc:V_S	0.50588	0.223651	down	4359	M263T278_1	263.022	263.02	263.029	277.767	263.378	279.736	14	13	3076	10787.5	4402.89	6992.81	6246.58	10759.8	7341.43	9951	6357.44	3058.38	4135.64	1536.86	4957.49	5681.08	3297.64	6639.32	4169.01	5862.26	4449.63	3737.51	6202.78	3023.37	1427.66	175.796	1682.76	700.043
M263T317_1	0.151056	0.00937881	0.00865801	0.0218336	0.0193705	0.944444	0.75	1	1.26829	Sc:V_S	0.420117	0.038658	down	4350	M263T317_1	262.551	262.543	262.552	316.848	300.352	321.616	24	23	47585	22024.6	41230.6	20438.4	42049.5	44415.9	33253.3	49817.8	51095	44961.8	34361.3	19557.1	34037.8	35625.5	7686.12	91403.4	162353	39428.8	22705.5	23300.5	15674.6	16438.4	13871.7	1078.18	7114.88	392
M263T358	0.0700551	0.000927798	0.0021645	0.00361436	0.00627572	1	1	1	1.74729	Sc:V_S	0.198423	2.61506e-08	down	4366	M263T358	263.073	263.073	263.074	357.542	352.851	359.362	23	23	95985	173967	229137	498652	89899.2	117378	101591	135041	89321.8	83126.2	118637	98335.1	74802.6	125145	104272	248899	211462	88240.9	422021	230425	206282	19945.2	14099.3	55574.7	2176.15	37721.9
M263T39_2	2.70937	0.014531	0.0021645	0.0309438	0.00627572	1	1	1	1.03499	Sc:V_S	0.231604	0.232755	up	4376	M263T39_2	263.127	263.124	263.134	39.26	32.342	47.459	24	23	5463	7377.61	8660.98	12566.9	5683.83	9853.82	5615.07	12581.7	7653.1	9424.25	7125.45	13718.6	8845.82	11015.1	11363.4	6826.24	14134.7	13870.5	10102.7	1659.27	3113.95	41443.5	47826.8	29036.1	21183.1	23219.8
M263T411	0.104479	8.2802e-05	0.0021645	0.000643967	0.00627572	1	1	1	1.58558	Sc:V_S	0.367427	0.110476	down	4371	M263T411	263.087	263.086	263.095	411.344	408.806	420.667	35	22	42823	21371.8	22993	10081.2	113210	108899	103095	57042.7	42908.4	46930.7	49597.6	88233.7	45361.8	39217.3	89721.7	35247.7	67045.5	72710.8	27201.7	59155.7	42515.6	13440.7	21078.8	8561.27	3840.96	6285.99
M263T509	10.3471	0.00114322	0.0021645	0.00423472	0.00627572	1	1	1	1.37955	Sc:V_S	0.819407	1.14558e-08	up	4388	M263T509	263.473	263.471	263.474	508.571	502.6	512.019	13	13	8885	0	195.678	51.9972	0	0	0	40552.5	12557.9	8195.91	8705.28	7727.98	13899.9	19793.5	1780.56	83.0737	187.575	994.788	0	0	132.243	12648.1	2116.67	3304.5	843.458	1350.87
M264T27	0.00500168	6.18151e-07	0.0021645	2.53254e-05	0.00627572	1	1	1	2.34558	Sc:V_S	0.11798	0.11489	down	4392	M264T27	263.983	263.982	263.983	27.444	26.342	29.329	20	20	26049	83046.9	23348.4	47219.3	37242.3	63768.2	19929.6	36915.3	33714.7	41494.3	28196.4	30529.8	34499.3	33436.2	30993.6	45632.1	21214.4	5776.55	19762.5	39245.1	24562.2	90.274	187.077	292.429	378.628	33.6118
M264T357	0.126291	0.000263068	0.0021645	0.00144258	0.00627572	1	1	1	1.4466	Sc:V_S	0.186431	2.40708e-08	down	4401	M264T357	264.077	264.075	264.087	356.544	340.313	358.972	13	13	10617	17375	28401	51385.4	827.647	17008.1	15946.4	16527.2	10640.1	12411.6	13418.7	13267.9	8957.3	15476	11392.9	25850.8	20033.4	11725	38041.7	20564.7	20518.5	4096.76	5412.16	8160.48	1144.84	6089.63
M264T391_1	3.60638	6.72035e-05	0.0021645	0.000556884	0.00627572	1	1	1	1.0832	Sc:V_S	0.188085	0.0376725	up	4393	M264T391_1	263.987	263.985	263.99	390.895	387.667	392.904	14	14	2439	1125.2	1436.54	1129.56	1812.29	1732.21	2150.71	2889.18	3656.09	4896.44	4088.29	4588.12	3985.58	3175.13	4427.09	1345.26	2749.42	2264.57	852.734	1252.82	1645.54	9387.43	11488.2	4606.66	11872.5	8304.92
M265T278	0.113892	0.00191926	0.0021645	0.00624742	0.00627572	1	1	1	1.26793	Sc:V_S	0.896144	1.95231e-07	down	4424	M265T278	264.987	264.986	264.988	277.834	276.104	279.254	16	16	18796	90728.4	14128.7	21262.1	17434.5	62884.3	42392.6	30918.5	6897.25	4774.76	6667.98	4516.49	5475	10525.3	6622.79	18353.2	9464.8	3300.59	30515.6	17833.3	25956.9	6276.45	3641.39	362.176	4139.96	540.369
M265T317	0.158053	0.00121872	0.0021645	0.00444632	0.00627572	1	1	1	1.52194	Sc:V_S	0.34951	2.55164e-07	down	4430	M265T317	265.023	265.019	265.031	317.24	304.824	327.925	24	21	8362	12727.8	11518.8	8466.56	14734.8	12629	13357	11491.9	21646.6	11827	7107.17	11085.9	14094.3	9348.95	16808.6	12552.4	21552.1	12725.5	10828.7	21736.8	13529.9	3442.92	2630.5	674.229	11311.1	5519.23
[truncated: 3,154 more rows]
[truncated: 26 more columns]
