# Supplementary material for: Interfamily Grafted Hybrids Vitis vinifera/Schisandra chinensis Resulted in Transcriptomic, Phenotypic, and Metabolic Changes
Source: Plants (Basel). 2024 Jun 17;13(12):1676. doi: 10.3390/plants13121676 (PMC11207768; doi:10.3390/plants13121676)
Supplement: Supplementary file 1 [file plants-13-01676-s001.zip › Table S9.xlsx]

## Sheet: Sheet1
ID	ratio	t.test_p.value	wilcox.test_p.value	t.test_p.value_BHcorrect	wilcox.test_p.value_BHcorrect	roc	lowROC	upROC	VIP	sample	rawCV	cv	regulated	X	name	mzmed	mzmin	mzmax	rtmed	rtmin	rtmax	npeaks	data	maxint	GR11_P	GR2_P	GR3_P	GR4_P	GR5_P	GR6_P	QC1P	QC2P	QC3P	QC4P	QC5P	QC6P	QC7P	QC8P	wu100_P	wu11_P	wu1_P	wu23_P	wu24_P	wu2_P	wuweizi1_P	wuweizi2_P	wuweizi3_P	wuweizi4_P	wuweizi5_P
M1001T313	0.0938721	0.000181291	0.0021645	0.000910607	0.00565387	1	1	1	1.53981	Sc:Vv	0.5013	0.192888	down	15352	M1001T313	1001.22	1001.21	1001.22	313.356	311.433	315.235	14	14	8691	15791.9	6652.73	18174.6	10857.2	10829	3108.53	2314.5	2035.64	7095.03	8101.18	5284.7	5197.58	6612.52	2124.05	3669.88	3293.72	5061.48	2046.04	24214.3	12432.9	1658.29	0	308.618	373.831	1031.94
M1009T484	19.2587	0.000219046	0.0021645	0.00105136	0.00565387	1	1	1	1.58901	Sc:Vv	0.145906	0.0626606	up	15354	M1009T484	1009.32	1009.31	1009.32	483.681	467.899	486.319	15	15	4054	0	293.497	113.489	0	143.213	227.012	9459.34	7944.21	7212.11	5552.3	6680.24	7117.89	8054.58	6451.64	464.904	63.8569	319.031	747.577	25.8881	272.807	18206.2	26077.9	9393.15	14240.9	7643.4
M100T229	0.0128289	0.000606237	0.0021645	0.00226775	0.00565387	1	1	1	1.95645	Sc:Vv	1.74953	0.0808844	down	195	M100T229	100.021	100.02	100.023	229.177	217.987	233.395	14	14	33640	84168.7	11011.2	69915.6	2480.55	8321.28	3327.16	19329.3	2433.28	1302.9	708.004	629.2	1516.83	1817.86	1044.6	2210.3	1196.99	1144.81	8311.79	1772.39	2907.06	1062.03	381.51	1693.45	200.727	566.724
M100T283	0.104282	0.00207411	0.0021645	0.00588086	0.00565387	1	1	1	1.60079	Sc:Vv	0.213825	0.0954989	down	194	M100T283	100.021	100.02	100.022	283.33	279.685	285.125	19	19	8762	20231.1	14394.7	29022.9	7690.96	15309.6	11734.5	7973.18	6944.99	10782.9	9705.75	10751	7611.43	7251.43	11353.5	8052.18	6459.3	7743.45	3472.92	2666.23	9858.15	3490.6	2232.04	163.404	1522.55	0
M1011T484	28.0491	0.000201277	0.0021645	0.000984773	0.00565387	1	1	1	1.84076	Sc:Vv	0.193312	1.54689e-08	up	15355	M1011T484	1011.28	1011.27	1011.28	483.833	479.466	486.319	13	13	9549	0	112.459	139.694	0	143.338	166.215	5403.88	4004.22	4758.7	5195.93	4647.12	5361.17	6027.73	2970.13	79.5987	0	114.895	172.65	0	420.738	29359.1	47371.8	10717.9	11682.7	13117.3
M1012T374	7.63635	0.00153343	0.0021645	0.00460816	0.00565387	1	1	1	1.44231	Sc:Vv	0.181999	0.186966	up	15356	M1012T374	1012.28	1012.28	1012.29	373.603	372.139	379.484	13	13	5468	0	0	0	0	202.381	0	3815.78	4439.89	4414.75	4547.79	4321.24	3883.29	2368.17	4339.59	0	0	0	0	0	0	3711.22	0	15930.8	20596.6	19354.3
M1013T529	68.1087	1.92222e-07	0.0021645	9.86879e-06	0.00565387	1	1	1	2.06773	Sc:Vv	0.119031	0.114497	up	15358	M1013T529	1013.31	1013.31	1013.32	528.514	506.049	529.816	18	14	46379	753.175	892.524	292.52	591.769	418.896	749.68	8006.11	8473.45	9116.92	9074.96	8254.34	8780.05	6794.27	9837.91	401.742	0	1147.65	444.294	308.564	0	146697	26119.9	28219.3	50573	37096.9
M1014T528	13.3819	0.00175315	0.0021645	0.00511839	0.00565387	1	1	1	1.6377	Sc:Vv	0.251033	0.103024	up	15359	M1014T528	1014.32	1014.31	1014.33	528.298	506.049	530.071	18	14	19222	144.565	0	889.347	148.082	0	374.84	2655.59	3339.7	5079.18	5509.08	3896.91	3471.7	3409.98	4280.56	408.737	175.33	137.174	148.098	0	498.348	59894.6	10072.7	17749.5	21712.6	15766
M1017T313	0.0839789	0.000245391	0.0021645	0.00114214	0.00565387	1	1	1	1.65052	Sc:Vv	0.534736	1.28657e-08	down	15360	M1017T313	1017.2	1017.19	1017.2	313.482	311.816	315.235	15	15	8369	14296.2	7792.91	11601.7	4440.51	13581	5581.9	7494.52	12297.3	9297.14	4911.32	3723.45	5015.94	6371.06	1224.04	3148.81	1735.2	6192.78	1844.85	21509.7	6502.16	496.774	0	229.563	650.125	1220.97
M1017T386	5.91323	0.0115824	0.0021645	0.0235026	0.00565387	1	1	1	1.15398	Sc:Vv	0.0411397	0.0411421	up	15361	M1017T386	1017.32	1017.32	1017.32	385.951	380.219	402.931	15	15	7518	769.92	182.378	0	0	0	0	12597.7	11396.3	11835	11182.3	11541.3	12518.5	11601.7	11114.8	217.727	173.718	0	0	0	0	11691.5	11290.1	42332.3	14587.1	42475.2
M1018T385	5.55733	0.0154006	0.0021645	0.0297854	0.00565387	1	1	1	1.21459	Sc:Vv	0.0819345	0.0752294	up	15362	M1018T385	1018.32	1018.32	1018.33	384.688	380.909	386.851	14	14	4784	0	202.22	0	0	158.505	0	6163.05	5606.31	6382.62	5226.51	5770.01	6520.14	5683.88	6255.11	0	215.75	0	0	0	0	4668.52	5098.18	22271.2	8127.1	24883.4
M1019T386	3.80894	0.000266655	0.0021645	0.0012123	0.00565387	1	1	1	1.00113	Sc:Vv	0.14656	0.0339366	up	15364	M1019T386	1019.32	1019.31	1019.33	386.273	382.96	388.327	17	17	3372	1575.39	1770.04	2487.59	666.827	1159.41	2001.01	5962.28	5035.77	3807.43	5494.71	4798.41	3992.47	5558.93	4459.44	1249.05	1212.65	1356.48	1086.44	520.365	821.809	8576.31	6491.66	14805.5	8388.91	13930.9
M101T374	7.74183	5.11194e-06	0.0021645	8.1627e-05	0.00565387	1	1	1	1.249	Sc:Vv	0.093633	0.0633691	up	204	M101T374	101.022	101.022	101.023	373.532	368.344	378.854	15	15	5126	2477.42	1923.41	3620.83	963.3	2443.66	1535	15544.9	15297.9	15834.5	14479.6	15074.2	13410.2	17451.3	17116.6	789.592	1010.21	699.901	1268.8	1077.06	3007.77	16911.8	16194	25283.1	34273.5	28443.2
M101T382	0.230533	0.0134049	0.00865801	0.0265278	0.0176845	0.944444	0.777778	1	1.17877	Sc:Vv	0.073894	0.047682	down	207	M101T382	101.07	101.069	101.071	381.753	379.368	384.098	25	25	20575	51201	32781.7	24462.1	107743	93113.1	78870	73479.2	63210.4	64349.1	68816.1	60647.6	55978.8	61178.9	61610.7	73852.5	87616.8	96863.5	58203.7	110025	67620.5	43838.4	45212.3	2654.58	9967.35	2350.98
M101T99	0.0558814	7.05491e-05	0.0021645	0.000461059	0.00565387	1	1	1	1.74864	Sc:Vv	0.268167	0.181193	down	209	M101T99	101.07	101.07	101.071	98.7285	84.783	112.356	16	14	5941	15355	18127.3	42157	80200	65031.8	40742	17046.9	16195.8	16830.8	8560.94	15276.7	8186.02	11201.7	15381.7	10654.7	6828.17	9080.97	29332.6	12203	11988.2	5790.82	4123.95	3255.94	3935.78	3495.44
M1025T484	35.4801	6.68938e-05	0.0021645	0.000444081	0.00565387	1	1	1	1.95508	Sc:Vv	0.153164	0.140177	up	15370	M1025T484	1025.29	1025.29	1025.3	484.314	479.466	486.319	14	14	5635	191.445	47.8988	141.363	135.683	0	319.82	5035.6	3818.83	4383.45	3677.7	3765.49	4037.29	5590.9	4147.89	0	78.852	0	127.396	0	143.22	19014.6	32727.9	9263.77	16090.5	8428.22
M1029T374	21.625	0.00106131	0.0021645	0.00346511	0.00565387	1	1	1	1.67381	Sc:Vv	0.216747	0.035672	up	15372	M1029T374	1029.29	1029.28	1029.29	373.542	372.139	380.695	13	13	16440	228.427	0	0	0	210.838	0	11653.5	14155.8	17474.4	21626.6	20334.5	17245.7	14493.8	19952.3	0	0	218.062	0	0	0	17204.5	4785.33	52106.4	87338.2	67965.6
M1029T529	29.5259	0.000345052	0.0021645	0.00147038	0.00565387	1	1	1	2.01571	Sc:Vv	0.33076	0.143955	up	15371	M1029T529	1029.29	1029.28	1029.3	528.514	516.207	529.816	16	13	25621	0	148.827	298.632	0	142.315	371.249	1522.88	3060.63	3482.68	3066.22	5117.91	2953.33	2798.18	4083.53	0	0	140.147	0	0	163.335	74446.9	16003.5	17012	33385.6	23072.2
M102T201	0.0305787	3.29376e-05	0.0021645	0.000278195	0.00565387	1	1	1	1.94069	Sc:Vv	0.206432	0.0982938	down	210	M102T201	102.036	102.035	102.037	201	193.994	204.337	17	17	5544	12204	5382.13	2395.18	9740.86	23165.4	6352.66	5794.16	4941.46	5466.59	4801.79	3528.76	3818.78	3279.28	3579.28	3748.59	0	2664.51	3885.25	3981.81	2204.5	173.95	153.082	394.841	385.201	0
M102T34	0.349047	3.55899e-06	0.0021645	6.51761e-05	0.00565387	1	1	1	1.01972	Sc:Vv	0.193396	0.0318782	down	217	M102T34	102.091	102.09	102.091	34.0435	23.575	38.446	26	25	7182	9623.9	8948.13	14870	9226.31	10278.7	10002.8	8937.18	7691.08	8049.81	11495.4	9008.54	6237.11	7658.54	6849.9	9853.52	11162.5	10347	9259.12	10534.2	9278.13	9005.44	5034.93	4289.25	6049.63	5088.74
M102T360	0.0939032	1.29152e-06	0.0021645	3.30303e-05	0.00565387	1	1	1	1.58997	Sc:Vv	0.0483153	0.0324487	down	214	M102T360	102.054	102.053	102.055	360.409	357.54	362.044	21	21	31886	100485	57186.5	68831	135931	120182	160964	71375.1	64831.2	69770.1	68886.3	68376.8	62203	66856.5	69294.8	53753.9	61756.2	67241.3	60503.5	97172.5	80931.1	19153.2	16654.3	10412.2	6034.62	15812
M102T382	0.271892	0.0038067	0.004329	0.00945004	0.00981982	0.972222	0.833333	1	1.08171	Sc:Vv	0.0991527	0.0935831	down	216	M102T382	102.054	102.054	102.054	381.741	379.368	384.78	17	17	10594	30157.7	21938.7	16864.3	54312.2	41057.7	35493.4	27579.8	26343.7	33367.6	31634.1	29780.9	32434	28408.5	31907	34926.9	43136.1	40045.2	34373.4	60926.5	31629.9	20269.1	27637.1	3088.51	9104.64	5161.57
M1036T300	0.0855428	0.0162796	0.025974	0.0311878	0.0457562	0.888889	0.666667	1	1.00993	Sc:Vv	0.263392	5.66202e-08	down	15375	M1036T300	1035.55	1035.55	1035.56	300.137	296.68	304.081	14	14	14183	5101.25	283.3	3981.04	223.127	1081.67	0	3201.16	3736.19	2955.79	5478.72	6004.17	3761.86	4911.52	3988.64	6121.73	54754.1	223.221	1508	2342.75	2855.4	262.357	165.523	368.908	233.103	433.595
M103T191	4.48106	0.00294804	0.00865801	0.00770869	0.0176845	0.944444	0.777778	1	1.12779	Sc:Vv	0.29532	0.0429909	up	220	M103T191	103.054	103.053	103.054	191.062	174.659	193.659	14	14	3128	966.805	1996.58	3504.48	642.171	811.044	1799.99	2954.67	3240.66	3007.24	3371.74	4179.75	1850.63	1729.03	3880.42	777.884	302.414	903.651	908.856	696.795	1304.01	8239.54	12302.5	6636.93	2008.57	5985.2
M103T271	0.270013	0.00289926	0.0151515	0.00760352	0.0286669	0.916667	0.666667	1	1.20694	Sc:Vv	0.193596	0.192577	down	223	M103T271	103.053	103.053	103.061	271.358	259.745	273.86	26	23	12645	21213.8	19747.6	16599	37508.4	31186	42915.1	18026.7	18788.7	21241.7	22597.1	26768.2	14566.2	19071.7	23280	17953.1	13809.3	13546	24441.8	33193.5	22621.8	4822.88	5907.96	32116.4	3712.21	6220.11
M104T210	3.44358	0.00360905	0.0021645	0.00905689	0.00565387	1	1	1	1.11949	Sc:Vv	0.303167	0.0944351	up	247	M104T210	104.106	104.106	104.107	210.038	201.402	228.122	23	20	23092	100108	54507.4	21668.7	84310.3	40342.1	101294	86872.4	145153	135156	153774	215325	130733	100742	185626	121354	51233.4	112526	108759	124105	96419.3	122000	154176	163749	304046	263041
M104T298	36.1895	0.013574	0.0649351	0.0268218	0.0986486	0.833333	0.5	1	1.56372	Sc:Vv	0.236372	0.0378232	up	233	M104T298	104.052	104.052	104.053	298.173	296.724	299.925	21	21	263500	34302.5	16134.7	29851	24325.8	48442.1	36617.8	23337.8	23784.6	29568.2	32305.3	39009.8	22938.2	19809.3	28745.9	19502.7	14706.8	16266.5	21954.3	47926.3	27746.4	1.15329e+06	1.13291e+06	8374.68	1.49556e+06	1.55241e+06
M1054T523	3.50822	0.00780763	0.004329	0.0169707	0.00981982	0.972222	0.888889	1	1.11555	Sc:Vv	0.255317	0.197918	up	15378	M1054T523	1054.34	1054.33	1054.35	523.081	516.145	525.508	23	23	9495	3181.62	9036.76	3827.71	4192.89	1739.43	732.363	5409.48	3128.05	5200.57	4606.63	5865.92	6027.86	4670.34	7496.96	1525.33	2033.98	4173.19	2710.03	1307.72	6800.3	24801.8	25737.3	14588.6	29372.2	18866.8
M1055T523	6.58572	0.00102696	0.0021645	0.00338206	0.00565387	1	1	1	1.42836	Sc:Vv	0.33129	0.0851418	up	15379	M1055T523	1055.34	1055.34	1055.35	523.24	516.145	524.838	19	19	4419	1159.67	4213.46	1951.65	2527.01	1252.9	352.976	1205.35	1652.79	2186.91	2593.39	3742.96	2336.17	2278.7	2281.68	611.374	670.957	1538.85	1306.17	1129.31	3299.08	15361.6	12100.2	6866.93	13768.6	9901.09
M1056T437	12.0969	0.00297587	0.0021645	0.0077712	0.00565387	1	1	1	1.67291	Sc:Vv	0.0855038	0.0733716	up	15380	M1056T437	1056.07	1056.07	1056.08	437.15	430.465	439.685	13	13	11518	0	0	0	508.019	129.97	106.107	10976.3	11803.8	11699.4	11176.6	9193.84	10275.6	10813.8	9141.57	0	0	0	0	0	0	17420.6	32291.9	7342.57	36326.7	10618.5
M1057T437_1	6.9085	0.000577992	0.0021645	0.00218855	0.00565387	1	1	1	1.13228	Sc:Vv	0.146181	0.119151	up	15381	M1057T437_1	1056.58	1056.57	1056.58	437.423	430.465	439.076	14	14	12102	0	0	0	502.133	0	0	13387.4	12238.3	11883.6	14321.6	8964.2	10696.8	9942.84	10711	0	0	0	0	58.0983	0	14957.6	35021.5	6465.16	38187.9	12305.1
M1058T437	5.11553	0.00156849	0.0021645	0.0046899	0.00565387	1	1	1	1.03204	Sc:Vv	0.238669	0.204704	up	15383	M1058T437	1057.58	1057.57	1057.58	437.182	430.465	439.685	14	14	3929	0	0	0	0	0	0	3196.26	4693.94	4261.2	5650.76	3409.97	4259.01	2865.89	3165.75	0	0	0	0	0	158.811	6142.55	10505.9	2861.57	13530.1	2608.06
M105T234	0.180473	8.31973e-05	0.0021645	0.000517122	0.00565387	1	1	1	1.139	Sc:Vv	0.270104	1.50182e-08	down	252	M105T234	105.047	105.04	105.048	234.181	227.154	238.964	16	16	2017	649.816	1479.67	1454.98	923.583	1330.96	468.389	2963.58	1975.77	2095.33	1902.64	1536.44	1153.25	1671.51	1574.06	4563.47	7400.77	1429.2	989.011	2035.64	1582.94	268.909	0	579.838	354.829	174.466
M105T31	0.304818	0.0065744	0.004329	0.0147201	0.00981982	0.972222	0.888889	1	1.03111	Sc:Vv	0.29723	0.1478	down	250	M105T31	105.032	105.032	105.034	31.35	29.638	33.759	13	13	2050	2438.19	3740	2082.25	1899.05	2924.39	2920.33	3261.97	2348.56	2614.32	1703.07	2593.13	1338.03	1424.14	1956.75	3844.8	3716.98	3080.47	1965.32	4318.07	3684.16	1838.63	2344.55	679.041	420.038	598.945
M106T190	5.80403	0.000279146	0.0021645	0.00124931	0.00565387	1	1	1	1.19179	Sc:Vv	0.144065	0.0419534	up	263	M106T190	106.072	106.065	106.074	190.485	175.31	199.562	21	20	7989	1946.52	2200.23	3194.22	3753.39	1866.3	2950.4	8068.43	7437.11	6356.02	9071.72	9410.16	7542.85	6649.81	8466.43	1605.46	1139.84	1463.57	1097.31	941.224	1606.63	21911.1	28300.7	9296.12	5990.24	14267.6
M106T27	0.114766	7.90381e-05	0.0021645	0.000498602	0.00565387	1	1	1	1.41271	Sc:Vv	0.32048	0.0631532	down	260	M106T27	105.977	105.975	105.977	26.8615	25.704	29.329	16	16	1378	1406.07	455.9	971.411	814.745	1156.42	339.565	493.886	578.827	571.482	483.159	594.32	1023.58	989.098	656.091	555.899	2219.8	483.461	391.22	3050.67	637.111	89.3796	146.69	40.2985	220.241	103.091
M1070T523	7.55668	1.18303e-05	0.0021645	0.000138509	0.00565387	1	1	1	1.34599	Sc:Vv	0.268965	0.122064	up	15391	M1070T523	1070.31	1070.31	1070.32	523.095	516.145	525.976	18	18	6930	1545.8	3160.1	1121.15	1059.09	1083	1081.77	1282.25	2550.28	2226.33	3061.55	3116.11	3114.6	3148.83	3445.25	245.169	691.874	375.767	0	0	2133.44	14860.3	16280.9	7596.54	22416.4	11051.1
M107T208	4.45714	1.26867e-06	0.0021645	3.27612e-05	0.00565387	1	1	1	1.1877	Sc:Vv	0.185361	3.85983e-09	up	268	M107T208	107.048	107.048	107.049	208.443	205.207	219.941	17	17	6348	3774.54	3424.2	6005.87	3008.65	3091.83	4798.86	11543.2	13024.8	15542.3	18364.8	17380	11930.4	17033.5	13435.2	2330.28	4892.74	4392.58	4390.45	2451.23	7443.9	31858.1	27703.9	22863	36202.6	22738.1
M107T243	4.80087	0.000174156	0.0021645	0.00088831	0.00565387	1	1	1	1.0676	Sc:Vv	0.197977	0.0760924	up	267	M107T243	107.048	107.047	107.049	243.451	233.971	246.55	16	16	4176	2476.87	6070.4	8808.91	5574.63	2793.11	5032.27	10726.5	18020.3	22331.1	15789.2	18586	18103.4	18899.4	16242.2	3813.3	3065.87	344.951	3821.83	3206.88	5375.78	39448.7	21217.5	39253.5	28674.7	32343.7
M107T44	6.6681	2.4151e-05	0.0021645	0.000219771	0.00565387	1	1	1	1.35516	Sc:Vv	0.334945	0.239279	up	270	M107T44	107.048	107.048	107.06	43.842	41.495	51.229	19	19	7124	3121.52	3834.28	2580	2857.06	3599.62	2777.24	13057.9	15593.9	24229.7	10868.5	15177.5	10574.1	13216.4	22149.5	3535.52	13046.3	2648.28	9083.51	1711.5	6242.88	46596.7	55134.5	34095.3	25268.7	22160.8
M1081T370	11.1542	0.00104505	0.0021645	0.00342662	0.00565387	1	1	1	1.47062	Sc:Vv	0.135681	0.0715677	up	15393	M1081T370	1081.35	1081.34	1081.35	369.819	367.377	372.774	13	13	5810	457.665	280.113	0	0	214.615	194.037	6777.86	7386.84	6022.69	7801.26	6651.29	6072.62	6855.38	8604.87	0	115.025	254.596	0	0	432.545	8701.68	5077.8	27814.2	6759.41	33464.3
M1085T398	5.89716	0.0114283	0.0151515	0.0232621	0.0286669	0.916667	0.666667	1	1.41697	Sc:Vv	0.230528	0.153255	up	15394	M1085T398	1085.38	1085.38	1085.39	397.592	394.859	399.101	14	14	5294	226.599	0	0	217.258	440.484	0	5699.3	4796.64	7792.81	5097.59	6478.82	5793.92	6223.03	8766.1	0	0	0	0	0	0	9755.85	18802.9	41477.2	5537.28	23952.3
M1086T397	7.24659	0.00512439	0.0021645	0.0119962	0.00565387	1	1	1	1.29773	Sc:Vv	0.269341	0.198681	up	15395	M1086T397	1085.88	1085.88	1085.89	396.892	393.439	398.461	14	14	4443	0	0	0	186.472	0	175.768	6998.99	6841.44	6589.57	6916.3	7482.54	2361.48	5172.49	6254.68	105.859	158.492	165.235	0	0	0	10719.9	19708.4	29887.7	6970.21	22279.2
M1087T397	7.71279	0.000796508	0.0021645	0.00278541	0.00565387	1	1	1	1.33751	Sc:Vv	0.238566	0.0890696	up	15396	M1087T397	1086.88	1086.88	1086.89	397.101	393.439	400.03	13	13	2947	0	0	0	214.717	0	0	4451.61	3278.99	2523.9	2119.4	3481.74	4518.95	3895.01	3497.3	210.509	0	0	0	0	0	6493.36	9319.71	22000.6	4302.49	13088.1
M108T41	0.21834	0.0039784	0.004329	0.00980588	0.00981982	0.972222	0.833333	1	1.0599	Sc:Vv	0.229255	0.194174	down	273	M108T41	107.98	107.979	107.981	40.775	37.308	50.64	20	18	9998	11922.3	11504.6	14552.6	9774.36	5048.64	3857.14	18531.2	15733.8	25461.6	14871.8	14924.6	15539.8	14469.6	13565.6	4223.28	9845.75	757.56	1582.82	26822	5306.22	472.579	2321.83	5144.73	880.099	2428.77
M109T140	0.100041	1.15433e-05	0.0021645	0.000136664	0.00565387	1	1	1	1.56372	Sc:Vv	0.286497	0.237156	down	282	M109T140	109.028	109.027	109.028	139.71	113.541	153.515	24	20	9610	55128.9	107909	118738	148025	114073	171156	40701.6	37855.6	66260.1	61954.8	69605.5	54260.3	89190.6	53477.7	35373	17182.5	25789.6	92503.5	15613.9	56604.6	18122.4	19160.8	17301.8	21847.6	16379.5
M109T464	0.314722	0.000591848	0.0021645	0.00222739	0.00565387	1	1	1	1.0258	Sc:Vv	0.380787	1.80423e-08	down	280	M109T464	109.027	109.027	109.028	464.154	450.59	466.705	20	20	6151	29656.7	23458.2	35231.8	25080.2	32952.4	20729.8	26508.9	14891.9	11919.9	13825.2	12582.8	9122.97	8801.33	12730.2	16473.1	22579.4	24202.8	14524.1	9728.14	20517.9	15288	12065.4	6035.99	21558.5	7962.5
M109T48	0.141187	0.00248279	0.00865801	0.00675698	0.0176845	0.944444	0.777778	1	1.04942	Sc:Vv	0.206469	0.19011	down	276	M109T48	108.988	108.987	108.989	48.447	38.504	88.478	33	22	33687	79105.2	15001.5	154325	57820.5	58275	15857.7	78662	109386	138139	86640.9	127816	138214	104628	110465	306710	153014	21339.2	18248.4	284149	28690	9959.12	7223.17	25728.1	7237.07	8312.34
M110T244	0.108326	0.000549754	0.0021645	0.00209921	0.00565387	1	1	1	1.32396	Sc:Vv	0.156724	0.161557	down	292	M110T244	110.07	110.068	110.071	243.569	241.461	259.069	36	25	15481	51766.9	8198.59	68078.4	19553.1	17739.7	16229.3	28301.8	30519.6	27744.6	25778.7	27993.6	26781.1	37135.2	20831.8	71079.2	59960.3	57963.8	10804.7	49685.3	21592.1	1377	7667.65	1132.44	4029.12	6462.39
M110T327	0.195437	0.000117266	0.0021645	0.000661247	0.00565387	1	1	1	1.37285	Sc:Vv	0.139696	1.71162e-08	down	287	M110T327	109.916	109.915	109.917	327.079	320.462	338.588	26	25	5751	20454.1	13736.8	19451.1	15008.5	13527.7	12674.1	11630.1	8250.1	8754.65	9307.33	8892.98	6820.58	8570.24	8867.75	8881.28	10004.2	5339.52	7701.3	7977.86	11913.3	8535.51	3978.2	2426.54	2643.91	6377.69
M110T417	0.0678305	0.00038506	0.0021645	0.00159744	0.00565387	1	1	1	1.67871	Sc:Vv	0.241668	0.21476	down	293	M110T417	110.071	110.07	110.071	417.1	410.153	427.105	29	26	68393	561343	244640	359687	710274	498401	435838	209587	453649	424472	418289	320698	387383	313334	267927	309733	238262	505066	287747	458994	453971	42758.4	69198.4	35001.9	4015.27	24058.5
M110T83	0.0442251	5.82318e-05	0.0021645	0.000404151	0.00565387	1	1	1	1.87307	Sc:Vv	0.250934	1.69589e-08	down	295	M110T83	110.071	110.07	110.071	82.828	72.748	95.351	19	19	15522	140646	77692	143534	89271.5	96277.3	141770	56404.2	50423.7	51016.7	64234.4	59684.3	27449.3	59241.4	72695.4	26193.2	11262.1	114125	79694.3	41015.3	34243.5	21794.9	15789.5	1971.94	10439.3	18051.5
M111T235	0.13999	2.92087e-06	0.0021645	5.69497e-05	0.00565387	1	1	1	1.41523	Sc:Vv	0.212088	0.153129	down	306	M111T235	111.054	111.043	111.055	234.886	227.154	242.462	26	24	7137	59319	22941.7	40979	62477.2	41659.8	68160.3	27655.7	19952.6	29971.9	27562.1	23921.7	29968.1	25180.6	38445.5	33330.5	36646.6	3190.86	19394.2	25444.2	21582.7	21672.1	9862.98	5919.33	9439.52	9839.51
M111T278	0.0591262	1.81746e-05	0.0021645	0.000183416	0.00565387	1	1	1	1.8527	Sc:Vv	0.851656	0.0673495	down	299	M111T278	110.975	110.974	110.975	277.985	276.014	279.957	22	22	23234	142546	52428.3	68964.2	63606.4	99013.1	95324.7	125007	59248.2	25874.6	28583.6	18330.4	35127.9	41210.2	5164.13	63986	32809.3	52095.3	74913.7	52300.3	97550.9	23055.6	4991.4	3248.87	5819.85	2745.84
M111T310	0.202589	1.84707e-06	0.0021645	4.2167e-05	0.00565387	1	1	1	1.34319	Sc:Vv	0.644275	0.254647	down	301	M111T310	110.974	110.974	110.975	310.077	307.574	318.939	15	14	6151	34682.5	27611.1	30212.1	41757.3	42705.1	43471.2	64242.5	67299.3	22050	12884.8	21048	41903.6	43520.3	6131.62	40039.7	46584.3	43374.1	40908.9	21425.3	37730.6	14951	11178.3	6442.77	9744.9	3634.29
M111T327	0.117596	0.000381691	0.0021645	0.00158683	0.00565387	1	1	1	1.4902	Sc:Vv	0.354897	0.241023	down	298	M111T327	110.923	110.922	110.924	327.166	325.682	328.855	14	14	1394	3018.69	2897.51	626	2713.17	1803.84	1326.18	1771.31	969.969	1295.17	1521.84	658.325	687.826	1133.58	1701.91	1415.04	1331.54	458.129	1303.68	1479.36	1731.81	1092.83	143.401	0	307.82	0
M111T348	30.1143	0.000741375	0.0021645	0.00263892	0.00565387	1	1	1	1.55526	Sc:Vv	0.0926995	0.0921756	up	305	M111T348	111.043	111.043	111.045	348.272	344.542	351.766	15	15	10252	1024.57	874.481	1077.4	1514.67	570.26	265.364	24736.6	28606.3	22431	28582.9	22308.4	25348.8	27161.4	24597.9	870.006	538.845	541.684	430.32	730.531	1743.76	39269.3	25192.9	54439.7	2095.1	55882.1
M111T417_2	0.200818	4.71851e-06	0.0021645	7.75882e-05	0.00565387	1	1	1	1.29966	Sc:Vv	0.260798	0.139392	down	310	M111T417_2	111.074	111.073	111.075	416.873	410.773	418.522	20	20	4784	42061.4	21418.1	22512	45578.6	32250.2	42984.8	27259.4	28712.6	26753.8	23892.4	26869.7	24030.8	24309.9	8584.98	16195.5	12458.9	20244.2	13673	27390.2	24166.9	6378.07	4609.1	5800.75	3423.86	5647.43
M111T84	0.0630614	0.000373733	0.0021645	0.00155976	0.00565387	1	1	1	1.74946	Sc:Vv	0.122183	0.0537783	down	309	M111T84	111.055	111.054	111.055	84.278	75.709	106.033	27	26	207366	1.82594e+06	1.24881e+06	2.38637e+06	1.75162e+06	1.4864e+06	3.44799e+06	1.05754e+06	978596	960176	957825	939269	660617	859085	937209	439046	108846	2.07904e+06	1.15488e+06	837123	816415	338230	327903	19572	138242	158411
M1127T455	8.19419	0.0102003	0.0021645	0.0211358	0.00565387	1	1	1	1.38311	Sc:Vv	0.200739	0.116511	up	15405	M1127T455	1127.44	1127.43	1127.44	454.504	448.956	457.759	13	13	9188	0	77.7533	0	0	0	0	2578.37	2283.26	3885.15	3334.53	4010.21	3369.29	2908.05	3511.9	0	0	0	0	0	0	6114.27	8804.1	43338.8	10074.8	16405.7
M112T265	0.269542	0.0179184	0.0151515	0.0338964	0.0286669	0.916667	0.722222	1	1.17084	Sc:Vv	0.297577	0.248863	down	323	M112T265	112.086	112.085	112.087	265.383	264.477	272.667	13	13	59391	182298	57798.4	149104	98055.7	69438.2	63321.8	37906.6	26105.1	36343.2	28351.1	28467.4	32883.8	21481.4	51693.8	46719.1	40709.1	151126	127440	20232.8	76124.3	109617	4233.43	19748.9	66190.7	42557.2
M112T295	0.0193974	3.77946e-06	0.0021645	6.75493e-05	0.00565387	1	1	1	2.00135	Sc:Vv	0.821761	0.292727	down	320	M112T295	112.086	112.086	112.087	294.698	293.13	297.865	17	17	17867	107157	110985	66961.3	130065	87652	104845	49917.9	72565.6	57467	153440	68934.8	39098.6	60776.5	263623	74295.9	65214.7	161161	90463.4	104645	145511	7805.3	6206.34	2265.77	3966.16	5108.39
M112T327	0.0843966	0.000295514	0.0021645	0.00130861	0.00565387	1	1	1	1.70304	Sc:Vv	0.284361	6.92141e-07	down	314	M112T327	111.913	111.913	111.914	326.996	325.464	331.386	16	16	1184	3116.41	2120.11	2712.95	2675.62	2876.19	1704.22	1916.98	1931.77	1209.99	1407.39	1190.38	672.11	1291.86	1279.54	2030.69	2332.13	614.394	1152.08	1650.51	2319.36	1085.7	988.008	0	152.129	251.016
M112T352	0.0771343	0.00107178	0.0021645	0.00349152	0.00565387	1	1	1	1.50715	Sc:Vv	0.268763	0.257324	down	322	M112T352	112.086	112.086	112.086	352.028	348.909	371.21	20	15	13670	86809.8	63990.1	41971.2	53151.3	42765.7	116266	171208	159042	141377	109309	91248.6	84590.5	158579	90236	96774.2	29393.9	99366.7	84585.2	76376.6	141460	10682.8	6139.85	6508.24	437.845	6440.87
M112T387	0.0252678	0.000225127	0.0021645	0.00107115	0.00565387	1	1	1	1.75167	Sc:Vv	0.355857	0.292333	down	321	M112T387	112.086	112.086	112.087	387.49	373.886	394.587	19	18	11854	299873	10921	70677.8	106498	85950.5	105919	108116	99513.3	100994	208108	92343.3	90292	93173.6	147691	65716.2	63628.9	151394	68036.8	64262.4	82739.3	8519.97	3595.35	2901.04	2603.7	4037.1
M1137T521	0.182453	0.0175676	0.0021645	0.0333725	0.00565387	1	1	1	1.50084	Sc:Vv	0.24454	0.0867754	down	15406	M1137T521	1137.48	1137.47	1137.48	521.277	518.708	524.227	19	19	3076	6384.62	7641.67	3901.3	7918.13	3478.13	4487.31	4676.78	5939.4	8173.73	5640.06	6203.48	6174.38	5686.45	3270.02	2875.08	2583.84	5270.23	2757.4	1681.32	8999.74	85.9689	0	0	83.8257	0
M113T399	0.0200057	1.68351e-06	0.0021645	4.06106e-05	0.00565387	1	1	1	1.96794	Sc:Vv	0.0640211	0.0613825	down	329	M113T399	113.07	113.069	113.071	398.997	397.636	404.018	20	20	11619	21724	15841	10027.8	52763	42892.6	59442.8	25811	22739.9	22349.9	21070.2	24268.9	22559.4	25372.4	22722.9	22975.4	22494.1	27460.1	25178.9	39814.2	21958.8	487.564	748	415.148	2224.56	870.38
M1146T314	0.0238013	8.68339e-05	0.0021645	0.000533668	0.00565387	1	1	1	2.07751	Sc:Vv	1.16354	0.289923	down	15409	M1146T314	1146.32	1146.32	1146.33	313.62	311.433	315.235	13	13	17418	40755.6	16292	20493	27308.8	27571.4	8177.48	798.882	679.546	4114.53	9101.55	7998.74	2999.86	3588.89	23849.5	3189.23	1123.6	1101.37	695.94	41549.7	10198.3	238.734	0	231.019	240.339	421.09
M1147T313	0.0715346	0.00164673	0.0021645	0.00488042	0.00565387	1	1	1	1.82434	Sc:Vv	0.812348	0.126785	down	15410	M1147T313	1147.33	1147.32	1147.34	313.229	311.433	315.235	13	13	15395	33454.7	9818.42	14445.3	16363.6	24205	6879.19	0	0	3043.58	5370.54	6498.23	3402.6	3390.85	19170.4	2419.2	207.013	226.637	461.687	31365	8255.88	0	324.05	207.019	238.856	0
M114T159	0.136583	0.000233894	0.0021645	0.0011026	0.00565387	1	1	1	1.45648	Sc:Vv	0.395997	1.26825e-08	down	349	M114T159	114.091	114.09	114.092	158.847	149.852	178.225	18	16	3434	16771.1	13243.1	20282.1	12637.1	12680.6	15060.1	12622.1	12491.1	14336.7	15197	8531.32	2869.53	10327.6	6710.52	7781.1	10689.2	7758.82	9370.24	4600.05	9996.87	18932.4	4750.41	10831.4	9102.48	11813.4
M115T223	10.0679	2.10032e-06	0.0021645	4.51435e-05	0.00565387	1	1	1	1.4836	Sc:Vv	0.126288	0.122214	up	358	M115T223	115.053	115.053	115.054	222.619	213.303	228.543	14	14	6151	1503.92	1014.07	3650.2	1265.61	1566.75	1544.26	10127.3	11531.1	11881.8	12325.4	13224.7	9228.87	11644.8	12714.2	1568.6	1557.44	1387.58	2145.86	686.376	2108.86	22317	35759.4	17067.6	23471.9	23204.1
M115T374	7.56943	5.39273e-05	0.0021645	0.000385133	0.00565387	1	1	1	1.3057	Sc:Vv	0.0953803	5.56183e-09	up	354	M115T374	115.038	115.038	115.039	373.598	372.307	376.424	14	14	5810	5031.78	4281.24	7314.03	4064.72	4672.58	2741.94	21180.8	23867.1	25351.7	24015.2	24607.7	23217.2	18999.1	21591.8	3834	2065.72	3700.86	3430.39	1723.05	4446.06	20767.5	15379.2	40018.7	49840.2	55431.7
M115T38	0.102473	0.00224688	0.004329	0.00625541	0.00981982	0.972222	0.888889	1	1.36779	Sc:Vv	0.0478442	0.0333835	down	352	M115T38	115.032	115.031	115.033	37.59	35.708	50.997	23	22	234333	14724.2	24851.2	24249.9	100368	47330.7	19462.2	111218	117895	114523	104906	113755	108971	106539	97696.1	68232.4	418567	121303	21677.6	524514	10940.1	1039.73	659.503	17304.2	703.883	1330.6
M115T399	0.107885	0.000873623	0.0021645	0.00299016	0.00565387	1	1	1	1.55447	Sc:Vv	0.183985	0.186293	down	362	M115T399	115.086	115.085	115.086	399.004	392.075	403.398	21	21	6835	15099.9	8473.3	10168.5	29519.7	25162.3	37449.8	13169.3	15855.7	11857.7	16746.1	14447.1	12521.1	9533.35	16146.4	13259.2	14777.9	18356.2	13111.3	30164.9	15114.2	3409.55	2236.89	702.207	9740.9	673.151
M1162T313	0.0743927	0.00471764	0.0021645	0.0112328	0.00565387	1	1	1	1.6527	Sc:Vv	0.584035	0.113695	down	15417	M1162T313	1162.3	1162.3	1162.31	312.962	311.114	315.235	16	16	53585	125398	41111.7	46124.1	41601.4	85370.3	24815.5	3394.03	5675.83	19280.3	20572.3	19458.6	10474.4	10577.5	6011.6	6725.87	2235.31	4634.37	1862.32	102381	33082.5	245.417	0	229.313	0	0
M116T297	0.36142	0.00814498	0.004329	0.0175707	0.00981982	0.972222	0.888889	1	1.00651	Sc:Vv	0.298834	0.25957	down	378	M116T297	116.081	116.08	116.083	296.688	294.803	301.105	21	21	3417	8050.78	6416.66	6372.6	5915	7135.03	4119.39	2796.96	3554.57	2279.41	4783.92	5012.61	3605.04	4118.32	5568.21	7845.59	4911.44	3551.14	3356.85	1370.37	8906.81	10168.7	3732.5	3733.21	1136.73	3226.42
M116T302	0.351994	2.55237e-06	0.0021645	5.23741e-05	0.00565387	1	1	1	1.01503	Sc:Vv	0.0538265	0.0484282	down	370	M116T302	116.046	116.046	116.047	302.062	299.551	304.725	26	26	40083	182024	245764	205911	240508	212242	235461	225614	202500	202528	200167	202070	198427	214064	176102	201698	197526	220588	218471	239219	203585	124144	82023.6	67484.1	120188	98588.7
M116T322	0.171501	6.42687e-05	0.0021645	0.000432371	0.00565387	1	1	1	1.20424	Sc:Vv	0.0846641	0.084645	down	371	M116T322	116.07	116.069	116.07	321.659	317.242	325.855	26	26	275371	508013	470837	209374	445890	529765	779866	553131	594506	660196	551644	647003	596415	539775	605993	633753	816171	752686	728502	1.07417e+06	824573	125918	143827	47898.2	205014	66071.7
M116T37	0.127983	0.00237654	0.00865801	0.00652064	0.0176845	0.944444	0.777778	1	1.16722	Sc:Vv	0.125955	0.122141	down	368	M116T37	116.035	116.034	116.036	36.982	35.294	38.977	13	13	11065	2623.56	429.412	2811.78	6769.85	4289.18	1740.62	6886.24	5599.88	6795.35	6383.56	5361.26	7053.15	4926.61	5832.55	2590.82	19873.4	7829.69	1677.01	28730.2	567.428	154.873	143.328	758.966	0	181.8
M116T38	0.25929	0.000387624	0.0021645	0.00160411	0.00565387	1	1	1	1.16765	Sc:Vv	0.164264	0.119843	down	372	M116T38	116.069	116.069	116.07	37.71	35.708	49.147	27	26	17826	25632	30597	21114.4	34387.9	35900.2	38802.9	23361	29452.3	22164.1	23743.4	17826.8	21100.7	18921.7	17603.7	22158.1	9915.56	30610.6	25834.1	22292.4	37116.3	15397.6	8749.27	3430.92	14389.6	7160.74
M116T512	0.0814573	0.000102358	0.0021645	0.00060141	0.00565387	1	1	1	1.52945	Sc:Vv	0.223048	0.215622	down	374	M116T512	116.07	116.069	116.07	512.31	506.406	517.188	21	21	24747	172552	79566.3	62913.4	240288	163552	319564	177027	149072	145705	128151	133784	91897.4	168568	89569.9	93921.8	145926	130573	123430	143311	122917	22362.6	17228.9	10832.6	13417.2	17248.9
M116T73	0.141009	0.00371097	0.0021645	0.00926446	0.00565387	1	1	1	1.53354	Sc:Vv	0.223484	5.76868e-08	down	375	M116T73	116.07	116.068	116.072	72.6175	57.563	83.584	22	22	7090	29706.7	19371.3	27124.3	30447.5	29172.7	27159.2	21852.2	15909.4	13768.1	14776.2	13266.3	11372.7	12440.2	10796	14951.6	9462.9	44683.6	41444.8	27832.6	21884.8	21011	531.615	3627.98	3277.56	4631.77
M1178T313	0.0596513	0.00123336	0.0021645	0.00390221	0.00565387	1	1	1	1.82806	Sc:Vv	0.532825	7.93289e-09	down	15420	M1178T313	1178.28	1178.28	1178.28	312.929	311.114	315.926	19	19	46356	126987	48855.6	40622.1	31147.8	107718	43233.1	30763.6	35173.3	33583.9	22489.7	13974.1	20793.5	15540.2	547.063	12230.5	3355.73	10884.6	4429.11	109211	42586.2	469.636	0	0	180.221	199.232
M117T146	0.0983514	0.00260541	0.0021645	0.00701118	0.00565387	1	1	1	1.3693	Sc:Vv	0.450067	2.50506e-08	down	388	M117T146	117.065	117.064	117.066	146.227	133.31	158.523	26	19	27827	134032	39678.8	62356.8	326117	151082	278780	83409.1	30684	42978.3	69481.9	71159.7	28707.8	20924.7	59132.2	4007.59	9084.46	14520.9	19216.5	25551	5876.52	15934.2	16699.4	13259	14257.8	19525.4
M117T273	0.303579	0.00144792	0.0021645	0.00440674	0.00565387	1	1	1	1.02267	Sc:Vv	0.265995	0.249596	down	387	M117T273	117.056	117.052	117.057	273.297	247.564	277.316	25	19	6835	6849.66	6465.56	16571.8	22074.3	9303.89	13795.8	7975.63	8188.4	5285.9	12495.4	9401.73	7484.32	6748.21	7004.23	3342.35	6727.71	8004.11	8534.77	5509.75	9642.01	4751.58	5277.35	3249.89	6402.48	4015.25
M117T302	0.358823	8.52847e-06	0.0021645	0.000112753	0.00565387	1	1	1	1.00091	Sc:Vv	0.142001	0.124768	down	386	M117T302	117.049	117.049	117.054	302.396	298.941	326.633	26	24	4443	13393.7	18536.6	16156.5	18012.5	15424.7	15716.8	14677.1	13575.8	19528.8	16579.8	16765.3	14663.1	16165.4	12604.7	16879.8	14911.8	16643.5	15494.6	15711.2	12154.8	5604.79	6597.87	5642.17	6963.44	8942.15
M117T322	0.15343	5.08211e-05	0.0021645	0.000369742	0.00565387	1	1	1	1.2656	Sc:Vv	0.0731803	0.068934	down	390	M117T322	117.073	117.072	117.074	321.795	317.892	325.855	26	26	16235	32444.9	30450.4	14815.6	28707.9	33979	51030.7	37183	35035.8	39862	38303.5	39371.3	42594.7	36294.7	39090.7	39849.8	50810.9	39067.2	55884.5	63252.1	56806.1	8496.28	8443.48	2798.4	12098.4	3340.12
M1180T313	0.175316	0.00811803	0.0021645	0.0175158	0.00565387	1	1	1	1.17992	Sc:Vv	0.569391	0.0706108	down	15422	M1180T313	1180.28	1180.28	1180.29	312.792	311.146	315.926	13	13	11678	30763.9	11764.6	8605.39	6828.23	23213.2	10161.9	0	9740.89	9743.93	4440.62	3083.97	4959.97	0	859.187	2553.51	451.259	2892.3	938.132	28473.4	11095.4	0	337.767	0	0	0
M1189T346	16.7261	0.00327045	0.0021645	0.00836793	0.00565387	1	1	1	1.45558	Sc:Vv	0.253195	0.0434542	up	15423	M1189T346	1189.06	1189.05	1189.06	346.348	344.173	350.864	14	14	6151	0	0	0	0	40.0117	0	4118.87	8384.69	9099.85	5462.52	6797.98	7586.88	5797.72	5573.48	44.4545	65.7329	21.5207	0	24.7385	0	20810.7	24871.6	9425.48	33569.6	19771.1
M118T286	0.0911195	0.000109644	0.0021645	0.000629744	0.00565387	1	1	1	1.59345	Sc:Vv	0.252228	0.0455986	down	401	M118T286	118.086	118.085	118.086	285.719	284.032	288.486	26	26	233980	1.16834e+06	942091	1.49615e+06	1.43881e+06	1.03775e+06	870452	596751	520055	490743	796619	677263	363750	431026	623482	957405	966787	1.2339e+06	747357	606624	1.25859e+06	217977	309598	92096.6	50728.4	126637
M119T286	0.0821249	0.00088421	0.0021645	0.00301848	0.00565387	1	1	1	1.65489	Sc:Vv	0.2772	1.88269e-07	down	410	M119T286	119.089	119.084	119.089	285.709	284.032	292.322	25	25	17223	77852.3	59440.8	98194.3	94496.9	70182.9	57611.1	40813	28414.5	37579.3	54069.4	47048.2	23387.6	29933.5	43429.3	71557.1	67590.5	77270.7	47959.6	43146.2	78758.6	14537.7	21143	4172.15	1263.15	9189.03
M119T34	3.66084	2.08063e-06	0.0021645	4.50704e-05	0.00565387	1	1	1	1.17591	Sc:Vv	0.129494	0.090634	up	411	M119T34	119.085	119.084	119.089	34.2435	29.638	50.61	26	24	7732	8005.97	11677.6	10209	12474.7	11985.6	13507.9	30658.9	28528.4	24934.1	35590.5	31245.3	33022.1	32281.1	23968.5	22150	23334.7	16780.3	13418.1	16413.5	10284.3	66719.2	41914.1	31935.5	59378.3	46383.1
M120T272	0.168639	1.21235e-05	0.0021645	0.000140528	0.00565387	1	1	1	1.31742	Sc:Vv	0.142766	0.0374956	down	419	M120T272	120.08	120.08	120.08	271.884	270.675	274.286	26	26	282343	587211	444516	484059	973941	747018	1.08806e+06	459368	478360	471314	616716	567443	430986	440830	543165	441022	419990	291032	693192	770479	550741	137845	136033	240076	129263	121344
M120T31	0.129508	0.000113348	0.0021645	0.000645969	0.00565387	1	1	1	1.48262	Sc:Vv	0.151757	0.118622	down	420	M120T31	120.08	120.079	120.087	30.989	28.861	40.74	26	24	29039	36849.3	32825.1	38481.6	35680.2	41696.5	54884.7	36248.2	26686.8	22325.6	29499.5	23729.3	24836.1	24768.4	28637.3	27286.9	22876	19918.6	80884.7	18653.5	37155.8	14103.3	10224.9	2517.94	5713.62	7359.66
M120T361	0.0898757	2.09492e-06	0.0021645	4.51098e-05	0.00565387	1	1	1	1.62466	Sc:Vv	0.0574244	0.0228611	down	416	M120T361	120.065	120.064	120.065	360.564	357.54	368.504	26	26	85989	309623	195299	226866	445802	393995	483110	230406	205530	207752	202009	193722	185749	189276	199928	148355	151567	202088	173526	281971	233181	54100.5	41056.7	36779.7	42689.2	43256
M121T241	32.4066	7.47785e-07	0.0021645	2.29968e-05	0.00565387	1	1	1	1.84865	Sc:Vv	0.0912526	0.0879326	up	428	M121T241	121.064	121.063	121.067	241.269	223.266	260.464	27	24	110795	1823.71	4519.57	6860.77	5677.2	4551.34	7605.17	78526.5	99464.9	99705.6	92358.1	100559	96565.4	90362.3	98885.2	22033.9	10413.2	6353.02	3640.04	7911.43	12231.8	369731	418800	113146	235981	91146.7
M121T272	0.181153	1.77866e-05	0.0021645	0.000180909	0.00565387	1	1	1	1.29309	Sc:Vv	0.127737	0.0552055	down	433	M121T272	121.083	121.083	121.084	271.884	270.675	274.286	26	26	32920	60388.7	42022.4	47412.4	104410	70580	100528	48588.4	43526.6	53091.3	57977.5	55142.8	43002.7	44192.8	53697.5	43597.2	39566.5	32461.3	71885.3	70290.8	56847	12733.2	18018.8	27203.1	13630.6	11557.5
M121T33	0.1719	0.00570343	0.0021645	0.0130891	0.00565387	1	1	1	1.33109	Sc:Vv	0.535493	8.15636e-09	down	434	M121T33	121.084	121.082	121.088	33.298	30.169	37.46	13	13	4856	11822.5	2960.68	3130.86	4835.87	2617.94	3684.63	14020.7	10707.1	12945.4	14630	4318.54	2408.26	12878.1	3657.94	12334.3	12565	14361.4	7708.14	2235.03	4031.72	2668.79	15828.5	12787.3	1059.48	11017
M121T349	24.6546	0.000373032	0.004329	0.00155799	0.00981982	0.972222	0.888889	1	1.53679	Sc:Vv	0.149087	0.122698	up	425	M121T349	121.027	121.026	121.028	348.593	347.709	366.455	14	13	9478	0	284.565	510.516	463.39	56.9327	269.196	19116.1	29199.8	22057.2	24585.8	25601.4	24920.3	29819.4	27813.8	49.2179	26.6976	65.7865	385.049	136.651	62.0556	32955.9	25218.1	53527.4	4391.19	47872.2
M121T360	0.16515	5.85308e-06	0.0021645	8.8224e-05	0.00565387	1	1	1	1.41789	Sc:Vv	0.117363	0.0158275	down	429	M121T360	121.068	121.067	121.069	360.31	357.54	362.654	20	20	5384	16276.4	10950.7	12970.5	21025.1	25370.1	26429.5	12754.1	11573.1	11246.9	9880.87	10332.3	13899.8	13339.6	11231.5	8498.63	9113.27	11427.4	13191	15387.1	10764.8	2087.48	5028.95	3885.41	3948.01	4549.4
M122T116	7.54491	8.6062e-05	0.0021645	0.000530309	0.00565387	1	1	1	1.3497	Sc:Vv	0.327291	0.29219	up	437	M122T116	122.023	122.023	122.036	116.466	97.229	131.465	32	21	2993	1768.54	1797.24	1764.76	1890.51	620.489	1634.74	9160.83	5960.58	13319.1	8964.24	14064.8	7889.69	15462.2	14003.4	15009.1	4641.72	23457.2	6751.24	4981.88	9449.51	39710.6	8750.87	23359.1	14684.3	27171.7
M122T190	6.23404	0.000839393	0.0021645	0.00290342	0.00565387	1	1	1	1.10325	Sc:Vv	0.137227	0.038324	up	446	M122T190	122.096	122.095	122.096	190.046	174.671	199.562	20	19	24817	4058.43	7353.95	8408.8	8741.68	5939.92	7893.12	25485.6	23088.3	18492.6	25764.5	27602.4	21720.1	19907.4	25140.4	2269.61	2418.12	1666.81	1804.92	2267.8	3062.25	67857.4	87102.5	24090.2	14304.8	38640
M122T271	0.142973	0.000285799	0.0021645	0.00127285	0.00565387	1	1	1	1.41788	Sc:Vv	0.312896	0.0702354	down	444	M122T271	122.086	122.084	122.087	271.321	269.482	272.764	13	13	1709	2297.97	2019.64	2131.32	4306.9	3221.48	3421.15	2544.71	2540.8	3421.92	2581.78	2352.77	1094.79	1547.21	2000.05	2180.22	1383.06	1429.76	2159.22	2852.26	2410.57	388.302	541.623	1303.03	749.277	825.973
M122T350	0.141104	1.90237e-05	0.0021645	0.000188214	0.00565387	1	1	1	1.37594	Sc:Vv	0.095901	5.80608e-09	down	440	M122T350	122.07	122.069	122.071	350.475	346.092	369.522	35	26	32174	67122.7	101347	77753.6	122309	150249	156732	134621	124347	106998	110997	111581	102973	109139	91899.4	83551.1	50031.9	111284	130536	156000	130856	20848.8	10935.9	30838	10303	25685.8
M123T327	0.141758	6.66044e-07	0.0021645	2.1279e-05	0.00565387	1	1	1	1.48074	Sc:Vv	0.314293	0.102618	down	449	M123T327	122.923	122.923	122.925	326.839	323.325	330.695	22	22	2056	3755.94	3896.91	6335.57	4115.29	3672.42	2745.73	4151.95	2643.69	2669.09	1611.92	1826.63	1764.66	2362.25	2753.06	3274.24	2474.91	1667.49	2500.83	2884.85	3932.16	1456.1	1409.2	814.98	744.15	1330.17
M123T371	8.78321	2.02002e-05	0.0021645	0.000195791	0.00565387	1	1	1	1.43185	Sc:Vv	0.126844	0.0920401	up	453	M123T371	123.054	123.054	123.055	370.964	364.818	389.084	40	26	110013	22462.1	28201.2	75823	68010	83612.3	56241.3	414390	444067	427781	563681	446930	479544	491357	370955	90816.5	66500	99751.1	34280.6	59671.3	115600	876904	743025	456724	290995	502649
M123T407	9.29094	0.000465377	0.004329	0.00184079	0.00981982	0.972222	0.833333	1	1.37853	Sc:Vv	1.253	2.78125e-08	up	451	M123T407	123.04	123.039	123.041	407.386	395.075	427.44	16	15	6493	3267.08	3685.83	2912.7	4529.36	2607.64	3021.04	635.278	1338.47	1769.07	1524.14	1960.62	13798.5	4546.96	2079.25	5083.26	2793.25	2367.77	4232.76	4884.1	2041.69	7195.63	10873.5	15823.5	30743.6	25300
M123T445	3.78293	0.000101572	0.0021645	0.000598588	0.00565387	1	1	1	1.11058	Sc:Vv	0.0936364	2.72525e-09	up	454	M123T445	123.054	123.054	123.055	445.185	439.546	452.534	20	20	6082	8751.94	7870.02	11463.2	9852.97	7613.15	6581.27	24769.7	22500.7	22240.7	22077.6	21166.6	21295.4	25279.2	17609.9	8750.08	6354.72	10134.8	8349.94	8389.08	13335.5	59871.5	82123.9	31219.8	40995.1	22890.8
M124T151	0.189413	0.000793433	0.0021645	0.00277796	0.00565387	1	1	1	1.17187	Sc:Vv	0.689363	0.11582	down	470	M124T151	124.023	124.023	124.024	150.759	138.053	161.512	25	21	19789	348968	40339.7	64134.9	114395	83651.4	374989	63705.1	30740.2	37312.5	39233.4	41743.4	110800	143371	165278	253723	85471.7	56784	301023	469382	70237.7	74411.5	50708.8	37254.1	165803	57845.9
M124T185	0.263833	0.00215375	0.0021645	0.00605636	0.00565387	1	1	1	1.14071	Sc:Vv	0.711285	0.187076	down	472	M124T185	124.024	124.023	124.024	184.664	171.543	195.02	20	15	14317	145403	42723.8	54283.6	113945	144598	77288.4	79101.9	31468.9	37165.3	45814.2	32687	136928	189410	95003.5	140389	76730.4	22673.4	119827	173657	78804.8	37739.7	33508.7	41251.8	134948	62432.4
M124T278	0.113283	2.16722e-05	0.0021645	0.000205153	0.00565387	1	1	1	1.61692	Sc:Vv	0.802891	8.16447e-08	down	471	M124T278	124.023	124.023	124.024	277.703	260.71	279.254	23	17	18684	112504	49694	64757.6	97777.1	95360.3	91267.1	32353.5	26828.2	26956.5	39531	38987.8	63007.6	126567	157491	98531.1	58001.5	79763.1	96207.1	96930.3	71464.7	25576.7	26361.6	26058.3	89443.6	39962.6
M124T32	43.0399	4.01677e-05	0.0021645	0.000319751	0.00565387	1	1	1	1.88801	Sc:Vv	0.139057	0.113836	up	477	M124T32	124.039	124.038	124.039	31.589	30.444	34.235	14	14	80454	2508.84	1748.12	968.261	1708.26	2247.31	1944.13	11013.9	10267	8145.97	10921	12394	11586.2	11004.1	12751.9	26203.9	1818.07	1516.39	1444.74	1608.96	1248.89	28029.6	62947.5	181935	69253.6	230936
M124T349	20.577	0.0273233	0.0649351	0.048489	0.0986486	0.833333	0.5	1	1.25859	Sc:Vv	0.0759947	0.0684419	up	474	M124T349	124.038	124.038	124.039	348.885	344.16	358.074	24	23	87583	4618.78	5119.44	8003.31	5150.89	10553.4	7843.28	128944	131006	122848	147732	123902	124630	145108	132623	19967.1	8486.08	14189.8	11438	8884.29	7733.3	137261	70149.2	350891	2637.36	358594
M124T367	4.24661	3.46361e-05	0.0021645	0.000287582	0.00565387	1	1	1	1.05096	Sc:Vv	0.167181	0.155077	up	480	M124T367	124.058	124.057	124.059	366.997	365.143	372.745	14	14	11278	8979.31	7016.75	5509.71	9070.92	10974.9	12794.4	28037.4	36300.4	32545.2	44458.3	39111.2	29941.7	33088.5	28770.1	9359.45	1605.86	9503.62	7045.56	12083	11952	68568.5	73405.2	36124.7	24011.2	40022.8
M124T381	6.45878	0.000918228	0.0021645	0.0031117	0.00565387	1	1	1	1.22254	Sc:Vv	0.153353	0.134595	up	481	M124T381	124.058	124.056	124.059	380.689	377.087	388.484	14	14	11619	10459.8	1507.92	8018.65	12067.5	9742.81	14394.1	26391.7	35268.5	40281.1	28632.1	32984.1	37407	36675.4	38642.8	8593.99	5820	8978.47	7867.91	1564.98	11471.3	115005	217244	48099.5	46748.9	49848.8
M124T414	0.246136	0.000683497	0.0021645	0.00248021	0.00565387	1	1	1	1.15656	Sc:Vv	0.24318	0.204335	down	485	M124T414	124.086	124.085	124.087	414.008	388.876	419.088	32	24	12313	116833	57002	70647.1	71680.8	136901	58661.3	36438.4	55268.2	41520	44110.8	41500.5	45028.3	73065.9	43965.7	53742.2	39505.3	64560.6	95858.7	163396	38668	16907.1	12805.2	38900.7	24337.3	49648.1
M125T158	0.337175	0.0110735	0.0021645	0.0226655	0.00565387	1	1	1	1.06262	Sc:Vv	0.3016	0.232739	down	498	M125T158	125.081	125.067	125.082	157.632	138.861	176.445	19	15	2734	22144.1	12813.3	18232.3	16045.2	22967.9	26508.5	13222.7	11455.7	10985.1	16217.2	7281.22	16498.7	20652	16113.5	16948.4	11098.8	14901.8	8137.02	13192	37772.3	8279.2	3865.25	19445.4	18821.8	2824.17
M125T459	33.9531	1.89934e-08	0.0021645	2.75686e-06	0.00565387	1	1	1	1.93038	Sc:Vv	0.46525	8.06739e-07	up	489	M125T459	124.99	124.99	124.991	459.405	448.366	466.478	13	13	26836	7072.93	2869.34	4889.55	5230.95	6186.37	4706.72	4975.56	83006.8	77000.8	52666.4	78185.7	59831.5	39073.6	45629.8	6858.9	3460.02	3393.48	5518.15	5429.29	4697.19	85071	106013	89001.9	134102	59721.1
M125T46	0.248944	0.00148102	0.0021645	0.00448542	0.00565387	1	1	1	1.02509	Sc:Vv	0.225382	0.172747	down	488	M125T46	124.983	124.981	124.985	46.1655	37.603	50.396	20	17	17017	20258.1	16837.3	23501.6	11377.8	10719.8	8052.65	11941.5	13514	19089.3	11065.6	18048.3	19989.7	17878.2	14254.9	19608.8	38826.7	4643.85	2206.75	31444.9	5206.6	2559.02	2000.16	4840.89	6870.55	2038.85
M126T260	0.215546	2.17208e-05	0.0021645	0.000205269	0.00565387	1	1	1	1.32176	Sc:Vv	0.233759	0.237151	down	502	M126T260	126.054	126.053	126.055	259.538	237.282	274.879	32	26	12499	135554	178772	148417	173493	168974	145416	74009.1	114846	125281	57735.8	106674	92669.7	112112	104242	102589	70862.9	89468.9	50719.7	108468	90362.9	82008.9	70624.4	47117	30152.8	34612
M126T37	0.309377	0.00761052	0.0021645	0.0166221	0.00565387	1	1	1	1.08485	Sc:Vv	0.271759	0.275957	down	507	M126T37	126.09	126.089	126.102	36.693	31.494	43.332	23	23	5821	8565.51	10611.2	10770.1	7489.37	8841.87	10432.2	9776.42	4133.75	10364.9	7084.5	8152.33	5478.06	7543.21	8065.2	8964.33	8411.33	13023.2	6240.25	6939.2	14263.8	1029.22	2792.08	1525.51	6753.2	5744.01
M126T521	7.19446	1.14308e-05	0.0021645	0.000136025	0.00565387	1	1	1	1.40315	Sc:Vv	0.240643	0.0412017	up	508	M126T521	126.091	126.09	126.101	521.099	507.29	522.757	15	15	4887	2627.04	2444.78	1462.53	2358.4	1412.13	1451.32	5089.75	7039.68	7564.47	8700.54	7403.15	6248.05	7072.58	10666.7	1961.16	2460.07	2027	2321.41	1282.38	1653.66	36319.5	33746.6	11240	18887.3	17949.6
M127T109	0.123169	6.54215e-06	0.0021645	9.51932e-05	0.00565387	1	1	1	1.16021	Sc:Vv	0.0643942	0.0123352	down	528	M127T109	127.086	127.085	127.098	108.966	90.861	138.259	31	24	40081	148578	87394.3	109993	83409.7	68730	228304	57689.9	54907.4	52487.6	52716.1	51168.7	49536.9	46593.4	44965.8	4887.12	5167.7	7180.63	549.36	4187.49	3036.88	24948.4	19998.9	11810.5	23870.7	10969.9
M127T223_2	4.37223	2.18737e-05	0.0021645	0.000206065	0.00565387	1	1	1	1.18533	Sc:Vv	0.140172	0.107848	up	522	M127T223_2	127.053	127.051	127.056	222.806	212.683	228.543	15	14	5468	3792.1	1877.32	5324.84	2112.53	2538.67	2839.65	8202.99	9503.84	8182.67	9021.73	9793.83	7393.75	10888	10403.4	4221.3	8932.01	3005.74	1964.62	2531.24	2880.79	18572.1	29854.9	9694.08	23682.6	18032.6
M127T254_2	0.191325	1.99717e-05	0.0021645	0.000193735	0.00565387	1	1	1	1.30444	Sc:Vv	0.276681	2.01859e-08	down	529	M127T254_2	127.097	127.097	127.098	253.685	242.104	259.069	26	26	133123	299956	135627	221841	241327	353666	380635	155955	243874	225221	217429	212090	287201	328081	138154	462217	238022	264148	316422	349554	323604	157991	73039	35042.2	40764.8	63535.6
M127T373	6.04792	0.000222253	0.0021645	0.00106394	0.00565387	1	1	1	1.2318	Sc:Vv	0.0450937	0.042488	up	520	M127T373	127.038	127.038	127.038	373.478	371.037	378.854	14	14	38603	35825	32068.5	39590.9	30473.3	31098.5	33660.5	168477	173116	183250	169616	167579	166102	183285	167731	28023.7	24730.6	36004	31260.4	25787.4	40479.1	183681	123899	333471	384448	312848
M127T483	0.142313	0.000171955	0.0021645	0.000878987	0.00565387	1	1	1	1.33596	Sc:Vv	0.215422	0.171646	down	516	M127T483	127.038	127.038	127.039	483.376	479.742	486.737	23	23	10737	111158	119573	65737.6	34568	38162	91046.4	17086.9	28693.5	20886.2	21522.8	22859.1	23103.6	21517.1	32192.9	74390.1	36043.6	47888.2	68889.2	18735.1	96764	27329.1	18766.5	12997.5	14934.6	15564.6
M127T58	0.361572	0.0135997	0.0021645	0.0268636	0.00565387	1	1	1	1.02665	Sc:Vv	0.148954	0.147714	down	527	M127T58	127.086	127.085	127.086	57.601	51.938	70.749	15	14	4884	45272.6	34138.3	49457.6	29323	32420.5	37548.5	24013.8	27182.5	23080.8	27231.3	16052.2	24499.4	21047.4	23010.3	16008.9	18243	23447.1	18128	6370	20892.7	3498.94	30894.1	16722.5	20700	11409.2
M128T110	0.12978	0.00139431	0.0021645	0.00429217	0.00565387	1	1	1	1.54685	Sc:Vv	0.215959	2.88451e-08	down	545	M128T110	128.089	128.08	128.09	109.534	97.984	141.533	20	19	3095	10802.5	7495.22	8581.51	5808.68	4197.63	16272.1	4578.28	4008.37	3482.41	4331.88	3325.25	2737.44	5621.51	3880.19	4056.12	3661.36	4819.61	1435.4	4154.96	5289.86	8807.38	8435.91	3473.07	749.73	923.005
M128T254_1	0.296504	0.00118209	0.0021645	0.00377352	0.00565387	1	1	1	1.00886	Sc:Vv	0.42768	0.0528589	down	544	M128T254_1	128.081	128.079	128.082	254.381	244.054	260.144	24	24	4615	5759.77	6374.55	5169.46	8587.53	7639.48	7635.58	2316.44	5084.61	6258.76	6077.23	7152.12	5469.86	6850.39	11571.2	8028.45	18250.7	8875.62	6820.65	7637.77	7845.77	6574.43	2830.99	3157.48	1325.11	3480.44
M128T254_2	0.15536	0.000108632	0.0021645	0.000626387	0.00565387	1	1	1	1.4324	Sc:Vv	0.262747	5.73729e-09	down	546	M128T254_2	128.1	128.099	128.101	254.206	241.494	259.069	26	26	9483	23913.4	10368.4	17206.3	19118.7	26606.9	26151.8	11428.8	14230.4	14548.1	14555.7	13511.7	19431.5	22957.3	11455.7	32321.3	14468.2	15752.9	20045.9	24280.9	26344.5	11664.8	8128.8	1947.35	2523.84	3931.89
M128T34	0.298115	2.50553e-06	0.0021645	5.20452e-05	0.00565387	1	1	1	1.14182	Sc:Vv	0.1436	0.0315267	down	547	M128T34	128.106	128.105	128.107	33.91	0.781	37.035	29	24	3670	13991.6	18069	17987.6	14888.3	19075.2	17849.1	17596.8	14732.9	14574.6	13000	11280.9	14684.5	15791.3	10935	17906.9	16335	21143.2	18701.4	15430.3	16814.1	10790	9521.27	4940	8058.8	5191.21
M128T363	0.0895756	7.95845e-05	0.0021645	0.000500897	0.00565387	1	1	1	1.54375	Sc:Vv	0.0744573	0.0522805	down	541	M128T363	128.07	128.069	128.08	362.757	359.501	364.513	23	23	20371	34949.4	14777.6	32337	54481.1	37930.7	50183.8	24785.5	28007.7	27053	26476.8	27258.9	25473.1	30185.2	28598	26148.8	17446.1	45327	69822.4	53740.3	48813.1	7057.66	4672.94	7954.66	1415.82	1643.38
M128T373	4.92869	0.00017506	0.0021645	0.000890987	0.00565387	1	1	1	1.1207	Sc:Vv	0.215053	0.215666	up	535	M128T373	128.041	128.041	128.042	373.467	371.037	378.254	14	14	4455	3057.45	2876.51	4738.51	3854.6	2023.52	2468.46	10648	15393.1	9492.39	14155.7	15542.5	8668.43	14476.1	12514.1	2821.8	1201.43	2497.93	3346.48	4246.24	2362.14	11958.4	10360.8	22128	32959.7	27107.7
M128T391_1	7.86609	6.11765e-07	0.0021645	2.02955e-05	0.00565387	1	1	1	1.38795	Sc:Vv	0.172741	0.164552	up	533	M128T391_1	128.033	128.032	128.034	391.381	387.859	392.833	13	13	8202	4194.43	2282.2	3049.17	3134.41	2200.41	1576.8	11536.5	7973.89	12687.6	12897.5	12437.5	12289.6	8946.22	10031.3	1143.4	2294.61	1074.54	2099.75	2110.27	4141.42	24007.4	28958.6	31114.2	19678.3	28163.2
M129T100	0.105778	0.0061838	0.025974	0.0139867	0.0457562	0.888889	0.666667	1	1.33608	Sc:Vv	0.148922	0.0589344	down	559	M129T100	129.065	129.065	129.066	99.528	88.541	120.397	23	23	124208	57520.3	109561	36731.7	437705	264497	595742	125572	163423	161961	174031	171182	206015	190428	180230	163873	80568.3	536391	118124	148492	179111	78587	76282	7355.94	4886.24	8929.89
M129T255	0.135255	0.00899418	0.025974	0.0190462	0.0457562	0.888889	0.666667	1	1.12925	Sc:Vv	0.220052	0.186493	down	558	M129T255	129.065	129.064	129.065	254.787	251.074	262.525	29	25	17463	65048.7	19297.2	122335	29567.1	39068.1	4378.83	48928.7	44419.1	46701.2	33392.2	22499.7	43026.7	42182.1	49207.1	67551.9	204616	20012.8	11555.1	64570.7	26269.3	3150.8	6121.8	26253.7	8560.95	8485.57
M130T266	0.0341704	5.71317e-08	0.0021645	4.9029e-06	0.00565387	1	1	1	1.90078	Sc:Vv	0.282801	0.104817	down	591	M130T266	130.097	130.096	130.097	265.853	261.661	283.289	37	25	666636	1.39066e+06	1.36267e+06	1.6217e+06	826054	829591	583681	135864	246109	261545	248460	357873	288975	231359	353095	482371	371878	1.58865e+06	393601	212159	777178	57791.2	44673.8	41853.6	29111.1	29676.5
M130T296	0.0381985	6.10048e-09	0.0021645	1.49424e-06	0.00565387	1	1	1	1.78476	Sc:Vv	0.171383	0.0530865	down	586	M130T296	130.097	130.096	130.097	295.861	293.932	304.375	18	18	176112	1.35474e+06	1.07422e+06	626552	1.37635e+06	953654	876026	470650	456265	603036	661961	697990	598789	610284	694990	728286	672544	1.42937e+06	2.8447e+06	727060	1.34799e+06	69318.9	60043.9	42816	49957.3	44233.3
M130T313	0.00425845	0.0017689	0.004329	0.00515541	0.00981982	0.972222	0.833333	1	1.94624	Sc:Vv	1.74787	9.40909e-08	down	576	M130T313	130.065	130.064	130.066	313.067	311.149	320.733	18	18	593985	14579.9	13564	16523.4	12747.8	14296.5	2.31315e+06	749858	8455.94	12022	20980.6	8925.18	13277.9	890652	15955.7	6083.49	630782	1.19574e+06	6333.41	16600.9	11376.5	124254	57238.9	4214.14	7394.02	7103.37
M130T315	0.0930647	0.00376277	0.004329	0.00936669	0.00981982	0.972222	0.846528	1	1.25122	Sc:Vv	0.269045	0.0705286	down	584	M130T315	130.097	130.085	130.097	315.437	306.283	322.136	26	25	593985	939079	122933	521510	2.97045e+06	835602	2.15638e+06	555450	568453	900482	1.01841e+06	1.11096e+06	816767	845197	1.12063e+06	834120	849152	3.29798e+06	940217	844280	39208	119442	132519	44381.5	402067	61374.4
M130T34	0.142722	0.000114436	0.0021645	0.000650278	0.00565387	1	1	1	1.28299	Sc:Vv	0.273588	0.147518	down	574	M130T34	130.064	130.064	130.065	33.778	31.654	41.55	27	25	32620	32361.6	27416.4	93506.5	55136.3	106724	49461.3	38740.3	53530.9	46620	48013.5	30183.6	26388.1	25360.7	33408.1	48411.2	36762.8	51166.1	51181.2	53240.8	151150	11434.7	14463.5	7815.67	10431.9	8855.09
M130T351	0.0404085	9.61308e-06	0.0021645	0.000121138	0.00565387	1	1	1	1.73656	Sc:Vv	0.160195	0.12268	down	589	M130T351	130.097	130.096	130.097	351.469	347.709	355.314	16	16	48592	269610	221398	133722	360428	697550	297958	479045	439161	648211	499843	445073	413284	426343	480009	154721	128433	337729	264555	276006	247677	31941.7	16948.8	17054.2	3680.36	21305.8
M130T365	0.035454	2.55682e-05	0.0021645	0.00022982	0.00565387	1	1	1	1.7656	Sc:Vv	0.0489147	0.0489284	down	590	M130T365	130.097	130.096	130.097	365.168	362.026	377.754	15	14	33447	541620	240880	320023	56667.3	315966	210654	250161	260771	231518	255900	255888	242589	227222	249847	186333	154440	300887	256461	198286	281177	15158.2	14042.4	14423.8	6213.36	14638.2
M130T381	0.229985	0.0138362	0.00865801	0.027294	0.0176845	0.944444	0.75	1	1.20135	Sc:Vv	0.0287751	0.0204557	down	568	M130T381	130.049	130.049	130.05	381.398	379.293	384.098	26	26	1169612	4.01234e+06	2.73167e+06	1.97624e+06	7.81722e+06	7.19079e+06	5.89047e+06	5.13593e+06	5.20955e+06	5.02336e+06	5.17872e+06	5.01449e+06	5.05379e+06	5.04445e+06	5.25997e+06	5.98615e+06	6.28217e+06	7.58446e+06	5.02656e+06	8.32261e+06	5.86826e+06	2.98563e+06	3.9166e+06	150456	798945	189021
M130T397	0.102279	6.73901e-06	0.0021645	9.70962e-05	0.00565387	1	1	1	1.36381	Sc:Vv	0.2574	1.3497e-08	down	585	M130T397	130.097	130.096	130.097	397.011	384.785	401.757	24	20	47344	964054	800255	395873	820501	394080	592938	746459	987852	882122	649215	768749	839128	376354	965564	436773	1.02893e+06	766916	320659	472165	388331	55417	53771.7	40762.5	34404.9	36799.6
M130T502	0.104331	0.00489976	0.004329	0.0115885	0.00981982	0.972222	0.874306	1	1.33193	Sc:Vv	0.346378	6.42019e-08	down	573	M130T502	130.049	130.048	130.049	502.425	498.901	516.211	15	14	25290	25520.1	15284.5	66186.9	177334	45022.2	133985	78798.1	44170.9	46629.9	100136	72561.4	49563.4	98958.4	48713.1	67607.3	87629	63137.4	26331.8	98133.9	27184	44518.9	51094.8	12594.4	17723.2	13665.2
M130T512	0.151789	2.11906e-07	0.0021645	1.03808e-05	0.00565387	1	1	1	1.27873	Sc:Vv	0.176657	8.67613e-09	down	588	M130T512	130.096	130.096	130.097	512.275	509.77	518.777	17	17	27024	243679	204299	142334	241100	263479	292885	209860	214246	195837	172591	204255	219577	117611	163056	163967	205398	256572	166599	252689	187956	31156.6	22428.2	17614.4	20972.8	19422.1
M131T201	0.141666	0.000703083	0.0021645	0.0025333	0.00565387	1	1	1	1.41025	Sc:Vv	0.117612	0.118164	down	597	M131T201	131.015	131.013	131.016	201.493	193.294	210.038	23	22	11994	19974.5	8409.37	8078.92	26881.3	43438.7	17688.2	10693.6	8764.31	8233.69	11953.7	9924.08	9556.87	9402.52	9878.13	7438.34	2389	5307.02	6637.61	8508.05	7769.09	6311.84	7077.13	3307.53	977.063	4240.48
M131T240	6.31944	5.09552e-07	0.0021645	1.80446e-05	0.00565387	1	1	1	1.38862	Sc:Vv	0.244564	0.0738125	up	609	M131T240	131.08	131.067	131.081	240.401	225.594	242.482	22	18	7484	4084.5	3513.21	3981.25	4321.31	4498.76	2291.98	4516.03	6511.48	10083.9	8080.82	9672.97	8562.92	6772.97	7359.32	3336.66	4066.99	2408.36	2844.02	1697.1	4486.18	19724.2	20100.5	31424.2	14917	26069.2
M131T266	0.0368419	1.50668e-07	0.0021645	8.51637e-06	0.00565387	1	1	1	1.90206	Sc:Vv	0.333481	0.219689	down	614	M131T266	131.1	131.099	131.101	265.947	263.27	278.437	30	20	58368	99061.5	27985.2	82094.9	77038.8	61004.7	39487.7	9569.2	12691	13806.4	16299.2	14507.6	19340.2	11671.9	24732.5	24384.6	27489.7	108847	22314.8	14135.1	52720.6	4812.04	4115.85	5454.83	1971.67	5529.4
M131T272	0.257206	0.000133487	0.0021645	0.000733025	0.00565387	1	1	1	1.16232	Sc:Vv	0.174042	0.0385856	down	602	M131T272	131.048	131.047	131.052	271.585	260.391	274.927	27	26	9569	17540.7	14529	16069.1	32007.3	25177.8	33703.6	11484.3	15714.6	16124.5	20450.9	18624.3	16343.9	18267.5	18716	13405.2	12952.7	11662.1	23542.2	21675.6	18226.3	7705.72	10398	14047.5	5849.02	4513.66
M131T295	0.0596188	7.82169e-09	0.0021645	1.73509e-06	0.00565387	1	1	1	1.72573	Sc:Vv	0.123608	0.09879	down	615	M131T295	131.1	131.099	131.101	295.4	294.112	296.688	17	17	10936	86965.3	71161.4	46055.4	83759.3	76736.9	59278.1	38805.3	30851.1	40135.5	42006.8	46743.6	43219.2	39390	38443.9	48701.9	42236.1	91350	46551.3	46529	92649.5	5769.6	5618.56	4101.4	4385.91	6115.4
M131T320	0.104628	0.000879731	0.004329	0.00300745	0.00981982	0.972222	0.888889	1	1.44258	Sc:Vv	0.191753	0.00556565	down	612	M131T320	131.089	131.088	131.09	319.579	316.572	323.065	15	15	58402	82899.1	60379.8	22118.9	51545.2	66729.5	206403	43185.2	47197.7	53256.5	59770.9	65393.5	43180.4	44824.8	63635.4	5314.83	17436.9	37012.6	21021.5	28338.9	4553.6	9668.51	10553.2	3039.56	33865.9	2878.87
M131T34	3.99923	0.000600321	0.0021645	0.00225135	0.00565387	1	1	1	1.18461	Sc:Vv	0.155201	0.0766489	up	610	M131T34	131.085	131.084	131.086	34.499	29.097	40.535	25	25	4576	10003.7	8648.19	6314.66	2447.08	5820.36	12464.3	16241.7	13137.7	17400.6	17993.8	18423.1	21954.9	19802.9	16332.7	10616.3	5624.56	16446.2	17306.5	8067.72	6474.97	40584.7	20339.8	39484.4	44169.8	39799.3
M131T381	0.218854	0.0114068	0.00865801	0.0232225	0.0176845	0.944444	0.804167	1	1.19593	Sc:Vv	0.0279448	0.00791571	down	606	M131T381	131.053	131.052	131.053	381.257	378.708	384.098	24	24	95497	255639	187324	133426	567520	499977	426825	356025	349458	348801	354140	343115	331546	341640	352295	427352	441881	561362	347142	634677	415950	199399	255750	9915.13	54800.1	17378.1
M131T40	3.60611	0.000196647	0.0021645	0.000967761	0.00565387	1	1	1	1.1249	Sc:Vv	0.239054	0.228727	up	603	M131T40	131.048	131.047	131.049	40.2035	38.354	43.356	18	18	3759	2004.25	2106.44	2592.05	5418.41	2117.84	3611.26	7158.81	6633.5	8656.38	9022.69	4294.88	9931.37	8034.47	6338.75	2567.28	2512.46	6633.46	1673.84	3821.19	8599.08	16642.7	13086.5	15536.9	15882.6	12914.8
M131T513	0.0477809	1.13343e-05	0.0021645	0.000135562	0.00565387	1	1	1	1.79354	Sc:Vv	0.272052	0.256088	down	618	M131T513	131.128	131.128	131.13	512.941	508.987	518.911	19	19	4443	35968	24324.2	16825.9	21140.3	26273.2	41526.9	25868.3	13949.3	24938.2	24992.3	17705.3	14405.4	29974.7	25398	18078.9	23361.7	27949	24407.2	23235.2	14879.2	3907.08	547.3	1403.56	1826.41	1836.42
M131T526	0.0539731	0.00016681	0.0021645	0.000859789	0.00565387	1	1	1	1.59945	Sc:Vv	0.434375	9.79398e-08	down	611	M131T526	131.089	131.087	131.09	525.607	521.455	541.86	20	18	2743	10388.2	9821.23	8153.74	23187.8	10230.7	18582.2	10029.4	14945.1	10344.9	18934.5	17045	2279.28	9726.68	14139.1	8666.62	16942.3	6640.53	11164.3	10170.2	22713	4551.47	2029.47	2829.29	3212.1	2481.99
M132T224	6.18398	1.04163e-05	0.0021645	0.000127791	0.00565387	1	1	1	1.09506	Sc:Vv	0.0988476	0.0645172	up	632	M132T224	132.08	132.079	132.08	223.896	212.683	238.402	15	15	17429	7634.36	10412.5	11130	5144.26	4461.55	10974.1	32876.2	38658.6	37781.1	32537.7	35266.8	32416.9	37025.1	40771.6	2509.93	3365.54	3849.4	3998.79	1319.97	791.34	81634.5	130119	56107.2	68615	65662.6
M132T277	0.217182	1.76429e-05	0.0021645	0.000180215	0.00565387	1	1	1	1.25199	Sc:Vv	0.135534	0.0202756	down	636	M132T277	132.101	132.099	132.102	277.027	263.845	279.987	27	25	161812	422305	245900	331854	343084	386454	643815	269718	263134	298150	333721	324691	243569	236877	299072	209360	228080	193016	307732	246854	209593	130528	65068.9	117209	104182	90642.4
M132T288	0.178543	0.000265361	0.0021645	0.0012089	0.00565387	1	1	1	1.33747	Sc:Vv	0.0763428	2.45048e-09	down	635	M132T288	132.101	132.101	132.102	288.425	286.603	291.105	25	25	210215	429165	198730	291435	377752	428795	816002	266691	252360	246875	265000	272376	209915	241358	240238	146380	121066	151404	240989	188158	175848	145663	80951.5	91592.9	93664.4	106580
M132T382	0.243082	0.00371864	0.004329	0.00927845	0.00981982	0.972222	0.888889	1	1.06827	Sc:Vv	0.0853364	0.0175626	down	624	M132T382	132.053	132.052	132.054	381.503	378.708	384.098	24	24	17087	30692.7	25198.6	20458.2	77148.1	71647.7	59845.4	50593.5	47907	50433.4	50136	51337.6	46669.2	47521.4	57923.3	54962.2	64577.8	80820.3	52315.7	87968.1	56174.3	26721.6	36899.8	4626.85	7969.68	6501.4
M133T201	4.57597	0.00707598	0.004329	0.0156545	0.00981982	0.972222	0.888889	1	1.168	Sc:Vv	0.148948	2.8049e-08	up	650	M133T201	133.064	133.064	133.072	201.381	189.825	208.15	23	21	9557	21925.4	13809.9	20580.9	1680.63	15416.8	16524.6	26135.2	27310	23986.8	31841.8	36874.9	26345.6	29220.7	26378.1	9693.63	54625	4379.59	7945.98	18395.5	15805.3	70481.9	80616.5	84630.8	26819.1	116736
M133T244	0.103805	0.000569895	0.0021645	0.00216556	0.00565387	1	1	1	1.5454	Sc:Vv	0.0394836	0.0265919	down	644	M133T244	133.042	133.041	133.047	244.439	237.717	247.748	25	25	30927	35809.2	108360	67033.2	48400.9	40233.5	24695.2	39779.4	37542.1	38709.9	38938.5	37527.8	36790.9	37525.9	33340.5	71409.1	25091.4	76250.8	68567.6	39565	44252.7	3521.35	2111.78	21511.4	2313.78	2098.34
M133T298	0.0568238	0.000112897	0.0021645	0.00064371	0.00565387	1	1	1	1.72293	Sc:Vv	0.175712	0.0247842	down	642	M133T298	133.031	133.023	133.031	298.276	296.652	303.816	26	26	106038	198730	91080.2	125351	201509	212557	405278	114456	122006	150204	157637	166656	110393	112238	125686	94431.8	67442	61087.7	100501	259992	127640	2247.38	6737	32513.3	16010.6	11156.7
M133T54	0.0724069	0.00678331	0.004329	0.0151044	0.00981982	0.972222	0.833333	1	1.36063	Sc:Vv	0.270476	0.188518	down	643	M133T54	133.031	133.028	133.033	54.272	48.296	58.133	13	13	2050	732.96	4934.49	711.443	8755.42	14022.4	2318.37	3438.51	3054.33	1324.55	2733.24	2536.48	3037.9	2899.32	1644.02	960.798	3633.03	456.076	2711.3	1323.23	746.129	974.722	588.444	329.92	591.656	143.149
M133T69	0.0649703	0.000265388	0.0021645	0.0012089	0.00565387	1	1	1	1.76867	Sc:Vv	0.33354	4.57953e-08	down	652	M133T69	133.085	133.084	133.085	69.005	59.937	78.842	23	21	33511	220135	193829	271646	123444	180231	137539	86835.2	128131	100741	76630.4	60030.6	33738.2	99244.3	99714.4	63103.3	16965.2	110535	55782.4	43214.7	119999	63946.9	69515.1	42847	53497.3	6336.89
M134T244	0.0984214	0.000367628	0.0021645	0.00154254	0.00565387	1	1	1	1.50486	Sc:Vv	0.230852	0.195042	down	663	M134T244	134.045	134.043	134.047	244.305	237.717	246.454	14	14	1826	1756.47	8158.7	7576.19	5385.14	2642.59	1894.47	2374.2	2358.99	2207.3	3124	4184.58	2796.69	3192.83	2716.11	2940.87	2497.28	4641.22	3363.41	2556.84	3205.38	430.377	226.009	1476.33	320.611	176.31
M134T304	0.138401	0.00255346	0.0021645	0.00689823	0.00565387	1	1	1	1.55916	Sc:Vv	0.735949	3.21205e-08	down	658	M134T304	133.52	133.519	133.521	303.708	301.503	306.785	18	18	4101	12637	6448.54	6745.26	10695.3	12061.4	15472.3	18843	16161.4	6292.33	4606.34	3461.33	6831.46	10813.5	530.297	4343.42	6113.21	5352.53	8886.14	12357.1	8265.23	11118.3	801.822	0	2207.49	128.674
M134T369	0.249869	0.0147819	0.0021645	0.0287496	0.00565387	1	1	1	1.1551	Sc:Vv	0.148998	0.124737	down	668	M134T369	134.08	134.08	134.081	369.207	366.231	370.972	24	24	20600	50961.9	41643	45765	73964.7	54283.6	73261	52264.3	50196.2	51214.6	61178.6	40154.1	40359.5	46328.8	40113.3	40062.9	37638.1	49766.2	64061.1	93279.4	48741.6	20318.5	21379.7	15572.1	1219.99	21663.5
M134T39	0.112001	0.0248623	0.0411255	0.0447499	0.0676526	0.861111	0.583333	1	1.08815	Sc:Vv	0.251559	0.251914	down	667	M134T39	134.062	134.058	134.063	38.72	33.383	42.338	13	13	64798	14279.1	6925.64	3719.11	37772.4	50525	104234	16461.3	12933.9	5464.96	12283.9	13656.7	13380	11879.8	10575.5	3360.96	1364.47	1743.75	7277.1	4556.27	5577.24	6589.79	4855.01	5047.89	5001.05	4462.34
M134T413	2.62901	1.5633e-05	0.0021645	0.000166524	0.00565387	1	1	1	1.02456	Sc:Vv	0.186416	0.0765642	up	669	M134T413	134.08	134.08	134.081	413.22	407.334	415.556	25	25	17932	16363.4	19197.7	24149.2	21992.9	16956.9	14517.9	40956.2	33109.4	43579.6	39352.9	41055.3	38360.5	39100.3	57119.4	21884.6	35409.2	24318.8	29829.2	20218.4	28536.8	66401.2	60656.6	61974.4	115918	77884.4
M135T302	0.106518	0.000515032	0.0021645	0.00198858	0.00565387	1	1	1	1.62954	Sc:Vv	0.60386	2.83287e-08	down	675	M135T302	135.033	135.025	135.033	302.198	298.301	309.493	26	24	16746	36550.1	50521.3	22363.6	33758	48259.7	53662	70257.2	68467.8	32973.7	20917.8	16093.3	37961.3	40326	7830.9	36606.8	30418.7	33025.2	35475.5	50827.8	32928.3	18259	3045.07	1431.04	6192.13	1870.44
M135T32	15.2507	2.45983e-05	0.0021645	0.00022315	0.00565387	1	1	1	1.66378	Sc:Vv	0.940687	9.31962e-09	up	686	M135T32	135.116	135.115	135.117	32.057	19.53	46.185	36	26	43465	20083.9	27169.2	31250.8	25020.9	22745.1	21247.8	27037.7	26550	22548.6	22321.2	23828.3	118298	24037.4	20961.6	28781.5	23510	27081.9	25512.1	24482	27631.5	129388	120571	132249	419184	198028
M135T34	5.90518	0.00271012	0.004329	0.00721207	0.00981982	0.972222	0.846528	1	1.20473	Sc:Vv	0.75324	0.0228757	up	683	M135T34	135.101	135.099	135.104	34.357	28.581	37.46	23	23	10393	4474.48	4029.69	5916.44	12090.2	2032.45	22836	4113.94	16434.7	12430.9	2603.73	4808.84	13148.8	3234.17	2499.59	19655.2	4327.56	2602.76	4945.6	13047.6	20097.3	17071.5	9497.95	2852.31	3560.31	16554.3
M136T263	0.304027	0.00492535	0.00865801	0.011635	0.0176845	0.944444	0.75	1	1.06913	Sc:Vv	0.803582	1.93273e-08	down	692	M136T263	136.023	136.023	136.024	262.662	260.933	264.139	16	16	12950	52492.5	16266	14207.9	34133.6	37865.1	68065.7	23599.2	11865.5	12497.3	15100.5	18451.1	41039.5	81972.8	66399.2	64431.6	40992.8	20276.3	56058.5	65886.8	16047.9	14685.3	16384.1	23826.4	69228	28421.1
M136T277	0.131927	1.51003e-05	0.0021645	0.000162789	0.00565387	1	1	1	1.53936	Sc:Vv	0.638173	0.0576631	down	689	M136T277	136.023	136.023	136.024	277.082	270.167	279.336	26	26	19138	126421	55640.3	74858.8	113918	87280	104562	45216.1	37139.5	27403.8	39236.5	37156.9	59733.3	104859	130220	110855	66067.1	71855.8	108762	103908	82654.9	33442.4	27565.8	25730.4	76948.7	27361.2
M136T30	0.304089	0.000195978	0.0021645	0.000965681	0.00565387	1	1	1	1.10513	Sc:Vv	0.0639686	0.0561869	down	705	M136T30	136.111	136.111	136.12	30.148	28.674	45.516	31	26	48322	86841.7	86456	114814	62513.3	65956	113011	68131.7	71596.4	58622.5	66937.7	62095.7	62451.1	57626.9	62686.5	81303.6	83099.4	61493.3	87995.9	51328.7	71926.1	58943.2	48276.5	19423.2	36942.1	24979.8
M136T302	0.111293	0.000153578	0.0021645	0.000810786	0.00565387	1	1	1	1.5917	Sc:Vv	0.703747	0.165567	down	687	M136T302	135.534	135.534	135.536	302.037	300.835	303.797	17	17	2734	5906.05	6070.88	1636.75	5691.48	7312.54	9422.13	9821.62	8327.8	2553.4	2427.67	1832.02	4082.02	6063.06	893.701	3247.43	5529.65	3342.64	4807.92	5004.92	3076.15	1620.12	517.669	0	702.084	695.377
M136T444	0.31342	0.00236587	0.004329	0.00649439	0.00981982	0.972222	0.833333	1	1.11853	Sc:Vv	0.180555	7.68383e-09	down	696	M136T444	136.061	136.06	136.061	443.966	434.089	448.037	24	23	3853	26221.8	16525.3	17455.6	13957.1	13051.8	23504.7	8267.09	11847.8	14751.2	14123	13145	12468.7	11547.1	14310.2	12354.8	11160.7	13612.6	14863	12654	16040.8	8036.95	7480.51	4429.94	18088.3	4267.99
M137T100	22.3236	1.4235e-09	0.0021645	6.69446e-07	0.00565387	1	1	1	1.67806	Sc:Vv	0.218628	0.0239289	up	719	M137T100	137.059	137.059	137.06	99.6475	93.069	107.171	22	21	114380	58116.5	24305.4	55539.2	55485.6	62521.5	57553.7	350800	510708	531593	574979	562324	736257	699229	522782	35328.5	51210.6	44754.4	29759.8	53721.8	41681	1.34133e+06	1.72636e+06	1.71896e+06	1.68937e+06	857477
M137T277	0.173488	0.000375621	0.0021645	0.00156546	0.00565387	1	1	1	1.35653	Sc:Vv	0.678343	0.27125	down	713	M137T277	137.025	137.023	137.026	276.769	263.164	281.458	25	23	4443	29331.6	6594.85	16024.2	22516.6	17371.8	20263.8	4582.49	7106.04	3857.68	9310.13	10506.4	10456.9	18326.3	25835.3	21655.3	19263.5	6874.77	31135.6	18005.1	5556.71	5409.3	8225.32	6180.96	16004.3	3056.7
M137T511	0.300317	0.00441228	0.0021645	0.0106629	0.00565387	1	1	1	1.10114	Sc:Vv	0.38555	2.11896e-08	down	710	M137T511	136.93	136.93	136.931	511.248	498.796	522.388	15	13	5126	23248.7	16406.6	21094.4	31341.9	22239	23035.4	23436.3	24308.4	17736	21347.6	22740.6	31602.7	31313	4492.54	18018.9	28240.7	17972.7	26504.6	20614.6	15467.7	10163.6	13075.5	7368.24	3038.44	683.43
M138T155	0.217833	0.000393508	0.0021645	0.00162048	0.00565387	1	1	1	1.13274	Sc:Vv	0.753242	2.97806e-07	down	751	M138T155	138.127	138.125	138.136	155.225	137.412	193.294	24	17	2941	5830.39	8675.34	6206.62	4207.14	7598.75	2666.3	5082.62	2400.26	3660.6	14520.4	5807.3	2433.88	10339.8	2552.09	10679.5	3823.08	5478.89	11838.9	5570.1	9243.66	14280.1	15852	11443.6	2805.58	10444.2
M138T263	0.163709	0.0113671	0.0021645	0.0231576	0.00565387	1	1	1	1.38173	Sc:Vv	0.060892	0.0522099	down	739	M138T263	138.054	138.052	138.055	263.315	250.334	263.985	16	16	22597	114731	139442	153833	154675	190168	145935	93885.8	98423.2	101895	89363.8	94743.5	88705.9	83714.6	88254.7	100883	110464	126175	196677	136760	180689	47726.7	1271.56	34800.8	43525.6	32125
M138T277	0.0618098	4.92818e-05	0.0021645	0.000362958	0.00565387	1	1	1	1.82712	Sc:Vv	0.995791	0.240545	down	733	M138T277	138.022	138.02	138.035	276.682	261.662	279.296	32	22	4443	24341.7	10370.8	12536.7	29378.5	17354.9	16777.8	2149.32	5367.2	3519.76	4855.98	6324.46	9435.75	19887.3	31227.9	16736.5	10949.4	8083.26	14537.3	15946.4	15799.4	4583.25	3899.34	1678.8	14382.4	2157.09
M138T33	0.084384	0.000449078	0.0021645	0.00178977	0.00565387	1	1	1	1.72833	Sc:Vv	0.97595	0.249992	down	750	M138T33	138.127	138.126	138.136	33.26	30.632	56.07	27	23	12276	14206	17043.2	16460.3	8773.9	9781.84	13698.9	2946.5	6596.85	28050.6	11030	8569.38	2252.2	7545.63	35957.7	11620.9	4307.79	3498.09	10256.6	4836.06	8884.64	3543.35	5110.57	4193.91	27513.3	3357.19
M139T349	21.7142	0.000184904	0.0021645	0.000924284	0.00565387	1	1	1	1.49658	Sc:Vv	0.0963701	3.99765e-07	up	757	M139T349	139.038	139.034	139.039	348.885	347.709	369.014	16	15	22723	4595.19	2100.67	3855.95	1222.96	1674.04	3422.99	56892.7	57948.9	56617	64412.6	68906.5	55992.2	60725.2	66561.7	1218.62	1197.17	2306.52	3833.15	767.331	4076.12	81710.1	57399.9	122620	9944.93	116960
M139T392	3.11443	0.00579038	0.0021645	0.0132472	0.00565387	1	1	1	1.00769	Sc:Vv	0.141683	0.11245	up	758	M139T392	139.038	139.037	139.04	391.995	388.228	414.326	20	19	6624	7983.28	6289.24	7070.05	1171.86	4454.5	3086.46	14391.2	14738.8	13496	10763.6	10680.6	9613.98	13242.1	11607.6	3823.35	2272.61	2375.53	3239.43	2454.44	4240.68	22250.2	18593.5	24317.1	17178	21675.7
M139T68	0.0629582	2.14536e-05	0.0021645	0.00020374	0.00565387	1	1	1	1.71807	Sc:Vv	0.419973	3.4671e-07	down	769	M139T68	139.094	139.093	139.095	68.445	41.426	79.063	23	20	3076	17564.5	17412.3	10865.9	5043.25	27566.2	15676.6	20201.5	17439.1	26527	25931	8713.46	5908.32	25773.6	22461.3	17766.8	3830.86	2581.51	29152.6	18678.3	5059.43	10019.8	17938.1	22894.4	18126.7	8999.52
M140T184	0.167102	1.65351e-05	0.0021645	0.000172904	0.00565387	1	1	1	1.41663	Sc:Vv	0.903307	0.181162	down	778	M140T184	140.001	140.001	140.002	183.633	172.213	188.109	17	17	20614	145184	47960.2	46488.4	58327.7	110920	164177	296697	190460	47102	33824.1	37122	103443	116976	13416.2	62318.5	59147.3	46004.4	118537	137049	67963.6	43289.3	20730.2	10985.5	24080.5	7488.62
M140T34	0.355337	1.57634e-05	0.0021645	0.000167266	0.00565387	1	1	1	1.04826	Sc:Vv	0.147445	0.138045	down	789	M140T34	140.106	140.103	140.109	33.9855	28.674	38.446	26	25	4459	12507.6	19695	13478	13912	14385.4	15336.6	11432.7	10991.2	9774.16	9826.54	8684.77	10231.7	6530.75	9488.55	5815.97	6682.67	10385.8	10003.2	7592	12064.2	5456.01	5827.42	5383.31	9647.4	4819.68
M141T236	0.201797	0.00141992	0.0021645	0.00434853	0.00565387	1	1	1	1.32594	Sc:Vv	0.0755505	0.0609973	down	802	M141T236	141.065	141.064	141.071	236.472	223.723	239.06	27	26	38701	240233	84689.2	140339	112617	151273	228379	81818.5	70059.7	69927.4	80137.5	69145.9	65088.7	73616.4	75369.8	40595.2	25337	54936	47931.1	16636	82966.5	115195	50229.6	10104.1	50393.1	22525.9
M141T359	0.124505	0.000665953	0.0021645	0.00242854	0.00565387	1	1	1	1.57526	Sc:Vv	0.184303	3.96308e-08	down	796	M141T359	140.994	140.993	140.995	358.911	356.804	364.194	24	24	7071	30022.4	22181.2	26664.1	36209.4	26127	23356.1	19147.5	18433.2	17488.8	15420.7	14909.4	16545.2	13517.3	9446.48	13193.2	5215.78	12004.3	10107	7497.72	10575.9	7240.97	2025.63	2283.61	663.835	3153.63
M141T422	0.0647049	1.0174e-05	0.0021645	0.000126044	0.00565387	1	1	1	1.77928	Sc:Vv	0.336351	0.277756	down	804	M141T422	141.065	141.064	141.066	421.741	417.667	423.946	19	19	8544	17931.3	31423.7	33947.8	29771.7	30043.6	14219.7	13392.7	12996.6	9886.69	7049.58	17685.4	8766.26	9904.22	6719.27	4553.69	3207.68	4359.21	4077.22	1883.01	2608.78	1438.91	1963.93	512.64	1136.76	2328.73
M142T127	0.221978	0.00357974	0.00865801	0.00899486	0.0176845	0.944444	0.75	1	1.19209	Sc:Vv	1.07412	0.270318	down	819	M142T127	142.034	142.034	142.034	126.528	110.217	130.631	18	15	12716	40001.1	29131	18268.5	85525.1	67998.9	88215.6	30160.5	22079.6	14521	32001.5	24789.8	80627.2	109605	219074	99954.4	53412.9	33275.6	67868.5	117675	28654.1	32820.1	40595.1	43596.1	159722	76119.3
M142T176	0.190425	0.00026775	0.0021645	0.00121495	0.00565387	1	1	1	1.24278	Sc:Vv	0.301221	0.064223	down	830	M142T176	142.085	142.085	142.086	176.38	170.873	180.622	27	26	11036	25533	130431	32226.8	61031.4	38908.1	27250.6	22443.6	42996.5	43172.4	37664.5	37169.8	17636.9	24937.8	37285.6	22069.4	20512.3	27246.4	19589.4	23988.7	50806.5	13996.4	12098.7	16285.3	19631.7	10284.5
M142T183	0.304716	0.00513671	0.00865801	0.0120141	0.0176845	0.944444	0.75	1	1.01838	Sc:Vv	0.639586	2.91944e-08	down	815	M142T183	142.034	142.034	142.034	183.435	175.883	196.098	28	22	12986	101983	24339.2	27057.1	97343.2	91476.3	69024.1	39829.1	18432.5	23190.2	37483.2	44583.5	61173.1	91959.3	113859	84132.2	45174.6	17989.1	72003.8	125730	51742	24155.4	24970.2	27613.6	133118	32164.8
M142T205	0.255659	0.00313842	0.004329	0.00810073	0.00981982	0.972222	0.833333	1	1.06226	Sc:Vv	0.405725	1.84563e-08	down	836	M142T205	142.122	142.12	142.123	204.914	184.988	209.845	19	18	2304	14695.8	2348.65	8901.88	3823.84	2880.19	5903.01	1889.45	3266.93	6174.66	6506.15	4864.89	4379.4	8583.6	6090.42	7265.07	13120.7	5099.19	3002.99	4239.99	3719.64	6099.19	4559.35	2831.99	2964	4823.11
M142T236	0.204012	0.000140719	0.0021645	0.000761537	0.00565387	1	1	1	1.20134	Sc:Vv	0.193959	1.74994e-08	down	825	M142T236	142.068	142.063	142.069	236.464	212.683	255.272	28	24	3758	18174.8	6969.65	14033.7	9415.52	14056.4	18567	7072.71	5696.38	5447.56	6458.2	5285.59	3355.76	6360.31	6337.37	3596.79	6272.67	4282.94	4088.28	3175.72	6619.69	7941.96	10308.8	6520.15	6629.57	7126.64
M142T274	0.238945	0.00541617	0.025974	0.01254	0.0457562	0.888889	0.666667	1	1.10304	Sc:Vv	0.363495	0.222345	down	826	M142T274	142.064	142.063	142.065	274.016	272.312	275.693	17	17	5810	3067.5	2866.35	4231.23	15853.1	5031.47	9403.52	4299.95	4270.62	3577.15	8530.12	5449.1	3518.74	3277.17	5249.28	2214.25	4179.06	7800.82	6147.44	1656.44	6764.95	859.416	443.673	993.847	5826.32	785.503
M142T360	0.130627	6.64232e-06	0.0021645	9.64121e-05	0.00565387	1	1	1	1.48294	Sc:Vv	0.108576	0.108591	down	823	M142T360	142.047	142.046	142.05	359.87	344.156	362.044	18	17	2797	5654.88	11174.4	11335.1	8629.9	11387.8	8771.13	6927.51	5599.18	5189.18	5925.82	6822.13	5277.11	6567.47	5795.41	7212.05	9725.78	4432.04	6125.18	8708.39	3632.66	1025.25	935.596	1405.06	1924.83	1676.58
M142T410	0.211011	0.00473332	0.0021645	0.0112605	0.00565387	1	1	1	1.04285	Sc:Vv	0.200036	0.188747	down	833	M142T410	142.096	142.085	142.097	409.755	397.42	415.946	15	15	2572	12129.2	3633.16	6684.05	13536.1	24647.8	25095.6	7071.48	5637.3	7128.25	3774.7	7287.33	5875.98	6444.13	7441.01	4267.68	1178.44	6432.34	2508.03	3184.83	1069.46	4631.19	4113.86	4845.05	5048.92	4725.17
M142T485	7.18279	3.27467e-05	0.0021645	0.00027698	0.00565387	1	1	1	1.37323	Sc:Vv	0.48289	2.93407e-08	up	821	M142T485	142.034	142.033	142.035	485.07	477.821	507.911	21	18	6027	22161.5	24395.9	20555.1	33638.1	68428.4	53827.9	55819.1	69848.5	44380.3	47598.7	95711.3	131853	42730.9	122150	63189.9	29928.6	28740.4	51715.9	45471.3	42630.3	51350.3	58813.5	149686	44164.3	123438
M143T194	0.114512	2.20403e-05	0.0021645	0.000207136	0.00565387	1	1	1	1.54068	Sc:Vv	0.16629	0.143101	down	851	M143T194	143.081	143.08	143.083	194.317	190.113	200.689	26	26	32063	157082	64852.5	94707.5	99180.9	96525.6	183262	52352.1	48505.8	45888.1	62462.4	54647.6	45337.2	34683.4	44781.1	26850.9	17051.9	23501.4	18497.2	5699.33	33556.5	12870.5	9244.54	5547.94	18790.2	21626.6
M143T223	16.5561	1.49174e-07	0.0021645	8.47263e-06	0.00565387	1	1	1	1.56128	Sc:Vv	0.166711	0.0606662	up	848	M143T223	143.072	143.062	143.073	223.103	208.844	229.171	15	15	17771	2382.01	1761.13	4670.39	2828	2220.89	4245.42	48252.6	36360.8	40092.5	35051	32498.9	27876.1	29819	36911.5	1983.4	1670.87	723.52	1940.21	1126.59	3378.96	66579	109912	54888.4	69657.9	68997.6
M143T243	0.231059	0.00273531	0.0021645	0.00726009	0.00565387	1	1	1	1.07527	Sc:Vv	0.179791	0.181001	down	849	M143T243	143.072	143.067	143.082	243.132	237.504	255.007	25	20	10594	17217.8	14075.2	16676.6	60779.1	36938.4	55994.7	19270.6	17199.9	11230.9	20815.1	16202.8	13409.9	17609.4	16719.1	9160.44	2899.42	19167.6	29279.2	8320.94	23397	9677.04	3289.39	11535.4	18094.8	8830.36
M143T277	0.0912335	7.5238e-05	0.0021645	0.000481636	0.00565387	1	1	1	1.6464	Sc:Vv	0.592075	0.0900675	down	840	M143T277	143.018	143.017	143.019	277.082	260.358	279.254	16	15	5810	37331.6	14182.2	16760.1	23541.6	24825.7	25395.6	13089	7472.54	6877.87	6851.87	8323.75	14352.5	25196.8	24985.2	22982.7	13979.3	1914.27	24586.1	24482.4	16999.3	5916.44	4944.42	3085.95	11248.3	3294.05
M143T302	0.264518	0.000117202	0.0021645	0.000661247	0.00565387	1	1	1	1.17034	Sc:Vv	0.321784	3.26871e-08	down	845	M143T302	143.061	143.06	143.062	302.03	299.551	305.427	26	26	4443	11057.3	23204.9	19460.6	18791.9	16281.4	17152	5711.38	8564.45	10783.8	10710.6	10349.1	14707.6	15754.1	15427.5	17257.5	12744.5	14299.4	16375.4	17798.5	17001	9225.22	5514.73	5727.89	9102.47	12314.8
M144T111	0.163409	0.000933258	0.00865801	0.00315115	0.0176845	0.944444	0.777778	1	1.31522	Sc:Vv	0.312205	1.57048e-09	down	868	M144T111	144.065	144.064	144.065	111.332	106.032	118.787	20	20	114887	113440	212434	126030	451550	356754	332747	267885	282834	288070	295938	279997	297520	273299	58475.2	424878	211461	56565.6	333466	587304	404932	24563	17993.5	11091	14723.1	12283.8
M144T129	0.114357	0.000520769	0.0021645	0.00200415	0.00565387	1	1	1	1.53713	Sc:Vv	0.48886	0.206446	down	871	M144T129	144.065	144.064	144.065	129.321	124.94	135.172	14	13	145156	211063	100359	370146	232685	237316	286538	107949	57435.3	101418	107364	117815	146314	136998	264882	54582.4	30409.2	768666	142445	86501.9	65901.5	110242	163364	25711.2	23846.6	23634.6
M144T137	0.0704754	0.00371146	0.0021645	0.00926446	0.00565387	1	1	1	1.27303	Sc:Vv	1.43318	2.69488e-08	down	878	M144T137	144.101	144.1	144.102	136.75	126.204	156.06	25	22	13910	30545.4	16326.9	19242.5	164457	188604	22989.2	95886.8	9847.06	8964.19	12868	11248.2	8734.44	9897.91	8646.59	5031.55	6279.5	6841.49	107904	564.278	8825.56	9040.83	10215.6	8291.65	2648.34	8703.54
M144T224	302.382	4.6375e-05	0.0021645	0.00034796	0.00565387	1	1	1	2.49821	Sc:Vv	0.248666	0.117245	up	858	M144T224	143.631	143.627	143.633	224.299	212.093	228.494	14	14	5468	157.759	13.21	21.2261	307.982	17.5424	19.7266	9285.96	8002.69	9878.29	11320.5	7848.09	9209.76	7538.96	4127.48	46.5439	0	23.432	0	54.4104	42.5359	28241.9	30839.7	13787.5	22930.3	22798.3
M144T227	61.6924	0.000389323	0.0021645	0.00160888	0.00565387	1	1	1	1.55693	Sc:Vv	0.135196	7.97677e-09	up	873	M144T227	144.08	144.079	144.081	226.931	213.303	241.961	28	21	1459452	9994.97	9933.57	11520.2	104009	20494.7	20565.2	2.83777e+06	3.09885e+06	2.95797e+06	3.17056e+06	3.00029e+06	2.45381e+06	3.88567e+06	3.11881e+06	4954.85	5611.62	14993.8	9001.08	3095.81	8876.13	6.15146e+06	9.40858e+06	349802	6.2219e+06	532132
M144T259_1	0.330618	0.000359046	0.0021645	0.00151573	0.00565387	1	1	1	1.0464	Sc:Vv	0.176813	0.108043	down	863	M144T259_1	144.065	144.064	144.065	258.955	237.282	262.26	37	26	38375	439012	553875	430194	316827	507710	303707	347643	323354	345590	326743	311203	299403	313654	169988	274920	244514	388217	418447	336930	277960	207194	225904	86537.9	143072	113528
M144T259_2	0.14058	4.35333e-05	0.0021645	0.000334305	0.00565387	1	1	1	1.35742	Sc:Vv	0.0674136	0.0641605	down	879	M144T259_2	144.112	144.112	144.113	259.116	252.472	263.529	25	25	50650	69061.7	112501	174663	82077.2	44970.1	74408	54316.9	58114	62108.4	57364.6	58009	49852.4	55954.7	52988.6	33630.2	30588.7	105642	71263.4	24543.4	277669	31348	23171.3	8550.91	7464.44	15902.4
M144T286	0.261729	0.00242173	0.004329	0.00661838	0.00981982	0.972222	0.888889	1	1.06982	Sc:Vv	0.335119	0.0243563	down	875	M144T286	144.101	144.1	144.102	285.851	282.171	297.746	42	26	46242	110769	54381.7	142034	168949	67614.3	76501.2	71898.3	53601	56950.5	111347	100473	46972.4	55775.1	85660.2	95319.5	130439	108664	79796.9	80661.9	123230	55153.3	81537.7	10975.1	22945.6	34174.1
M144T302	0.299327	9.08046e-06	0.0021645	0.000117447	0.00565387	1	1	1	1.12212	Sc:Vv	0.153647	0.0445971	down	864	M144T302	144.063	144.062	144.063	302.164	299.551	306.085	26	26	38047	254015	339916	461324	386492	284679	317598	169075	195815	175403	217420	226456	243358	230448	245423	250744	278705	241257	264523	296137	243391	156191	121062	99366.8	144773	139474
M144T348	0.0921157	0.00133671	0.0021645	0.00416028	0.00565387	1	1	1	1.58545	Sc:Vv	0.0866667	0.0823412	down	861	M144T348	144.047	144.045	144.048	348.271	345.462	357.936	26	25	16404	60962.4	74851.9	53230	81855.5	97044.3	113788	72746.9	63524.9	56986.2	66689.8	55196.8	56693	64137.8	56066.2	56466.3	39706.3	78069.9	80341.6	105251	62652.5	9797.35	6116.43	14914.4	838.763	11850.5
M144T38_2	0.131968	0.00935772	0.004329	0.0196778	0.00981982	0.972222	0.888889	1	1.10291	Sc:Vv	0.0566441	0.055608	down	866	M144T38_2	144.064	144.062	144.066	38.4615	36.238	52.648	26	25	72224	14374.5	10035	9066.63	111785	62205.9	58194.7	38238.1	36567.6	32253.1	36865.9	33117.8	36685.8	32320.6	34124.5	36655	30996.8	104688	27347.1	73403.8	70534.5	8464.45	7414.05	1841.54	10301.5	4198.95
M144T505	0.098443	0.000937968	0.0021645	0.00316251	0.00565387	1	1	1	1.72016	Sc:Vv	0.186309	1.94018e-08	down	880	M144T505	144.112	144.111	144.121	505.333	502.947	526.209	27	25	3019	14664.3	8156.9	15586	16381	12741.3	16590.4	12965.3	11799	10163.5	13761.4	12575.9	9477.42	15347.4	8647.97	12665.8	10271.4	15150.8	10067.1	8729.72	7205.18	2294.72	1815.71	474.737	626.115	8236.87
M144T70	0.177975	0.00200109	0.0021645	0.00570623	0.00565387	1	1	1	1.11591	Sc:Vv	0.348786	7.78687e-08	down	877	M144T70	144.101	144.1	144.102	69.771	54.267	83.284	29	23	67177	277710	127803	141881	97603.4	80274.5	285638	65230	62780.1	123298	90287	118809	120627	45424	116684	70878	27335.1	83206.4	367796	43242.5	207848	15877.2	2855.52	16973.2	23820.2	14199.4
M145T226	29.1044	0.00390803	0.0021645	0.00965875	0.00565387	1	1	1	1.28081	Sc:Vv	0.148185	9.07187e-09	up	899	M145T226	145.083	145.071	145.084	226.332	213.303	243.802	23	18	173677	8335.97	6887.81	8602.36	11999.4	1818.9	5481.77	313629	327926	360167	411163	354407	288430	432477	391734	4499.88	4184.98	5063.62	1533.17	1701.74	7364.56	720809	1.11785e+06	36751.5	757744	59338.3
M145T302	0.294217	7.83516e-06	0.0021645	0.000106278	0.00565387	1	1	1	1.09531	Sc:Vv	0.262179	0.231359	down	895	M145T302	145.066	145.065	145.067	302.476	299.551	304.725	26	26	4443	20296.9	30679	23763.9	24622.8	27655.9	20156.2	19506.9	11387.9	15143.7	17593	9180.32	16604.5	21553.3	19328.7	29044.8	23485.1	21154.9	22796.2	20387.8	29132.3	16378.4	7685.16	9577.78	12601.6	11377.1
M145T34	7.01941	0.000104298	0.0021645	0.000608852	0.00565387	1	1	1	1.45931	Sc:Vv	0.339777	0.199653	up	901	M145T34	145.1	145.099	145.101	33.8555	30.617	42.563	28	25	8885	5542.72	8629.2	3198.92	7625.71	7253.6	14551.5	34583.5	35554.2	17466.7	19589.2	26359.7	14144.3	18683.4	17253.8	3554.89	10022.7	10468.8	8426.79	7769.95	7475.48	81832.3	89327.5	70462	58711	58502.6
M145T374	6.42823	0.00494294	0.0021645	0.0116718	0.00565387	1	1	1	1.3595	Sc:Vv	0.041486	0.0401174	up	892	M145T374	145.049	145.048	145.061	373.57	370.516	387.427	26	23	36880	26215.7	7011.41	61370.9	1731.36	20319.7	24171.4	120798	127946	113868	125093	124827	113628	116717	115769	14048.6	35196.2	21800.8	23825.5	10567.8	11933.8	129352	89609	190741	274603	231416
M145T510	6.76467	0.000155524	0.0021645	0.000818485	0.00565387	1	1	1	1.41046	Sc:Vv	0.134593	0.134936	up	888	M145T510	145.007	145.004	145.008	509.938	499.109	514.467	25	24	5042	2198.55	5930.75	2948.01	3435.98	1897.8	7407.41	17659.7	24025.8	23498.6	23900	25766.7	18744.5	21483.8	23383.8	5110.37	4421.51	6349.28	4081.04	7521.81	4111.33	50394.5	49086.4	27490.3	35473.5	29749.4
M146T161	5.21403	0.00153844	0.0021645	0.00461623	0.00565387	1	1	1	1.01097	Sc:Vv	0.38702	8.11273e-08	up	914	M146T161	146.059	146.054	146.06	160.565	138.189	173.442	28	20	35850	21338.5	54970.5	30522.9	26588.9	42885.5	15418.9	38280.4	46569.2	91247.5	50230.3	58105.6	78792.2	42295.1	98676.5	9980.99	10416.7	11693.1	9829.25	1084.67	9209.15	51547.9	54364.5	118722	79137.9	427322
M146T225	10.6673	2.50402e-09	0.0021645	9.49668e-07	0.00565387	1	1	1	1.44007	Sc:Vv	0.170603	0.168693	up	921	M146T225	146.086	146.08	146.087	225.131	213.303	241.092	19	19	10936	2750.48	2306.58	2722.69	3229.99	3771.19	2989.9	17882.9	17798.4	23740.2	22697.1	22406	13955.6	19467.2	19532.8	1669.43	1617.34	2240.35	1530.31	1630.85	2418.15	41160	59487.2	29447.2	37514.2	38575.1
M146T275	0.228214	0.00361741	0.0151515	0.00907402	0.0286669	0.916667	0.722222	1	1.1109	Sc:Vv	0.290726	0.0921785	down	913	M146T275	146.059	146.052	146.059	274.526	270.167	286.082	16	15	81079	78193.5	84021	79313.9	346883	124546	211290	83270.6	91079.7	93173.8	165105	131319	81051.6	82995.3	107025	102601	91926.2	154325	17113	56573.7	202192	13171.8	43616.9	21742.1	118035	18504.8
M146T309	0.139687	0.000723463	0.0021645	0.0025877	0.00565387	1	1	1	1.4613	Sc:Vv	0.635563	0.078127	down	909	M146T309	146.022	146.021	146.027	309.354	307.089	318.024	17	17	5678	18329.3	26980.9	13932.1	24002.4	32934.7	21699.1	49403.8	25844.8	16566.2	14954.4	7947	24510.5	35103.1	5305.6	25152.2	7839.07	32012.9	25155.2	33280	32224.7	33896.4	11423.7	4505.95	1493.86	1792.8
M146T34	0.104514	1.25475e-06	0.0021645	3.27612e-05	0.00565387	1	1	1	1.51871	Sc:Vv	0.114046	0.101554	down	923	M146T34	146.117	146.105	146.118	34.004	32.438	46.375	27	25	23949	36918.5	18924.5	42152.6	15275.1	32372	40518	24131.1	21091.5	17443.8	21040.7	17903.4	19727.3	16258.2	18676.2	20203.9	10076.3	19128.1	58706.1	10362.5	29979	2744.42	3257.08	3717.08	5853.79	4880
M146T363	0.2108	0.00818661	0.0021645	0.0176379	0.00565387	1	1	1	1.24572	Sc:Vv	0.0572008	0.0547634	down	918	M146T363	146.08	146.079	146.081	362.721	359.501	368.504	22	22	183629	315020	155344	368400	567766	376321	493165	265885	267399	270940	274234	240260	239939	280477	261731	236972	178427	441756	723158	549477	453910	221094	14200.5	170404	20368.3	123995
M146T371	7.5788	0.000617333	0.0021645	0.00229465	0.00565387	1	1	1	1.4995	Sc:Vv	0.141376	0.0197589	up	917	M146T371	146.059	146.059	146.063	371.391	367.377	380.398	19	17	78920	6383.4	23163.8	42939.6	5362.44	19944.6	13686.4	75763	94052.1	99042.6	112876	102264	93393.4	107765	114215	27674.7	18905.2	44003.3	61237.4	103825	24341.5	213289	201574	203270	166443	312800
M146T382	0.0206044	2.77493e-07	0.0021645	1.17566e-05	0.00565387	1	1	1	2.027	Sc:Vv	0.048715	3.04564e-09	down	922	M146T382	146.117	146.116	146.117	381.921	378.708	385.504	26	26	309060	1.37383e+06	263620	976500	1.08976e+06	695233	770640	530228	499031	491154	516331	496687	444442	469978	456453	463292	748454	817548	593488	378300	389686	45725.9	34767	20717.8	9837.66	10855.9
M146T391	6.62292	2.36689e-07	0.0021645	1.09557e-05	0.00565387	1	1	1	1.37501	Sc:Vv	0.186805	0.175127	up	911	M146T391	146.044	146.043	146.05	391.006	388.228	400.284	14	14	2942	2009.51	854.254	1065.48	1385.29	1014.56	1281.31	3882.86	5706.29	5459.91	7399.06	5656.94	5505.87	6827.03	5590.12	970.828	2049.08	1040.96	1620.98	1167.01	2053.64	13576.4	11846.6	12674.2	9251.87	11680.7
M147T184	17.4309	0.00016154	0.0021645	0.000839993	0.00565387	1	1	1	1.68149	Sc:Vv	0.206315	0.20691	up	932	M147T184	147.043	147.043	147.044	184.024	182.38	199.135	16	14	43002	8167.6	8026.18	11600.8	8340.49	7763.29	6479.43	93811.3	102324	102283	53851.5	119702	105998	87280.8	88363.5	45352.6	67402	22878	22046.5	16020.9	80774.5	51631.2	97085.4	229928	240445	237211
M147T255	0.101855	0.00116945	0.0021645	0.00374026	0.00565387	1	1	1	1.27758	Sc:Vv	0.440318	0.252442	down	926	M147T255	146.616	146.612	146.62	254.561	249.804	261.391	17	16	4097	9982.64	1661.73	11408.8	2099.21	3107	1588.6	4357.1	5786.55	7519.02	2851.77	4600.82	2182.31	2269.09	6077.01	8358.31	24955.7	1582.14	1704.88	6167.6	5643.53	351.685	1028.44	1727.57	432.238	546.057
M147T277	0.104881	0.0002438	0.0021645	0.00113564	0.00565387	1	1	1	1.52733	Sc:Vv	0.788462	0.277819	down	931	M147T277	147.039	147.038	147.047	277.363	272.084	296.793	18	17	9944	37817.1	14170.1	20819.3	29335.3	21954.7	25049.6	5991.23	9266.77	11241.4	4219.8	8727.8	20669.2	30479.7	38081.6	73512.8	25482	17810.6	32532	26536.8	139976	9582.27	8185.53	2402.87	16313.1	4404.57
M147T33	5.4797	2.29191e-06	0.0021645	4.82904e-05	0.00565387	1	1	1	1.31033	Sc:Vv	0.506988	2.25352e-08	up	948	M147T33	147.08	147.079	147.081	32.629	30.769	43.213	26	24	5810	7678.41	12849.1	8758.19	13124.8	15470	12838.9	9646.3	8679.41	8636.06	18102.8	27210.6	27770.1	10659	16961.8	22071.9	17073.7	13743.7	29556.8	22339	11616.1	25467.4	28495.5	34490.1	33399.9	16721.9
M147T363	0.263013	0.00115247	0.0021645	0.0037051	0.00565387	1	1	1	1.07625	Sc:Vv	0.0428761	0.0413682	down	949	M147T363	147.084	147.083	147.094	363.007	360.151	364.513	22	22	15078	27347.5	13147.8	26768.6	46097.3	30560.6	40740.2	21086.6	21210.9	20309.9	19077.8	20375.6	18790.4	21068.2	18482.9	18432.6	13066.1	33160.6	56296.5	40833.9	36256.7	15780.1	16023.7	13046.4	5999.72	8158.19
M147T381	0.227297	0.0146903	0.00865801	0.0286139	0.0176845	0.944444	0.75	1	1.19273	Sc:Vv	0.0445001	0.0223353	down	942	M147T381	147.076	147.076	147.076	381.398	379.368	384.098	26	26	828839	2.55751e+06	1.77401e+06	1.27088e+06	5.60502e+06	4.92253e+06	3.90489e+06	4.01893e+06	3.61817e+06	3.56467e+06	3.51287e+06	3.55002e+06	3.33596e+06	3.42127e+06	3.51605e+06	4.05137e+06	4.39843e+06	5.20779e+06	3.24921e+06	5.80041e+06	3.95037e+06	2.05953e+06	2.56225e+06	93511.8	569533	126065
M147T437	0.17591	0.0112651	0.0151515	0.0229857	0.0286669	0.916667	0.666667	1	1.13261	Sc:Vv	0.0987917	0.0848052	down	945	M147T437	147.076	147.075	147.076	437.046	427.727	440.157	22	21	56646	103813	297803	24924.8	376278	224162	263589	132384	118074	121912	118163	118502	113383	127862	88529.5	129750	116011	358452	235599	272756	168244	97538.5	103078	14219.2	21001.6	11705.1
M147T464	10.8878	1.22082e-07	0.0021645	7.6755e-06	0.00565387	1	1	1	1.62113	Sc:Vv	0.329021	0.107693	up	928	M147T464	147.028	147.027	147.029	464.495	450.778	490.007	18	17	9911	2973.66	3416.08	3608.08	3735.27	4154.02	2979.78	9007.46	21720.4	20786.6	28144.9	18709.9	16823	19639.7	11324.9	3557.29	14831.9	10150.3	11214	6526.63	34073.7	43500	58925.1	43313.4	71822.8	34540.1
M148T200	0.0581356	6.6182e-05	0.0021645	0.000441101	0.00565387	1	1	1	1.70043	Sc:Vv	0.134935	0.129492	down	960	M148T200	148.042	148.042	148.042	200.38	193.994	207.32	24	24	124100	191011	89765.2	47177.2	205881	440624	149296	94926.3	82794.6	76610.1	107854	90132.6	78474.6	70789.2	86135.1	68998.4	12271.4	48281.8	69361.2	72947.5	73231.8	8861.8	3125.66	21822.7	15528.3	14837.9
M148T258	0.149534	0.0114784	0.0151515	0.0233399	0.0286669	0.916667	0.666667	1	1.11399	Sc:Vv	0.23632	1.48354e-08	down	968	M148T258	148.079	148.074	148.084	258.326	232.414	272.852	39	26	35823	120930	40139.9	200680	42044.3	62070.9	6957.61	59123.9	99860	102417	111238	99440	55132	93974.1	91844.6	136141	435908	27434.7	16948.1	82493.4	44270.1	3620.7	13775.3	60166.9	25597.8	16570.7
M148T32	0.313458	0.000361285	0.0021645	0.00152354	0.00565387	1	1	1	1.09328	Sc:Vv	0.232845	8.1154e-09	down	976	M148T32	148.111	148.11	148.12	31.823	28.261	44.822	23	21	5961	12341.9	14039	12086.9	9531.73	9213.89	11922.5	4820.65	5864.26	7466.9	8236.99	8061.46	4313.41	6175.7	6935.76	4405.64	6084.78	6608.25	5862.7	3798.74	8647.14	2538.6	4827.23	4561.45	7985.62	6246.4
M148T34	0.288914	4.50854e-05	0.0021645	0.000342201	0.00565387	1	1	1	1.08681	Sc:Vv	0.933197	0.181721	down	969	M148T34	148.075	148.074	148.083	34.5	31.822	50.53	17	17	15103	2510.6	2785.31	2092.86	1538.97	4062.5	2550.58	1298.59	7501.52	18519.9	2962.66	2417.81	1735.65	5655.08	11555.7	1397.77	2451.59	2793.32	2906.55	2213.63	3127.11	4260.44	6343.9	5019.4	7101.68	4952.35
M148T381	0.226705	0.0118409	0.00865801	0.0239157	0.0176845	0.944444	0.75	1	1.16538	Sc:Vv	0.0350868	0.0137913	down	971	M148T381	148.079	148.078	148.081	381.398	379.368	392.674	26	25	68275	182444	116602	85319.5	415764	328969	285651	259791	244680	232781	226086	239906	230398	225839	229287	287272	302593	365657	233882	422070	266902	137925	167562	10310.8	39035.9	7993.55
M148T481	5.62959	0.000206833	0.0021645	0.00100527	0.00565387	1	1	1	1.08239	Sc:Vv	0.428776	3.13841e-08	up	959	M148T481	148.023	148.022	148.025	480.852	472.306	505.106	30	25	2858	5333.07	2219.86	3342.63	5362.63	3663.36	1258.24	7010.67	17313.8	26238.5	22445.9	19608.1	31540.8	27179.3	9549.72	3867.79	2921.87	1313.69	6212.7	3498.03	1446.37	34670.9	12986	17303.9	13419.8	10169.3
M148T55	0.0665272	0.000449453	0.0021645	0.00179065	0.00565387	1	1	1	1.62489	Sc:Vv	0.152032	0.091683	down	961	M148T55	148.041	148.039	148.043	54.63	36.93	71.53	21	18	10252	13986	42646.8	13798	69165.6	61794.1	45056	21407.5	26801.6	20850.4	24691.4	18838.4	25544.7	26972.7	17617.2	31957.7	36239	10165	22584.4	28939	15995.1	4445.2	4923.13	3736.32	3366.86	3413.96
M148T58	0.026201	1.52545e-07	0.0021645	8.58119e-06	0.00565387	1	1	1	2.00689	Sc:Vv	0.484688	0.254101	down	974	M148T58	148.096	148.095	148.097	57.7	47.742	72.923	29	21	107859	246390	287325	870973	324727	419910	176694	284299	107244	130217	113799	98510.6	87645	90480.6	106872	20891.3	11980.8	95927.4	103241	23521.4	123638	6494.38	13521.7	16027.2	18338.8	14145
M149T242	11.8689	0.00105338	0.0021645	0.00344398	0.00565387	1	1	1	1.5559	Sc:Vv	0.21587	0.208619	up	995	M149T242	149.059	149.052	149.063	241.76	224.68	253.604	23	22	13230	11565.7	11638.4	1127.27	2295.65	1533.06	9719.38	35070.6	57579.1	37204.1	50433.5	36257.5	44300.5	29165.4	41616.7	11833.4	17124.7	2005.12	671.832	5149.64	2408.47	84109.4	62804.4	87150.2	82783	127665
M149T302	0.0727233	0.000136866	0.0021645	0.000748436	0.00565387	1	1	1	1.73862	Sc:Vv	0.594764	0.282942	down	988	M149T302	149.039	149.038	149.04	302.463	300.128	304.725	25	25	10936	33708.8	35027.9	35533.9	50115.2	42857	45320.6	13686.9	5090.73	17467.6	20187.1	19214.7	29449.5	36744.7	48202.9	37772	27210.1	13259.8	37204.4	42636.3	29531.2	4984.19	2204.28	2978.37	16848.7	6295.79
M149T304	0.293346	0.0188027	0.004329	0.0353249	0.00981982	0.972222	0.833333	1	1.21338	Sc:Vv	0.859348	0.177538	down	980	M149T304	148.525	148.524	148.526	304.004	302.204	307.465	16	16	7177	25157.7	16672.5	11818.7	9959.47	18621.6	20086.6	36887.6	26208	7587.95	5115.7	5667.34	12679.5	17287.2	554.854	12631.8	12025.8	11969.1	17324.3	22600.1	15644.7	13809	918.226	0	632.226	0
M149T326	0.245569	5.38013e-05	0.0021645	0.000384555	0.00565387	1	1	1	1.24312	Sc:Vv	0.108638	1.32008e-08	down	982	M149T326	148.939	148.938	148.94	326.417	320.462	330.695	26	26	18818	59507.7	40952.8	70249.4	44617.7	42001	34364.3	34715.3	27594.8	25475.6	28403.4	30068	24121	26930.1	30007.5	28960.7	28448.4	17870.7	28336.2	29575	35618	28320.4	19294.7	8584.4	10295.4	15192.9
M150T159	0.147945	0.00150663	0.0021645	0.00455007	0.00565387	1	1	1	1.41367	Sc:Vv	0.132003	0.0679386	down	1018	M150T159	150.112	150.111	150.112	158.524	153.264	186.36	26	26	71980	117183	141382	279495	245966	196232	194042	154461	130821	118494	131158	127163	117763	98182.9	100248	186900	244684	33630.6	310326	206384	112320	14209.4	7241.73	68853.2	11471.9	52205
M150T201	0.236827	0.00695981	0.004329	0.0154432	0.00981982	0.972222	0.833333	1	1.14572	Sc:Vv	0.180482	0.178724	down	1007	M150T201	150.038	150.036	150.039	201.361	193.294	213.84	20	20	5955	10736.5	6170.03	2772.92	11641.9	25014.8	9276.47	6510.55	6201.46	4784.34	7709.65	8371.61	6217.19	5931.13	7485.38	4491.67	1729.46	2769.51	3563.7	5253.39	4561.22	1045.93	1145.81	2751.03	3605.33	3014.28
M150T298	0.0487976	9.77931e-05	0.0021645	0.00058149	0.00565387	1	1	1	1.79333	Sc:Vv	0.16035	0.0451344	down	1012	M150T298	150.058	150.056	150.058	298.316	296.652	315.936	26	24	188545	353120	160989	239064	378860	394565	725130	222440	214971	272738	290271	283519	210169	193328	240926	171283	143157	124637	192323	469851	242311	3975.86	5755.39	55848.9	13285.6	16804.5
M150T303_1	0.0827217	0.000315904	0.0021645	0.00137508	0.00565387	1	1	1	1.67253	Sc:Vv	0.621743	0.234594	down	1003	M150T303_1	149.54	149.538	149.541	302.6	300.636	304.035	21	21	4443	8919.67	10474	8418.81	13562.8	11460.1	13199.4	2861.67	1726.35	5245	4875.48	6023.3	9254.03	11917.7	13426.7	8688.74	6352.39	2448.05	10290.7	14189	10188.8	850.56	1454.84	408.224	4254.26	1436.47
M150T356	0.300511	0.0227331	0.025974	0.0415194	0.0457562	0.888889	0.624306	1	1.00014	Sc:Vv	0.325467	3.45769e-08	down	1004	M150T356	149.992	149.989	149.993	356.081	350.85	357.611	18	18	15815	25348.8	16164.8	36884.2	13843.6	14681	6423.76	6607.88	5091.31	3497.67	4856.88	5357.77	4209.27	4241.02	1514.11	24594	55987.5	3273.2	15682.5	21137.7	11959.6	0	499.525	1419.16	0	0
M151T193	10.5356	5.31178e-05	0.0021645	0.000381029	0.00565387	1	1	1	1.45561	Sc:Vv	0.380164	0.144497	up	1039	M151T193	151.111	151.11	151.111	193.313	178.218	203.762	15	13	8023	12224.5	9704.44	15166.7	8601.13	9825.51	12023.8	25125.4	29528.1	26266.2	33400.7	32104.8	61775.2	30056.9	22679	6326.47	7646.7	11235.9	5828.09	5423.24	11797.7	49039.7	95413.4	148382	133903	59998.9
M151T241	7.82941	0.00084389	0.0021645	0.00291277	0.00565387	1	1	1	1.39956	Sc:Vv	0.162218	0.109938	up	1042	M151T241	151.111	151.11	151.122	240.786	238.546	252.868	17	16	8521	11185.9	3960.83	1163.39	9563.21	9067.64	9950.55	22431.8	21676.4	30471.3	28000.4	27207.6	31294.4	23009.2	21445.2	1188.35	17217.1	10877.1	6712.33	2869.35	10750.9	48319.7	46653.4	65504.1	64506.8	87668.8
M151T299	0.178567	0.00162302	0.0021645	0.00482596	0.00565387	1	1	1	1.24957	Sc:Vv	0.261385	0.0963946	down	1031	M151T299	151.061	151.054	151.062	298.533	296.724	316.645	22	21	11900	22309.1	11404.4	15970.4	25539.6	24390	46100.2	13338.9	11967.1	18648.6	21593.3	20136.8	12184.5	11995.2	14474.5	10154.9	6798.94	8265.44	11437.9	31465.7	19643.4	3330.9	3885.98	7563.01	5134.05	5529.2
M151T326	0.262522	5.94044e-05	0.0021645	0.000409629	0.00565387	1	1	1	1.16592	Sc:Vv	0.256932	0.205363	down	1023	M151T326	150.955	150.953	150.955	326.314	324.977	334.322	19	18	1769	5872.64	3937.79	7082.18	4395.77	2760.18	3221.36	3866.44	2892.35	3850.47	1874.64	3242.15	2499.33	2014.07	3268.9	1320.23	2917.66	2120.14	2275.25	1858.9	4566.03	2680.31	1056.25	1224.54	1955.21	1603.04
M151T327_2	0.218633	4.93709e-05	0.0021645	0.00036301	0.00565387	1	1	1	1.26351	Sc:Vv	0.173256	0.175429	down	1022	M151T327_2	150.937	150.936	150.938	326.71	321.772	330.695	24	24	3318	10708	7102.61	14135.3	7377.32	7342.25	4479.72	5733.25	4246.79	3095.98	5233.7	5425	4515.37	4460.03	4902.68	5601.63	5634.64	2997.33	5543.06	4811.33	6862.56	4634.55	2860.03	1254.07	1747.01	2702.6
M151T382	0.208227	0.00966874	0.004329	0.0202269	0.00981982	0.972222	0.888889	1	1.22943	Sc:Vv	0.0561274	0.0447483	down	1029	M151T382	151.047	151.044	151.048	381.772	379.368	386.707	24	24	38772	37955.4	37246.9	23564.4	87999.7	69816.2	59660.7	58897.9	61006.4	58919.5	50768.4	56161.4	60733	58097.9	52757.2	116266	250460	109775	68186.2	132639	70059.4	23981.2	45737.2	2291.36	1287.4	4012.07
M151T40	3.64319	0.000369786	0.0021645	0.00155049	0.00565387	1	1	1	1.05902	Sc:Vv	0.300449	0.299714	up	1033	M151T40	151.075	151.073	151.075	39.5995	30.218	43.356	24	23	15078	12663.7	22254	10477.8	8530.42	8941.3	15163.8	28526.1	54901.6	29749.8	28518.7	31767.2	52889.2	32450.6	29790.5	6027.96	5272.05	22742.1	15082.6	5517.3	11291.1	67658.8	64130.7	61090.8	64509.6	59344.7
M151T44	0.131672	0.000163265	0.0021645	0.000844856	0.00565387	1	1	1	1.39302	Sc:Vv	0.707889	0.0398166	down	1038	M151T44	151.095	151.085	151.097	43.978	30.768	67.029	27	20	4443	2530.69	5034.03	15499.9	6552.85	7415.93	8902.57	5930.56	3052.39	2640.24	14067.8	12043.8	2861.46	4718.56	4522.46	7313.32	6190.18	4171.57	5688.98	3514.45	3697.7	1272.48	1518.38	943.264	1708.33	2094.29
M151T479	5.2644	0.000152735	0.0021645	0.000807895	0.00565387	1	1	1	1.13251	Sc:Vv	0.397039	0.196773	up	1030	M151T479	151.041	151.04	151.042	478.834	457.032	491.501	28	25	4916	18077.6	5732.4	11237.1	17398.4	12962.7	17753.5	43228.8	63324.1	68226.1	58869	43652.1	95719.3	42903.6	23487.5	13201.6	10228.5	9446.84	12158.8	9156.62	8099.94	26281.9	98889.5	35096.1	31409.1	34744.2
M151T79	0.302836	0.0209963	0.0411255	0.0388196	0.0676526	0.861111	0.5	1	1.11902	Sc:Vv	0.371894	0.11458	down	1032	M151T79	151.058	151.057	151.059	79.356	67.46	91.913	16	16	4375	12932.9	10554.8	39621.8	10106.5	10331.1	22418.5	14323.1	24157.9	21206.4	10171	12391.3	23798.2	26282.3	10405.2	3676.39	4830.36	2160.29	12598.3	6525.25	16615.8	50065.3	4976.68	1488.01	4069	4887.51
M152T115	0.201195	0.0219189	0.0021645	0.0402846	0.00565387	1	1	1	1.35304	Sc:Vv	0.194986	0.144083	down	1061	M152T115	152.07	152.069	152.081	114.82	102.07	130.203	24	24	12820	111785	134457	96689	217900	201977	198717	102693	159962	159141	129955	166114	132895	129891	94963.3	199741	95628.4	103001	114529	122666	157572	75317.8	68048	32330.7	1112.6	30446.6
M152T243	0.144617	2.39864e-05	0.0021645	0.00021878	0.00565387	1	1	1	1.48977	Sc:Vv	0.0854216	0.0417804	down	1053	M152T243	152.056	152.056	152.057	242.844	240.903	244.75	26	26	324071	812842	991276	1.63927e+06	1.41614e+06	2.38733e+06	1.21159e+06	765064	644399	670223	671433	603041	574997	577692	619594	636074	482092	602996	623404	306624	896274	575231	294262	112984	280234	178325
M152T260	0.257128	2.41428e-05	0.0021645	0.000219771	0.00565387	1	1	1	1.10964	Sc:Vv	0.175253	0.176554	down	1058	M152T260	152.07	152.069	152.07	260.252	255.882	261.631	21	21	9483	26429.6	53437.2	43961.9	50003.2	62069.6	36081.9	34554.7	40750.9	30559.3	30002.3	34859.4	25470.5	43174.1	28064.3	6932.93	36039.8	15306.1	36088.6	29769.9	54201.3	20008.6	17914.6	9484.29	12056.2	11776.6
M152T279	0.0951154	0.000689048	0.0021645	0.00249419	0.00565387	1	1	1	1.68556	Sc:Vv	0.878065	0.287071	down	1045	M152T279	152.001	152	152.003	278.525	275.693	279.987	23	23	14012	74417.3	35465.2	41190.9	40172.9	50192.2	84496.1	98026.6	51046.4	15096.8	29239.6	10487.9	25137.3	32589.2	4438.79	33252.8	30117.3	37771.1	54732	36005.7	68477.2	28181.7	7894.26	3629.93	7012.84	732.367
M152T382_1	0.224002	0.0100989	0.004329	0.0209591	0.00981982	0.972222	0.833333	1	1.19089	Sc:Vv	0.075446	0.0611323	down	1051	M152T382_1	152.031	152.03	152.032	381.772	379.876	397.625	24	23	34672	28839.6	28153.3	19775.6	68604.4	55905.5	46817.2	52191.5	47244.2	53959.5	47740.1	53027.6	44672.9	46433	43916.1	92969.2	195721	85441.9	56383.4	92955.3	50835.2	22501.2	34277.7	1357.49	2262.06	2104.89
M152T407	0.139112	0.00015448	0.0021645	0.000814082	0.00565387	1	1	1	1.50442	Sc:Vv	0.658066	4.13746e-08	down	1047	M152T407	152.018	152.018	152.019	406.722	395.655	409.557	25	25	11438	28343.5	19095.9	18852.8	37618.7	34667.4	42670.2	13515.5	8744.21	8600.47	14602.5	13086.7	20074.5	43213.1	34442.6	53194	32557.8	27388.8	46806	52546.6	30993.1	6600.21	11697.2	16305.9	35395.5	20803.7
M152T478	0.215715	0.00224473	0.0021645	0.00625387	0.00565387	1	1	1	1.26309	Sc:Vv	0.274088	0.268293	down	1057	M152T478	152.056	152.055	152.057	478.349	453.857	482.757	21	18	2266	17388.1	5498.36	8459.31	5370.52	6624.73	8193.94	3831.85	4894.5	2656.36	5347.51	4080.97	2155.3	4311.76	3477.95	2611.05	4401.94	4919.2	3991.34	3183.37	6404.8	2871.59	873.953	2771.06	3533.17	488.843
M152T479	3.17259	0.00240384	0.0021645	0.00657866	0.00565387	1	1	1	1.07164	Sc:Vv	0.295786	0.208531	up	1052	M152T479	152.037	152.036	152.037	478.82	463.521	491.372	29	24	5595	12102.2	4920.68	10741.2	29900.4	9922.59	19030.8	32279.6	51509.8	44790	46645.4	34037.7	27558.8	21014.3	27507.8	11205.1	7475.46	11518.1	13378.8	9735.94	30878.5	54275.3	53707.3	31663.4	54055.6	26348.4
M152T482	6.65441	9.28571e-06	0.0021645	0.000118924	0.00565387	1	1	1	1.27404	Sc:Vv	0.556782	0.246342	up	1046	M152T482	152.018	152.018	152.019	481.595	456.372	498.491	33	26	12885	21308.1	20977.2	29215.4	37282.6	30240.4	41963.5	55814.6	41412.3	115206	144316	160062	193085	228326	57428.4	32264.5	29966.1	41048	52072.3	28493.4	35501.6	224946	205389	160185	64753	160265
M152T79	0.139614	9.85497e-07	0.0021645	2.78521e-05	0.00565387	1	1	1	1.4775	Sc:Vv	0.307467	0.189427	down	1062	M152T79	152.07	152.069	152.08	78.631	66.3	84.314	20	19	6438	100503	45026.7	81360.7	72463.2	97403.2	40508	33072.3	28139.9	21373.7	17814.5	29631.1	32694	42616.2	44633.2	35865.5	40564	15978.2	60892.9	40438.6	35518.4	24879.5	19990	12815.7	13519.5	25012.7
M153T175	3.77047	0.00326637	0.004329	0.00835931	0.00981982	0.972222	0.833333	1	1.0253	Sc:Vv	0.325696	0.162631	up	1069	M153T175	153.017	153.015	153.019	175.207	163.868	184.015	25	21	5263	8230.2	4175.23	6540.43	2005.05	3916	5083.65	17821	11001.1	20959.6	19435.4	24154.5	11256.3	10607.4	21663.7	5977.43	7444.12	10840.9	4344.84	1471.5	10042.2	7556.51	10331.2	40199.8	26533.7	25141.2
M153T243_1	0.189649	0.000304927	0.0021645	0.0013377	0.00565387	1	1	1	1.36887	Sc:Vv	0.12108	0.0734567	down	1078	M153T243_1	153.059	153.053	153.06	242.915	231.03	245.36	25	24	18516	51612.6	65588.5	115287	95579.2	145268	79393.6	54899.1	42965.4	41851.6	43203.8	35880.5	40806.8	42016.9	48006.2	46359.6	32489.2	43179.4	40428.2	22145.2	56479.8	37207.4	51706.5	8553.42	22249.9	25750.3
M153T327	0.214614	1.48373e-05	0.0021645	0.000161521	0.00565387	1	1	1	1.33849	Sc:Vv	0.0871705	0.083611	down	1068	M153T327	152.934	152.932	152.935	326.702	319.852	348.034	31	25	2991	12867.3	9284.58	14735.8	9706.1	10401.9	8299.9	6965.71	5732.38	6542.86	6388.32	6729.68	5293.2	6459.03	6414.29	5388.37	5493.98	5707.38	6526.55	4539	8260.78	3257.02	4135.6	3219.74	1555.84	3657.83
M153T353	0.262428	0.00188113	0.0021645	0.00543134	0.00565387	1	1	1	1.10906	Sc:Vv	0.378944	0.237121	down	1077	M153T353	153.05	153.048	153.051	353.251	349.52	356.554	15	15	2892	8509.46	3980.74	4249.04	4493.45	7413.35	6800.36	4475.42	3380.27	4870.18	3526.1	2255.53	5922.97	5522.12	7717.76	9625.59	6101.22	5977.77	9578.55	12479.1	6081.45	3317.08	2676.39	3911.84	760.757	4010.03
M153T407	0.336868	0.00807974	0.00865801	0.0174524	0.0176845	0.944444	0.777778	1	1.0081	Sc:Vv	0.45763	0.148252	down	1073	M153T407	153.02	153.018	153.021	406.947	396.245	409.421	16	16	2178	5484.51	3454.08	1984.42	5380.88	7290.4	10165.2	2542.99	2598.64	3636.55	2946.83	1660.62	4844.22	6768.09	3231.45	10403.8	4615.01	4446.47	10620.9	10131.4	5208.11	2446.86	1751.08	4555.71	9734.74	3862.23
M153T43	17.8373	4.29819e-05	0.0021645	0.000332022	0.00565387	1	1	1	1.42874	Sc:Vv	0.180217	0.180426	up	1089	M153T43	153.127	153.126	153.138	43.319	39.611	47.776	16	16	122244	12704.8	18665.8	17392.3	15867.7	13770.9	18605.2	150677	160926	223723	134852	135511	167233	172051	144905	7156.53	6746.61	18489.9	842.658	9536.67	14369.2	230950	181583	221387	951297	370517
M153T85	23.047	5.77621e-05	0.0021645	0.000402554	0.00565387	1	1	1	1.64954	Sc:Vv	0.117501	0.117553	up	1088	M153T85	153.127	153.126	153.127	85.364	58.374	94.711	27	15	57121	17538.8	17418.2	18590.6	15126.8	13393.7	16553.5	105479	136718	137317	108659	133918	129594	108327	128113	10719.3	7690.06	19325	7751.21	8384.07	16777.9	336635	203173	395780	1.3145e+06	389177
M154T364	13.8524	0.00106676	0.004329	0.00347903	0.00981982	0.972222	0.888889	1	1.29561	Sc:Vv	0.140652	0.0479269	up	1108	M154T364	154.133	154.131	154.135	364.339	361.548	369.124	25	25	39330	3668.2	782.018	4264.92	2871	5366.91	2352.88	35577.2	53485.7	54783.7	52042.1	55999.9	51731.1	54812.2	45725.9	4536.71	1652.23	3478.46	2108.82	1815.88	1315.06	171949	41593.6	28862.6	6392.62	47086.5
M154T410	0.103284	1.04524e-06	0.0021645	2.86516e-05	0.00565387	1	1	1	1.60276	Sc:Vv	0.308432	0.240202	down	1104	M154T410	154.097	154.095	154.099	410.384	409.442	423.155	21	20	6751	25764.5	9543.93	11725.5	27924	22648.2	19823.4	6173.62	4775.04	10230.1	6785.77	7991.68	10359.3	8366.19	12053.3	5379.32	4348.69	10934.9	5429.25	7231.89	12670	5516.29	3378.07	2375.96	3848.12	3555.32
M155T263	0.178178	0.000435886	0.0021645	0.00174826	0.00565387	1	1	1	1.37443	Sc:Vv	0.650974	0.213786	down	1115	M155T263	155.028	155.018	155.029	262.629	260.71	264.124	19	19	15037	42122	24277.3	11924.7	20681.6	37578.7	50821.7	84635	80897.8	23459.1	16802.4	11533.7	44303.7	55853.2	24601.3	49229.2	20592.9	23655.6	39728.8	57881	19466.9	36606.2	6940.2	6472.47	19013.8	9425.91
M155T278	0.0661526	0.000293142	0.0021645	0.00130056	0.00565387	1	1	1	1.83018	Sc:Vv	0.573116	0.182418	down	1114	M155T278	155.028	155.017	155.028	277.848	273.86	279.254	23	23	22722	151910	64363.6	78926.3	71732.3	115743	108890	123376	93572.8	28040.2	34881.8	21821.9	54087.1	69398.7	45761.1	82355.1	62379.6	60665.4	95145.3	78911	116759	40822.4	10567.9	3770.13	23793.7	6512.76
M155T407	0.175306	8.04173e-05	0.0021645	0.000503175	0.00565387	1	1	1	1.28841	Sc:Vv	0.409991	0.116023	down	1111	M155T407	154.964	154.963	154.976	407.224	390.233	409.557	27	23	6020	13016.1	17187.4	7925.57	18279.6	21245.5	26399.1	19461.5	22395	16303.8	14067.4	8453.6	17588.5	13112.5	3597.66	26679.9	17913.3	41020.8	23783.1	26222.6	19812.6	3055.14	1471.83	4106.26	1721.96	2475.45
M156T278	0.176797	7.01142e-05	0.0021645	0.000459128	0.00565387	1	1	1	1.4155	Sc:Vv	0.585616	0.103857	down	1132	M156T278	155.529	155.528	155.53	278.136	276.382	279.736	17	17	3914	19281.9	5075.31	12689.5	9268.87	9349.57	14571.8	14046.6	10127.6	4047.41	3970.09	3505.56	8317.55	8763.03	1984.29	8954.71	5337.59	7899.98	12130.6	9792.5	12161.5	6077.27	1495.17	0	1570.35	0
M156T417_2	0.053061	1.38533e-07	0.0021645	8.14366e-06	0.00565387	1	1	1	1.77864	Sc:Vv	0.231511	0.01988	down	1144	M156T417_2	156.076	156.076	156.076	417.019	411.025	427.105	30	26	639058	5.30535e+06	2.25593e+06	2.72283e+06	6.13776e+06	4.33491e+06	6.50132e+06	1.83761e+06	4.06239e+06	3.88201e+06	3.51261e+06	2.96819e+06	3.50808e+06	3.44935e+06	2.45225e+06	2.8404e+06	2.04611e+06	4.65794e+06	2.02287e+06	4.47179e+06	4.15675e+06	373650	542600	225192	293563	253605
M156T452	0.0995264	0.00119371	0.0021645	0.00379926	0.00565387	1	1	1	1.41938	Sc:Vv	0.646406	0.048537	down	1145	M156T452	156.076	156.076	156.077	452.022	441.19	465.966	36	22	197651	652394	391798	333535	2.28048e+06	582774	2.35862e+06	251822	352755	375496	392618	389926	399720	442271	1.18752e+06	619857	621452	501991	267635	767734	484581	233482	315287	161955	239037	159212
M156T480	0.074538	4.15039e-05	0.0021645	0.000327052	0.00565387	1	1	1	1.54693	Sc:Vv	0.411779	2.11309e-08	down	1143	M156T480	156.076	156.076	156.076	479.767	468.264	492.105	30	26	55557	755968	784086	1.22761e+06	427597	2.01956e+06	365358	1.07694e+06	493191	460302	476724	484835	485301	478963	288256	527276	964131	1.8897e+06	557549	506981	1.27979e+06	65182.7	95628.2	74825.9	82736.8	73322.9
M157T256	0.187179	0.0025364	0.0021645	0.00687059	0.00565387	1	1	1	1.36624	Sc:Vv	0.269867	0.0142268	down	1175	M157T256	157.107	157.106	157.109	256.347	247.562	260.339	22	21	12318	37346.3	32210.6	47222.9	41187.8	32781.9	40124.8	10447.3	14988.6	20549.8	25872.3	22920.4	19771	19493.5	15066.8	17778	7385.02	33680.6	25935.8	7881.13	24571.5	1539.8	11048.1	9562.28	7359.55	10156.7
M157T283	0.124179	0.000254604	0.0021645	0.00117066	0.00565387	1	1	1	1.52077	Sc:Vv	0.408142	0.249457	down	1161	M157T283	157.045	157.043	157.049	282.631	277.921	292.803	13	13	5468	20192.5	5113.06	16067.5	11666.7	9743.45	6063.36	4851.53	7399.77	4406.63	5073.65	3887.68	2880.31	8177.95	9401.69	4933.12	4993.82	7913.21	5836.15	6103.67	4437.54	6045.17	3666.09	868.947	4888.16	1269.95
M157T302	0.0638557	0.00016939	0.0021645	0.000869563	0.00565387	1	1	1	1.82854	Sc:Vv	0.655178	2.89079e-08	down	1159	M157T302	157.028	157.027	157.028	302.281	300.445	305.427	25	25	214938	535891	610693	317950	493756	635700	740777	1.03938e+06	862263	405616	282122	219565	529594	524223	52206.8	441390	403228	428811	556842	613792	471857	229320	27475.9	7866.18	40409	10303.9
M157T349	22.957	0.00390601	0.025974	0.00965579	0.0457562	0.888889	0.666667	1	1.44564	Sc:Vv	0.0990975	0.0819175	up	1160	M157T349	157.049	157.043	157.049	348.844	348.062	368.344	16	15	14533	803.965	1235.02	1467.09	936.82	1949.79	1290.74	24722.7	29610.6	23881.4	27507.2	29416.4	25781.3	30769.9	29114.6	1595.51	1355.6	1332.33	1885.99	1226.24	985.418	47096.9	29597.9	69384.3	1769.82	59332.9
M157T36	0.140285	0.00172054	0.00865801	0.00504699	0.0176845	0.944444	0.763194	1	1.16216	Sc:Vv	1.70765	4.7925e-08	down	1176	M157T36	157.121	157.119	157.124	36.022	31.886	66.543	29	23	130191	6185.29	3310.59	2178.69	3974.43	2779.48	926.716	192530	6236.95	1784.55	2367.48	2073.4	5711.93	4413.37	156886	5987.84	232096	3395.6	4891.76	6815.63	1985.16	2525.83	1724.81	4918.6	3907.98	3025.73
M157T417	0.0726365	1.34453e-06	0.0021645	3.3922e-05	0.00565387	1	1	1	1.60873	Sc:Vv	0.141468	0.103372	down	1166	M157T417	157.079	157.079	157.08	416.668	410.153	428.877	27	26	46637	398168	175533	185468	467771	451134	191106	255217	310082	298161	232049	267161	263060	266107	183524	211561	153024	342997	158786	347485	308112	29132.3	46658.2	23532.6	13527.9	23508.3
M157T513	0.0344044	1.33352e-07	0.0021645	7.96292e-06	0.00565387	1	1	1	1.92832	Sc:Vv	0.149853	1.0141e-08	down	1174	M157T513	157.108	157.107	157.108	513.182	509.076	520.774	24	23	23325	160865	112035	106387	231685	204836	215762	154017	134510	149285	138120	118283	94439.1	154408	120147	111404	130548	149691	123310	130461	116743	24655	20751.2	8831.4	9864.69	5451.45
M158T145	43.7408	0.00124434	0.0021645	0.0039285	0.00565387	1	1	1	1.63483	Sc:Vv	0.102416	0.060056	up	1205	M158T145	158.096	158.087	158.096	144.542	116.156	167.153	24	18	313343	7840.65	11726.1	7569.64	5242.17	9346.17	11759.2	157022	157001	129932	152428	152155	134995	135384	110061	7249.25	3027.62	29489.8	2076.2	10281.7	8995.33	198668	41258.7	1.39219e+06	101831	364387
M158T181	4.55259	0.000262733	0.0021645	0.00120052	0.00565387	1	1	1	1.14841	Sc:Vv	0.197444	0.0354698	up	1199	M158T181	158.081	158.08	158.082	180.613	175.613	184.579	15	15	7932	8398.78	4364.25	5892.97	6369.11	8313.37	9898.84	14161.8	10637.9	7956.42	13975.9	15567	12779.3	12692.2	14577.9	6109.87	6772.94	3405.67	3201	6168.24	3458.18	30634.9	29981.2	37806.1	16540.4	73277.2
M158T242	0.0199941	1.92348e-06	0.0021645	4.3075e-05	0.00565387	1	1	1	2.01653	Sc:Vv	0.0558507	1.75858e-09	down	1201	M158T242	158.096	158.091	158.097	241.748	227.446	253.59	28	25	206196	339078	269264	347551	1.34567e+06	747981	1.19597e+06	342758	325859	318152	326270	319225	274714	303862	299817	258040	79297.4	468385	700804	141410	423554	22803.1	20721.3	12213	41780	10118.7
M158T302	0.0568561	0.000445576	0.0021645	0.00177883	0.00565387	1	1	1	1.86642	Sc:Vv	0.712287	2.671e-08	down	1181	M158T302	157.53	157.528	157.53	302.372	300.835	305.427	22	22	48301	84676.1	100196	54629.6	79022.1	117307	118837	210061	156665	70935.1	48688.3	38519.7	90088.4	93798.5	9132.39	84364	74003.3	67770.3	96317.5	102945	76891.2	35126	3410.95	670.119	6316.38	1623.58
M158T303	0.0922705	3.4425e-05	0.0021645	0.000286436	0.00565387	1	1	1	1.67779	Sc:Vv	0.613795	0.146331	down	1186	M158T303	158.03	158.023	158.031	302.737	301.296	321.427	19	18	5810	16326.2	16750.9	9437.34	12500.4	13877.1	20177.6	24406.1	24358.5	9498.98	6588.55	5490.06	11869.7	13975	4383.73	11879.9	9531.21	13191.6	12593.2	16814.9	14898.3	4877.26	1559.11	865.017	2909.85	2629.74
M158T31	0.162166	5.70184e-05	0.0021645	0.000399502	0.00565387	1	1	1	1.28935	Sc:Vv	0.0857932	0.0505791	down	1213	M158T31	158.153	158.152	158.154	30.679	29.574	34.235	26	26	151062	157525	92587.7	206624	70752.3	197105	81960.2	74204	65481.2	62840.1	57385.1	65105.7	56325.7	57971.7	55662.3	190311	67262.1	91746.6	246037	99644.4	185853	29966.2	57486.8	15761.4	23686	25395
M158T33_2	0.300017	6.41159e-06	0.0021645	9.40521e-05	0.00565387	1	1	1	1.0909	Sc:Vv	0.069011	0.0123586	down	1202	M158T33_2	158.096	158.095	158.096	32.551	31.338	35.229	22	22	15774	19811.8	21752.6	20194.5	21086.8	19768.9	22732.9	16275.7	16603	16777.6	13818.7	14494.8	16261.2	14619.6	15828.8	16516.8	20341.6	13346.3	22224.6	13306.3	35247.8	6527.35	6965.32	6659.38	10646.4	8819.19
M158T391	3.60595	6.15554e-05	0.0021645	0.00041954	0.00565387	1	1	1	1.15133	Sc:Vv	0.254238	0.1861	up	1188	M158T391	158.044	158.042	158.045	391.302	388.917	399.642	15	15	3471	1944.32	3031.95	1848.16	3084.95	3089.11	2221.87	4523.62	4724.93	4284.4	3264.1	6707.8	6055.7	6864.69	4476.17	3542.11	2763.12	3259.37	1551.32	2636.14	4270.74	13718.3	13264.4	11911.1	11292.4	13202.8
M158T406	0.292094	0.00390592	0.004329	0.00965579	0.00981982	0.972222	0.833333	1	1.00769	Sc:Vv	0.245938	0.19471	down	1214	M158T406	158.172	158.17	158.175	405.656	402.053	417.273	22	19	3759	7654.51	20376	12778.2	13796	14077	7846.58	10264.5	8581.32	11397.7	5160.81	6701.62	10570	10061.5	7278.08	18273.1	9839.25	18260.2	20752.2	13275.6	19636.3	8272.21	10088.2	6487.69	2380.55	1959.08
M158T513	0.0570895	5.7896e-06	0.0021645	8.77169e-05	0.00565387	1	1	1	1.75463	Sc:Vv	0.122977	0.10126	down	1200	M158T513	158.092	158.091	158.092	512.764	506.085	520.37	27	26	57212	453914	380273	235652	541985	527822	451787	347529	400868	352401	260646	340909	386913	366021	304676	324214	276703	435059	313050	340543	383911	18716.2	53616.7	59672.1	19211.5	16002.4
M158T64	0.211947	0.00891893	0.025974	0.0189107	0.0457562	0.888889	0.666667	1	1.47313	Sc:Vv	0.320518	0.26393	down	1209	M158T64	158.117	158.116	158.122	63.849	50.643	77.143	27	23	22350	66356.4	111249	43517	29799.2	80140	186041	23996.3	55776.6	33189.5	42214.1	43726.5	35310.4	20875.7	27626.5	9042.73	8851.65	18746.8	13004	11799	10280.2	1056.12	9443.46	83684.2	6696.87	3187.04
M159T179	11.2762	0.0138566	0.025974	0.027316	0.0457562	0.888889	0.583333	1	1.10767	Sc:Vv	0.111742	0.0282099	up	1229	M159T179	159.091	159.091	159.094	178.753	175.913	187.052	16	16	139951	24788.9	22066.8	26644	19527.1	19085.7	14605.7	85174.5	93918.7	87840.1	103845	114117	104021	91548.8	101398	3124.66	2140.6	7950.87	10709.9	10377.6	10512.3	497538	432149	45505.5	19726.3	301039
M159T236	0.175741	0.00162471	0.0021645	0.00482746	0.00565387	1	1	1	1.42046	Sc:Vv	0.114094	0.0653075	down	1225	M159T236	159.076	159.075	159.077	236.279	234.124	239.69	26	26	25308	190243	70034.2	115125	88670.1	121886	151125	70611.2	57374.8	56153.6	53872.6	45980.1	52221.6	51398.7	55727.9	36242.6	16760	50091.2	41005.4	23536.2	71628	74485.2	40305	6049.2	35524.6	11620.8
M159T303	0.175781	1.03808e-06	0.0021645	2.86495e-05	0.00565387	1	1	1	1.37832	Sc:Vv	0.551763	0.209172	down	1219	M159T303	159.025	159.023	159.033	302.981	294.582	311.516	27	24	8202	13843.8	16640.6	12512.4	16281.6	17659	22404.1	28153.1	21408.1	14516	4562.83	8182.34	12159.3	13229.8	7086.54	12510.1	27023.6	14315.1	14429.9	18150.8	15403.5	7054.17	5505.97	6462.47	6341.18	2638.5
M159T31	0.114538	0.000218897	0.0021645	0.0010513	0.00565387	1	1	1	1.48157	Sc:Vv	0.132665	8.16357e-09	down	1237	M159T31	159.156	159.15	159.158	30.769	21.869	47.123	25	23	19138	16026.5	11405.5	19309.3	8978.29	22784.1	8469.42	8544.17	7281.78	6805.19	7550.29	7197.56	5168.81	6970.96	7848.76	17921.4	7019.1	11633.8	29600.1	10362.5	23594.1	2409.03	7464.94	1070.1	3443.12	2012.38
M159T316	0.188132	0.00128817	0.0021645	0.00404192	0.00565387	1	1	1	1.24259	Sc:Vv	0.959953	7.72606e-09	down	1215	M159T316	158.996	158.995	158.997	315.635	297.681	320.645	38	23	12645	39532.7	38695.2	31083	34412.1	119251	52376	183104	75109.1	42060.5	31396.7	21039.2	41875.2	52191.6	3866.9	55563.3	46034.1	91799.5	100859	52698.8	8353.68	54891.6	21304.9	3746.56	14952.9	2211.68
M159T399	0.0185326	6.83451e-05	0.0021645	0.000450669	0.00565387	1	1	1	2.04671	Sc:Vv	0.0750118	0.0153169	down	1224	M159T399	159.076	159.075	159.076	398.688	396.153	404.018	26	26	253185	553487	355180	333560	1.262e+06	1.02925e+06	1.52037e+06	558487	541580	549985	543017	508948	463943	493786	577133	491812	512665	748885	587190	1.13279e+06	550546	37451.9	20142.1	4728.34	54500.5	2249.59
M159T514	0.108839	0.000129138	0.0021645	0.000713474	0.00565387	1	1	1	1.55429	Sc:Vv	0.169054	0.166967	down	1228	M159T514	159.095	159.093	159.096	513.994	510.718	518.399	21	21	5126	40554.2	19448.6	30958.8	48214.2	48358.2	41373	22207.8	22980.5	32705.5	24303.5	32430.9	27025	24686.6	29939.6	19841.3	24076.7	32133	34440.5	11188.5	26262	8928.46	1346.77	5604.2	6087.23	7174.9
M160T144	0.025545	7.39498e-08	0.0021645	5.68254e-06	0.00565387	1	1	1	2.06981	Sc:Vv	0.653221	2.90942e-08	down	1246	M160T144	160.06	160.059	160.06	143.93	119.208	154.527	27	23	43264	140962	139791	245419	71715.5	224834	156579	44707.8	55417.6	98275.1	88590.1	45674.9	48233.2	211287	90471.5	49954.2	58669.5	50076.8	152439	109162	79945.1	79028.3	71827.2	37493.8	30715.5	17872.3
M160T155	8.18096	0.00501611	0.0151515	0.0117949	0.0286669	0.916667	0.722222	1	1.25976	Sc:Vv	0.10929	0.00821976	up	1254	M160T155	160.075	160.074	160.079	155.458	141.039	179.78	21	19	147611	54781.2	44227.3	59945.3	6478.44	4144.47	4152.23	205445	193149	172219	167977	165852	153342	149795	141435	9466.29	1242.64	9995.23	21033.4	3453.59	12849.6	282317	179339	247787	43058.5	609757
M160T225	0.25794	0.0060667	0.004329	0.0137695	0.00981982	0.972222	0.833333	1	1.21521	Sc:Vv	0.485092	0.0964154	down	1242	M160T225	160.037	160.035	160.044	224.897	207.368	232.068	16	15	1367	2787.15	2082.23	2860.69	2722.56	1958.02	1434.58	3892.44	2225.85	1400.68	1347.09	761.724	1323.42	2271.64	1925.94	3144.52	1936.22	3727.12	621.529	1551.68	1160.85	5343.71	465.801	1271.74	989.904	3964.95
M160T254	21.9411	0.00216045	0.004329	0.0060694	0.00981982	0.972222	0.859722	1	1.38562	Sc:Vv	0.208381	0.0091405	up	1250	M160T254	160.075	160.074	160.076	253.965	245.555	255.882	23	21	575814	26508.3	3757.69	16290.8	159752	14771.4	45089.8	343240	454349	551443	597686	656282	652075	621224	616311	2817.48	3901.62	4744.81	16536.9	14916.8	17691.1	109869	391341	1.12556e+06	3.8782e+06	186656
M160T274	0.16496	0.000173765	0.0021645	0.000886699	0.00565387	1	1	1	1.28749	Sc:Vv	0.318448	2.29108e-08	down	1257	M160T274	160.094	160.093	160.095	274.086	272.312	274.715	14	14	5810	6376.78	8101.9	8278.62	23547.7	8452.32	12251.2	5782.4	7499.46	8322.95	10411.4	8984.15	3093.01	6114.27	8581.83	6662.5	7483.28	10779.5	7747.74	4635.7	12937.3	2147.6	5112.23	2963.25	9456.54	2357.08
M160T302	0.359569	8.24782e-06	0.0021645	0.000110068	0.00565387	1	1	1	1.0026	Sc:Vv	0.0557398	0.044573	down	1240	M160T302	160.037	160.028	160.037	302.003	288.594	304.725	27	26	440005	2.30881e+06	3.08069e+06	2.54e+06	3.06693e+06	2.70546e+06	2.94654e+06	2.9811e+06	2.72957e+06	2.63471e+06	2.52497e+06	2.58954e+06	2.46699e+06	2.67383e+06	2.32382e+06	2.58129e+06	2.49761e+06	2.69869e+06	2.80896e+06	3.00832e+06	2.39074e+06	1.52137e+06	985139	833708	1.5356e+06	1.34411e+06
M160T319	5.05168	5.57365e-07	0.0021645	1.90522e-05	0.00565387	1	1	1	1.3431	Sc:Vv	0.153939	0.0699672	up	1255	M160T319	160.096	160.095	160.096	318.956	308.858	323.065	30	26	85124	48177.1	30817.9	37731.6	34870.6	36418.9	37870.1	80494.5	74135	104634	104022	114676	98943.2	92427.9	102517	49537.1	54988.8	73030.4	48767.4	29255.9	31729.8	191319	322136	156613	201778	227597
M160T33	0.0344073	1.87399e-06	0.0021645	4.24437e-05	0.00565387	1	1	1	1.87264	Sc:Vv	0.084457	0.0630482	down	1265	M160T33	160.132	160.131	160.133	33.127	31.822	36.71	21	21	218702	171810	94381.7	171513	90144.7	193030	324112	119324	109176	88905.8	100356	95068.6	91439.9	98775.7	92185.3	72166.4	29591.2	51241.3	442640	44293.4	153523	2133.03	9926.77	8002.45	10017.7	8491.16
M160T398	7.01476	0.000514307	0.0021645	0.00198644	0.00565387	1	1	1	1.39349	Sc:Vv	0.162974	0.0494989	up	1256	M160T398	160.096	160.095	160.096	398.073	395.503	405.773	23	23	96050	11395	8209.59	26532	15235	75025.6	8539.05	79963.7	131723	127091	130701	115119	106973	116855	134100	8165.2	15673.3	21375.4	46836.4	83245.6	12143.7	135967	159976	333765	277299	318906
M161T136	0.163851	0.00452432	0.0151515	0.0108711	0.0286669	0.916667	0.693056	1	1.05639	Sc:Vv	0.251045	0.124549	down	1272	M161T136	161.037	161.035	161.044	135.851	117.841	153.567	24	22	5482	15985.6	3829.69	16849.5	14451.9	11376.6	1742.25	11940.8	10498.8	14040.9	16338.8	11295	11282.3	11832.3	19454.5	37979.5	16123.8	22896	5191.53	3494.53	24885.3	2925.19	1366.53	4602.78	1725.38	3438.17
M161T156	0.111484	0.000963924	0.0021645	0.00321986	0.00565387	1	1	1	1.3191	Sc:Vv	0.0993996	0.0420099	down	1279	M161T156	161.078	161.078	161.079	155.506	149.609	180.44	14	14	92268	175954	171535	771410	71087.1	109571	264062	23044.4	23658.2	22695	20275.9	22751.6	18130.9	18460.7	18713.6	39007.6	28745.2	67573.2	23862.6	11506.7	28413.1	35799.4	22642.3	29246.9	6987.44	70612.4
M161T225	7.02292	0.00249994	0.0021645	0.00679578	0.00565387	1	1	1	1.40759	Sc:Vv	0.156267	0.147116	up	1286	M161T225	161.107	161.098	161.108	225.228	213.303	243.862	19	17	40595	32738.7	5980.8	14795.8	1756.78	2142.87	6955.61	41755.9	53744.1	36998.9	49498.1	44395.6	37238.7	56590	46567.6	40655.4	1726.53	8800.97	4697.43	3366.66	26634.9	121869	151250	64083.7	103396	100408
M161T254	16.0938	0.00190318	0.0021645	0.00548154	0.00565387	1	1	1	1.36893	Sc:Vv	0.205701	4.33875e-09	up	1277	M161T254	161.078	161.073	161.079	253.965	236.422	255.871	19	18	70484	5052.06	7000.02	6716.92	20414.5	1972.09	5547.37	40305.9	56926.3	66676.2	74234.3	79599.1	77820.5	68618.6	72637.1	10173.9	3370.51	6507.7	3905.26	3422.57	4817.34	29470.3	50413.8	129203	467947	21707.7
M161T302	0.359551	9.10549e-06	0.0021645	0.000117512	0.00565387	1	1	1	1.00315	Sc:Vv	0.0470881	0.0410059	down	1271	M161T302	161.039	161.039	161.04	302.219	299.551	304.725	26	26	44241	194523	267192	226378	269514	241072	241484	242645	235442	222688	216215	230091	204935	228819	204288	234396	198996	238622	249313	256891	210482	134036	84407.6	73072	130891	118049
M161T317	0.212729	0.00578089	0.0021645	0.0132332	0.00565387	1	1	1	1.33405	Sc:Vv	0.422064	0.130552	down	1270	M161T317	161.027	161.027	161.029	317.495	309.043	321.616	18	14	9569	32906.6	31671.8	21088.5	23480.2	40641.6	36464.8	25655.7	32094.8	16943.7	14590.9	13664.9	26229.9	24361.4	5644.49	22734.9	18413.9	19017.6	32610.6	29103.6	26338.9	23639	10803	4040.77	9310.13	544.066
M161T319	3.9074	0.000260787	0.0021645	0.00119349	0.00565387	1	1	1	1.24436	Sc:Vv	0.258164	2.23454e-08	up	1285	M161T319	161.099	161.098	161.101	319.082	313.912	320.787	14	14	9109	6360.78	3651.66	3370.35	1909.17	2115.35	2007.32	2774.01	6888.75	7712.82	6886.03	7040.01	5150.04	6151.74	6280.07	3919.12	5024.26	4766.06	4723.86	3564.97	3010.69	13209.4	27224.4	16011.1	12225.1	17586.4
M161T359	0.212747	0.0106674	0.00865801	0.0219566	0.0176845	0.944444	0.777778	1	1.13954	Sc:Vv	0.1541	0.138897	down	1268	M161T359	160.9	160.899	160.902	358.502	342.677	366.4	21	20	3737	8894.3	9674.27	18790.6	5590.49	5064.87	2787.04	3899.56	3731.25	2980.8	2623.6	3186.53	2870.82	3522.82	2360.39	13094.9	17086.3	3582.41	4633.61	7738.65	2413.27	3089.85	3879.74	3160.32	1796.66	615.881
M162T114	0.232723	0.00498503	0.0021645	0.0117487	0.00565387	1	1	1	1.18074	Sc:Vv	0.106136	0.0976659	down	1309	M162T114	162.094	162.089	162.099	113.879	109.097	145.412	24	21	6003	37359.5	36234.6	42571.8	21705.9	14146.5	18145.7	13229.3	12192.5	10503.9	13102.8	9647.22	12172.8	10559.3	10414.6	20714.4	11095	7037.21	14763.8	26568.1	22224.4	9498.52	10607.7	9542.46	1170.38	12352.1
M162T124	0.143355	0.00346677	0.0021645	0.00878235	0.00565387	1	1	1	1.42345	Sc:Vv	0.315868	0.278422	down	1307	M162T124	162.075	162.075	162.076	123.857	112.369	132.626	14	13	5757	70718.3	52730.8	61528.3	120354	197105	103842	34017.1	70481.2	36168.9	35797.6	36307.5	31457.7	35214.8	32011.3	25376.1	12645.6	92140.2	34710.9	18454.8	27613.6	30638.5	18644.6	13144.4	16520.8	19466.1
M162T255	0.18861	0.0155589	0.0021645	0.0300552	0.00565387	1	1	1	1.14075	Sc:Vv	1.66684	1.13903e-08	down	1315	M162T255	162.148	162.147	162.149	254.921	247.376	266.317	22	19	30384	4509.19	11086.1	20081.5	3612.67	5539.04	6438.4	7203.76	4458.82	4696.34	6349.3	7659.7	8943.97	239858	234220	7521.39	5635.05	3454.1	8446.06	4360.8	7510.69	4466.82	144429	86121.7	93479.5	113800
M162T258	0.184681	5.11687e-06	0.0021645	8.1627e-05	0.00565387	1	1	1	1.36277	Sc:Vv	0.0750658	0.0223054	down	1303	M162T258	162.075	162.075	162.076	258.427	247.624	261.154	27	26	56648	964614	864549	691179	766291	765603	709781	540805	524716	559438	526684	525058	440859	464101	497911	433547	374056	654363	681820	450367	820557	349325	188973	175350	128361	150551
M162T277	0.0998472	6.77786e-05	0.0021645	0.000448237	0.00565387	1	1	1	1.6234	Sc:Vv	0.671973	0.244434	down	1297	M162T277	162.044	162.044	162.047	277.024	256.285	278.367	23	19	6493	40657.7	17055.8	18816.6	25002	28812.7	21040.2	10680.3	4448.38	7461.62	9644.41	11112.1	17346.6	24193.5	33177.7	29558.1	17791.1	10030.7	30940.2	30149.9	21879	6471.13	3764.01	4361.6	14886.4	4075.77
M162T31	0.134958	0.000158963	0.0021645	0.000829899	0.00565387	1	1	1	1.2839	Sc:Vv	0.145511	0.0379849	down	1300	M162T31	162.057	162.054	162.063	31.439	30.444	40.74	24	22	49076	60652.9	17575.8	23773.3	15122.4	84361.8	32156.1	22515.2	18840.3	14361.2	16239.7	15226.3	18920.9	18318.3	14282	14428.7	1921.56	4930.9	59798.3	8125.06	39348.6	10601.3	10007.6	5304.07	3402.04	5220.61
M162T317	0.251695	0.000128683	0.0021645	0.000712635	0.00565387	1	1	1	1.20502	Sc:Vv	0.681965	0.186187	down	1299	M162T317	162.044	162.042	162.055	316.619	303.492	323.573	26	20	9773	42875.4	34209.7	21956.4	48869.9	35992.6	30756.8	19890.7	11081.7	19539.2	19468.1	19557.7	33464.5	36549.3	71058.8	39845	29284.3	31359.1	47074	49085	32171	14847.9	25438.8	12523.5	37284.7	27515.3
M162T359_2	0.131672	0.00869653	0.0021645	0.0185227	0.00565387	1	1	1	1.47618	Sc:Vv	0.228594	0.126227	down	1311	M162T359_2	162.112	162.111	162.112	358.694	345.819	361.424	35	25	319560	520922	617287	775033	896987	929926	552373	405594	334038	460947	388670	404977	424613	427783	641741	281960	104871	1.10607e+06	410698	359067	781786	312613	199762	129199	5392.43	135592
M162T435_1	0.342624	0.018585	0.00865801	0.0349606	0.0176845	0.944444	0.763194	1	1.00097	Sc:Vv	0.966057	4.45518e-08	down	1292	M162T435_1	161.969	161.968	161.97	435.365	428.756	436.046	22	22	5810	5491.61	2123.62	2795.97	5314.16	5634.15	5907.56	7029.61	2514.77	2362.55	4691.41	4259.42	13578.3	26743.3	6742.59	6925.8	7097.57	2328.72	5437.56	5119.86	3782.65	1894.92	2988.02	7497.91	1507.84	7775.86
M162T435_2	0.294908	0.00274144	0.0021645	0.0072694	0.00565387	1	1	1	1.07405	Sc:Vv	0.263596	1.21997e-08	down	1302	M162T435_2	162.064	162.054	162.065	435.41	434.147	437.838	13	13	3076	6776.73	4980.41	9545.23	5492.38	5571.51	5190.57	7992.76	6926.64	5330.97	3957.7	3844.85	6689.25	6297.06	7988.5	7504.06	19866.3	3577.36	3839.35	2584.03	3602.92	1188.72	1341.76	5444.92	2530.4	4343.19
M162T499	5.45519	0.00420091	0.0021645	0.0102554	0.00565387	1	1	1	1.08883	Sc:Vv	0.351553	1.46038e-07	up	1306	M162T499	162.075	162.075	162.076	498.584	494.405	512.246	18	14	24121	6195.36	4538.51	4562.92	5994.5	4720.56	5287.73	25377.6	12160.1	11348.1	12521.4	10732.3	12039.1	13304.1	9359.89	3598.9	3169.87	4494.71	4678.03	3549.18	4466.62	67631.2	56415	10058.9	91214.4	26270.6
M162T59	5.47966	0.00326408	0.0151515	0.00835528	0.0286669	0.916667	0.666667	1	1.1073	Sc:Vv	0.642265	0.119515	up	1310	M162T59	162.091	162.089	162.1	58.7125	51.306	65.817	16	15	3532	36102	9429.39	9441.64	28359	13220.9	23530.1	6143.6	6536.13	8875.32	15628.9	14074.9	11830.9	2708.21	744.856	9398.76	5275.58	5538.21	13401.6	9961.08	32813.4	18050.5	17101.4	16547.2	12043.4	15603.7
M163T214	3.82572	0.000127614	0.0021645	0.000708047	0.00565387	1	1	1	1.10083	Sc:Vv	0.174772	0.138631	up	1332	M163T214	163.074	163.074	163.075	214.249	208.104	222.85	15	13	7450	15806.9	11768.5	12276.1	7249.27	7457.16	13479.2	24192.3	25786.5	32379.7	27138.5	34685.1	33812.6	23148.4	23778.6	21368.6	9852.26	21547.4	7167.31	5759.27	12995.1	40032	38452.1	38183	96193.3	30368.9
M163T327	0.11074	0.00126426	0.0021645	0.00398284	0.00565387	1	1	1	1.63841	Sc:Vv	0.197409	2.06715e-08	down	1318	M163T327	162.955	162.953	162.956	326.508	323.531	330.005	23	23	3513	10919	7461.98	13800.7	7609.89	8954.9	5752.01	3941.81	5093.95	4369.46	5095.36	4776.87	3479.68	5895.81	6078.59	6686.27	6191.24	3763.32	6254.79	6247.78	7830.94	5466.88	4985.01	581.741	1020.05	404.888
M163T359	0.137402	7.88636e-05	0.0021645	0.000498226	0.00565387	1	1	1	1.45625	Sc:Vv	0.248074	0.0932397	down	1338	M163T359	163.115	163.113	163.117	358.712	346.452	361.424	31	25	28717	44786.3	55839.2	60713.9	72307.5	79648.2	54140.9	28847	28831.3	34181.5	32777.3	35147.6	40693.9	37912	54532.6	25811.1	8751.58	92913.8	36235.2	29110.5	62525.1	26687.5	21067.6	11046.9	5262.44	10851.9
M163T373	6.22064	0.000333778	0.0021645	0.0014322	0.00565387	1	1	1	1.24932	Sc:Vv	0.210935	0.182739	up	1328	M163T373	163.059	163.059	163.06	373.184	371.037	379.484	14	14	30099	19920.1	17813.2	22240.9	15623.6	17179.8	14900.4	109477	66757.9	112586	74974.1	91682.5	68938.8	75120.7	73123.6	16147.2	14400	15421.8	16484.3	13084.1	17088	90391.7	50191.7	129565	203298	136227
M164T260	0.208639	7.33314e-05	0.0021645	0.000472674	0.00565387	1	1	1	1.27391	Sc:Vv	0.350272	0.164745	down	1350	M164T260	164.063	164.062	164.064	259.77	245.496	262.597	31	26	13249	104216	112578	161271	203186	154693	94857.3	137258	116196	138060	84733.2	59953.1	72649.2	103254	172153	67512.6	92674.2	176576	181337	98972.7	80502.8	59250.6	130355	45780.1	99217.9	54200.5
M164T29	0.250843	0.000352962	0.0021645	0.00149595	0.00565387	1	1	1	1.17808	Sc:Vv	0.0603048	0.0601082	down	1365	M164T29	164.143	164.142	164.143	29.361	28.084	31.569	26	26	500795	761763	755504	947401	396549	440326	882474	419713	496340	432381	422806	476348	446244	437184	423839	644323	818469	442555	627309	422716	440167	439151	345529	88927.9	201859	161713
M164T359	0.145775	1.94625e-06	0.0021645	4.34196e-05	0.00565387	1	1	1	1.40726	Sc:Vv	0.379238	0.230388	down	1362	M164T359	164.116	164.114	164.119	358.945	346.092	361.424	24	24	3522	6227.7	6859.82	8897.23	8347.22	6860.62	6151.54	3788.62	3874.59	3195.02	1535.94	3897.14	3654.96	4542.8	6619.8	2684.42	967.057	11835.3	4795.13	3379.67	7174.7	2641.51	3386.17	2197.63	1620.64	2642.22
M164T360	0.0284398	5.85918e-07	0.0021645	1.96257e-05	0.00565387	1	1	1	1.78961	Sc:Vv	0.203384	0.0110384	down	1347	M164T360	164.029	164.028	164.029	359.768	356.191	364.867	20	20	46372	19265.9	33948.1	70447.3	23700.5	16074.3	21593.3	28465.9	22487.3	17204.2	18984.1	17791.8	15305.5	17498.5	16006.1	64521	326539	18020.1	47839.9	64074.8	14562.1	1600.84	451.809	2154.41	800.295	1066.15
M165T202	7.76713	1.97929e-06	0.0021645	4.38239e-05	0.00565387	1	1	1	1.40498	Sc:Vv	0.131725	1.45181e-08	up	1376	M165T202	165.09	165.086	165.091	202.245	195.424	212.65	28	26	37314	20412.9	17750.3	23487.5	16003.5	16103.1	43254.8	86044.9	101821	101975	123131	125273	101029	116030	107366	29498.9	30569.2	22840.4	10949	10722.5	23572.6	221009	221039	158591	204593	296739
M165T29	0.23528	0.000262242	0.0021645	0.00119877	0.00565387	1	1	1	1.21834	Sc:Vv	0.0731131	0.0584325	down	1382	M165T29	165.146	165.145	165.147	29.361	28.084	31.569	26	26	61497	98236.5	92358	126365	51271.5	58957.5	104730	59325.3	66098.9	54755	61847.7	57742.5	51705.3	60525	61245	84851	99506.1	56630.8	75809.8	52621.3	63229.9	52746	44464.5	11339.4	27145.4	23430.3
M165T408	0.204607	1.17468e-05	0.0021645	0.000138155	0.00565387	1	1	1	1.33227	Sc:Vv	0.451203	3.70316e-08	down	1372	M165T408	165.05	165.049	165.051	407.522	392.176	410.568	15	14	2517	10865.9	7170.5	6705.56	10680.6	11756.1	8037.44	5227.25	3286.49	5975.63	6551.81	5350.12	3921.92	11998.6	8919.88	14636.2	4805.69	5073.11	7924.46	9111.16	8306.95	6598.01	4895.55	7993.35	11788.7	6712.12
M166T142	0.19809	0.00759757	0.0021645	0.0166	0.00565387	1	1	1	1.03018	Sc:Vv	0.647964	0.102494	down	1394	M166T142	166.051	166.048	166.062	142.204	131.992	160.947	15	15	2506	7627.79	16552.2	3553.67	8228.58	5438.14	7750.91	4563.55	3432.6	2501.16	1015.47	1555.17	7196.35	8870.61	7025.98	7607.94	1916.99	2650.54	2875.14	7747.01	6636.62	5104.64	3394.44	9228.51	9059.84	3244.2
M166T202	5.9238	0.00533732	0.0021645	0.0123842	0.00565387	1	1	1	1.46033	Sc:Vv	0.223871	0.208123	up	1400	M166T202	166.094	166.086	166.095	202.394	192.013	213.231	18	16	5126	1477.33	5596.81	8473.65	8739.92	534.417	5241.09	11604	11753.4	14756.6	17826.6	15344.6	14677.7	8421.9	11991.5	9932.72	7908.28	6364.98	6997.03	7208.55	7462.01	32348.8	33583	28020.3	25478.6	39855.9
M166T272	0.162795	7.53949e-06	0.0021645	0.000104407	0.00565387	1	1	1	1.34041	Sc:Vv	0.122673	0.0344032	down	1398	M166T272	166.086	166.085	166.086	271.884	270.675	274.286	26	26	490126	1.00216e+06	765604	862192	1.67162e+06	1.26779e+06	1.86732e+06	904581	866643	815403	1.01711e+06	937238	716509	727183	908610	785279	736114	520356	1.16212e+06	1.22424e+06	993298	222419	217969	413313	219925	204481
M166T278	0.124722	0.00106456	0.0021645	0.00347282	0.00565387	1	1	1	1.52822	Sc:Vv	0.49106	0.0435139	down	1387	M166T278	166.003	166.003	166.016	278.365	275.444	280.841	15	14	5810	33455.3	11089.3	10412.9	14904.1	24040.2	12169.2	6439.66	3629.03	3309.85	6352.86	6597.03	9057.98	10612.1	13825	12453.4	5082.15	4389.71	15832.5	16346.6	10011.7	4350.6	5446.26	871.592	8318.88	951.29
M166T303	0.263501	0.00085762	0.0021645	0.00294998	0.00565387	1	1	1	1.10079	Sc:Vv	0.475975	0.0688022	down	1390	M166T303	166.033	166.033	166.046	303.17	295.394	320.935	37	26	11619	33445.7	40166.4	21744.5	68996.2	37528.6	43067.5	49797.7	36649.9	24776.9	20044.1	12209.5	33342.6	30509.5	9361.96	24659.5	19762.2	24255.8	39219.1	33836.6	24630.2	17532.9	12810.1	9833.52	23120.8	12629.1
M166T354	0.31685	0.0119833	0.0649351	0.0241659	0.0986486	0.833333	0.5	1	1.35837	Sc:Vv	0.317437	4.37792e-08	down	1385	M166T354	165.966	165.965	165.967	354.226	348.181	361.714	26	26	122507	380567	124209	145677	572473	492207	209593	20859	39998.9	47138.8	32215.6	44937.6	61161.8	29568.5	44208	225753	724577	128448	26512.6	110100	138524	12547.2	9566.42	2603.17	277282	4306.82
M166T459	106.162	5.03004e-09	0.0021645	1.34173e-06	0.00565387	1	1	1	2.17672	Sc:Vv	0.489958	1.66693e-07	up	1388	M166T459	166.017	166.016	166.017	459.039	448.366	466.316	13	13	16566	1066.98	1209.06	1216.05	803.591	901.951	373.47	1028.64	49817.8	37965.8	29127.8	46281.2	36760.9	22707	25426.5	778.559	3331.11	2472.27	788.879	922.732	531.085	48862.6	64168.6	38941.9	67053.8	28131.2
M167T112	5.15283	0.0107961	0.0021645	0.0221789	0.00565387	1	1	1	1.17332	Sc:Vv	0.133667	0.133532	up	1424	M167T112	167.07	167.069	167.081	111.716	98.766	118.63	17	15	15033	43906.4	1448.4	41343.2	22332.5	24335.3	31245.8	86566.4	106641	96167.6	97219	107475	69026.4	101108	97294.5	35214.9	1952.35	48337.9	32736.2	10114.2	40876.5	169793	154726	331351	121017	127071
M167T138	0.177437	0.00101153	0.0021645	0.00333967	0.00565387	1	1	1	1.42156	Sc:Vv	0.587269	4.11134e-08	down	1426	M167T138	167.092	167.091	167.093	138.031	130.172	154.58	22	22	15306	74210.1	50016.9	61118.9	72362	91156	93642.2	135705	40456.4	44160.6	48546.9	44761.7	41693.5	118766	43001	36612.3	32489.7	35245.4	53085.1	25269.2	47529.2	117239	99451.4	13632.3	20198.1	12202.3
M167T261	4.08487	0.00664561	0.0021645	0.0148597	0.00565387	1	1	1	1.18886	Sc:Vv	0.172252	0.0294002	up	1421	M167T261	167.069	167.066	167.071	261.384	248.332	264.124	18	18	16544	12954.8	10548.7	15262.7	11952.8	1278.2	8978.61	23178.7	29157.2	35263.4	31524.5	31419.2	21528.7	26071.2	25179	8144.44	17332.6	12954.8	6992.2	7660.26	8152.67	40147.3	37053.6	79695.7	66586	61991.8
M167T272	0.17956	8.48845e-06	0.0021645	0.000112513	0.00565387	1	1	1	1.29732	Sc:Vv	0.129256	0.0428987	down	1425	M167T272	167.089	167.088	167.09	271.966	270.675	274.286	26	26	57841	107159	86045	101622	188125	142429	201952	98716.7	92084.6	87781.2	110567	101045	79728.2	80139.1	106709	91358.5	83341.8	53901.2	124100	144587	108923	27659.8	28551.9	46781.6	26716.5	28298
M167T277	0.171708	0.00122695	0.0021645	0.00388505	0.00565387	1	1	1	1.36246	Sc:Vv	0.409226	0.240264	down	1413	M167T277	167.018	167.017	167.019	276.769	262.711	279.254	17	16	3417	19605.7	8302.47	10405.6	17814	11458	9354.19	8581.2	7329.24	3390.08	7052.01	9164.48	10078.3	12446.2	15347.5	14547	10077	7704	10398.2	15217.9	16177	882.132	6295.1	4302.02	8141.05	3324.38
M167T302	0.193758	0.00477903	0.00865801	0.0113486	0.0176845	0.944444	0.763194	1	1.27662	Sc:Vv	0.733086	6.26425e-08	down	1405	M167T302	166.534	166.531	166.535	302.206	301.2	304.404	15	15	2392	2366.98	5076.14	2197.13	2156.81	5004.63	6813.85	8375.25	4674.63	3215.63	1874.57	1113.78	3297.38	3522.56	347.235	2424.55	2633.91	2909.75	3745.33	6200.16	5084.77	1091.19	284.752	0	679.442	0
M167T327	0.235737	1.50766e-06	0.0021645	3.73112e-05	0.00565387	1	1	1	1.26401	Sc:Vv	0.140839	8.62313e-09	down	1406	M167T327	166.95	166.949	166.951	326.613	322.422	332.273	26	26	11661	49442.1	34245.2	54369.8	36200.4	33888.2	24497.8	27641.3	19985.6	20461.4	22766.1	20882.4	17113	19196.4	23117.2	21569.9	21092.9	18089.5	20558.1	21480.5	28143.2	20004	16331.7	12198.9	12730.2	14542.9
M167T36	0.186716	0.00311635	0.004329	0.00806669	0.00981982	0.972222	0.833333	1	1.02717	Sc:Vv	0.224027	8.30325e-09	down	1412	M167T36	167.018	167.017	167.02	35.754	34.112	36.982	16	16	6793	3627	969.156	7616.97	2041.57	1756.82	1011.47	4110.96	3803.88	3690.26	4077.67	3459.56	2179.27	2922.48	2222.35	4817.85	19526	3097.93	1507.12	6137.02	2825.69	1270.49	592.257	1450.13	694.937	216.964
M167T39	3.78811	0.00142104	0.0021645	0.00435	0.00565387	1	1	1	1.04145	Sc:Vv	0.224659	3.3907e-09	up	1418	M167T39	167.069	167.069	167.07	38.919	32.396	45.34	26	25	11718	35506.2	28422.6	26841.6	26248.2	16645.8	23663.1	43663.7	47576.3	45200.3	44272.3	47015.9	33771.4	30843.2	61783.3	14739	6472.05	28206.4	23114.5	13203.5	19417.1	136896	124485	193326	117418	62598.4
M167T479	3.41486	0.000180228	0.0021645	0.000906305	0.00565387	1	1	1	1.02107	Sc:Vv	0.331475	0.23871	up	1415	M167T479	167.036	167.033	167.037	478.519	474.662	486.79	20	19	3417	8273	3860.55	6417.51	11254.2	8922	13847.1	17208.5	22857.7	19008.7	39187.5	24035	24652.3	22607.2	13713	11830	5068.71	5774	3118.64	6900.09	9894.96	31579.1	37164.1	19063	26469.3	15862.9
M168T262	0.24741	6.96005e-05	0.0021645	0.000457402	0.00565387	1	1	1	1.23151	Sc:Vv	0.194154	0.0387277	down	1439	M168T262	168.065	168.064	168.066	261.805	246.625	270.881	31	26	15032	102019	189230	184226	153827	204910	136404	119775	112981	115759	126391	91744.6	120163	153106	76501.8	98529.5	163496	132600	114330	93821.6	114026	93862.2	144931	60717.9	63815	33654.3
M168T321	0.202173	0.00786584	0.00865801	0.0170656	0.0176845	0.944444	0.777778	1	1.25885	Sc:Vv	0.505426	0.0998446	down	1431	M168T321	167.543	167.543	167.544	321.238	319.414	324.24	13	13	4443	2895.62	2604.73	686.635	2338.91	3851.69	7502.26	6074.64	5116.23	3145.73	1730.21	2003.59	3690.72	4201.8	956.662	5203.85	8150.64	4777.65	6799.35	16245.2	4298.16	763.244	199.453	150.529	235.204	0
M168T34	0.356923	0.000109622	0.0021645	0.000629744	0.00565387	1	1	1	1.01799	Sc:Vv	0.0799719	0.0153535	down	1452	M168T34	168.138	168.137	168.138	34.072	32.874	38.384	26	26	14190	44082.6	37770.7	41273.4	34461.8	38659.2	32988	36979.3	34551.8	34254.9	34145.2	32221.9	29516.9	27927.2	32238.1	26296.9	36798.7	34691.2	34468	34671.2	38488	11467.7	19241.7	20875.2	15994.7	20156.6
M168T354	0.186859	0.00465333	0.0151515	0.0111107	0.0286669	0.916667	0.722222	1	1.60212	Sc:Vv	0.286652	0.21047	down	1432	M168T354	167.964	167.962	167.965	354.308	348.181	361.714	23	23	20447	60574	22523.6	25683.6	91804.3	76360.2	35201.8	4326.1	7785.43	7508.19	5615.29	10117.3	9489.47	6355.96	5556.29	39094.1	120945	20835.3	5110.37	17738.8	23078.9	2298.81	1444.49	450.389	48091.6	1555.48
M168T479_2	4.172	0.000278609	0.0021645	0.00124785	0.00565387	1	1	1	1.20666	Sc:Vv	0.344373	0.0929302	up	1438	M168T479_2	168.05	168.049	168.05	479.283	472.306	485.453	23	22	3638	16301	6191.01	8553.32	11984.1	16470.8	20272.2	18226.4	17501.2	24921.8	35027.5	33482.5	28834.7	18638.9	13184.9	10363.4	9961.24	14184.4	11869.4	10505.8	12026.5	19373.6	58572.4	34118.2	38558.5	25948.4
M168T71	0.225357	0.000325188	0.0021645	0.0014056	0.00565387	1	1	1	1.10646	Sc:Vv	0.0715476	0.0220192	down	1445	M168T71	168.065	168.064	168.066	71.189	61.242	80.511	18	16	14160	123918	60130	148458	40751.1	59536.6	51411.6	65300.5	56058.7	54616.9	53273.5	50633.9	50803.6	53263.7	50443.2	127510	54373.5	56220.6	78981.1	88625.4	232521	13541.3	33614	23742.4	25956.6	36552.9
M169T260	0.160175	0.000474858	0.0021645	0.00187142	0.00565387	1	1	1	1.41171	Sc:Vv	0.247068	1.12456e-08	down	1468	M169T260	169.096	169.09	169.097	260.415	255.115	263.032	21	21	9364	28181.3	60374.1	55213.5	61938.9	74256.7	45369.9	45590.7	27384.1	27967.1	35182.3	29620.5	20960.1	34630.7	22009.1	23126.6	15419.5	19048.5	45134.7	37766	50996.4	20343.8	18901	20012.1	3514.87	22248.2
M169T327	0.256146	0.000439412	0.0021645	0.0017596	0.00565387	1	1	1	1.20673	Sc:Vv	0.205439	0.129203	down	1454	M169T327	168.948	168.946	168.949	326.732	322.655	341.195	25	22	2920	9543.84	6077.77	10009.2	6463.19	5269.33	4315.02	4821.56	3158.02	4706.47	4871.96	4136.46	2969.57	3345.83	4829.22	4297.72	3099.68	3615.2	3716.11	3286.41	4178.42	3661.59	3568.88	890.834	3135.45	1851.15
M169T382	0.200473	0.014356	0.00865801	0.0281244	0.0176845	0.944444	0.777778	1	1.32572	Sc:Vv	0.0487213	0.0431265	down	1466	M169T382	169.058	169.057	169.069	381.779	363.467	400.948	34	26	101210	90407.3	101026	66935	240771	193539	162325	176092	164862	172216	149619	158177	163223	154200	150837	339106	686528	315659	170685	320340	174527	79510.5	115404	3878.7	5158.34	1504.16
M169T433	34.2877	1.99274e-06	0.0021645	4.39045e-05	0.00565387	1	1	1	2.00352	Sc:Vv	0.462114	1.78846e-08	up	1457	M169T433	169.012	169.012	169.024	433.295	419.955	443.121	16	13	2734	1235.66	2013.68	530.537	1479.58	1161.36	1744.43	2340.59	5790.75	8529.72	7386.63	9547.26	9478.74	2384.39	10009.4	1442.79	1589.94	4582.66	1653.29	910.002	2504.16	24338.9	19059.8	13492.2	11875	9631.26
M169T459	53.6521	5.65072e-10	0.0021645	3.36359e-07	0.00565387	1	1	1	2.04735	Sc:Vv	0.444212	5.91446e-08	up	1456	M169T459	168.98	168.98	168.981	459.405	447.756	468.79	13	13	14909	2189.12	1412.36	2885.34	1698.37	2298.58	2629.13	7659.32	55294.7	51657.8	45651.6	53890.8	40239.3	22375.3	29037.5	2927.52	1984.25	3182.48	3426.47	2471.14	1457.7	66045.4	77845.9	58353.8	88844.5	44853.3
M169T481	5.52105	0.00192852	0.0021645	0.0055369	0.00565387	1	1	1	1.35859	Sc:Vv	0.487694	2.01736e-08	up	1455	M169T481	168.98	168.98	168.982	481.02	471.24	504.535	15	15	2574	7830.23	10524.5	1127.72	5943.01	3345.28	8022.01	49888.4	24905.8	22704.2	22076.8	21810.5	22997.7	9318.48	13764.8	2938.51	4013.33	7789.8	4395.64	2717.24	5647.01	27589.1	12316.7	17059	22004.2	15413.2
M170T115	0.21637	1.5016e-05	0.0021645	0.00016233	0.00565387	1	1	1	1.25233	Sc:Vv	0.120089	0.0904671	down	1491	M170T115	170.081	170.08	170.081	114.828	108.369	129.889	26	26	70715	546120	829946	696508	1.03055e+06	1.06201e+06	650933	548136	645867	640949	701949	550399	593333	600223	460391	743106	639544	497273	695867	753212	622910	321973	239830	92777.6	184273	148727
M170T211	3.44649	0.000364635	0.0021645	0.00153491	0.00565387	1	1	1	1.07195	Sc:Vv	0.266968	0.253603	up	1479	M170T211	170.026	170.026	170.028	211.396	204.047	219.865	20	19	3417	1971.22	2615.61	1151.92	2548.55	1377.14	947.949	3785.34	6957.72	4409.75	5216.7	4879.18	8377.79	5162.24	6097.2	6372.78	8295.32	3500.88	4184.7	1341.59	1779.05	11389.9	9668.77	5208.82	10283.8	12688.5
M170T275	0.244921	0.00330655	0.0151515	0.00843827	0.0286669	0.916667	0.666667	1	1.11581	Sc:Vv	0.298986	0.130757	down	1486	M170T275	170.059	170.046	170.06	275.257	272.312	291.577	37	25	16746	18296.1	16247.2	22139.8	72892.9	33185.2	38677.7	19156.1	17353.3	20712.3	36090.2	29444.3	20251.9	16715.5	25359.5	20082.6	22863.4	35045.3	25933.1	14872.6	40041.3	3522.56	7181.57	2076.52	24000.6	4785.9
M170T278	0.0535635	0.00149398	0.0021645	0.00451651	0.00565387	1	1	1	1.95858	Sc:Vv	0.63633	0.157267	down	1481	M170T278	170.033	170.031	170.035	277.791	262.645	279.957	26	22	12303	84110.3	40383	48418.2	44807.7	72648.7	58006.9	69384.2	52610.2	17660.1	21536.5	14789.7	33155.1	37470.3	7879.84	48214.4	36341.5	39678.6	54747.9	50294.8	65601.5	24233.6	2383.32	704.225	3001.52	178.939
M170T304	0.113628	0.000509588	0.0021645	0.0019721	0.00565387	1	1	1	1.65033	Sc:Vv	0.647854	0.0975798	down	1475	M170T304	169.53	169.53	169.531	304.233	301.391	307.465	24	24	25973	92102.3	81512.3	44561.3	59658.8	82346.8	87613.6	141953	129609	55035.2	44888.6	30812.8	72457.2	79813.7	6792.73	65494.4	51702.8	54365.4	83080.7	86427.8	70857.9	64236	7909.04	3092.92	9003.34	1538.81
M170T317	0.151785	0.00174258	0.0021645	0.00509513	0.00565387	1	1	1	1.51804	Sc:Vv	0.495527	0.105051	down	1480	M170T317	170.033	170.032	170.034	317.004	298.203	320.787	37	25	14852	71794.5	70380.1	52956.7	49531.8	169539	83334.9	88626.2	103619	96983.9	35134.9	31590.4	58768.6	82518.2	19966	104163	75536.9	116216	92143	92538.6	54281.2	136962	15829.8	4732.29	18024.1	4092.68
M170T465	0.0683617	0.0122173	0.0649351	0.0245368	0.0986486	0.833333	0.5	1	1.42641	Sc:Vv	0.990676	2.71943e-08	down	1490	M170T465	170.057	170.056	170.058	464.719	455.126	468.816	21	19	3417	21160.7	19391.1	595.99	19278.7	17311.1	17594.8	5620.11	2508.88	2835.61	4788.04	5390.4	2108.15	17992.5	22235.9	4660.81	5851.29	2366.89	6244.22	1801.27	8722.91	13669.9	9765.31	4852.95	33621	5533.21
M170T78	0.17207	0.000518609	0.0021645	0.00199845	0.00565387	1	1	1	1.32723	Sc:Vv	0.137341	1.17434e-07	down	1494	M170T78	170.081	170.08	170.081	78.071	63.798	86.879	27	25	32691	249646	381719	415069	345672	141470	296293	147433	153284	148720	129278	157289	180272	144156	188080	145137	121035	63055.1	276955	295960	144159	56026.9	26666.8	97920.3	18055.8	82509.4
M171T146	3.02654e-05	0.00029233	0.004329	0.00129744	0.00981982	0.972222	0.833333	1	3.02062	Sc:Vv	1.19256	9.29931e-08	down	1529	M171T146	171.117	171.112	171.121	146.5	123.195	166.305	17	13	1281263	1.39945e+06	4170.57	5341.82	2.94695e+06	6051.74	1.40037e+06	8437.2	1.98119e+06	4.95264e+06	6.29085e+06	14971.9	1758.87	4.7045e+06	3564.29	2183.41	1.65671e+06	2.11074e+06	914799	1471.32	9140.02	137925	649951	24025.1	5088.39	14103.3
M171T166	1825.72	0.00305528	0.004329	0.00793307	0.00981982	0.972222	0.888889	1	2.4395	Sc:Vv	1.16437	2.26394e-07	up	1518	M171T166	171.064	171.063	171.065	166.242	155.211	172.671	23	19	984050	61400.5	9456.2	5010.54	12680.7	6431.83	10968.6	10458.4	13254.2	10660.8	18749.9	173277	195169	12668.5	204273	13118	7914.76	14965.4	6632.07	127764	19128.8	2.87938e+06	2.83635e+06	52754.9	960775	13043.7
M171T278	0.0942275	0.000694001	0.0021645	0.00250749	0.00565387	1	1	1	1.69714	Sc:Vv	0.660922	0.197017	down	1510	M171T278	170.996	170.994	170.997	277.693	261.788	279.957	26	21	6151	40350.7	19684.3	24279.6	27169.5	32949.1	30345.9	36258.1	28625.4	8238.72	12039	8345.71	16013.8	17682.7	3408.63	26084.8	19055.5	18931	27446.9	24699.4	37260.2	11246.3	975.472	1577.1	4098.53	910.631
M171T311	0.269844	0.000687031	0.0021645	0.00248919	0.00565387	1	1	1	1.14213	Sc:Vv	0.590481	0.148825	down	1506	M171T311	170.535	170.533	170.547	311.021	302.906	320.236	20	15	2666	8173.05	5804.87	4184.43	6484.87	13488.3	11391.8	14182.8	14075.7	8570.67	3052.21	4107.28	13763.7	11143.5	1529.34	7551.36	8236.39	6315.59	8106.88	12502.2	4966.77	2608.49	2456.21	2129.1	2558.06	576.141
M172T162	4.22074	0.00417981	0.0021645	0.0102166	0.00565387	1	1	1	1.16129	Sc:Vv	0.564475	1.54251e-08	up	1543	M172T162	172.07	172.064	172.075	162.092	146.728	172.242	15	13	2734	6548.07	9377.82	25067.7	6770.49	6765.72	1330.43	9817.22	4280.19	2688.76	3944.79	7945.64	6198.4	1600.44	2857.54	3776.35	13980.1	4738.48	6820.52	5895.57	7298.81	9627.65	6518.26	4031.44	6434.59	7221.5
M172T223	3.49395	0.000705679	0.0021645	0.00253978	0.00565387	1	1	1	1.09629	Sc:Vv	0.344571	0.246261	up	1539	M172T223	172.06	172.059	172.06	223.251	206.674	244.054	40	26	32283	24518.9	34820	24897.3	88905.6	54477.2	57132.1	74066.3	88789.9	143066	165592	93631	140838	86406.5	67766.6	50258.2	70865.4	101869	18055	24947.5	75112.8	100654	157364	142367	168803	122628
M172T280	0.0091991	1.71003e-06	0.0021645	4.06485e-05	0.00565387	1	1	1	2.066	Sc:Vv	0.389665	0.2741	down	1550	M172T280	172.119	172.108	172.119	279.514	262.597	281.311	21	21	228741	351126	145207	974065	392506	274900	137181	333363	211838	150389	347634	244485	100937	151066	224927	1.19766e+06	572110	1.26756e+06	253306	108756	433661	6601.2	4562.95	5403.68	3266.85	5340.03
M172T31	0.252075	0.00740532	0.004329	0.0162555	0.00981982	0.972222	0.833333	1	1.07628	Sc:Vv	0.0856617	0.0768695	down	1557	M172T31	172.169	172.167	172.17	31.208	14.401	33.759	26	24	18454	16236.4	13042.1	21957.3	6759.61	30315.1	8655.41	9976.27	8717.08	8573.69	8569.67	9403.47	8329.45	7205.29	8487.92	22186.1	9268.53	12257.8	34325.7	13711.2	27052.8	4824.07	10784.8	816.523	5239.71	6520.32
M172T33	0.28618	6.82386e-06	0.0021645	9.79586e-05	0.00565387	1	1	1	1.07893	Sc:Vv	0.0877637	0.0511104	down	1553	M172T33	172.133	172.132	172.133	32.62	14.994	49.33	30	26	39672	81180.3	70924.5	71712.7	86725.3	93088.1	86216.4	76767.3	86317.1	74260.2	83732.9	73094.5	67311.5	66355.7	70226.3	97978.4	105148	94549.6	88940.2	81434.6	97675.1	35390.8	37279.2	19045.6	36028.1	23805
M172T354	0.0370481	3.86848e-05	0.0021645	0.000311305	0.00565387	1	1	1	1.86687	Sc:Vv	0.526397	0.114836	down	1538	M172T354	172.044	172.04	172.054	354.01	350.19	372.335	20	18	2385	6513.33	3118.83	3930.92	8050.7	8587.6	7899.8	2197.92	2751.2	2252.98	2546.32	3729.29	4743.95	6253.2	7687.11	10527	6733.2	4907.81	9220.78	17377.1	5528.86	766.703	135.93	192.749	358.741	848.359
M172T505	0.0786762	6.30744e-07	0.0021645	2.06564e-05	0.00565387	1	1	1	1.66423	Sc:Vv	0.0910012	0.0816938	down	1549	M172T505	172.107	172.107	172.109	504.652	502.947	516.211	20	20	4675	14788.9	16011.5	42542.3	21183.2	17549.3	27715	12455.9	13110.8	13944.4	11904.1	15214.3	13174.2	13779.7	14271.8	15261.5	8781.46	21138.9	12300.3	11688	13336.2	1771.39	3190.34	2310.8	2102.37	2765.22
M172T509	7.72231	8.92936e-05	0.0021645	0.000545042	0.00565387	1	1	1	1.33809	Sc:Vv	0.308372	0.0867989	up	1536	M172T509	172.017	172.01	172.018	508.577	499.68	512.249	15	14	2050	1925.51	1035.54	1296.88	755.957	639.321	635.988	1855.46	6490.38	6799.68	7515.38	6256.26	7198.58	6902.35	4960.35	2285.91	1559.7	1825.69	1695	527.284	1968.67	10510.2	14705.6	5783.61	21930	5921.06
M172T64	0.0858476	6.53553e-05	0.0021645	0.000437575	0.00565387	1	1	1	1.51113	Sc:Vv	0.558877	0.132851	down	1541	M172T64	172.074	172.071	172.075	64.254	55.226	73.113	25	21	18207	20791.2	28692.9	43052.4	31020.1	94152.7	39881.6	15048.1	21648.2	44500	86400	38865.5	22655.8	51986.6	56697	76816.2	17042.7	10499.5	248036	47887.5	78663.2	21946.6	22099.1	10800	17469	6072.4
M173T317	0.317197	0.0213436	0.00865801	0.0393749	0.0176845	0.944444	0.763194	1	1.0031	Sc:Vv	0.389925	0.0550884	down	1558	M173T317	172.519	172.517	172.52	317.236	309.845	321.616	22	22	20505	7700.11	16235.3	8047.95	15439.1	18901.7	14275.8	20576.8	19326	18758.1	11875.2	11522.3	17719.9	13743.4	3012.73	43669.8	75389.5	18875.1	7616.9	12794	8265.33	6463.54	2965.32	1310.28	2761.54	0
M173T407	0.14182	1.27012e-05	0.0021645	0.000145544	0.00565387	1	1	1	1.42663	Sc:Vv	0.488931	4.14093e-09	down	1561	M173T407	172.975	172.973	172.976	407.275	397.455	408.937	25	25	18298	37405	49196	23232.9	45143.1	64240.1	75902.7	83408.2	64907.4	45476.6	34060.9	26206.1	45397	53469.8	9542.9	79690.9	56951.8	120407	58713.7	73667.9	56689.7	10668.3	15895.6	10503.7	10460.7	3048.52
M173T463	0.0146185	4.54454e-06	0.0021645	7.58819e-05	0.00565387	1	1	1	2.18915	Sc:Vv	0.207578	0.0878939	down	1579	M173T463	173.139	173.137	173.14	462.726	459.314	469.969	24	24	67655	358520	326476	272041	459630	567074	433515	131414	178138	194329	166806	202380	202072	167103	104692	151651	139273	236805	151864	131609	233131	7706	2852.52	6592.7	1619.09	2380.54
M174T242_1	0.103706	8.62528e-06	0.0021645	0.000113304	0.00565387	1	1	1	1.54114	Sc:Vv	0.167864	0.166071	down	1585	M174T242_1	174.038	174.037	174.039	242.16	240.195	244.29	26	26	22690	39662.9	61148.5	63844.1	101871	163248	79278.7	31603.8	26573.4	23899.8	25276.9	24274.6	29420.5	16469.1	25585.4	41231.8	47821.6	26168.6	48921.3	43598.3	36303.2	11372.4	5958.06	10045.8	8750.54	13698
M174T278_1	0.0712035	0.00312506	0.0021645	0.0080769	0.00565387	1	1	1	1.39735	Sc:Vv	1.03326	2.56351e-08	down	1583	M174T278_1	173.992	173.99	173.993	278.02	276.412	279.736	14	14	10936	50907.8	5610.56	9863.74	10772.9	29784.2	22893	7370.79	6538.11	7767.63	12100.9	11062.5	2649.97	5748.6	39392.5	17321.2	6188.37	11722.7	18280.9	10751.9	15968	7338.64	6715.92	0	12966.1	1456.41
M174T278_2	0.0652178	0.000108633	0.0021645	0.000626387	0.00565387	1	1	1	1.79965	Sc:Vv	0.781717	0.290564	down	1589	M174T278_2	174.044	174.042	174.045	277.584	262.485	279.254	26	23	9569	71708.4	27218.2	41122.1	42903.1	50647.2	47850.5	16094.4	7697.66	7468.54	14216.3	13000.9	28446.6	40273.9	56395.1	44249.3	30659.4	16748.7	48462	45021.1	41328.5	8205.84	6496.15	3198.06	22161.3	6380.2
M174T309	0.19113	0.00108982	0.0021645	0.00354049	0.00565387	1	1	1	1.37317	Sc:Vv	0.899674	0.286027	down	1588	M174T309	174.044	174.043	174.045	309.416	296.632	320.236	35	25	18538	89095.7	71471.7	63970.2	91978.2	75150.3	99482	27957.1	19551.8	27895.5	56510.8	34806.7	90132	105449	203406	83819.3	37180.8	50225.2	114769	121248	57572.7	24759.4	47903.8	18526.7	137068	48375.7
M174T353	0.100269	0.000397338	0.0021645	0.00162997	0.00565387	1	1	1	1.53497	Sc:Vv	0.320563	0.0461004	down	1594	M174T353	174.087	174.084	174.087	352.531	348.243	367.101	28	20	14695	24588.3	32284.6	70392.7	39858.2	74809.6	38954	33768.1	40323.9	42958.5	69618	54505.1	54448.9	87151.1	63283.2	35079.6	23202.6	121323	53108	75524.8	36286.1	8916	4006.43	25090	0	2115.66
M174T391	192.618	1.07818e-05	0.0021645	0.000131223	0.00565387	1	1	1	2.21046	Sc:Vv	0.120994	0.0153201	up	1587	M174T391	174.039	174.038	174.04	391.452	388.228	392.535	16	16	142153	922	720.586	511.505	4275.34	1059.57	2875.18	142375	194105	198372	207601	197204	192411	206033	201283	310.827	1227.47	2548.03	1181.14	1064.3	1117.85	488088	507437	464300	370334	542655
M174T397	0.0471521	7.51565e-05	0.0021645	0.000481636	0.00565387	1	1	1	1.71331	Sc:Vv	0.2872	0.285645	down	1596	M174T397	174.087	174.086	174.087	397.414	396.301	405.995	18	15	26597	151496	347674	114410	449788	132933	427560	110366	168749	207313	161412	79004.2	175883	163118	112994	174835	173881	542761	145324	98315.6	208059	19902.4	15738	20493.2	14437	15512.6
M174T501	0.0931314	0.00238421	0.0021645	0.00653407	0.00565387	1	1	1	1.52128	Sc:Vv	0.169862	0.147318	down	1599	M174T501	174.087	174.073	174.087	500.658	491.298	510.336	15	15	11021	62242.3	82294.5	87030.6	92156.7	67085.6	96372.8	49272.5	61333.8	59628.7	58107.2	73088.5	53888.9	80508.8	63232.9	86596.6	451462	107454	150714	73359.6	53867.5	19506.3	12838.7	14406.7	11062.2	692.681
M175T262	0.262928	0.00267529	0.00865801	0.00713553	0.0176845	0.944444	0.763194	1	1.01911	Sc:Vv	0.601034	6.90823e-08	down	1638	M175T262	175.118	175.118	175.119	261.695	241.414	262.888	28	21	176173	2.39388e+06	277776	782298	816906	1.75975e+06	1.48431e+06	37044.7	1.02091e+06	983712	829813	863421	1.23875e+06	784568	74570.3	866526	892946	304213	1.08807e+06	850341	2.19612e+06	246082	127405	89321.7	45821.6	94391.8
M175T310	0.226179	0.00205794	0.0021645	0.00584216	0.00565387	1	1	1	1.2413	Sc:Vv	0.865277	0.246282	down	1612	M175T310	174.546	174.545	174.551	309.837	297.302	321.616	28	23	4505	34106.4	28998.8	18461.2	43724.5	20069.4	29803	4202.15	2576.98	6298.24	7083.57	14130.9	27697.1	36527.7	36259.2	30576.6	8115.96	15892.4	37623.1	31111.4	14443.3	8730.68	9784.92	5379.27	41049.3	13955
M175T327	0.20811	0.00552772	0.0021645	0.012758	0.00565387	1	1	1	1.30417	Sc:Vv	0.220956	0.153066	down	1615	M175T327	174.955	174.953	174.957	326.702	319.852	330.695	25	25	2227	5632.68	4265.64	6141.7	3536.13	3800.55	2984.8	3995.48	2472.2	3654.66	2980.36	3415.29	1902.89	2685.69	3307.95	2764.29	2850.16	2298.22	2875.34	2567.04	3775.56	2696.23	1492.27	140.695	1466.12	1138.64
M175T380	0.208691	0.000426229	0.004329	0.00171792	0.00981982	0.972222	0.846528	1	1.1539	Sc:Vv	0.56538	7.5262e-08	down	1645	M175T380	175.118	175.118	175.118	380.424	378.922	382.767	16	16	93503	917637	196147	671336	558571	1.13811e+06	928191	15361.2	500436	573608	620838	652345	719319	617372	91420.9	727799	659766	247408	983143	891542	1.10349e+06	104107	77401.3	77102.9	52286.8	85146.4
M175T391	37.0843	1.23474e-08	0.0021645	2.2602e-06	0.00565387	1	1	1	1.84502	Sc:Vv	0.141414	0.125104	up	1618	M175T391	175.042	175.042	175.043	391.151	388.228	392.904	14	14	10594	968.707	990.086	503.829	754.231	531.907	841.014	11670.9	18581.3	14631.6	17507	16930.7	17025.1	17896.4	15273.6	752.525	1364.06	301.188	999.896	1024.22	775.805	36539.1	41934.7	37624.2	26106.7	40221.6
M175T425	0.256801	0.000584348	0.0021645	0.00220693	0.00565387	1	1	1	1.06289	Sc:Vv	0.559039	6.64956e-08	down	1640	M175T425	175.118	175.118	175.119	424.962	418.837	428.406	18	17	128063	1.58885e+06	391079	451499	753067	1.54214e+06	1213015	41648.8	788478	796947	821775	827538	1.09087e+06	726195	136268	892062	515084	309826	1.21853e+06	888806	1.11973e+06	162323	162062	144304	86799.4	82628.7
M175T466	0.202375	0.00443939	0.0021645	0.0107152	0.00565387	1	1	1	1.12501	Sc:Vv	0.606559	7.73122e-08	down	1642	M175T466	175.118	175.118	175.119	466.049	462.291	474.344	14	14	169872	529631	335291	2.3642e+06	368090	922582	570589	36719.1	654149	626590	741063	637051	893027	1.11297e+06	109844	694598	637006	208058	761787	506485	647270	251057	155399	155960	70095.8	153581
M175T513_2	0.0633999	5.18235e-07	0.0021645	1.81877e-05	0.00565387	1	1	1	1.67765	Sc:Vv	0.180914	0.172561	down	1634	M175T513_2	175.118	175.118	175.119	513.323	506.655	519.657	28	26	2309800	2.49255e+07	1.46927e+07	1.44155e+07	3.44249e+07	2.59282e+07	2.80964e+07	2.0125e+07	1.8218e+07	1.82496e+07	2.01043e+07	1.87042e+07	2.26443e+07	1.12887e+07	1.62803e+07	1.71892e+07	1.88385e+07	2.62754e+07	1.95208e+07	2.10293e+07	2.10543e+07	944849	3.00327e+06	1.59489e+06	2.14763e+06	985882
M175T514	0.0410093	2.98008e-08	0.0021645	3.40164e-06	0.00565387	1	1	1	1.87533	Sc:Vv	0.261075	0.0888963	down	1613	M175T514	174.571	174.569	174.572	514.074	511.013	517.147	21	21	13777	74460.7	74278.4	58459	137956	107920	137063	78406.3	104359	78412.8	57439.5	58157.3	83672.1	98928.4	46095	39085	60860.1	98147.6	34188.7	69015.1	78270.7	12023.6	6663.28	5684.12	5383.78	6531.43
M176T31	0.0863576	0.00781214	0.004329	0.0169742	0.00981982	0.972222	0.859722	1	1.23903	Sc:Vv	0.115839	5.13715e-09	down	1661	M176T31	176.073	176.069	176.076	31.2365	29.834	47.44	22	20	75108	36537.6	12411.5	7400.57	55887.2	148652	92279.9	34964.7	34052.4	31269.1	32465.8	32186.5	26663	29652.4	22957.4	16884	1883.82	19492.3	137586	11137.5	53976.8	7750.64	9349.95	3622.42	6595.5	6483.64
M176T380	0.270212	0.00345437	0.025974	0.00876036	0.0457562	0.888889	0.622917	1	1.02621	Sc:Vv	0.499902	4.94193e-08	down	1675	M176T380	176.124	176.121	176.128	380.37	365.397	386.612	16	15	8939	73518.3	15407.2	18042.3	37413	74714.5	64266.3	5101.77	37242.4	42153	47637.6	41261.3	47086.7	49043.6	9774.01	57352.5	54760.3	14224.5	71237.2	57106.6	84938.5	12727.2	13230.2	6694.4	18137.2	12014
M176T513	0.0446007	8.30964e-08	0.0021645	5.99252e-06	0.00565387	1	1	1	1.81021	Sc:Vv	0.0326651	0.0310658	down	1670	M176T513	176.121	176.121	176.122	513.164	510.607	519.42	27	26	273750	2.24884e+06	1.68376e+06	1.13999e+06	3.04884e+06	2.2673e+06	2.53195e+06	1.78577e+06	1.6748e+06	1.59224e+06	1.6805e+06	1.55314e+06	1.63732e+06	1.66306e+06	1.53004e+06	1.42051e+06	1.32719e+06	1.95706e+06	1.50535e+06	1.52639e+06	1.61102e+06	69071.6	204034	119321	127374	75920.2
M176T543	0.148754	0.000236793	0.0021645	0.00111354	0.00565387	1	1	1	1.28866	Sc:Vv	0.304177	0.247128	down	1672	M176T543	176.121	176.121	176.122	542.624	529.332	557.329	32	17	63476	223864	221293	164030	339183	964703	342366	216314	175105	114642	280405	218913	198329	224947	103872	281798	106522	1.028e+06	239651	198325	290162	128120	37803.8	27949.7	80683.3	32470.1
M177T124	0.157902	0.00877996	0.004329	0.0186598	0.00981982	0.972222	0.833333	1	1.24464	Sc:Vv	0.170743	0.0269898	down	1689	M177T124	177.054	177.053	177.054	123.589	109.252	136.485	23	21	84535	483218	234736	633497	185903	503211	2.07367e+06	283569	250904	264219	249075	248236	283003	248856	142707	193284	80044.1	111380	179431	39533.9	233637	133843	9996.79	77025.4	198427	89438.9
M177T247	154.489	9.85386e-07	0.0021645	2.78521e-05	0.00565387	1	1	1	2.12547	Sc:Vv	0.0765499	7.86292e-09	up	1697	M177T247	177.101	177.089	177.102	247.327	229.843	264.603	24	22	292644	3970.05	3336.93	2301.08	4016.46	2809.72	3114.17	252888	237951	265347	292987	279382	263545	282311	254282	7547.7	6598.57	8257.96	1676.73	834.759	9932.95	1.01023e+06	1.34458e+06	271717	288111	770989
M177T344	0.121883	0.00422762	0.0021645	0.0103081	0.00565387	1	1	1	1.48689	Sc:Vv	0.22136	1.57707e-08	down	1690	M177T344	177.054	177.053	177.055	344.472	341.326	347.574	17	17	5889	15787	6735.18	6044.45	3128.87	4970.93	8284.94	4678.55	2962.98	3738.68	4580.4	4268.81	3642	5565.77	2895.83	10063.3	4733.25	10792.9	12415.5	3872.76	16863.4	877.263	113.879	3047.2	436.793	2426.63
M177T40	3.45009	0.00382628	0.0021645	0.00949263	0.00565387	1	1	1	1.03323	Sc:Vv	0.190271	0.166228	up	1694	M177T40	177.09	177.089	177.091	39.658	29.638	48.966	18	17	12453	18092.2	8429.24	17894.8	19496	3739.06	24664.2	25021.7	26197.7	17641.3	15864.8	22849.4	22691.7	15809.7	17776.8	5275.91	7270.91	10887.4	8051.51	20277.5	23733	58650.4	37784.6	63027.8	60608	41195.4
M177T513	0.0374367	4.56792e-07	0.0021645	1.64739e-05	0.00565387	1	1	1	1.83201	Sc:Vv	0.248751	0.145557	down	1701	M177T513	177.123	177.111	177.125	513.186	501.549	528.52	29	26	25783	223586	159031	89186.4	206105	222929	245439	181425	198692	166920	222826	142322	167486	158375	79685.6	69390.3	136549	210506	142503	147137	158873	15028.8	3932.39	2620.75	7078.35	5403.46
M177T544	0.0755249	9.85827e-05	0.0021645	0.000584233	0.00565387	1	1	1	1.62369	Sc:Vv	0.633844	2.98114e-08	down	1703	M177T544	177.123	177.122	177.124	544.268	535.051	556.134	23	13	8547	18000.4	66976.2	17068.5	24179.8	31087.9	78875.4	58891.7	15574.7	17888.7	22222.9	20782.6	16773.1	17955.6	11483	17367.5	17389	22941.6	18539.2	18337.9	25668	4426.09	4446.07	4268.7	671.905	3715.29
M178T247	0.144085	0.000248605	0.0021645	0.00115095	0.00565387	1	1	1	1.09152	Sc:Vv	0.0423109	2.79106e-09	down	1727	M178T247	178.105	178.104	178.106	247.176	234.634	248.516	15	15	170415	448815	611966	412343	515808	521137	545780	36718.9	33959.4	31856.5	32169.8	33726.3	33342.6	31226.2	33477	504836	41399.1	24037.5	949.745	239032	472679	128471	168379	34801.2	35817.9	94093.1
M178T31	0.276691	0.00191715	0.0021645	0.00551099	0.00565387	1	1	1	1.15358	Sc:Vv	0.151005	0.150991	down	1732	M178T31	178.158	178.158	178.164	30.76	29.097	36.041	23	23	2392	4951.6	6729.47	5000.89	3793.19	5221.62	5320.76	3602.38	4927.16	4060.36	4918.5	3669.32	3941.47	5042.62	3488	5271.36	5196.61	4873.96	6209.92	4417.75	3587	1271.4	4244.73	648.364	2637.81	1015.05
M178T34_1	0.13938	0.00104127	0.0021645	0.00341867	0.00565387	1	1	1	1.36217	Sc:Vv	0.0944981	0.0387306	down	1724	M178T34_1	178.089	178.088	178.098	33.787	32.254	43.356	24	24	90788	47051.6	30278.6	78075.4	52586.5	97958.8	173958	52968.1	45736.3	41714.5	48010.3	43647.1	39537	39737.3	46849.1	34628.5	15173.6	21915.2	171673	30475.4	100737	3055.71	27396.4	13607.4	28291.4	5960.07
M178T479	9.41941	0.000863719	0.0021645	0.00296489	0.00565387	1	1	1	1.59957	Sc:Vv	0.551596	8.47873e-08	up	1714	M178T479	177.998	177.993	178	479.345	463.294	522.852	31	20	4184	15780.8	1812.2	39892.2	34916	8418.12	7198.03	22724.4	18999.8	26093.4	18228.5	31681.1	59236.1	16750.3	15872.9	6878.56	30922.3	50885.2	5905.68	33083	36241.8	33973.9	60059.4	24271.2	44486.1	20169.2
M179T229	6.77281	0.00659792	0.0021645	0.0147671	0.00565387	1	1	1	1.35531	Sc:Vv	0.22297	0.071727	up	1748	M179T229	179.07	179.069	179.081	229.068	211.683	239.212	15	15	17061	8690.18	7175.64	377.857	7588.87	6982.16	9547.03	16577.1	18854.4	17332.4	22768.2	26771.3	27614.6	24542.6	16192.2	1642.94	30041.3	79147.5	4831.12	12431.9	7054.36	44070.6	60481.3	45281	48719.5	25692.4
M179T304	0.287775	0.006731	0.0021645	0.0150189	0.00565387	1	1	1	1.1764	Sc:Vv	0.625481	0.0591038	down	1742	M179T304	179.037	179.033	179.038	304.5	300.192	320.67	26	25	14012	58552.3	47728.1	34437.1	42886.6	49397.2	55825.5	80434.8	67986.4	32651.7	24223.1	16991.4	43758	44325.8	5181.15	40134	28701	32724.4	42667.2	41837.3	49141.9	37918.9	13615.6	3533.82	19446.3	4816.34
M179T305	0.0913156	0.00144486	0.0021645	0.0043997	0.00565387	1	1	1	1.76582	Sc:Vv	0.678079	0.0634726	down	1733	M179T305	178.536	178.535	178.538	304.594	301.735	308.187	26	26	79720	364107	298194	208100	217834	310808	300460	512633	402361	182657	130498	99051.5	234267	254656	27906.7	189020	167400	176234	253689	280829	260818	216657	26761.6	3604.46	26906.9	3864.31
M179T388	0.158115	1.02191e-05	0.0021645	0.000126469	0.00565387	1	1	1	1.19449	Sc:Vv	0.152175	0.0876279	down	1743	M179T388	179.054	179.053	179.055	388.487	385.113	389.597	25	25	35006	39921.1	26784.8	37198.5	20200.3	39780.8	16526.7	51346.1	39236	39237.1	39997.9	33447.3	35241.7	33703.5	30118.1	69310.7	46664.6	68318.2	72158.4	17212.1	134506	5540.7	2866.52	3494.05	9123.87	5976.78
M179T39	3.7767	0.00095398	0.0021645	0.00319816	0.00565387	1	1	1	1.06213	Sc:Vv	0.167417	0.0581873	up	1744	M179T39	179.07	179.064	179.074	38.916	31.435	50.327	31	26	11961	12964.9	13359.9	7961.95	3518.29	9624.45	3775.71	24115.3	32144.5	40950.8	28963.5	30979.6	27998.8	28178	31223	21667.2	3665.58	22593	22535.9	2687.36	18295.7	65859.8	56642.4	40378.9	34726.6	21635.9
M179T483	0.163782	0.00597752	0.0021645	0.0136009	0.00565387	1	1	1	1.4436	Sc:Vv	0.394541	0.0792928	down	1736	M179T483	178.941	178.94	178.942	483.496	471.24	485.495	14	14	2090	10236.9	10869.6	6884.47	4597.34	6591.72	6341.28	1335.95	1226.23	1209.33	1538.79	778.923	949.299	1123.81	183.609	4068.16	3443.19	9111.1	1836.18	1801.25	5757.3	0	647.338	143.853	0	134.129
M180T33_2	0.32297	0.00131336	0.0021645	0.00410125	0.00565387	1	1	1	1.00831	Sc:Vv	0.144099	0.0652993	down	1774	M180T33_2	180.101	180.1	180.11	32.8835	31.654	49.677	24	24	9427	8425.31	6956.06	10805.9	14191.4	12114.1	15783.5	11787.7	12161.6	8596.74	9096.9	8862.02	7892.61	8902.61	9170.49	11108	8918.63	10040.8	12364.1	13502.8	17372.5	7139.47	4177.25	6437.59	5710.73	7233.41
M180T337	0.092179	0.00148918	0.0021645	0.00450716	0.00565387	1	1	1	1.49304	Sc:Vv	0.202052	2.20045e-08	down	1761	M180T337	179.981	179.981	179.983	337.447	328.292	343.763	37	25	31203	48767.7	59016.2	41386.6	35108.8	49353.9	54926.2	22743.7	17955.9	15500.9	20607.2	22733.6	12233.1	16804.8	21464.8	57942.6	72887.5	55357.8	39327.4	218193	127011	12611.1	10287.8	836.863	11164.9	1359.75
M180T360	0.066087	2.14394e-05	0.0021645	0.00020374	0.00565387	1	1	1	1.63261	Sc:Vv	0.265699	0.0316257	down	1763	M180T360	180.002	180.002	180.004	359.612	356.191	368.504	25	25	65930	56879.1	44226.6	73781.6	68898.6	44325.8	48871.2	63361.2	45709.7	38693.5	34726.3	36541.1	32788.5	32589.2	27182.2	69658.7	374408	19693.7	28028.6	51169.6	18594.6	4607.18	7919.94	4275.7	4711.96	1198.17
M180T407	0.208617	0.00191953	0.0021645	0.00551377	0.00565387	1	1	1	1.32241	Sc:Vv	0.766669	0.245641	down	1765	M180T407	180.013	180.011	180.014	406.635	401.701	408.937	15	15	2392	5071.83	3710.54	3312.42	5961.32	7554.3	8939.49	2023.31	1260.09	1494.97	1580	3402.76	5966.47	9307.64	4357.76	8023.7	6517.09	4988.8	7761.64	9147.22	4910.14	1469.93	756.611	1909.63	2162.74	5119.19
M180T49	0.096288	0.00357193	0.0151515	0.00898111	0.0286669	0.916667	0.666667	1	1.13588	Sc:Vv	0.197908	1.14448e-08	down	1760	M180T49	179.964	179.963	179.966	48.8235	43.718	80.156	26	21	125102	18185.5	1394.03	19338.7	2375.59	8784.9	1420.76	23177.9	23000.5	30113.7	30887.3	26695.9	29883.5	37087.5	20514.5	299836	817903	1650.01	11115.6	47534	7043.1	380.608	732.401	5086.77	662.201	189.188
M180T55	0.0223257	1.89445e-05	0.0021645	0.000187958	0.00565387	1	1	1	1.91819	Sc:Vv	0.182024	0.145774	down	1764	M180T55	180.014	180.013	180.014	54.516	53.382	61.361	17	17	122979	7519.52	27930.1	7028.22	42253.8	34852.5	27197.5	14608.1	14504.7	11879.4	13137	7537.27	11596.6	11313.3	13784.2	6251.02	628558	2395.7	12684.9	4580.58	3529.07	424.574	296.866	2798.59	702.08	166.09
M181T230	3.14562	0.000366974	0.0021645	0.0015413	0.00565387	1	1	1	1.08698	Sc:Vv	0.320505	0.206878	up	1799	M181T230	181.122	181.121	181.122	230.286	227.154	233.121	14	14	3084	8336.13	10852.4	8385.92	4384.36	4793.07	4141.02	19920.5	9765.26	11361.7	11781.3	12582.3	10913.8	9802.41	6155.79	3745.34	6930.2	7132.76	4989.88	4566.01	12724.1	19218.8	18863.7	21233.9	23453.4	18275.5
M181T259	0.215262	0.000414992	0.0021645	0.00168243	0.00565387	1	1	1	1.31251	Sc:Vv	0.306585	0.15654	down	1794	M181T259	181.089	181.089	181.09	258.955	247.536	261.729	31	26	29273	357116	284835	374131	367131	356600	314553	355461	272011	287299	278289	149073	136574	250167	340441	166163	271908	193186	298244	227031	214296	231439	246472	128989	173676	100557
M181T27	0.11486	7.8677e-06	0.0021645	0.000106567	0.00565387	1	1	1	1.46256	Sc:Vv	0.121416	0.118316	down	1786	M181T27	181.022	181.021	181.023	27.3525	26.304	29.329	20	20	6694	20396.4	6126.78	10173	9092.73	15159.2	5949.22	10565.5	7963.01	10157.6	7909.35	7835.59	8523.69	9965.93	9348.34	11709.9	6126.29	1832.37	5707.55	11613	6169.94	2076.33	1687.2	2107.92	2750.63	839.995
M181T278	0.0519892	5.3952e-05	0.0021645	0.000385133	0.00565387	1	1	1	1.83726	Sc:Vv	0.57614	0.0619778	down	1785	M181T278	181.008	181.007	181.009	278.209	276.412	279.957	14	14	5126	23054.6	8125.77	6130.35	6120.7	11627.9	10022.9	15530.6	9366.66	4310.96	6527.55	4618.37	2702.32	5995.64	4893.27	9960.41	2423.27	1598.79	8269.42	10176.2	6901.05	4398.16	2060.99	526.276	2494.45	416.278
M181T305	0.136708	0.000111368	0.0021645	0.000636767	0.00565387	1	1	1	1.5058	Sc:Vv	0.592261	0.154988	down	1778	M181T305	180.532	180.53	180.533	304.55	302.843	308.187	15	15	2392	5520.75	8887.89	5681.58	4875.4	7386.02	8365.99	11659.4	9903.44	4279.77	2778.58	3510.44	4764.98	7433.8	1841.73	2432.67	6671.02	5286.07	8236.94	5370.83	5292.14	3441.54	981.621	0	2285.42	538.589
M181T340	0.164298	0.00230321	0.0021645	0.0063715	0.00565387	1	1	1	1.41708	Sc:Vv	0.469461	1.50987e-08	down	1782	M181T340	180.985	180.984	180.988	340.269	330.682	344.374	18	16	2050	3008.42	2148.58	2743.57	2263.72	3340.06	3053.87	2374.68	1122.53	777.753	731.393	689.764	1196.63	1475.12	1964.78	3838.52	3963.67	3454.61	722.568	7998.65	3634.46	0	232.583	3430.01	559.935	383.169
M181T38	4.06761	8.10975e-06	0.0021645	0.000108843	0.00565387	1	1	1	1.02658	Sc:Vv	0.248955	0.212528	up	1795	M181T38	181.085	181.081	181.087	38.452	29.834	43.919	29	22	17191	8341.41	11915.4	8986.24	10364.4	12611.6	10043.4	27362.4	30488.2	29393.9	46284.4	31244.1	34864.8	50503.8	29863.6	5760.38	9148.68	11712.4	6123.37	3954.56	6028.8	67749.5	42497.1	89426.5	58812.6	40062.7
M181T64	5.19007	0.00223394	0.004329	0.00622971	0.00981982	0.972222	0.833333	1	1.09253	Sc:Vv	0.332806	0.181494	up	1796	M181T64	181.085	181.084	181.086	64.445	54.236	78.606	21	15	10804	23151.4	19829.8	12872.1	18484.6	12420.1	51017.5	38245.5	34601.9	34843.5	57550.7	53611.8	64768.1	31281.3	25840.3	11683.9	5248.95	16225.7	10276.1	7391.62	12205.3	30126.7	99649.6	165446	130629	83003.2
M182T120	0.253064	0.0235533	0.004329	0.0427934	0.00981982	0.972222	0.833333	1	1.12263	Sc:Vv	0.249193	0.0754629	down	1817	M182T120	182.08	182.08	182.081	120.452	105.442	132.774	25	19	6835	80851.4	34667.2	149706	55256.3	44242.5	31245.1	29767.4	50716.7	47301.8	56209.7	50859.6	66854.6	61181.3	35971.3	30160.3	34926.8	63794.1	69245.4	17328.5	93605	21159.2	6496.19	1144.7	31880.1	20695.4
M182T249	3.42291	0.000194737	0.0021645	0.000961986	0.00565387	1	1	1	1.07334	Sc:Vv	0.63901	1.23487e-08	up	1824	M182T249	182.128	182.122	182.129	249.159	229.834	256.234	25	24	3879	5947.94	7486.18	7017.37	5544.07	6211.97	6903.3	6512.7	5865.67	5590.95	5671.21	9024.71	20407.7	5746.13	5637.67	7674.98	5672.94	5917.54	6778.85	6106.23	5861.26	6589.05	6051.45	7541.6	3979.24	12095.9
M182T258	0.288928	9.33422e-05	0.0021645	0.000564228	0.00565387	1	1	1	1.08073	Sc:Vv	0.317919	0.286345	down	1821	M182T258	182.091	182.09	182.092	258.457	247.624	276.565	30	26	8811	95178.6	79869.4	71673.9	38325.4	79913.5	60652.4	57322.3	51628.5	54158.9	60851.9	19484.1	45885.4	27577	43323.1	51896	49787.6	59496.3	71173.7	42515.6	38290.6	19509.4	21290.6	25518.8	21836.3	37852.2
M182T27	0.045503	3.41788e-05	0.0021645	0.000285911	0.00565387	1	1	1	1.75546	Sc:Vv	0.200352	0.187717	down	1808	M182T27	182.029	182.023	182.03	27.133	25.704	39.628	21	19	7053	18107.4	4590.57	8325.39	6927.75	12353.1	3295.27	6746.28	5059.63	7860.95	5720.67	3973.98	5175.93	5720.23	5718.86	7496.02	3084.64	755.7	3481.38	7293.96	4719.71	563.399	722.693	540.071	538.693	432.916
M182T308	0.211223	0.00117901	0.0021645	0.00376573	0.00565387	1	1	1	1.26879	Sc:Vv	0.491413	0.0734531	down	1807	M182T308	182.033	182.032	182.034	307.844	297.309	320.935	42	26	51939	316689	382876	224376	420955	589250	575917	442350	413940	245802	260152	168589	436499	457358	41207.5	350640	170086	315642	474113	270199	253134	412966	146053	31291.2	109687	21048.5
M182T339	0.0224979	0.000131689	0.0021645	0.000725524	0.00565387	1	1	1	2.09864	Sc:Vv	0.494162	4.5836e-08	down	1804	M182T339	181.98	181.978	181.981	338.829	329.565	344.374	24	21	3196	8790.07	10023.9	9456.51	6855.19	13021.5	8548.61	8558.53	4293.08	5720.91	4857.55	2260.37	1343.03	4692.69	3179.75	12762.1	9066.01	12907.7	13760.2	11903.7	12225.6	2002.39	2700.56	678.099	2817.68	138.358
M182T360	0.133287	8.17108e-05	0.0021645	0.000509641	0.00565387	1	1	1	1.34098	Sc:Vv	0.258936	0.112745	down	1805	M182T360	182	181.999	182.002	359.764	356.723	363.209	19	19	4433	3904.47	4479.14	6448.28	7544.96	3769.7	5829.82	4300.83	4557.87	2699.13	3185.92	3284.37	2451.88	2166.61	2545.67	7488.38	29348.9	982.189	2017.26	5690.71	1316.49	898.432	1588.63	733.443	379.435	325.767
M182T373	0.0562415	1.86129e-06	0.0021645	4.23634e-05	0.00565387	1	1	1	1.79938	Sc:Vv	0.164615	0.131276	down	1820	M182T373	182.092	182.09	182.094	372.524	370.231	374.225	20	20	9911	30535.3	11858.2	18820.7	21389.7	34170.3	41241	15682.2	12053.9	15185.1	13815.4	11465.7	12310	17705	16490.6	8594.79	3264.44	8926.83	13881.1	12163.7	12941.1	2296.16	1081.46	4022.52	1041.5	2415.57
M182T391	9.63699	0.000149917	0.0021645	0.000796824	0.00565387	1	1	1	1.59531	Sc:Vv	0.146696	0.030887	up	1811	M182T391	182.044	182.043	182.045	391.222	388.228	392.904	14	14	5678	2308.45	1993.13	3060.46	556.346	2029.28	1231	6604.3	6534.58	7919.17	8548.2	9289.99	9227.37	7631.12	8481.16	3725.99	1438.73	3174.81	2608.05	1217.48	3270.69	16704.6	21626.2	17090.4	17478.7	19632.9
M182T47	0.154888	0.000259489	0.0021645	0.00118847	0.00565387	1	1	1	1.00808	Sc:Vv	0.226197	0.0882535	down	1803	M182T47	181.962	181.961	181.964	47.427	42.658	66.485	20	17	66370	7360.31	19695.5	10382.3	14887.1	4860.12	14792.6	12794.9	12719.8	14804.6	11117	14875.2	18207.1	19462.6	10426.9	138435	413237	1263.33	5262.23	23743	2435.82	4221.38	2414.77	4061.53	1866.66	787.861
M182T475	0.169459	0.00364376	0.0151515	0.00912065	0.0286669	0.916667	0.666667	1	1.20226	Sc:Vv	0.282594	0.143454	down	1810	M182T475	182.044	182.03	182.045	474.89	467.682	478.805	14	14	2687	11449.5	1390.25	9992.55	9210.88	6471.48	11584.7	7651.56	4417.31	5258.77	3864.57	4260.96	3627.79	3467.79	5768.2	10193.5	3302.51	5169.37	7361.74	1323.86	4783.84	2589.04	2331.22	2347.78	1518.46	2223.91
M182T55	0.0495283	0.000111633	0.0021645	0.000637741	0.00565387	1	1	1	1.54353	Sc:Vv	0.202168	0.0560854	down	1809	M182T55	182.03	182.028	182.037	54.516	52.48	68.927	19	18	66370	4989.87	16426.6	4810.65	30255.8	24356.5	18658.3	11049.6	8894.67	9410.45	6904.52	6212.94	8112.72	11593.7	9206.13	2366.2	394724	1253.8	7799.6	2633.42	3504.91	2868.39	2257.07	2162.66	2097.61	529.583
M183T233	4.15105	5.17694e-08	0.0021645	4.62993e-06	0.00565387	1	1	1	1.05229	Sc:Vv	0.146817	0.145501	up	1841	M183T233	183.065	183.061	183.071	233.152	218.514	241.862	18	17	9419	17435.5	10480.7	12989.4	12319.6	11031.6	11862	25558	33818.4	25177.9	31314.3	32073	32905.9	22260.4	28718	14335.9	11366.9	13277.4	11125.2	7927.3	1341.91	74048.7	66841.3	55749	71222.3	67251.6
M183T262	0.250167	0.000910816	0.00865801	0.00308957	0.0176845	0.944444	0.75	1	1.17774	Sc:Vv	0.711436	0.119978	down	1839	M183T262	183.049	183.049	183.05	262.007	259.714	263.529	21	21	17651	92257.5	32667.2	19820.3	61377.5	65960.3	109653	42880.9	22081.8	26701.5	21483.5	28524.6	73984.4	113773	104032	112200	52751.7	26832.8	88190.7	105400	35492.3	29068.5	29759.5	21669.1	81784.3	35520.5
M183T308_1	0.106927	0.000349316	0.0021645	0.00148532	0.00565387	1	1	1	1.63966	Sc:Vv	0.560904	0.115614	down	1827	M183T308_1	182.535	182.534	182.536	307.857	296.002	319.536	33	22	9250	104265	50878	73547.7	36766.2	65967.7	92460.1	100911	64705.5	37181.1	46340.9	22500.1	47395.2	71378.7	9751.82	33158.4	38658	69674.2	61591.8	67132.4	45989.7	44598.1	16611.7	3915.07	19236.1	3012.12
M184T206	5.50357	0.000431063	0.0021645	0.00173384	0.00565387	1	1	1	1.29816	Sc:Vv	0.242357	0.245154	up	1866	M184T206	184.073	184.072	184.073	206.411	200.214	216.85	16	15	13759	9977.64	8651.1	8015.59	10220.6	7248.59	7768.44	25136.4	12544.2	23875.7	32758.3	30173.3	24301.3	25716.8	25859.9	25350.5	14572	19411.9	13272.9	18190	46769.3	123254	40229.4	62339.6	93915.4	25556.9
M184T277_1	0.0881511	0.000146973	0.0021645	0.000784088	0.00565387	1	1	1	1.68579	Sc:Vv	0.749978	1.51275e-08	down	1854	M184T277_1	183.551	183.55	183.551	277.128	274.51	279.254	17	17	9227	75659.2	24625.9	35346.2	42272.3	41995.2	40241.2	14486.8	8711.37	8661.37	11845.7	13453.1	26173.3	35083.6	52425.8	45179.3	41095.1	13293.2	43596.8	44682.7	38095.9	9651.34	6081.8	3333.28	20764.4	5467.45
M184T277_2	0.136477	4.3815e-07	0.0021645	1.60979e-05	0.00565387	1	1	1	1.51794	Sc:Vv	0.76407	0.152455	down	1859	M184T277_2	184.048	184.046	184.051	277.157	260.523	279.957	25	19	6835	44556.1	15623.1	22247.9	33414.9	37974.6	24944.4	7476.2	9316.63	5349.32	9414.95	9553.17	19811.1	28434.3	38547.1	31946	17508.7	11369.4	30345.3	30363.9	25489.7	12377.3	9767.78	8892.36	21270.4	9115.79
M184T288	3.22287	0.000974124	0.0021645	0.00324258	0.00565387	1	1	1	1.04375	Sc:Vv	0.266978	0.136093	up	1871	M184T288	184.096	184.093	184.097	287.773	273.955	294.343	18	13	3759	3509.23	3607.4	4547.28	2937.81	4663.11	2427.39	7729.67	6227.1	8701.36	9559.78	7949.26	5996.35	5518.93	3856.86	3372.36	2416.93	4183.99	3338.23	2491.94	5476.06	16884.4	17170.4	4482.52	10236	6231.89
M184T325	3.37229	0.000954635	0.004329	0.00319944	0.00981982	0.972222	0.888889	1	1.01106	Sc:Vv	0.335098	0.0616792	up	1855	M184T325	183.948	183.946	183.949	324.726	323.637	327.453	14	14	1888	296.59	587.562	236.705	364.398	378.714	999.759	2773.46	2036.07	2165.53	1619.91	1417.82	1460.49	1480.66	761.117	2930.79	3221.99	2694.4	1255.27	658.416	5248.91	1488.4	0	0	0	0
M184T360	0.0506101	3.90516e-06	0.0021645	6.85268e-05	0.00565387	1	1	1	1.77355	Sc:Vv	0.216699	7.20788e-09	down	1869	M184T360	184.094	184.093	184.097	359.589	356.804	380.695	30	26	31075	50639.8	80239.2	157629	38904.7	33463.7	36218.6	37556.4	24682	23659.2	26939.7	24427.5	19201.2	25464.9	18230.7	44436.5	26628.3	21997.9	77412.1	43735.7	31226.5	7172.17	7562.64	5416.14	3480.02	2472.48
M184T41	37.4206	0.000402992	0.0021645	0.00164685	0.00565387	1	1	1	2.16547	Sc:Vv	0.140177	6.78367e-08	up	1863	M184T41	184.073	184.063	184.073	41.24	37.888	62.637	27	25	593464	72563.4	12127.7	10894.7	29219.2	1402.77	5108.02	62197.7	50044	41088.3	49709.5	59016.1	49632.8	46643.5	40709.3	50045.9	25539.6	137837	79600.4	53141.7	55178.8	427920	853978	1.17609e+06	705409	953211
M185T276	0.105343	3.10825e-05	0.0021645	0.000267538	0.00565387	1	1	1	1.58806	Sc:Vv	0.649306	0.290579	down	1882	M185T276	185.028	185.026	185.03	276.412	260.252	278.367	25	22	4784	33198.7	12623.3	17129	27626.3	21494.8	24114	9671.76	3263.41	6716.57	9274.2	7848.94	13390.4	22735.5	25105	38095.9	16410	11813.8	19882.2	21275.2	24022	7767.7	4229.86	5417.95	12463	3112.87
M185T298	0.048961	0.000244373	0.0021645	0.00113786	0.00565387	1	1	1	1.73385	Sc:Vv	0.779051	1.39223e-07	down	1880	M185T298	184.537	184.536	184.541	297.709	296.724	302.673	16	16	8139	3602.6	705.978	1612.51	5053.47	5991.7	24351	17102.7	11198.8	4106.08	2123.74	1381.34	7734.53	9998.84	2169.28	6833.41	2350.72	3333.85	5213.28	23044.2	2468.91	830.25	0	217.968	185.647	402.219
M185T302	0.148159	4.17669e-05	0.0021645	0.000327151	0.00565387	1	1	1	1.42962	Sc:Vv	0.149364	0.109993	down	1896	M185T302	185.107	185.104	185.111	302.337	299.551	308.501	14	14	4784	3774.23	6487.13	5713.06	7881.14	8892.91	12089.7	3776.43	3949.45	4504.28	4607.79	3221.57	3395.2	3859.25	4709.6	5237.66	4719.38	3572.08	5878.69	4116.27	5165.51	2375.59	2492.53	1292.16	1004.84	2315.85
M185T325	0.206665	0.00642148	0.004329	0.0144492	0.00981982	0.972222	0.859722	1	1.34052	Sc:Vv	0.145154	2.70765e-08	down	1881	M185T325	184.943	184.942	184.944	325.449	323.98	330.005	22	22	7613	3926.69	3823.88	4597.58	4010.19	3785.6	3053.27	8495.71	7328.03	7944.33	8823.79	7863.16	7737.23	7829.47	4960.22	11217.5	11392.9	12443	4538.43	3897.04	15602.8	5345.46	841.625	91.5913	173.218	342.362
M186T263	0.120098	5.81109e-10	0.0021645	3.36359e-07	0.00565387	1	1	1	1.57082	Sc:Vv	0.30202	5.55143e-09	down	1909	M186T263	186.076	186.075	186.076	262.645	245.555	263.861	29	26	35067	218055	226919	243238	251725	270448	223604	153860	162145	176656	164581	145251	150452	268979	276989	181084	171979	212594	210358	227095	238690	107403	80575.2	83874.9	87390.3	77268.6
M186T280	0.32701	4.91025e-05	0.0021645	0.000362169	0.00565387	1	1	1	1.04816	Sc:Vv	0.224475	0.0225789	down	1914	M186T280	186.076	186.075	186.076	280.443	277.921	282.11	17	17	15379	90598.3	100755	122727	88673.1	104581	90354.1	37814	60299.7	69061.2	82037.9	80787.8	63963.6	60983.3	72469.6	90663.4	60032.7	93221.4	83087.7	74549.2	109641	50614.3	42524.3	23826.9	46732.1	28562.3
M186T35	15.591	0.00180598	0.00865801	0.00524377	0.0176845	0.944444	0.777778	1	1.63485	Sc:Vv	0.9696	5.7029e-08	up	1925	M186T35	186.148	186.147	186.15	34.876	31.231	40.122	19	19	41309	6070.09	23080.2	14831	4785.5	6018.28	3760.17	12826.7	5549.88	4500.45	7956.52	12411	38792.1	5059.03	7049.04	15045.5	22475.8	6504.32	7481.54	6463.64	6361.27	2602.6	34302.3	87529.2	24200.4	46351.4
M186T389	3.07612	0.0075107	0.0021645	0.0164438	0.00565387	1	1	1	1.02807	Sc:Vv	0.317872	0.219742	up	1907	M186T389	186.038	186.034	186.041	389.259	379.368	408.147	25	21	4957	2420.99	766.147	2143.78	5433.44	6378.99	5717.36	4922.34	11081.3	11092.5	9759.5	10947.8	10844.2	15793.2	15692.9	4651.04	8869.85	3663.63	2123.33	4317.29	2781.23	19229.4	24426.9	21309.9	22715.3	25348.9
M186T408	0.247099	0.00215457	0.004329	0.00605721	0.00981982	0.972222	0.833333	1	1.18144	Sc:Vv	0.426727	0.0341143	down	1905	M186T408	186.007	186.005	186.019	407.727	399.353	410.568	25	25	16113	40167	30264.3	10295.3	39246.2	47183.7	38555.1	67537.6	61217.5	45177.7	33669.8	31470.1	42565.2	46539	7808.09	31872.6	33199.9	49150.7	29964.5	35988.8	36053	39369	11584.9	5579.28	6323.74	2045.32
M186T510	7.00569	1.36188e-06	0.0021645	3.42128e-05	0.00565387	1	1	1	1.3797	Sc:Vv	0.105195	3.47667e-08	up	1906	M186T510	186.034	186.028	186.042	509.851	487.427	514.787	29	26	7227	3693.62	8350.56	5812.46	7204.25	5383.59	5197.32	31791.9	35818.2	38933.8	36482.2	32659	29560.9	29391.3	30595.7	7635.65	5431.22	9250.91	6942.99	3771.93	7087.31	67593	80901.4	35919.1	77509.6	39787.8
M187T197	4.21061	1.53869e-07	0.0021645	8.60227e-06	0.00565387	1	1	1	1.02368	Sc:Vv	0.242026	0.113453	up	1948	M187T197	187.086	187.078	187.087	197.307	180.33	199.71	13	13	8885	8700.21	5987.96	6246.92	5562.34	8936.06	8596.05	10632.1	12446	10709.7	12163.5	10907	19856.1	13467	11607.4	7599.11	5780.67	7049.08	5446.06	505.6	7406.21	32943.5	35024	31531.5	48055.9	31808.6
M187T209	0.197951	0.0031393	0.00865801	0.00810087	0.0176845	0.944444	0.777778	1	1.18956	Sc:Vv	0.593449	0.0725391	down	1929	M187T209	186.99	186.989	186.992	209.44	204.047	213.483	18	18	2739	1624.09	1958.41	517.368	2546.96	3354.18	4950.27	7979.42	6157.47	2933.92	2353.6	1582.94	5060.73	4819.61	954.367	6362.85	3688.76	9018.59	4057.59	6880.73	4615.12	1003.1	577.816	207.449	1689.42	198.487
M187T247	53.7792	0.00814959	0.004329	0.0175775	0.00981982	0.972222	0.833333	1	1.42923	Sc:Vv	0.541716	2.71573e-08	up	1947	M187T247	187.078	187.078	187.08	246.944	226.543	249.712	15	13	37667	240496	268158	124408	226378	221054	218587	130665	109998	123258	102079	106375	205377	727.538	208857	165479	155341	319598	235871	242476	211393	173103	150954	73046.8	139879	104893
M187T278	0.0984577	7.68463e-06	0.0021645	0.000105178	0.00565387	1	1	1	1.57375	Sc:Vv	0.216268	0.181959	down	1943	M187T278	187.078	187.078	187.079	277.737	276.014	279.254	19	19	46691	352802	226827	344095	261577	294218	212350	105452	72190.7	53229.8	91294.3	79447.8	65007.9	86889.3	99567.1	186331	140273	155292	189786	136327	387377	52276.8	49914.4	47210.5	68250.7	19920.9
M187T296	0.226172	4.23215e-05	0.0021645	0.000329737	0.00565387	1	1	1	1.2903	Sc:Vv	0.208492	0.0102402	down	1946	M187T296	187.078	187.078	187.079	296.349	295.392	297.865	14	14	29793	184780	171836	173844	118046	150241	97358.2	70781.5	56881.2	51819.2	51677.8	56775.3	80727.8	86356.7	73139	84003.4	73178.5	73107.1	90617.6	80761.9	128815	104663	57243.7	30037.8	30192.7	55008.1
M187T397	0.208077	2.73122e-05	0.0021645	0.0002418	0.00565387	1	1	1	1.23866	Sc:Vv	0.46516	0.210625	down	1942	M187T397	187.078	187.077	187.079	396.815	393.857	407.117	24	23	5468	20631	26295.1	27202.3	10619	16530.3	20469.2	7182.67	12000.6	6974.54	8686.23	11832.2	13708.6	13319	23898	25361.7	10523	35826.9	17115.6	18769.4	15600.4	13321.2	9392.96	5389.29	10056.4	9682.78
M187T41	3.82397	8.46394e-05	0.0021645	0.000523736	0.00565387	1	1	1	1.18165	Sc:Vv	0.311446	2.25172e-08	up	1953	M187T41	187.111	187.11	187.116	41.3565	30.218	47.687	34	26	8694	10490	16761.9	11843.9	10100.9	17137	10514.9	20710.5	14547.6	15163	12542	15037.6	29974.6	16335.1	20533.8	6390.68	16513.7	14172.6	7384.01	13104.8	12540.2	40282.5	49836.1	38227	49318.5	48729
M187T445	0.232883	0.00941129	0.0021645	0.0197693	0.00565387	1	1	1	1.22891	Sc:Vv	0.296669	0.212936	down	1962	M187T445	187.154	187.153	187.155	444.853	443.069	446.749	13	13	1709	8191.59	3826.19	6401.16	8698.22	8799.49	6421.83	965.351	1631.31	2054.79	1632.64	2786.56	2132.72	2460.82	1815.35	2930.42	1770.17	5055.91	3975.46	1750.36	5341.71	214.989	0	0	0	0
M187T464	11.1728	7.60592e-06	0.0021645	0.000104588	0.00565387	1	1	1	1.43903	Sc:Vv	0.350921	0.258324	up	1930	M187T464	186.991	186.99	186.991	463.513	446.566	484.825	17	17	6295	1257.39	3199.61	1331.89	2621.25	4133.04	3072.87	12889.6	24836.2	19712.5	22093.6	14079.7	19041.5	8610.3	10009.8	2267.18	1000.56	695.896	2050.29	2160.22	423.963	27509.5	35397.9	18593.1	37776.3	20226.9
M187T509	3.91943	0.000268761	0.0021645	0.00121813	0.00565387	1	1	1	1.08137	Sc:Vv	0.188192	0.17055	up	1933	M187T509	187.017	187.016	187.019	509.093	499.414	516.232	19	18	2392	2702.34	1506.15	3082.77	2648.84	1016.27	3618.83	9412.11	9048.44	10623.2	8854.01	5512.42	9398.43	8131.3	6638.04	939.693	2876.79	1742.48	2980.29	2296.28	3790.95	17745.8	17397.3	7087	11361.9	6635.1
M187T55	0.0494093	0.000218365	0.0021645	0.0010496	0.00565387	1	1	1	1.73038	Sc:Vv	0.337525	3.55482e-08	down	1931	M187T55	187.016	187.015	187.017	55.227	40.137	66.778	27	18	4784	7029.81	15417.1	4887.94	62651.2	29507.5	22042.6	5694.7	15051.4	12045.1	9201.49	8141.73	5359.51	9039.4	10049.8	2045.95	2175.98	15054.6	5150.32	22188.7	2413.23	1231.56	1748.61	8006.75	2062.98	1103.51
M188T212	5.106	7.53567e-06	0.0021645	0.000104407	0.00565387	1	1	1	1.26568	Sc:Vv	0.154182	0.144948	up	1969	M188T212	188.037	188.036	188.038	211.639	203.774	225.001	35	26	14695	6583.7	3160.06	3677.48	5409.16	3728.2	5169.06	15553.8	20876.9	14672.8	21079.8	21630.2	18493.2	18483.2	21716.7	6810.24	6158.96	4754.78	5386.5	4373.34	9402.73	45343.6	37426.2	18537.2	40867.1	40273.8
M188T27	0.0397122	5.88846e-05	0.0021645	0.000407718	0.00565387	1	1	1	1.73195	Sc:Vv	0.276548	0.272958	down	1965	M188T27	187.949	187.948	187.952	26.82	25.752	28.599	15	15	872	3147.76	431.053	1179.87	686.925	1515.95	236.159	922.944	850.961	1007.75	538.988	1272.7	900.247	557.829	920.526	1560.74	499.193	171.459	192.113	1069.54	646.777	33.2733	0	27.4596	20.4666	32.9785
M188T274	0.170675	0.00136775	0.00865801	0.00423286	0.0176845	0.944444	0.777778	1	1.3199	Sc:Vv	0.258847	0.0498698	down	1972	M188T274	188.07	188.069	188.071	274.385	272.714	278.088	26	26	1363319	1.53057e+06	1.38003e+06	1.53288e+06	5.45572e+06	2.37798e+06	3.63654e+06	1.66205e+06	1.44821e+06	1.70758e+06	2.73436e+06	2.29425e+06	1.43333e+06	1.56067e+06	2.13288e+06	1.79164e+06	1.70309e+06	2.82118e+06	2.07441e+06	1.09321e+06	3.53005e+06	392487	560651	183197	2.07864e+06	189801
M188T278	0.0669544	0.000920349	0.0021645	0.00311741	0.00565387	1	1	1	1.67783	Sc:Vv	0.792361	2.54307e-07	down	1966	M188T278	187.981	187.978	187.983	277.657	265.303	279.254	15	14	10252	38130.3	4857.42	6299.8	5965.7	24402.3	15299.4	23756.5	4929.04	3246.53	5180.57	5909.28	5475.66	7996.37	7293.08	5732.8	1417.49	3701.38	11202.4	5326.52	10910.8	2644.01	1418.42	362.589	5065.66	208.3
M188T304	0.129602	0.000763616	0.0021645	0.0026972	0.00565387	1	1	1	1.48832	Sc:Vv	0.664439	0.252927	down	1964	M188T304	187.541	187.54	187.544	304.174	302.737	307.465	15	15	3076	5100.94	6564.74	3547	3522.7	4014.88	5091.87	8056.35	7753.25	1858.95	2432.18	1407.03	6038.37	4919.58	1160.15	3336.35	1554.8	3637.4	5281.8	5174.12	6964.11	3079.75	508.141	231.883	1261.89	257.363
M188T321	3.81282	0.00177714	0.0021645	0.00517686	0.00565387	1	1	1	1.09775	Sc:Vv	0.344583	0.0584137	up	1982	M188T321	188.091	188.082	188.092	320.914	308.046	323.744	18	17	44960	25642.1	50740	49603.2	8492.14	31691.2	31613.9	13540.5	29774.2	40707.7	31591.2	40766	23797.3	19635.2	35911.3	28906.7	20408.3	38759.4	28360.7	36292.1	8031.09	62883.2	126716	131150	101330	162228
M188T33	174.831	2.4547e-08	0.0021645	3.11688e-06	0.00565387	1	1	1	2.44999	Sc:Vv	2.16124	3.24779e-08	up	1974	M188T33	188.073	188.069	188.074	33.3845	31.742	38.046	16	16	60817	10725	3773.7	4743.94	4629.44	15533.1	8121.11	5324.83	4451.74	3953.7	2834.29	4882.98	106157	2418.91	3954.29	1624.76	93571.6	134509	8175.79	1764.1	135000	112349	86814.1	60465.6	96739.4	85468.9
M188T353	0.160233	0.0046572	0.0021645	0.0111177	0.00565387	1	1	1	1.41472	Sc:Vv	0.692979	0.228606	down	1968	M188T353	188.022	188.02	188.025	353.325	350.133	356.439	17	17	2401	4561.64	4069.8	1962.21	4610.52	3871.53	6819.33	9011.08	7170.69	2465.01	1543.8	2624.01	3905.36	5862.29	571.001	7762.77	5813.55	7631.06	7372.14	11643.4	9126.77	185.901	0	0	0	0
M189T204	4.70814	4.6034e-05	0.0021645	0.000346711	0.00565387	1	1	1	1.19039	Sc:Vv	0.248428	0.116957	up	2012	M189T204	189.09	189.089	189.091	203.61	199.666	213.279	15	14	9227	10296	10194.3	20842.3	6592.49	7286.02	8841.04	17457.2	16301.5	21147.5	32714.2	29150.3	28956.5	26987.4	26629.2	11775.7	5552.01	12668.8	5268.7	4163.39	10971.3	37691.4	36826.8	74248.5	39883.8	62097.5
M189T274	0.178426	0.00190975	0.00865801	0.00549642	0.0176845	0.944444	0.75	1	1.27572	Sc:Vv	0.265714	0.0345879	down	2007	M189T274	189.073	189.067	189.074	274.351	260.864	277.458	27	26	214173	206327	187642	221881	830592	334295	549053	219499	205875	227567	369427	339918	203784	205129	280115	231121	247176	384636	286107	147830	506797	53804.9	78903.7	26809.2	271959	22458.1
M189T357	0.269428	0.00454859	0.0021645	0.0109049	0.00565387	1	1	1	1.12599	Sc:Vv	0.120598	0.0806426	down	2020	M189T357	189.123	189.122	189.125	356.827	351.592	366.282	24	22	13289	12429.6	13669.2	17252.1	18394.9	25544.8	18093	12252.7	12812.5	10254.9	10431.3	11515.1	12893.8	14589.4	13024.1	11633.6	7463.72	15543.4	13313	42645.6	15094.5	14782	6454.79	6479.55	1314.13	7475.73
M189T368	0.179124	0.0119321	0.004329	0.0240751	0.00981982	0.972222	0.833333	1	1.19836	Sc:Vv	0.384713	0.0994743	down	1998	M189T368	189.003	189.001	189.005	367.574	364.881	368.913	17	17	7810	2263.09	4313.22	3497.2	11721.2	4117.54	6087.13	5702.78	5791.98	6373.93	2788.61	2594.71	3696.76	4291.7	2047.42	11161.2	24403.4	11598.4	3707.7	9781.13	1512.38	2455.55	3915.4	1947.28	88.4879	829.028
M189T380_1	0.246048	9.94302e-05	0.0021645	0.000588621	0.00565387	1	1	1	1.09045	Sc:Vv	0.184033	0.161518	down	2018	M189T380_1	189.097	189.096	189.099	380.233	378.166	381.894	16	16	6151	8587.91	17615.7	21022.1	18926.5	21877.7	21525.6	8283.12	6490.98	6604.7	6895.18	5207.64	9299.08	8859.26	7397.43	18427.6	29099.5	16385.2	9332.35	23577.7	6858.46	7633.49	8126.49	6275.68	3095.53	9215.25
M189T380_2	0.209411	6.51045e-08	0.0021645	5.27886e-06	0.00565387	1	1	1	1.34487	Sc:Vv	0.13465	2.46899e-08	down	2021	M189T380_2	189.123	189.121	189.123	380.119	377.397	396.845	25	23	6456	20171.4	18857.2	25129.2	17070.6	21173.2	20463.9	11679.3	11398.3	11495.6	14444	12242.1	11690.5	15288.2	10446.8	11007.5	14231.4	14476.1	14154.8	22465.9	14360.2	7633.49	7311.42	7773.71	10475.2	6520.27
M189T39	2.92466	0.00965477	0.004329	0.0202013	0.00981982	0.972222	0.888889	1	1.04159	Sc:Vv	0.547033	0.150482	up	2034	M189T39	189.163	189.162	189.164	38.564	30.795	54.236	20	17	7778	13564.4	13575.5	10529.8	2030.38	3357.91	5896.79	15936	19389.8	11771.4	19537.9	14193.2	9260.34	12158.1	38670.3	14040.3	11365.8	11084.1	6255.77	13299.3	8221.18	56935.5	64656.6	39288.1	45995.7	58949.2
M189T40_1	0.109263	0.000250557	0.0021645	0.00115748	0.00565387	1	1	1	1.33691	Sc:Vv	0.0898758	0.0881003	down	1996	M189T40_1	188.945	188.944	188.946	40.37	37.782	63.317	32	25	154042	188928	172428	251703	127715	80643.8	48386.1	181555	197339	188711	203204	178520	183824	209334	150945	70594	340739	32292.2	18877.9	477749	59621.6	4415.63	31077.9	22598.6	13142.1	16057.5
M189T408	0.252935	0.00534238	0.0021645	0.0123935	0.00565387	1	1	1	1.08241	Sc:Vv	0.0987721	0.0978715	down	2010	M189T408	189.087	189.085	189.092	408.092	390.028	411.158	31	24	12600	24005.7	13021.5	18241.1	48107.4	52722.3	27859.2	23492.4	25606.2	28636.7	23439.2	29957	26950.6	25245.6	26572.2	36911.3	45419.4	38842	26241.9	50346.8	34299.9	21146.5	17555.3	7668.13	2830.19	11362.3
M189T418	0.0691347	0.00031057	0.0021645	0.00135688	0.00565387	1	1	1	1.7282	Sc:Vv	0.466915	0.0610404	down	1997	M189T418	188.97	188.968	188.971	417.8	414.326	428.959	23	22	7177	25208.7	17615	15762.5	22585.7	22512.5	14983.1	38736.6	36136.7	20351.5	18956.8	14102.4	23102.7	28896	5150.91	26404.1	32567.9	27647.1	23043.4	20275	23810.1	3534.95	1990.78	1315.72	3166.11	1396.57
M189T505	0.0925762	0.000274085	0.0021645	0.00123417	0.00565387	1	1	1	1.55707	Sc:Vv	0.105535	6.31869e-08	down	2029	M189T505	189.134	189.133	189.135	505.034	499.785	520.119	29	26	347144	1.42258e+06	1.52663e+06	1.64697e+06	2.18554e+06	1.59169e+06	1.9224e+06	1.3302e+06	1.50902e+06	1.30201e+06	1.20946e+06	1.46315e+06	1.42649e+06	1.11199e+06	1.45419e+06	1.23843e+06	1.27517e+06	1.97826e+06	1.3115e+06	963699	2.33433e+06	299345	277311	71728.6	64403.2	77941.3
M189T524	0.203465	0.00208787	0.0021645	0.00590926	0.00565387	1	1	1	1.30194	Sc:Vv	0.0718056	2.87168e-09	down	2033	M189T524	189.159	189.159	189.16	523.964	522.093	532.356	25	25	359498	1.91655e+06	1.70351e+06	2.48817e+06	1.96235e+06	2.37902e+06	1.80456e+06	1.81149e+06	2.00512e+06	2.09237e+06	1.99826e+06	1.80467e+06	1.83198e+06	2.07398e+06	1.71835e+06	3.01163e+06	2.52638e+06	1.93128e+06	1.91072e+06	1.41811e+06	3.72098e+06	1.21422e+06	1.22403e+06	219042	424501	160308
M189T60	0.062994	0.00160932	0.004329	0.00479128	0.00981982	0.972222	0.888889	1	1.51756	Sc:Vv	0.522838	0.153594	down	2004	M189T60	189.032	189.031	189.033	60.365	46.226	66.93	23	18	9051	10442.9	18422.6	9839.35	27176.2	32941.1	2392.35	17779.5	7568.51	9672.55	7305.62	5386.5	18021.1	21209.9	7042.02	10888.8	35186.1	18699.4	6963.97	36983.9	3009.38	1223.25	1887.29	2795.69	1115.67	2379.16
M190T242	0.0994374	0.00011676	0.0021645	0.00066061	0.00565387	1	1	1	1.51766	Sc:Vv	0.513821	2.06183e-08	down	2042	M190T242	190.012	190.011	190.012	242.084	241.46	249.159	22	21	9219	10334.4	12747.5	20621.2	35866.4	64898.6	32498.4	2917.99	8816.35	9688.58	9515.31	9059.58	7256.07	7185.71	18963.8	9215	10983.9	5649.19	17677	12938.4	8003.77	2040.12	3266.66	6377.22	2910.44	11794.3
M190T260	5.03045	0.0104196	0.025974	0.021522	0.0457562	0.888889	0.666667	1	1.07786	Sc:Vv	0.183351	0.0445959	up	2057	M190T260	190.097	190.095	190.097	259.594	252.841	263.191	19	18	12645	2671.32	3260.57	12688	14292.8	6313.24	1668.83	31073.3	36115.5	43157.9	37826.8	40791.6	25022.7	30693.8	40336.9	11166.6	15251.4	6260.53	6542.67	5626.54	6235.24	11752.8	26140.2	92695.2	97043.4	15404.8
M190T274	0.223936	0.00173855	0.0151515	0.00508588	0.0286669	0.916667	0.666667	1	1.12264	Sc:Vv	0.272821	0.0821302	down	2049	M190T274	190.076	190.075	190.077	274.053	272.312	279.987	24	24	21988	19123.1	19124.3	21198.3	78807.6	28379.9	53004.9	18102.1	16493.3	19184.2	32080.2	28706.2	21380.8	20157.6	29906.3	23993.4	21728	34930.9	27551.6	16067.1	44675.7	6667.4	8730.45	5249.39	25127.3	3796.89
M190T298_2	0.0612688	7.03731e-05	0.0021645	0.000460165	0.00565387	1	1	1	1.70458	Sc:Vv	0.294343	0.0381679	down	2046	M190T298_2	190.049	190.046	190.049	297.681	295.272	303.382	15	15	15609	15571.9	47250.6	53890.6	26010.8	87091.4	18738.2	18114.2	16614.2	11387	8497.18	7649.04	9911.89	14251	10823.1	21449	58236.5	9538.85	16613.4	17575.9	13656.3	4742.74	3175.17	10813.1	6287.94	1576.75
M190T326	0.312808	0.00049338	0.0021645	0.00192534	0.00565387	1	1	1	1.01566	Sc:Vv	0.249143	0.104233	down	2039	M190T326	189.966	189.965	189.972	326.328	308.352	329.644	20	19	3336	7856.32	3701.76	4828.56	4226.92	3238.31	9176.36	3403.92	3225.15	3943.53	3349.04	4396.01	4000.64	4863.14	6065.73	5550.25	6605.17	3577.27	5388.07	10580	4694.44	1656.9	2179.2	3929.75	2222.4	4397.98
M190T370	0.205347	4.69666e-06	0.0021645	7.74901e-05	0.00565387	1	1	1	1.2692	Sc:Vv	0.139994	0.139615	down	2065	M190T370	190.143	190.142	190.143	369.651	366.206	383.953	28	26	11128	54437.7	59423	68829.1	27708	60083.4	53149.8	24359.4	29170.2	19108.3	23674.9	18874.7	20635.4	25010.7	21232	33227.4	14281.3	39134.1	47502.1	29955.4	47568.2	13275.5	12769.3	18779	9556.85	18483.6
M190T505	0.102933	0.000223264	0.0021645	0.0010666	0.00565387	1	1	1	1.56927	Sc:Vv	0.113327	0.100856	down	2067	M190T505	190.137	190.133	190.138	504.862	498.688	523.585	27	25	27876	118579	134041	148554	195964	144996	161341	119550	117980	132138	105474	125793	131474	96860.1	102604	134085	108033	170930	115059	87424.6	208406	48059.2	25239.7	7907.09	19850.6	8549.23
M190T524	0.224021	0.000946807	0.0021645	0.00318501	0.00565387	1	1	1	1.23045	Sc:Vv	0.0917895	0.0900339	down	2070	M190T524	190.163	190.162	190.163	524.019	521.526	534.907	24	24	40064	224720	193849	292176	208382	242294	220219	198335	226912	244774	217634	242192	197139	237883	224941	206911	266616	218969	200537	161333	402893	134324	64835.2	55830.1	91569.6	19971.3
M191T263	0.117215	1.99174e-05	0.0021645	0.000193528	0.00565387	1	1	1	1.54607	Sc:Vv	0.77398	0.16331	down	2078	M191T263	191.039	191.038	191.039	262.553	248.305	263.393	16	15	62097	195010	96766.4	59539.6	103911	165890	265313	364586	376174	266532	69744.3	64633.6	215862	566280	22047.6	205309	164817	129692	187171	267521	105937	163776	38070.4	35406.7	40603	14735.3
M191T278	0.061195	0.000365308	0.0021645	0.00153665	0.00565387	1	1	1	1.8646	Sc:Vv	0.686178	0.159097	down	2079	M191T278	191.038	191.038	191.039	277.788	276.805	278.85	13	13	85898	574589	272524	375372	297020	459738	445036	530150	374093	123523	159094	110913	205142	277467	39589.9	350028	220909	262141	397118	331842	496858	163800	32331.9	8484.25	32812.7	4939.2
M191T310	0.32216	0.00612063	0.00865801	0.0138705	0.0176845	0.944444	0.804167	1	1.08929	Sc:Vv	0.685361	0.0573684	down	2077	M191T310	191.038	191.038	191.039	310.315	296.632	319.957	39	26	196573	3.13064e+06	1.03668e+06	1.95025e+06	951501	1.06125e+06	2.57739e+06	3.09948e+06	2.48159e+06	959744	694660	637057	1.94631e+06	1.11414e+06	326116	1.51403e+06	1.19449e+06	1.21333e+06	1.26961e+06	1.01069e+06	1.00566e+06	1.48626e+06	649283	135561	510334	112600
M191T326	0.221343	0.000162813	0.0021645	0.000844747	0.00565387	1	1	1	1.31042	Sc:Vv	0.125044	0.0726649	down	2075	M191T326	190.95	190.949	190.958	326.102	307.952	330.695	27	26	8830	29114.3	21160	30259.2	23131.9	26392.2	18268.5	18027.5	13849.7	14878.6	13808.2	15565.9	12272.5	12076	14814	15119.3	14597.5	9170.22	13753	12721.3	18946.4	12915.7	9499.97	3189.66	5770.13	6589.05
M191T335	0.274008	0.00178232	0.0021645	0.00518809	0.00565387	1	1	1	1.07855	Sc:Vv	0.253575	0.218052	down	2073	M191T335	190.89	190.89	190.891	334.8	322.251	341.193	42	26	11099	38439.3	20936.6	74135.3	79418.9	100520	36624.4	38741.5	61241.8	36246	34317.1	37725.6	43428.3	36556.2	59860.9	25205.1	42822.5	47477.2	27319.8	24380.3	34705.9	14712.5	25403.8	32779.2	17473.8	34527.8
M191T380	5.43423	0.0145993	0.025974	0.0284839	0.0457562	0.888889	0.666667	1	1.00822	Sc:Vv	0.0618883	4.80128e-09	up	2086	M191T380	191.102	191.101	191.103	379.776	358.19	382.494	28	26	86340	6302.23	12610.8	14127.7	35034.4	28328.7	23038.3	126223	113663	106062	114487	113465	100840	121350	108448	16901.7	16753.3	24134.8	14934.5	31416.5	27238.3	420170	305958	30471.6	67405.2	46309.9
M191T40_1	0.043177	8.70073e-05	0.0021645	0.000534175	0.00565387	1	1	1	1.73561	Sc:Vv	0.330814	7.15642e-08	down	2074	M191T40_1	190.941	190.939	190.942	40.137	37.308	50.463	25	20	22976	16465.5	15401.2	34165.1	23966.2	13634.1	7183.97	19952.8	28830.2	24041.2	35380.5	26815.4	27511	49642	20882.3	10158.6	50531.9	5056.26	2739.12	45083.4	3185.57	396.169	1991.86	3412.19	1329.27	1626.63
M191T428	3.3081	0.00420414	0.0021645	0.0102609	0.00565387	1	1	1	1.01744	Sc:Vv	0.411222	2.88075e-08	up	2081	M191T428	191.066	191.064	191.066	427.935	419.796	437.709	23	19	6107	8272.78	8016.12	12579.5	2816.86	3319.56	3712.8	15339.1	6245.59	6249.46	8738	13101.1	17178.2	16506.8	7294.36	8755.21	4521.44	7787.54	2941.56	6539.88	5017.21	19414.3	34295.2	11181.6	10533.8	7871.53
M191T506	0.284948	0.00660176	0.0021645	0.0147701	0.00565387	1	1	1	1.14679	Sc:Vv	0.0995879	0.0453637	down	2090	M191T506	191.139	191.135	191.14	506.054	502.301	532.741	25	24	3691	12745.9	14177.7	13538.7	18910.1	13654.6	15909.9	11950.2	12144.9	13378.3	12256.9	11405.4	11374	11206	14201.5	14212	11110.8	16757.9	16296.2	11009.2	18554.2	7485.59	1348.35	2827.14	2680.58	10924.8
M191T509	12.4189	1.71584e-06	0.0021645	4.06485e-05	0.00565387	1	1	1	1.63583	Sc:Vv	0.524314	8.30764e-08	up	2076	M191T509	190.956	190.955	190.957	509.124	501.97	514.375	18	17	6835	1495.57	2609.84	1886.06	1030.26	2341.38	2639.88	1577.79	21408.8	21181.2	20754.2	19355.9	13526.3	4807.46	14557.2	2633.75	1932.15	3040.19	1744.84	2129.74	2270.18	5567.68	8517.95	18104	8770.23	24683.5
M191T525	0.290221	0.00739657	0.0021645	0.0162423	0.00565387	1	1	1	1.10746	Sc:Vv	0.173609	0.0416063	down	2094	M191T525	191.164	191.162	191.166	524.834	521.145	547.154	27	24	4784	18929.9	22380.1	23916.5	15755.5	29060.6	24143.4	17097.1	18071.8	22906.7	25054	24385.7	24363.6	19301.8	16781.5	36435.1	17840	16806.2	23440.5	13414.1	41779.1	13660.1	13740.3	1769.41	2686.47	1464.9
M192T262	0.226188	0.000480836	0.0021645	0.00189133	0.00565387	1	1	1	1.2415	Sc:Vv	0.754727	0.0835297	down	2103	M192T262	192.055	192.054	192.056	262.183	260.933	264.139	22	22	46609	236666	67334.9	61816.9	142725	176586	265950	103592	55673.2	60695.4	59475	61219.7	196686	304992	270961	284635	127506	65147.2	211418	287541	82328.3	74843.6	52735.4	66497.8	180663	138418
M192T277	0.0715339	2.99565e-05	0.0021645	0.000261081	0.00565387	1	1	1	1.7362	Sc:Vv	0.762711	0.240472	down	2102	M192T277	192.055	192.054	192.056	277.207	270.167	278.613	25	25	84087	664320	246935	307907	398930	452575	392320	143538	68943	90011	122928	113208	223762	376550	487416	434958	266982	132494	435323	709748	355312	83868.7	69365.3	53726	198568	43435.1
M192T278	0.0537799	0.000737126	0.0021645	0.00262777	0.00565387	1	1	1	1.92002	Sc:Vv	0.606678	0.152938	down	2097	M192T278	191.54	191.54	191.541	278.136	262.645	279.026	15	13	12303	93553.9	43735.5	61906.5	46688.5	71188.3	67330.4	76607.1	56395.6	21193.4	27431.2	17076	34393.3	44240.5	8999.45	52741.4	37876.9	43726.7	59728.3	53760.1	75904.4	24772.4	4203.84	1451.87	5923.72	368.219
M192T311	0.360529	0.00908823	0.0021645	0.0192039	0.00565387	1	1	1	1.00814	Sc:Vv	0.69077	0.0443099	down	2096	M192T311	191.54	191.539	191.541	311.14	295.392	320.196	41	26	29690	374719	155240	102730	141059	173945	359414	452624	219906	153103	93561.1	85994.4	303026	301045	20524.1	246355	192622	168959	180168	146109	149695	340134	94516.9	19623.7	80794.8	18458.2
M192T318	0.197097	3.0546e-05	0.0021645	0.000264066	0.00565387	1	1	1	1.28902	Sc:Vv	0.606314	0.296616	down	2107	M192T318	192.055	192.054	192.055	317.726	307.332	320.935	33	25	46497	241352	272924	139837	231300	398401	247853	107022	40272	122257	79759.4	86619.3	142845	187701	289314	269648	197594	174587	222687	322228	225147	84715.4	162721	65415.3	178739	151482
M192T38	0.037245	0.00631476	0.004329	0.0142418	0.00981982	0.972222	0.833333	1	1.37402	Sc:Vv	0.0761079	0.0734168	down	2110	M192T38	192.076	192.068	192.078	38.046	32.988	52.746	27	25	306038	7155.16	31580.5	63077.4	33419.5	32180.7	518672	74082.4	74044.4	76450.2	60503	73807.2	65330.9	72482.4	64501.9	13813.2	276553	23170.1	14200	7089.92	24698.6	3569.3	10758.2	7104.37	4893.73	3116.13
M192T459	0.170054	0.000154714	0.0021645	0.000814951	0.00565387	1	1	1	1.07835	Sc:Vv	0.554712	1.02327e-07	down	2099	M192T459	191.996	191.995	191.998	459.405	448.956	472.803	13	13	2668	5358.7	4833.31	4241.7	5847.3	6187.05	5958.65	4769.69	5498.06	8557.07	7102.61	2296.14	4023.61	11381.2	2181.46	3373.99	2897.6	3206.04	1751.91	1920.9	4463.84	10435.4	12813.3	7818.3	6580.36	6272.38
M193T262_1	0.193606	0.000372333	0.0021645	0.00155617	0.00565387	1	1	1	1.33468	Sc:Vv	0.755439	0.110008	down	2122	M193T262_1	192.556	192.555	192.557	262.498	260.391	264.139	14	14	13053	72771.7	24352.4	17645.7	44124.6	54105.7	71629.3	28227.4	14438.3	17459.4	14297.8	16055.2	54363.1	82685	69468.2	76700	39919.8	16730.7	62192	76381.6	20280.5	17318.4	17242.5	15013.5	51988.1	23770.9
M193T262_2	0.192573	4.63732e-05	0.0021645	0.00034796	0.00565387	1	1	1	1.36862	Sc:Vv	0.654632	0.101526	down	2138	M193T262_2	193.054	193.053	193.055	262.359	260.757	264.139	13	13	10139	50233.1	16442.6	18674.8	28270.3	37322.1	56311.6	24880.1	13780.2	15049.7	13571.4	11793.7	34247	50979.5	55274.8	55594.5	26416.7	17532.7	44451.7	52632.7	22832	15257	13394	19957	36380.8	17608.4
M193T277_1	0.0772373	6.48429e-06	0.0021645	9.46665e-05	0.00565387	1	1	1	1.72082	Sc:Vv	0.714484	0.229766	down	2121	M193T277_1	192.556	192.554	192.557	277.029	269.494	278.613	25	25	25409	188789	69709.7	89951.8	106535	157782	104469	45743.2	27268.5	26541.5	37526.4	30620.2	69689.3	103060	140707	122161	76850.9	39359.9	116724	117438	100315	21177.8	17735.2	23621	55592.9	14736
M193T277_2	0.0910332	3.92857e-05	0.0021645	0.000314968	0.00565387	1	1	1	1.68252	Sc:Vv	0.710234	1.65512e-07	down	2139	M193T277_2	193.054	193.053	193.055	277.031	270.167	278.613	26	26	17087	125474	45450.4	62595.3	72411.1	85007.4	74217.2	29721.8	13350.4	17118.7	24118.4	26063.3	48910.3	69653.5	91259.5	86656	45691.6	29094.2	85512.7	80152.6	69545.4	15580.8	11729.6	12279.6	40392.7	11468.8
M193T318_1	0.102234	2.56365e-05	0.0021645	0.000230259	0.00565387	1	1	1	1.63267	Sc:Vv	0.976844	0.283316	down	2123	M193T318_1	192.556	192.555	192.558	317.546	307.332	321.427	32	26	14537	114913	79891.1	40767.5	70579.2	60944.1	108773	32060.9	15250.5	21232.8	24004.4	23361.4	41387.4	113699	149639	72188.9	60684.1	51831	66665.2	71299.6	62576.2	17673.1	16408.4	16727.1	49263.9	32511.6
M193T326_2	0.255532	0.000409356	0.0021645	0.00166475	0.00565387	1	1	1	1.21766	Sc:Vv	0.164527	0.1104	down	2129	M193T326_2	192.966	192.957	192.967	326.078	319.579	342.026	27	24	5530	10629.9	10825.7	20126.1	8405.13	12687.1	6438.35	6622.48	7279.6	6181.52	7439.27	5088.87	4430.82	5868.47	6679.43	5869.44	6397.33	4323.2	3859.76	5149.5	7816.51	9996.26	3340.2	2336.9	5669.08	3092.94
M193T349	88.2361	0.000322401	0.0021645	0.00139561	0.00565387	1	1	1	1.78046	Sc:Vv	0.063279	0.0599681	up	2142	M193T349	193.07	193.069	193.07	348.834	347.709	352.774	14	14	77187	1598.5	2394.59	2481.52	2887.21	905.728	2291.31	150938	149813	168057	165625	160762	148832	169117	156921	1083.7	897.716	1384.41	2071.54	982.786	1108.92	266275	191689	394642	11829.9	382490
M193T39_2	3.77962	0.00503101	0.025974	0.0118205	0.0457562	0.888889	0.666667	1	1.07068	Sc:Vv	0.125122	0.125242	up	2143	M193T39_2	193.085	193.079	193.086	38.917	36.778	54.19	26	25	32950	17778.8	14125.6	21297.8	8945.35	25280.3	69896.3	44083.1	42800.4	40957.7	41210.7	55963.2	39353.2	41384.7	45241.5	21656.6	28443.3	32053.5	23045.3	9694.08	29078.1	78568	90966.8	318555	88837.9	55488.1
M193T408	0.276321	0.000317213	0.0021645	0.00137777	0.00565387	1	1	1	1.11113	Sc:Vv	0.544934	0.144227	down	2133	M193T408	193.045	193.044	193.046	407.663	405.323	409.175	17	17	3076	6688.04	5736.37	2803.18	6549.97	7534.44	4702.96	3057.15	3197.57	2375.33	2926.72	4873.87	7970.85	9732.23	7132.51	5313.37	5405.23	4768.62	7587.32	8079.68	6424.2	2691.71	2017.38	4053.42	4687.46	3177.01
M194T277	0.0715716	0.000332945	0.0021645	0.00143002	0.00565387	1	1	1	1.78444	Sc:Vv	0.779746	0.225802	down	2154	M194T277	193.556	193.554	193.558	277.025	257.784	278.85	20	18	3759	22929.3	8562.85	8894.89	11274.4	11787.6	13214.3	3972.13	2020.27	3022.03	4709.7	3722.4	8655.69	12351.2	16835.4	11745.5	8532.52	5028.52	12984.5	15863	8145.78	2505.25	1134.9	745.83	7760.99	1295.43
M194T303	0.142897	0.000301811	0.0021645	0.00132673	0.00565387	1	1	1	1.53493	Sc:Vv	0.630758	0.0576937	down	2158	M194T303	194.012	194.011	194.013	302.906	301.391	306.085	25	25	27759	104545	87729.3	64236.7	66448.4	92621.9	101542	153580	141002	75906.3	45392.4	36421	73988.6	85412.9	7275.75	70210.1	62424	71395.8	79139.2	87680.2	61845.8	61396.9	12471	4188.58	12722.4	6485.7
M194T313	0.145525	0.015099	0.00865801	0.0292791	0.0176845	0.944444	0.777778	1	1.05301	Sc:Vv	0.415803	1.4167e-08	down	2153	M194T313	193.531	193.528	193.542	312.911	297.831	317.376	31	23	17044	13637.3	47669.3	22064.5	6668.41	7006.35	4683.52	21213.4	16871.7	18217.8	12828.2	8257.86	15798.9	15539.9	2701.13	22028.9	69946.1	8676.77	4517.27	20608.5	4199.82	4416.33	3506.59	4875.33	2831.49	1356.27
M194T328	0.279517	0.0113947	0.0151515	0.0232019	0.0286669	0.916667	0.722222	1	1.03135	Sc:Vv	0.54215	0.299642	down	2157	M194T328	193.997	193.996	193.998	328.423	321.132	338.343	20	20	12333	7847.87	6565.33	27577.1	18139.7	7597.57	16445.3	8909.14	9231.45	17633.6	17434.3	7245.86	8562.38	9065.84	26641.5	8293.22	9085.48	10018.1	9660.69	13917.2	29637.1	4314.33	5527.09	16016.8	5322.23	11403.9
M194T33	0.141601	0.000246036	0.0021645	0.0011438	0.00565387	1	1	1	1.40615	Sc:Vv	0.0624392	0.0279673	down	2176	M194T33	194.117	194.115	194.125	32.789	31.198	40.262	24	23	114477	47573.8	30305.3	53127.3	54119.2	67090.2	87382	37219.5	36555.1	38675.4	35258	35068.7	32824.4	32016.6	31950.9	33538.5	20223.2	15504.7	212930	24576.9	57062.7	6384.03	13569	23255.5	4115.68	4128.21
M194T78	7.78406	0.00320047	0.0021645	0.00822487	0.00565387	1	1	1	1.23131	Sc:Vv	0.39019	6.61188e-08	up	2172	M194T78	194.103	194.098	194.104	78.25	71.923	97.101	14	14	3171	770.847	12985.7	5589.05	13321.6	12249.8	15893.4	18054.5	17189.1	12654.9	7367.3	15207.2	13502.5	3145.3	13559.7	13539.4	7286.56	13201.5	16814.8	27868	13127.6	2585.05	12179.8	34650.9	9201.23	11492.6
M194T91	0.306758	0.0256507	0.025974	0.0460069	0.0457562	0.888889	0.622917	1	1.01135	Sc:Vv	0.133163	0.133235	down	2168	M194T91	194.084	194.082	194.089	91.203	63.153	101.202	22	22	12929	19407.6	20682.8	93416.2	10646.2	23975.6	64418.6	15654.2	18422.1	21973.6	16305.6	16224.2	15782.8	19980.1	16772	8597.52	4903.85	10725.6	52731.4	5911.98	17980	9436.84	8673.97	54383.9	6446.21	2051.95
M195T214	3.89288	0.00260055	0.0021645	0.0070013	0.00565387	1	1	1	1.09239	Sc:Vv	0.0882397	0.0225298	up	2195	M195T214	195.101	195.1	195.102	214.249	207.394	222.85	19	17	22735	31524.8	21238.6	22877.2	5794.49	6878.87	24690.3	47410.9	55204.4	56587.3	61922	57350.8	53603.8	52224	56133.5	55009.7	17806.6	53051.5	9528.86	5353.56	26941.8	63923	63491.9	59098.7	167903	84693.2
M195T288	0.238239	0.00191952	0.0021645	0.00551377	0.00565387	1	1	1	1.18996	Sc:Vv	0.428039	0.20792	down	2197	M195T288	195.097	195.095	195.104	288.409	276.656	289.573	16	16	4445	16843.2	4978.67	7184.18	9951.67	11031	21263.7	6731.25	5187.08	3419.77	7336.96	5687.37	9011.13	11227.8	12847.4	8842.65	3418.25	3548.89	9276.61	9629.57	6892.57	6225.89	1312.64	7393.61	9411.06	5995.71
M195T325	0.12992	3.97789e-06	0.0021645	6.9589e-05	0.00565387	1	1	1	1.4705	Sc:Vv	0.0828107	0.0409286	down	2182	M195T325	194.945	194.944	194.946	325.154	323.716	329.326	18	18	7653	17761.8	18374	16011.6	13962.4	16311.3	11074	11630.7	12887.7	13710.6	11656.4	12444.2	11441.4	12734.5	13600.6	15501.3	12333	20325.9	15492.6	7263.85	14783.7	5676.23	3200.24	2944.58	2118.19	1748.41
M195T326	0.192228	2.81343e-06	0.0021645	5.54992e-05	0.00565387	1	1	1	1.33794	Sc:Vv	0.161707	0.0653514	down	2183	M195T326	194.982	194.981	194.983	325.995	319.852	345.423	26	25	5112	14886.7	11591.2	16309.6	9711.96	8663.38	9451.16	9252.02	7306.79	8407.58	7725.49	7294.09	6158.72	8276.17	10147.1	8856.06	9963.93	5860.4	9870.55	8046.38	12420.7	6710.96	3174.08	3495.76	2504.57	3609.45
M196T148	0.203576	0.00450229	0.004329	0.0108248	0.00981982	0.972222	0.833333	1	1.19934	Sc:Vv	0.182773	0.177972	down	2219	M196T148	196.104	196.103	196.112	148.323	136.961	166.613	27	24	9193	45318.2	40562.8	95671.1	17742.2	34048.8	85277.1	40957	27028.3	40082.6	29852.6	45269.7	32734	37969.8	29631.6	59313.3	26741.8	44390.9	21281.3	11743.7	95516.1	6639.9	2219.83	22071.8	20084.8	9306.09
M196T183	0.33305	1.78057e-06	0.0021645	4.14696e-05	0.00565387	1	1	1	1.05695	Sc:Vv	0.193368	0.156492	down	2217	M196T183	196.096	196.096	196.097	183.49	176.983	187.457	16	15	2459	21930.7	19713.7	22189.1	16856.4	14313.1	21759.5	9024.36	11569	11934.5	12277.3	7861.23	9996.18	13025.2	13764.1	13414.4	5543.86	13918.9	18229.4	7284.38	14902.7	8322.59	8340.96	11998.9	11373.4	10258.8
M196T223	0.249415	0.00364033	0.004329	0.00911595	0.00981982	0.972222	0.833333	1	1.23012	Sc:Vv	0.689219	0.241875	down	2211	M196T223	196.028	196.026	196.028	222.603	217.784	225.617	16	16	1663	2274.06	2286.97	1806.32	1703.49	3647.48	4324.61	7653.68	8345.02	2154.75	1803.94	1491.4	3866.32	5692.2	1305.32	2811.96	1632.71	1547.92	4358.55	1346.7	2160.78	2026.17	449.377	1328.88	816.602	485.255
M196T243	0.130832	3.41986e-05	0.0021645	0.000285911	0.00565387	1	1	1	1.44116	Sc:Vv	0.40862	1.10858e-08	down	2216	M196T243	196.079	196.07	196.083	243.236	224.844	262.525	28	22	3301	8866.55	15358.8	5764.59	18181.6	8581.21	18080	5863.55	6211.4	8140.62	7253.91	4490.27	3581.9	12084.4	4857.39	12593.6	7900.96	5125.06	11254.8	6193.7	9009.64	19691.7	5848.62	7373.4	5628.89	8424.6
M196T302	0.0584665	0.000790978	0.0021645	0.0027709	0.00565387	1	1	1	1.83695	Sc:Vv	0.652511	6.35417e-08	down	2205	M196T302	195.568	195.567	195.57	302.276	300.174	304.035	16	16	4443	3340.04	7145.96	6101.41	10923.4	6834.19	7172.64	1034.51	430.673	1713.2	3533.77	2882.87	1952.96	4227.78	5458.93	1821.69	3739.59	1779.13	4640.28	4669.74	2646.53	0	110.019	0	1602.84	634.82
M196T39	0.28548	0.00145517	0.0021645	0.00442649	0.00565387	1	1	1	1.11849	Sc:Vv	0.332876	0.256005	down	2218	M196T39	196.096	196.093	196.106	38.881	35.168	44.56	16	16	3174	10360	3867.17	12594.7	6166.93	8496.95	6301.69	5040.6	4528.62	6343.4	2213.64	3193.96	5752.51	7231.2	5130.47	4219.55	5573.86	4337.86	3777.97	6198.24	4092.32	2518.54	2321.48	7257.48	5593.86	5898.95
M196T422	0.197219	4.45101e-06	0.0021645	7.48825e-05	0.00565387	1	1	1	1.28089	Sc:Vv	0.107859	1.98715e-09	down	2212	M196T422	196.042	196.041	196.043	421.85	421.074	422.916	19	19	4784	11463.7	18860.9	23637.8	14722	20450.8	13687.4	9554.19	9680.81	9959.69	10798	10720.1	10666	12887.3	10704.9	20584.8	12773.1	18011.4	23716.2	11309.7	21986.6	5990.17	3093.79	6007.83	3944.83	5783.91
M196T434	0.220344	1.00689e-05	0.0021645	0.000125153	0.00565387	1	1	1	1.23445	Sc:Vv	0.0664645	0.0457229	down	2215	M196T434	196.081	196.079	196.082	433.574	431.615	435.381	23	23	7218	16924.5	21005	11361.3	24841.5	26407.6	23482.8	12643.7	11152.2	10834.1	11262.9	12332.6	12732.1	12683.7	11119.7	17984.5	9956.56	25215	15917.2	13664.3	24378.6	7821.68	6761.84	6641.75	6098.9	4827.4
M197T209	6.2505	2.87275e-05	0.0021645	0.00025224	0.00565387	1	1	1	1.2552	Sc:Vv	0.242008	0.245634	up	2241	M197T209	197.08	197.079	197.081	209.463	205.207	223.047	14	13	10022	7400.19	6577.9	8437.24	6167.34	4938.98	6507.83	22528.6	35999.6	24298.1	25293.7	43543.2	25618.3	32280.4	28651.7	8194.93	5006.52	6939.67	3911.28	3544.5	5840.74	77408.5	80782.8	28565.9	53803.8	32055.9
M197T217	0.196946	0.000625719	0.0021645	0.00231703	0.00565387	1	1	1	1.16746	Sc:Vv	0.404036	3.5231e-08	down	2251	M197T217	197.184	197.182	197.185	216.674	210.314	224.053	23	23	1367	2600.21	3856.85	3529.68	2824.3	2463.77	2611.27	3791.25	3068.23	2936.15	4439.38	3919.33	491.567	2334.42	2914.49	3841.71	2407.06	3134.97	2712.58	2611.45	2766.92	3389.75	1610.99	548.746	2336.75	2262.23
M197T255	7.39479	6.47368e-05	0.0021645	0.00043492	0.00565387	1	1	1	1.4814	Sc:Vv	0.112922	0.113115	up	2240	M197T255	197.08	197.074	197.081	255.096	243.673	274.734	20	19	10094	3140.93	10164.2	3760.2	3840.76	3489.77	9783.61	26055.8	21999.4	29056.4	28206.3	29928.3	23667.4	24919.2	26660.2	8342.91	4747.07	10729.4	7273.76	7625.35	11253.8	68462	36502.4	78957.3	41038.1	61591.1
M197T27	0.0414308	2.43087e-05	0.0021645	0.000220863	0.00565387	1	1	1	1.80156	Sc:Vv	0.246789	1.14159e-08	down	2233	M197T27	197.017	197.015	197.018	26.9695	25.704	28.669	18	18	794	1675.96	451.373	1545.46	1483.21	1787.68	318.577	781.008	1257.43	1247.62	829.256	579.255	1060.71	858.9	1016.08	1138.72	558.606	211.855	445.185	1189.71	648.126	33.309	111.579	145.344	61.3997	90.1861
M197T326	0.289571	1.66431e-05	0.0021645	0.000173009	0.00565387	1	1	1	1.12941	Sc:Vv	0.120907	0.0650237	down	2230	M197T326	196.961	196.96	196.962	326.125	321.132	347.595	26	24	4073	17508.4	12396.6	17902.2	12851	11419.8	9535.71	8271.87	7577.3	8465.77	7389.32	6693.65	6255.43	6606.44	5807.87	10625.8	9711.32	7613.21	7709.76	9185.46	11029.1	7076.26	6830.13	3331.98	3295.2	3294.85
M197T336	0.304061	0.00107671	0.0021645	0.00350369	0.00565387	1	1	1	1.04548	Sc:Vv	0.246505	0.222837	down	2229	M197T336	196.943	196.941	196.944	336.004	324.366	339.913	17	15	1429	4277.69	4789.43	5112.6	3985.63	4432.36	4867.13	4194.03	3419.57	3222.38	4604.94	1985.08	4157.19	4002.78	4851.54	4953.83	5460.67	5331.27	8772.65	4343.83	8675.69	1858.64	1000.16	2899.15	3949.82	1968.34
M197T419	0.118002	6.94601e-06	0.0021645	9.90851e-05	0.00565387	1	1	1	1.47881	Sc:Vv	0.151713	0.148639	down	2247	M197T419	197.139	197.138	197.142	419.208	414.654	435.409	31	23	5475	18731.2	26278.5	18630.5	16692	30177.7	16499.7	16872.8	15112.3	20992	18700	16934.6	15868	22467.2	15886.4	20079.7	13950.1	23421.4	3028.01	3421.49	17557.3	2212.98	5332.6	5268.32	2422.98	2933.32
M197T516	0.0510539	4.14713e-05	0.0021645	0.000327052	0.00565387	1	1	1	1.50813	Sc:Vv	0.270406	0.206386	down	2244	M197T516	197.1	197.099	197.112	516.267	506.547	529.317	23	20	7177	98639.3	97857.9	51996.3	43035.2	37985.3	28804.4	37647.9	42168.1	25484.1	58408	54332.1	50200.9	55332.3	32312.8	340.462	69934	126471	47128.8	61975.3	77086.5	3710.7	3888.74	3052.58	3383.04	3083.45
M198T245	7.42158	0.000331997	0.0021645	0.00142821	0.00565387	1	1	1	1.27953	Sc:Vv	0.516383	4.05506e-08	up	2270	M198T245	198.16	198.157	198.168	244.884	211.432	252.608	37	26	1709	2856.07	6420.31	7285.83	9102.2	11533.7	4894.81	7082.69	5033.98	6542.58	5008.41	5943.04	12188.4	921.164	5541.81	10756.8	8700.81	7307.24	4143.1	7898.37	2996.1	10599.1	6075.85	8281.92	6593.42	6698.05
M198T261	0.276992	4.08184e-06	0.0021645	7.03669e-05	0.00565387	1	1	1	1.10593	Sc:Vv	0.245896	0.136131	down	2262	M198T261	198.097	198.096	198.097	261.116	246.747	264.124	33	26	61298	971437	1.17111e+06	878570	524227	857014	758920	795064	700911	763515	661452	387738	413843	548961	718123	676931	681038	1.09583e+06	560654	957454	484259	434758	389959	476312	331713	568104
M198T364	15.0251	0.00185176	0.004329	0.00535313	0.00981982	0.972222	0.888889	1	1.30927	Sc:Vv	0.111329	0.0858463	up	2267	M198T364	198.123	198.121	198.124	364.26	361.548	369.124	26	26	111439	7209.74	3692.8	13233.7	8250.03	12707.9	6259.47	122596	154498	156520	159121	167151	146064	155887	125666	12304.7	5573.84	6638.79	6322.3	6518.05	6995.4	458425	111670	80379.9	14519	137228
M198T396	0.241802	1.29118e-05	0.0021645	0.000146388	0.00565387	1	1	1	1.16809	Sc:Vv	0.110822	0.102448	down	2264	M198T396	198.097	198.096	198.098	396.215	394.324	399.855	21	21	31695	101050	83943.9	109388	156519	130230	210042	62968	59314.3	67306.4	48960.4	49164.2	57713.4	52766.5	58703.3	66295.6	165527	119658	56930.2	29581.4	74759.6	64937.6	56650	31614.2	42924	27187.9
M198T509	5.58489	6.71937e-05	0.0021645	0.000445319	0.00565387	1	1	1	1.08976	Sc:Vv	0.392297	2.0888e-08	up	2253	M198T509	197.997	197.996	198.004	508.682	482.57	512.448	18	16	2050	1783.93	2702.13	1766.72	2580.85	1459.71	3101.1	2300.22	8084.34	8661.97	7494.95	7339.93	8430.41	8193.36	2662.59	4240.4	2858.06	3098.74	887.617	477.307	385.764	10664.6	14818.6	6107.88	19986.8	5497.64
M199T278	0.0580014	0.000850618	0.0021645	0.0029319	0.00565387	1	1	1	1.866	Sc:Vv	0.637501	1.15529e-08	down	2299	M199T278	199.416	199.414	199.419	278.087	260.218	279.695	16	15	4784	28001.2	15700.8	18198.1	10770.9	24789.7	19771.1	23385.4	15418.7	9291.02	5668.62	3703.72	9037.43	10727.9	3556.84	11136.6	14404.9	10277.4	17918.2	17768.1	12411.2	6298.26	2314.93	186.058	2669.95	0
M199T326	0.193656	0.00614718	0.0021645	0.0139173	0.00565387	1	1	1	1.28463	Sc:Vv	0.330719	0.183105	down	2275	M199T326	198.958	198.955	198.962	326.486	324.568	330.005	15	15	1143	3450.86	2128.64	3831.45	2388.48	1204.87	1708.16	1803.54	1535.16	2425.65	1635.58	1640.88	841.6	1083.55	1082.53	1413.09	1810.56	348.688	1811.16	1844.38	2169.38	952.608	822.169	49.5654	807.062	196.086
M199T401	0.313099	4.32953e-05	0.0021645	0.00033313	0.00565387	1	1	1	1.11032	Sc:Vv	0.283888	7.70413e-09	down	2279	M199T401	199.059	199.058	199.061	400.848	398.114	405.828	20	20	3076	10679.8	18062.7	12353.1	9662.2	18350.6	8687.95	9181.1	8238.52	8438.82	10212.5	10225.8	7144.44	15856	12697.5	8422.48	9882.72	4353.67	7020.35	5211.49	7699.51	7185.32	10211.7	10886.2	14044.5	11609.9
M199T431	0.172661	5.5392e-05	0.0021645	0.000392074	0.00565387	1	1	1	1.29951	Sc:Vv	0.0575241	3.89558e-09	down	2284	M199T431	199.071	199.07	199.072	430.866	428.756	432.043	22	22	17017	24260.3	49158.2	52339.7	49634.7	43469.2	26660.4	26666.8	24317.9	24150.8	24787.2	24532.5	24102.8	23016.3	20472.5	39217.3	43926.5	60832.8	25746.3	40067.5	45656.2	10615.5	8467.4	10787.6	7884.13	10026.5
M199T463	135.18	7.63273e-08	0.0021645	5.78779e-06	0.00565387	1	1	1	2.38103	Sc:Vv	0.459955	1.3086e-08	up	2278	M199T463	199.042	199.041	199.047	463.339	452.012	470.905	14	13	28201	2404.22	5160.98	2112.87	1428.2	3083.4	2967.04	7386.9	24372.2	35705.4	36528.9	47347.9	45161.1	16657	28721.1	3035.53	2006.73	7352.93	3307.82	2682.55	2601.08	113203	167224	128946	239463	152484
M200T179	0.183175	0.000189395	0.0021645	0.000940334	0.00565387	1	1	1	1.39438	Sc:Vv	0.234801	0.229203	down	2318	M200T179	200.127	200.126	200.128	179.127	171.068	192.898	30	26	7701	60339.6	83966.2	72781.4	50092.6	56081.4	80648	42470.7	61524.6	39270.6	38924	39141	47282.4	30347.9	57425.4	36287.1	35863.4	45197.4	36160.9	26045	50262	12859.6	9177.47	14913.3	32868.8	22190.9
M200T262	0.250893	0.00035115	0.0021645	0.00148989	0.00565387	1	1	1	1.17938	Sc:Vv	0.760668	0.156633	down	2306	M200T262	200.044	200.043	200.045	262.447	259.084	263.529	23	23	510540	1.28173e+06	751597	372683	788320	1.44987e+06	2.0411e+06	3.22896e+06	2.92648e+06	909496	584605	477741	1.68023e+06	1.78154e+06	171237	1.6028e+06	1.22312e+06	1.11592e+06	1.48523e+06	2.15647e+06	802024	1.25905e+06	592274	169202	316245	104046
M200T278	0.0562958	0.000276165	0.0021645	0.00123974	0.00565387	1	1	1	1.8958	Sc:Vv	0.72191	0.138778	down	2305	M200T278	200.044	200.043	200.045	277.818	273.271	279.254	24	24	660185	4.75827e+06	2.17859e+06	2.72204e+06	2.23513e+06	3.53109e+06	3.2123e+06	4.5151e+06	3.19208e+06	1.06277e+06	1.1355e+06	803884	1.76249e+06	2.15787e+06	342307	2.73803e+06	1.96353e+06	2.12275e+06	3.01748e+06	2.68929e+06	3.87507e+06	1.21111e+06	230425	83043.5	249754	32362.5
M200T359	0.100809	6.62748e-07	0.0021645	2.12314e-05	0.00565387	1	1	1	1.64999	Sc:Vv	0.171832	0.0156974	down	2309	M200T359	200.068	200.067	200.068	358.815	356.723	362.954	26	26	58449	226402	190963	239131	289194	209559	206398	167422	142536	136951	133282	129664	137659	114891	81895.4	101108	47155	89848.5	75027.3	69709.6	85102.8	44886	23690.3	19531.6	13134.5	17312.2
M200T388	3.61834	0.00304593	0.00865801	0.00791579	0.0176845	0.944444	0.777778	1	1.04416	Sc:Vv	0.329109	0.158424	up	2317	M200T388	200.114	200.112	200.115	387.546	385.932	389.421	20	20	10611	6704.1	3610.8	20549.1	2529.28	6620.77	4668.48	10498.6	8376.02	12451.6	10274.1	10402	19658.9	10700.3	7774.46	19034	54309.7	4202.6	5767.09	24820.2	6772.88	34190.4	37198.7	13432.5	26420.1	32631
M200T391	3.21269	0.00497276	0.0021645	0.0117329	0.00565387	1	1	1	1.07365	Sc:Vv	0.139505	0.115401	up	2307	M200T391	200.055	200.046	200.055	391.04	383.287	394.971	16	16	10611	3557.89	8364.09	2188.51	9897.25	11878.2	7259.25	13091.8	10677.1	11838.4	13535.7	16017.4	15004.9	13534.2	14693.4	19637.5	38052.3	6310.28	8949.59	23833.9	8731.16	33213	34265.4	32499.8	30220.9	34061.7
M201T263_1	0.235508	0.000151001	0.0021645	0.00080186	0.00565387	1	1	1	1.21808	Sc:Vv	0.819914	0.206248	down	2328	M201T263_1	200.545	200.545	200.546	262.533	259.532	265.27	23	23	96806	198485	104142	66420.2	118130	214044	318867	558901	554200	142995	92000.8	71340.9	279884	300326	21560	279540	182191	176735	232490	350511	119488	202177	48390	26499.2	45187.8	20824.7
M201T263_2	0.216152	6.38649e-05	0.0021645	0.000431573	0.00565387	1	1	1	1.28678	Sc:Vv	0.769851	0.148771	down	2333	M201T263_2	201.046	201.037	201.047	262.572	252.704	263.242	15	15	30186	66608.5	34058	20234	32012.7	66983	88861.6	149322	127085	41280.8	24304.4	21816.2	69901	81145.8	8416.81	70153.3	47618.3	53787.4	57970.6	89532.4	33771.9	58112.2	13928.8	10124.7	11402.9	5801.95
M201T277	0.239247	0.0032613	0.0021645	0.00835362	0.00565387	1	1	1	1.2425	Sc:Vv	0.470529	3.58588e-08	down	2331	M201T277	201.006	201.005	201.007	277.029	261.391	283.289	23	20	14695	64428.2	28572.4	73466	29166.1	41588.6	56797.1	50538.3	43298.6	23739	28064.1	23592	24045.1	31479.7	4387.43	36638.2	23787.4	39073.6	26520	19172.4	92862.3	58347.5	13760.3	3812.68	11801.7	2037.04
M201T278_1	0.0585063	0.000357741	0.0021645	0.00151137	0.00565387	1	1	1	1.88461	Sc:Vv	0.724678	0.146798	down	2327	M201T278_1	200.546	200.545	200.546	277.848	270.167	279.254	25	25	116061	794358	394582	483449	384971	571419	553606	725052	506790	163127	182176	127200	287701	351874	54696.3	493220	315855	366798	481336	412683	655474	219944	36999.6	23097.7	43788.6	4184.64
M201T278_2	0.0650754	0.000210373	0.0021645	0.00101712	0.00565387	1	1	1	1.84032	Sc:Vv	0.721685	0.151116	down	2332	M201T278_2	201.046	201.045	201.047	278.02	271.464	279.254	22	22	32857	225536	97696.4	116601	100461	157391	151868	206012	150067	49066.8	54278.9	34347.9	83307.3	95894.2	15942.2	129041	84234.6	107922	139612	123535	169260	58329.2	14028.7	5391.42	11540.9	2006.35
M201T316_1	0.203822	0.00425851	0.0021645	0.0103723	0.00565387	1	1	1	1.32864	Sc:Vv	0.65896	4.50097e-09	down	2326	M201T316_1	200.546	200.545	200.546	315.936	296.68	320.196	39	26	109574	529930	505182	342593	785133	1.08245e+06	647433	1.3243e+06	708448	451391	323254	273778	580740	786645	87061.7	660314	568115	862316	874119	913614	673137	691667	278972	36589.2	222812	22142.3
M201T357	0.120022	0.00164476	0.0021645	0.00487702	0.00565387	1	1	1	1.54867	Sc:Vv	0.154592	0.12448	down	2335	M201T357	201.071	201.063	201.072	357.462	352.695	362.334	23	23	6303	31032.4	19101.2	22203.7	34675.8	31684.6	29342	17690.4	11214.6	14796.8	13927.3	15647.9	16972	17818.1	17685.9	31045.2	15229.8	17314.6	25506.6	34019.5	19740.8	2143.88	2938.88	8435.96	740.95	8413.07
M202T219	22.1265	1.0728e-08	0.0021645	2.03434e-06	0.00565387	1	1	1	1.67911	Sc:Vv	0.153672	0.0328894	up	2355	M202T219	202.07	202.07	202.071	218.608	213.513	231.136	16	14	47203	4688.96	5481.59	3846.44	3337.2	3057.06	3475.16	31607.8	32675.7	40440.3	45014.4	44440.9	36357.2	33358.8	41163.9	2695.99	1797.09	2623.72	1785.27	1559.2	2315.69	83879.7	87355	102307	157716	97329.7
M202T231_2	0.309983	0.00716368	0.00865801	0.0158285	0.0176845	0.944444	0.777778	1	1.07881	Sc:Vv	0.220722	0.0571965	down	2369	M202T231_2	202.179	202.177	202.182	231.421	227.91	236.875	14	14	1666	4137.23	6721.88	3119.13	4905.27	5908.67	7344	2455.77	2825.3	3242.59	4306.04	3747.7	3127.01	2798.54	4229.48	2513.42	2960.93	2604.16	3373.06	2781.3	6130.12	1617.2	790.498	2975.42	3680.33	472.68
M202T263	0.228217	1.89975e-05	0.0021645	0.000188214	0.00565387	1	1	1	1.25589	Sc:Vv	0.792401	0.173888	down	2352	M202T263	202.04	202.04	202.041	262.711	260.358	265.27	13	13	17771	36016.3	21334.4	13239	21137.5	38426.8	55569.9	99782.3	87655.4	25250.3	16268.1	14088	45475.3	48081.1	6474.34	46357.1	40133.5	34397.3	38997.6	61972	23675.8	31667.5	10660.7	7539.37	9057.56	3989.51
M202T278_1	0.143204	0.00252051	0.0021645	0.00683916	0.00565387	1	1	1	1.52234	Sc:Vv	0.615475	0.220812	down	2347	M202T278_1	201.547	201.545	201.549	277.75	261.473	279.026	22	18	5477	27500.2	17329.1	17493.4	14835.7	23002.9	23308.2	26051.8	25848.3	7613.7	10311.2	6221.89	18400.1	14458.2	2846.68	19234.8	12934.5	17695.1	21348.4	22690	25927.9	8874.27	2123.25	374.549	1780.34	0
M202T278_2	0.0604151	0.000881881	0.0021645	0.00301165	0.00565387	1	1	1	1.88979	Sc:Vv	0.722549	0.13129	down	2351	M202T278_2	202.04	202.039	202.041	277.962	275.693	279.254	22	22	20846	135368	58383.1	78103	69310.4	105681	96215.2	126079	81512.1	28729	33031	21246.9	50720.5	68190.7	7492.9	77649.5	54337.3	54258.6	82566.4	72507.8	108909	36876.2	7865.34	1246.92	9181.49	727.972
M202T312	0.255993	0.00271345	0.0021645	0.00721688	0.00565387	1	1	1	1.1835	Sc:Vv	0.435068	0.105404	down	2350	M202T312	202.04	202.034	202.042	311.75	296.68	320.645	40	26	15720	77586.4	81721.6	98486	73823.2	64172.1	153361	110664	87081.6	53202.5	52518.6	44772.8	148616	103686	61054.7	76319.8	82462.9	116099	57967.7	53150.6	57181.2	75645.4	50622.3	15941.8	22169.3	46158.8
M202T316	0.286638	0.010652	0.0151515	0.0219311	0.0286669	0.916667	0.722222	1	1.10145	Sc:Vv	0.607189	2.48089e-08	down	2348	M202T316	201.548	201.545	201.553	316.084	305.846	321.616	24	23	5234	16424.9	16942	9717.95	23912.7	34043.8	43492.2	50237.5	27602.9	19304.1	19002.1	11680.8	21694.7	35282.8	2602.39	29923.8	21146	22813.1	51316.3	32764.2	16974.1	66835.6	4456.45	5921.7	12566.7	2723.62
M202T359	0.326079	0.00453276	0.0021645	0.0108766	0.00565387	1	1	1	1.11503	Sc:Vv	0.124658	0.100424	down	2353	M202T359	202.066	202.065	202.067	358.816	356.871	360.824	18	18	5243	22288.2	18195.3	21711.4	23026.4	19821.3	18719	13737	11682.6	13473.4	15320.3	11465.8	14297.6	11729.4	10567.9	12183.1	9824.05	9312.48	7865.72	12183.8	9074.78	8618.58	10539.5	7962.57	1910.24	8917.34
M202T374	5.81677	0.000677452	0.0021645	0.00246131	0.00565387	1	1	1	1.30541	Sc:Vv	0.175293	0.0291063	up	2354	M202T374	202.07	202.07	202.071	374.186	369.014	380.084	15	15	15037	7276.58	5197.83	8521.15	1193.61	7532.77	6914.51	16324.7	21537.5	24535.7	29367.8	24691.3	20764.6	23789.7	24965.6	4914.76	4782.06	5344.73	3936.78	4827.04	6654.24	36993.6	37809.5	69345.6	44016.5	70737.8
M203T218	6.41672	0.00235346	0.0021645	0.00647276	0.00565387	1	1	1	1.44915	Sc:Vv	0.240966	0.0898564	up	2384	M203T218	203.073	203.07	203.074	217.549	206.931	233.308	17	16	4007	2000.89	3634.17	3658.22	329.992	3561.73	3032.52	3725.61	5395.32	4999.99	7850.13	7200.35	6749	4987.37	5507.27	4809.3	3342.34	3721.99	3241.1	4256.82	2014.34	11820.8	12850.9	11970.9	21780.9	10668.4
M203T231	12.0396	0.000928806	0.00865801	0.00313937	0.0176845	0.944444	0.777778	1	1.66325	Sc:Vv	1.0473	1.42656e-07	up	2396	M203T231	203.108	203.105	203.119	231.468	229.156	249.795	13	13	35289	3865.29	2034.78	4282.21	1643.66	78370.2	3770.82	2464.39	17497	44411	5558.14	5815.54	36056.6	3513.77	8197.82	19928.8	2696.54	4946.38	49123.2	17301.1	7178.08	33298.8	33668.6	11116.6	54911.3	10881.5
M203T278_1	0.166998	0.00263184	0.0021645	0.00705977	0.00565387	1	1	1	1.43812	Sc:Vv	0.588055	0.189564	down	2372	M203T278_1	202.542	202.541	202.544	278.333	263.307	280.113	13	13	4247	21638.5	11486	8777.34	12333.1	20550.4	16101.3	18885.5	17309.9	7228.43	7182.37	5492.67	10543.9	5724.48	3154.68	14595.5	12749.2	11605.1	14358.2	14933	16043.2	8434.02	1888.78	390.62	1214.68	0
M203T278_2	0.116065	0.000143577	0.0021645	0.000773367	0.00565387	1	1	1	1.49048	Sc:Vv	0.365871	0.288708	down	2381	M203T278_2	203.052	203.052	203.052	277.647	270.167	285.953	26	26	312585	2.38782e+06	1.249e+06	2.10855e+06	1.68947e+06	1.89701e+06	1.41056e+06	997907	592940	389480	961143	688445	348145	509721	613457	1.25834e+06	851759	924016	1.2865e+06	828645	2.65167e+06	326836	246677	518200	391238	99740.4
M203T309	0.219955	0.00120418	0.0021645	0.00382738	0.00565387	1	1	1	1.26227	Sc:Vv	0.63141	0.180761	down	2371	M203T309	202.545	202.542	202.547	308.815	296.68	319.957	23	18	5810	30179.4	23460.8	34064.7	40238.9	27602.7	25619	52743.8	52112.1	26620.8	19091.8	8293.82	29691.9	23861.8	5496.95	25869.6	12269	17564.6	20504.5	22239.5	28235	26701.8	10425.1	2368.54	8979.85	2856.31
M203T31	0.282805	3.20011e-06	0.0021645	6.05433e-05	0.00565387	1	1	1	1.11442	Sc:Vv	0.102108	0.100833	down	2402	M203T31	203.139	203.137	203.143	30.781	29.441	49.533	28	26	70812	80921	91321.1	97046.7	101416	86455.7	102436	68859.8	84656.3	61708.1	71125.6	81740	67072.6	71115.4	68071.4	76496.3	75265.2	105515	111774	100207	116195	32174.7	39704.9	36168.6	32857.6	39593.6
M203T327	0.270225	0.00138031	0.0021645	0.00425827	0.00565387	1	1	1	1.1561	Sc:Vv	0.321488	0.252736	down	2375	M203T327	202.95	202.948	202.962	327.34	321.315	340.697	33	23	3326	9479.97	7342.07	10548.4	5959.59	6859.46	5597.64	6233.08	4291.83	4608.92	3204.36	3592.04	1741.91	5319.12	4976.1	6032.7	4751.46	5566.83	4150.76	5335.54	6757.42	3732.49	3133.36	1304.14	4053.75	8145.05
M203T33	13.3447	4.43378e-10	0.0021645	3.17948e-07	0.00565387	1	1	1	1.63283	Sc:Vv	0.0646044	0.0318308	up	2404	M203T33	203.179	203.178	203.179	33.0875	30.632	54.727	32	20	38689	8015.15	9666.74	8299.22	6674.22	6696.72	7074.05	53307.7	50484.3	53548	50575	55205.6	55156.5	57947.1	57059.2	9036.34	7010.48	7792.56	10716.9	9411.72	11974.5	123922	121737	151285	182765	147983
M203T39	5.31921	0.000474977	0.0021645	0.00187142	0.00565387	1	1	1	1.3099	Sc:Vv	0.235995	0.241124	up	2391	M203T39	203.106	203.105	203.11	39.29	28.527	54.463	39	26	25910	25898.5	6382.03	6253.27	3306.6	9369.51	4336.54	19648.7	27508.9	24113.2	41194	23318	27620.5	27119	27504.1	18115.1	6467.38	75761	36835.9	8605.52	33858.2	98573.6	85601.4	32213	79715.5	43327
M203T417	7.43356	0.00181922	0.0021645	0.0052759	0.00565387	1	1	1	1.48751	Sc:Vv	0.959799	7.57576e-08	up	2387	M203T417	203.073	203.072	203.075	416.635	403.617	424.914	16	15	18113	2326.94	3765.87	19973.6	7303.18	4185.09	2008	33865	26787	5190.22	3613.87	4785.25	16454.9	3105.26	4665.88	18888.2	7257.72	7090.15	7592.28	16392.8	8715.52	28168.6	9295.62	9109.62	20796.9	37766.6
M203T435	0.254943	0.00229059	0.0021645	0.00634555	0.00565387	1	1	1	1.1174	Sc:Vv	0.917445	0.157704	down	2376	M203T435	202.996	202.994	202.997	435.393	429.895	436.429	24	24	6627	10281.9	3874.4	5753.08	7437.28	6089.65	7945.25	14678.3	5042.42	5948.13	4724.83	3334.87	17967.3	38350	11488.7	10138.1	5135.09	3552.12	10489.1	7277.76	6445.69	4405.53	4751.02	9004.75	6064	8988.59
M203T48	0.194205	0.00751808	0.00865801	0.0164569	0.0176845	0.944444	0.777778	1	1.12799	Sc:Vv	0.1961	0.155773	down	2374	M203T48	202.913	202.912	202.914	48.054	45.603	60.486	16	15	1390	3955.56	667.126	3477.54	1457.37	1646.48	775.78	5316.81	5105.33	5340.01	3289.5	3549.34	3443.52	4384.24	3614.79	10623.2	1963.25	2371	572.164	8680.99	1209.41	79.1191	0	709.766	83.3398	186.585
M203T482	6.2048	0.000312256	0.0021645	0.0013623	0.00565387	1	1	1	1.24815	Sc:Vv	0.444556	3.19919e-07	up	2377	M203T482	203.006	203.005	203.006	482.372	469.065	494.015	25	22	8680	66454.7	34185.9	85651.7	25934.3	91506.3	92365.3	70097.8	114852	82314.3	49572.5	132067	157071	41641.8	80674.1	92418.9	65134.9	47671.8	74279.5	90873.3	46775.1	83097.6	67821.7	81264	32141.3	81499.2
M204T263	0.284982	6.99317e-06	0.0021645	9.90994e-05	0.00565387	1	1	1	1.08572	Sc:Vv	0.298296	0.270152	down	2418	M204T263	204.086	204.085	204.087	262.821	259.684	264.124	26	26	27812	146658	166709	221164	172052	225139	152664	123990	116801	224192	124380	113134	110355	110927	117384	222491	124414	144422	268317	170683	133161	85995.1	57833.5	81975.3	59339.3	48441.4
M204T278	0.0139034	9.83596e-05	0.0021645	0.000583458	0.00565387	1	1	1	1.93412	Sc:Vv	0.412665	2.42181e-08	down	2416	M204T278	204.055	204.055	204.056	277.75	275.693	286.947	16	16	31939	176274	100651	186422	145687	163342	99572.7	86749.3	69037.3	59462.8	71372.4	58240.6	2930.22	56585.9	70066.4	101817	67977.9	70854.2	97272.9	56683.6	231947	38455.2	39077.1	31891	27781	19703.3
M204T281	0.233327	0.0211441	0.0021645	0.0390621	0.00565387	1	1	1	1.13472	Sc:Vv	0.251231	0.251312	down	2423	M204T281	204.086	204.08	204.086	280.832	273.241	284.731	18	18	23357	59345	128577	48519.6	65170.1	160322	64232.5	31441.2	51904.2	58200	44331.2	58274.8	41444.2	30354.8	54050.9	119504	94360.9	64864.7	116539	28623.1	77854.2	41367.4	38577.4	22167.9	30400.6	1275.51
M204T313	0.05059	9.22153e-05	0.0021645	0.000558565	0.00565387	1	1	1	1.89823	Sc:Vv	0.334958	5.31887e-08	down	2406	M204T313	203.543	203.543	203.555	312.929	309.831	320.278	19	19	19452	66275	46061.3	33280.9	39290.7	54054.3	47415.6	48912.3	48388.4	37927.3	30783.7	23716.4	35848	36706.6	12892.2	30227	21780.4	38192.8	19720.3	83170.3	40097.7	1999.41	3414.99	1301.65	9175.44	1538.74
M204T315	0.26539	0.000392351	0.004329	0.00161798	0.00981982	0.972222	0.833333	1	1.10427	Sc:Vv	0.311429	0.20069	down	2417	M204T315	204.056	204.055	204.06	314.638	296.029	320.076	38	26	34146	147919	357138	315006	289243	172027	281854	224830	306159	156708	138680	130838	147122	156180	206134	144317	200682	310362	285330	272146	329716	142276	248225	81505.4	113634	69338.4
M204T317_1	0.30984	0.0232969	0.0021645	0.0424061	0.00565387	1	1	1	1.08161	Sc:Vv	0.301259	0.209895	down	2414	M204T317_1	204.039	204.029	204.041	316.971	299.746	320.645	20	17	7249	20912.7	25089	15273.3	30099.7	35872.2	40026	19528	11261.3	18761.5	12638.2	19698.8	29674	21450.6	18186.3	13502.4	31746.9	16611.6	13094.8	11677.6	31523.6	18062.8	1009.26	6624.87	19552.7	9848.67
M204T32	6.02555	6.32439e-05	0.0021645	0.000428564	0.00565387	1	1	1	1.34581	Sc:Vv	0.209376	0.20438	up	2432	M204T32	204.181	204.172	204.183	32.085	29.574	43.358	27	26	7147	3965.72	4292.39	3940.94	1575.41	4810.17	2085.31	8523.79	13040.6	9461.48	12292.2	12018.3	13373.7	7757.68	13155.2	2269.24	3272.17	3437.51	4906.78	1534.65	4907.45	25744.5	25321.1	31225.5	33323.1	27637
M204T391	0.0915362	1.86227e-05	0.0021645	0.000186022	0.00565387	1	1	1	1.53539	Sc:Vv	0.0764604	0.0406998	down	2419	M204T391	204.086	204.085	204.087	390.509	380.084	392.137	27	26	284981	844484	866596	984716	276726	409791	304964	351016	314111	306866	312930	290464	285737	292417	251481	383173	273095	486917	495935	111468	1.00932e+06	39806.3	47923.1	95620.9	60585.2	85822.9
M204T417	0.189067	0.0162494	0.0021645	0.0311472	0.00565387	1	1	1	1.04449	Sc:Vv	0.508778	0.121412	down	2421	M204T417	204.086	204.085	204.087	416.683	408.419	418.559	20	20	38473	199100	68605.1	279937	29105.3	38820	37264.1	35889.1	41318.8	102470	86226.5	70102.7	29396	40252.4	33141.8	50347.1	34447.6	38235.9	61681.9	24940.2	66967.4	31588.9	17901.2	23369.2	25295.6	29132.2
M204T433_1	15.5372	5.54337e-07	0.0021645	1.90522e-05	0.00565387	1	1	1	1.65099	Sc:Vv	0.690969	2.06635e-08	up	2410	M204T433_1	203.996	203.994	204.001	433.374	419.436	442.459	15	14	3417	904.2	526.289	973.668	1127.13	1107.77	533	1512.19	4531.52	3004.8	2461.19	3104.01	9800.39	4507.77	1813.83	866.957	921.241	2063.99	1041.04	1426.74	668.38	18260.4	12579.5	4627.57	6704.91	3141.64
M204T497	0.378376	0.0108657	0.0151515	0.0222946	0.0286669	0.916667	0.666667	1	1.01797	Sc:Vv	0.164287	0.163014	down	2431	M204T497	204.153	204.151	204.154	496.583	488.866	519.42	31	26	7005	33954	42555.8	39484.6	78958.7	59992.5	74212.3	37596.5	46566.4	46984.2	28577.4	45629.4	38498.9	37102.4	45401.8	24731.6	28121	47750.4	39874.1	24002.2	36126.9	85459.4	34347.3	10549.6	9789.87	21414.1
M205T161	0.0992396	0.000169445	0.0021645	0.000869563	0.00565387	1	1	1	1.64456	Sc:Vv	0.6186	0.256881	down	2444	M205T161	205.055	205.054	205.056	160.851	149.255	167.187	28	26	14012	135692	31629.2	74708.9	124036	145498	134606	41591	19109.6	39350.5	22703.1	36391.3	75874.6	100768	99709.9	56734.9	54472.3	23980.7	56878.8	55694.9	38698.2	9732.52	10135.6	18330.5	50892.6	22614.1
M205T248	0.188267	0.0017332	0.004329	0.00507148	0.00981982	0.972222	0.859722	1	1.04489	Sc:Vv	0.0551648	6.83295e-09	down	2449	M205T248	205.081	205.081	205.084	247.892	246.094	249.88	21	21	260690	274605	128778	660881	178344	222376	88468.7	389062	333177	342900	372536	368112	334019	350739	359447	557907	1.53482e+06	179110	140073	970118	137216	29354.2	38506.5	129235	23203.1	80350.6
M205T261_2	0.18658	0.0152615	0.025974	0.0295747	0.0457562	0.888889	0.638889	1	1.056	Sc:Vv	0.147019	0.133523	down	2447	M205T261_2	205.081	205.081	205.082	260.759	258.854	262.332	26	26	718555	824468	239464	2.13025e+06	303865	597260	94850.3	764419	747853	855376	788866	791755	707349	1.07737e+06	739383	1.13658e+06	4.25561e+06	318727	202264	1.78578e+06	251729	41402.2	57902	618357	31811.3	121900
M205T274	0.166155	0.00103184	0.00865801	0.00339338	0.0176845	0.944444	0.777778	1	1.30841	Sc:Vv	0.245395	2.01019e-08	down	2451	M205T274	205.097	205.096	205.097	274.368	272.714	278.088	26	26	419107	356473	320633	325543	1.26283e+06	510915	754475	434084	315813	332449	512090	506756	298796	279537	431135	398711	410229	602985	431644	230450	864479	79089.7	105574	37803.4	379054	39782.6
M205T327	0.286351	0.000629623	0.0021645	0.0023249	0.00565387	1	1	1	1.1035	Sc:Vv	0.171447	0.109126	down	2438	M205T327	204.965	204.961	204.967	326.702	321.965	344.518	27	26	3013	7537.32	6049.09	11328.9	6670.47	6770.95	5743.63	5929.38	3847.79	4189.77	4472.43	4116.16	3596.72	3577.24	3597.75	5485.11	4129.45	3707.46	712.58	3811.4	5484.95	3773.8	3069.84	1351.87	4354.76	1306
M205T391	0.172405	0.000145499	0.0021645	0.000780043	0.00565387	1	1	1	1.27597	Sc:Vv	0.135361	0.116653	down	2448	M205T391	205.089	205.085	205.09	390.509	387.063	392.137	25	25	32410	84339.6	86727.9	95966.9	27404.9	48207.1	32343.6	41998.6	37292.7	30430.5	34170.6	30413.8	31389.7	36417.3	25245	41538.9	27223.6	50841.4	43094.1	11731.2	106532	10972.6	8245.67	15861.2	11135.2	18081.4
M205T40_1	6.22855	5.8513e-05	0.0021645	0.000405623	0.00565387	1	1	1	1.31543	Sc:Vv	0.273552	0.191163	up	2454	M205T40_1	205.122	205.121	205.123	39.792	30.218	47.459	33	26	16031	6020.89	6210.24	7933.91	8191.94	7657.44	18371.5	29119.3	19901.9	17231.5	32458.9	26348.7	32509.2	35327.9	17411.4	9713.09	7048.8	20352.4	17282.7	5663.62	35622.9	49117.6	82296	31887.9	45114	108684
M205T479	4.59494	1.13619e-05	0.0021645	0.000135753	0.00565387	1	1	1	1.16375	Sc:Vv	0.144573	0.0743955	up	2452	M205T479	205.118	205.117	205.119	479.392	474.436	483.218	26	26	10934	7848.53	11074.2	12362.2	8703.4	10428.6	6125.47	37535.1	41699.2	41022.1	35626	34675.3	31028.5	33140.9	24853.1	9022.87	8259.55	9476.96	7009.66	3729.43	8646.88	63831.1	56352.4	24000.8	65184	32711.6
M205T67	0.072508	5.19818e-08	0.0021645	4.62993e-06	0.00565387	1	1	1	1.61119	Sc:Vv	1.13152	0.248483	down	2441	M205T67	205.038	205.037	205.038	66.6095	59.861	72.514	20	20	16533	47043.9	28381.9	19248.4	19442.6	34924.6	37192.3	154298	70982.5	12146	25860.2	21440.3	22255.9	23626.3	8943.54	124970	7479.29	20113.2	28876.9	27306	22883.9	3246.47	2653.87	2503.42	2033.23	1182.85
M206T274	0.215033	0.00255225	0.00865801	0.00689653	0.0176845	0.944444	0.75	1	1.17451	Sc:Vv	0.221441	4.14109e-07	down	2476	M206T274	206.1	206.098	206.101	274.385	272.714	277.458	25	25	65516	49799.2	45304	50953.6	175617	76924.9	103341	54544.8	47753.3	49037.2	68389.1	79719.4	45269.7	48242.4	60550.1	57673.6	56166	82495.4	57998.6	28729.2	115725	16734.9	19191.4	8536.36	56823	4660.99
M206T279	0.256774	0.00501553	0.0021645	0.0117949	0.00565387	1	1	1	1.27552	Sc:Vv	0.438804	0.0470891	down	2469	M206T279	206.044	206.043	206.045	279.316	277.473	281.311	18	18	8885	27853.9	12856.8	19894.2	16658.5	17329.7	22177.5	32717.8	25914.3	15471.5	16611.8	12256	18749	23203.7	5066.12	12370.4	11195.8	24218.1	18012.6	10232.2	21668	29679.4	6255.24	1742.91	7221.6	1436.36
M206T297	0.132953	0.00012902	0.0021645	0.000713271	0.00565387	1	1	1	1.51775	Sc:Vv	0.524211	0.10762	down	2467	M206T297	206.044	206.043	206.045	297.424	295.272	299.383	19	19	12674	110356	25157.6	25137.6	21248.6	35643.9	63435.3	46883.4	50319.7	24730.3	17865.9	15807.7	35136.9	32849.1	5950.52	26455.2	16652.2	43049.8	40821.4	32441.6	43714.7	19340.5	4795.14	1874.28	6390.94	2790.06
M206T298	0.00957055	3.65697e-05	0.0021645	0.000298576	0.00565387	1	1	1	2.2358	Sc:Vv	0.978228	3.7861e-08	down	2460	M206T298	205.989	205.978	205.99	298.003	294.755	323.908	15	13	11170	2815.85	6171.6	22135	16305.1	9070.44	54577.9	9916.98	8739.31	3909.51	3359.22	1980.55	2406.57	22965.7	4121.19	18982.5	9887.64	1342.54	9354.68	19479.2	5424.86	11593.2	1863.84	766.151	2481.79	1245.35
M206T313	0.0974627	4.24645e-06	0.0021645	7.23659e-05	0.00565387	1	1	1	1.53277	Sc:Vv	0.264277	0.0470299	down	2473	M206T313	206.081	206.071	206.082	312.861	305.881	316.746	26	26	71444	215599	161458	199703	151202	179149	117685	89781.3	98988	144419	161755	162191	103015	89347.1	133762	81744.8	66515.1	69516.1	52021.8	242296	147497	7534.74	21055.3	19435.3	20209.8	18334.6
M206T324	0.0194149	1.68653e-05	0.0021645	0.000174701	0.00565387	1	1	1	2.07926	Sc:Vv	0.349327	0.0097515	down	2458	M206T324	205.961	205.96	205.962	324.092	322.462	336.086	23	21	195712	449369	57481.9	172448	413449	259864	145752	91983.2	50260.6	44796.1	66863.2	47208.4	24586.4	48533.5	62566.1	55081.8	73367.7	15100.7	32587.6	121620	134835	6242.48	21908.1	24534	16796.1	2587.76
M206T363	0.0653532	3.46983e-07	0.0021645	1.34636e-05	0.00565387	1	1	1	1.5202	Sc:Vv	0.214209	8.34778e-09	down	2463	M206T363	206.018	206.017	206.019	362.829	359.501	364.484	20	20	41188	15566.3	12966	31258.4	28444.7	10425.5	19798.5	19016.4	16186.3	13175.8	11027	11633.8	11375.4	10047.5	14767.8	29953.5	161785	16494.4	21071.9	32357.4	4746.17	1854.85	2493.07	1045.02	973.096	1266.48
M206T395_2	0.343395	0.000885904	0.004329	0.00302123	0.00981982	0.972222	0.833333	1	1.00355	Sc:Vv	0.0638356	0.0158965	down	2478	M206T395_2	206.102	206.101	206.102	395.441	391.603	432.744	36	26	120838	580974	427986	572288	200233	283232	346916	296849	285864	279570	273748	253345	244975	254172	284070	325186	231909	437786	295071	165145	309702	222661	186620	117046	362991	119933
M206T460	0.211783	3.3836e-05	0.0021645	0.00028476	0.00565387	1	1	1	1.18701	Sc:Vv	0.21604	0.124266	down	2464	M206T460	206.021	206.019	206.022	459.852	453.212	462.175	20	20	2325	8576.66	6347.63	7751.12	6887.25	8794.2	7283.31	5708.08	4751.51	5634.28	4305.55	4178.07	3452.95	4070.93	2793.6	10343.2	8562.6	13043.5	7287.95	6598.95	8353.02	1809.07	1836.85	1582.72	774.002	1838.61
M206T483	0.283971	2.52829e-05	0.0021645	0.000227954	0.00565387	1	1	1	1.13507	Sc:Vv	0.329012	0.197506	down	2459	M206T483	205.987	205.985	205.989	483.311	472.336	486.135	15	15	1136	3093.45	1198.62	1648.81	3134.24	1724.95	1880.85	801.891	1090.27	1385.81	1913.15	1174.12	1915.44	2075.59	2003.38	1876.51	1193.15	1470.42	1222.02	1221.72	2809.5	1091.42	777.497	688.374	676.2	907.627
M206T55	0.0671554	0.000988462	0.0021645	0.00328101	0.00565387	1	1	1	1.69475	Sc:Vv	0.166111	0.103813	down	2466	M206T55	206.03	206.029	206.031	54.5665	49.103	58.36	16	16	3759	5428.81	20662.8	2611.4	23881	21330.5	12450	7932.65	7527.64	6959.49	8240.85	5491.87	5243.25	6984.02	8264.57	6250.05	985.971	414.42	4530.73	2679.07	2602.04	194.449	0	807.678	539.838	334.784
M206T62	3.9511	0.000705747	0.004329	0.00253978	0.00981982	0.972222	0.833333	1	1.01548	Sc:Vv	0.532975	4.82573e-08	up	2484	M206T62	206.138	206.127	206.139	61.716	57.543	66.354	17	17	1263	2025.52	1741.29	6126.03	4543.55	6362.8	4858.22	6245.34	5994.69	2877.04	1444.56	2411.02	4543.03	1559.19	2519.93	5481.17	4325.37	4275.39	2590.42	5820.73	731.441	8066.89	6845.63	1682.02	6375.05	6225.89
M207T181_1	0.198719	4.0482e-05	0.0021645	0.000321509	0.00565387	1	1	1	1.24004	Sc:Vv	0.139298	0.0865091	down	2499	M207T181_1	207.031	207.029	207.033	181.129	177.241	193.868	15	13	1731	8105.96	3401.47	9421.97	3839.76	4777.52	5578.51	4595.65	3857.31	4863.26	3739.56	4339.96	4717.27	4832.84	3173.05	6188.95	6789.62	8685.54	6348.57	2963.28	10645	1229.48	851.384	1346.3	1532.47	801.036
M207T29	0.145697	1.95814e-06	0.0021645	4.35336e-05	0.00565387	1	1	1	1.39555	Sc:Vv	0.260026	0.194783	down	2497	M207T29	207.031	207.023	207.032	29.357	26.902	43.271	18	17	2650	5038.59	3044.54	5207.38	3950.19	2623.37	4591.21	1462.72	1724.1	824.32	1232.09	1405.28	1520.15	1509.92	2107.87	7324.5	2887.52	2538.73	3254.39	3763.45	2814.6	1058.94	1646.5	643.122	1299.56	629.964
M207T324	0.0613757	1.97064e-05	0.0021645	0.000192113	0.00565387	1	1	1	1.69575	Sc:Vv	0.294166	0.227371	down	2493	M207T324	206.964	206.961	206.965	324.211	322.462	327.225	14	14	12611	28480	4254.34	14580.9	25214.7	16468.2	10674.5	7028.21	4338.24	4502.42	5049.1	2976.03	2524.53	4858.57	4217.64	4564.29	6643.07	1836.64	3955.11	10706.2	11313.5	1927.03	2318.14	1019.02	2125.39	608.282
M207T40_2	4.46979	9.26768e-05	0.0021645	0.000561072	0.00565387	1	1	1	1.19671	Sc:Vv	0.172926	0.165165	up	2506	M207T40_2	207.101	207.099	207.102	39.792	29.254	43.356	27	26	18245	8354.99	12504.9	5044.18	9685.45	11762	18167.2	37021.2	29377.8	38602.9	42418.7	29781.8	42040.1	27575.1	30730	12051.8	4842.09	23638.6	12772.7	5554.65	18389.3	66718.7	71722.8	79240.1	41339.6	38420.9
M207T482	0.166708	4.75983e-08	0.0021645	4.36198e-06	0.00565387	1	1	1	1.35539	Sc:Vv	0.266919	0.0107695	down	2495	M207T482	207.005	207.003	207.006	481.59	463.456	486.066	34	26	8315	34121	34549.5	42550.2	22182.5	23288.5	25760.7	13901.7	10278.4	9731.8	16188.8	16322.9	9871.86	11645.1	18375.7	14873.1	28690.7	27908.7	16559.4	8894.65	22518.5	8881.29	8184.12	6114.21	8719.81	8456.18
M208T233	0.224865	0.00123137	0.0021645	0.00389695	0.00565387	1	1	1	1.13379	Sc:Vv	0.141434	0.0735381	down	2535	M208T233	208.117	208.112	208.118	232.605	230.294	248.902	21	21	7454	19756.9	20409.9	36318.3	12189.7	30191.5	13648.2	12939.3	10323.2	12481.6	12947.2	14669.5	10624	9735.09	12100.6	11612.7	6122.25	14343.8	48541.5	4809.4	34137.6	7396.39	6591.37	5152.6	1210.28	6374.47
M208T316	0.291087	0.00255417	0.00865801	0.00689856	0.0176845	0.944444	0.777778	1	1.04988	Sc:Vv	0.442489	0.0249733	down	2528	M208T316	208.096	208.096	208.097	316.149	314.458	319.476	20	20	18207	26896.4	18533.7	27841.3	62733.1	36042.1	42421	9579.34	12431.9	16860.9	24577.5	26567.1	13529.9	9401.45	27008.5	7236.9	8178.94	9603.51	22231.5	12888	26862.5	16079.2	9625.12	5034.81	7106.78	4928.71
M208T324	0.0410354	2.90217e-05	0.0021645	0.000254065	0.00565387	1	1	1	1.80844	Sc:Vv	0.336047	0.196602	down	2518	M208T324	207.959	207.958	207.961	324.224	322.462	327.225	20	20	29797	67994.1	8992.36	26115.7	64670.2	36596.4	21384.8	14270.2	8599.49	9507.91	8161.73	8106.22	3281.92	7790.02	8393.9	7280.54	11125.9	3413.6	6393.58	18435.1	20152.4	2476.83	2969.66	1913.83	4830.77	920.115
M208T355	0.219363	0.00964537	0.0021645	0.0201888	0.00565387	1	1	1	1.2488	Sc:Vv	0.314743	3.64578e-08	down	2519	M208T355	207.977	207.975	207.987	354.682	350.19	361.714	24	24	15746	56723.4	28748.5	24008.4	25351.6	31028	53553.2	4565.4	7326.86	9757.22	7271.3	9419.58	12078.1	5293.08	9095.27	38816.3	27344.2	23747.7	17392.7	45994.8	37873.3	507.121	0	2077.92	11257.8	1218.24
M208T409	0.204423	0.00137182	0.0021645	0.00424039	0.00565387	1	1	1	1.08704	Sc:Vv	0.20648	0.0197979	down	2524	M208T409	208.06	208.059	208.061	409.438	404.038	411.728	22	22	16732	43727.6	20565.2	17235.8	91736.6	74387.1	36447	23931.3	38978.4	49412.3	33244.6	35613.5	40635	33182.6	37446.8	51577.8	61360.4	33361.7	45661.9	56778.3	36463.8	13328.9	14188.3	7808.85	8924.38	8796.18
M209T303	0.11702	0.00139628	0.0021645	0.00429402	0.00565387	1	1	1	1.58832	Sc:Vv	0.585901	0.140151	down	2544	M209T303	208.999	208.998	209.001	302.71	301.152	306.085	22	22	7177	26509.8	29027.3	13606.8	16710	36533.3	31698.4	40157.4	35779.1	18163.7	11104.2	6693.56	20855.5	20861.6	8319.71	17350.3	19853.5	18015.6	23556.7	26119.4	15982.6	13978.3	1007.64	5746.3	1570.26	5664.43
M209T31	0.229952	3.35635e-05	0.0021645	0.000283075	0.00565387	1	1	1	1.15228	Sc:Vv	0.0744287	0.0655939	down	2567	M209T31	209.189	209.188	209.19	30.8395	29.574	33.759	26	26	38476	29941	69023.2	38298.8	39197.7	43811.9	43643.3	33052.1	30463.4	27267.5	34320.6	31813.6	31420.3	31819.2	33583.6	67464.3	44014.2	51759.3	53854.2	66090.2	37359	20744.2	18504.5	7176.32	16496.3	14096.7
M209T404	0.253633	0.000249326	0.0021645	0.0011527	0.00565387	1	1	1	1.23007	Sc:Vv	0.324678	8.50442e-08	down	2555	M209T404	209.091	209.09	209.093	404.103	391.611	408.218	36	26	7196	28979.6	22150.6	28299.2	22869.6	22887.3	28918.2	14009.3	19000.1	31428.3	15968.9	13216.6	26336	17592.1	19546.9	15025	27304.9	26734.3	16906.3	8606.09	27762.9	8933.44	9425.9	8099.46	7580.12	9861.44
M210T103	0.121287	0.00296203	0.00865801	0.00774052	0.0176845	0.944444	0.777778	1	1.13413	Sc:Vv	0.293879	0.239387	down	2569	M210T103	209.962	209.962	209.963	103.304	98.109	111.361	17	17	14652	33896.4	4630.79	54801.3	29610.3	27180.8	4694.38	33772.1	32970.1	53766.9	48866.7	27417.2	64533.4	43135.3	37687.1	92083.3	234754	8009.72	24699.8	84016.8	11694.1	2179.87	1859.49	11355.5	1579.28	1691.52
M210T325	0.239558	0.000523019	0.0021645	0.0020107	0.00565387	1	1	1	1.09773	Sc:Vv	0.300385	5.6793e-07	down	2568	M210T325	209.961	209.954	209.964	325.452	321.813	328.046	17	17	2152	3943.73	5463.37	2897.34	1936.35	6659.03	2632.58	1618.54	2160.89	2008.33	2217.43	2181.75	823.686	1215.5	2206.72	2029.72	2008.5	1441.31	1190.21	2657.22	1164.52	1926.25	1789.8	947.696	1638.01	1937.25
M210T341	0.0779089	1.55982e-05	0.0021645	0.000166414	0.00565387	1	1	1	1.57793	Sc:Vv	0.23237	0.225807	down	2573	M210T341	209.992	209.991	209.993	341.099	334.996	355.484	32	26	39781	150119	123401	250984	70576.3	89586.1	87812.6	58420.5	49195.3	21592.1	42628.4	42238.9	39299.9	41540.8	43627.3	49386.2	26089.6	37868	262828	125185	106545	17676.2	15758.6	10527.8	13720.9	13839.1
M210T348	33.5543	0.0031346	0.0021645	0.0080961	0.00565387	1	1	1	1.53723	Sc:Vv	0.0459881	0.0171854	up	2583	M210T348	210.096	210.096	210.097	348.372	347.709	351.766	13	13	46873	3554.53	2409.23	2368.01	3336.24	2670.61	3413.13	90237.1	88646.7	89132.7	94018	86074.7	81829.5	88870.6	91093.8	3194.64	2254.57	4692.13	2717.8	2150.63	2112.53	149264	110551	224156	5235.91	218549
M210T353	0.199921	0.00208027	0.00865801	0.00589484	0.0176845	0.944444	0.75	1	1.18241	Sc:Vv	0.168629	1.72247e-07	down	2572	M210T353	209.975	209.972	209.976	352.99	350.19	355.943	14	14	3535	12434.8	6491.09	5281.72	4650.8	5700.5	11197.2	1878.75	1777.97	1853.1	2264.67	2472.37	1503.13	1708.97	2052.49	7471.48	4715.85	4834.38	10238.4	8191.37	6452.67	435.307	1120.91	1457.5	6377.55	1277.32
M210T392	25.259	2.03861e-06	0.0021645	4.46329e-05	0.00565387	1	1	1	1.83258	Sc:Vv	0.113056	0.0532032	up	2576	M210T392	210.039	210.036	210.04	391.666	388.228	409.975	18	18	26906	3567.04	2985.58	1864.96	1418.12	1217.39	2690.16	34107.7	33745.7	38753.2	35087.3	35104.9	37922.1	39425.9	44146.4	8011.15	6722.6	3935.77	2282.27	3694.63	3062.83	79585.8	100033	88645.8	72992.8	97083.8
M210T472	12.3752	0.000167227	0.0021645	0.000860806	0.00565387	1	1	1	1.51592	Sc:Vv	0.357148	0.0453235	up	2578	M210T472	210.06	210.059	210.061	471.917	450.176	490.756	34	26	81671	37899	44448	23494	80399.7	32422.5	58134.7	107416	190917	207848	260170	272317	204656	152258	90192	43145.2	28151	47753.6	54912	25901.7	45194.6	186163	227784	138126	954316	365063
M210T481	4.15047	0.00154146	0.0021645	0.00462085	0.00565387	1	1	1	1.08705	Sc:Vv	0.363077	7.57295e-09	up	2575	M210T481	210.024	210.022	210.031	481.344	474.436	505.206	32	25	3451	13385.7	2653.76	5377.81	18583.4	8993.46	18952.1	17826.5	27477.2	32433.7	39326.2	41787.4	51280.3	38865.6	17068.3	9885.87	4756.93	10441.8	12862.8	5647.19	6458.08	64277.8	62633.5	36145.4	19133	17971
M210T504	4.94889	0.00227062	0.004329	0.00630508	0.00981982	0.972222	0.833333	1	1.04633	Sc:Vv	0.443744	0.0281897	up	2577	M210T504	210.06	210.059	210.061	503.785	497.014	510.98	19	19	8898	17236.1	20340.4	12727.5	20143.9	14886.9	17558.5	105247	81951.8	52326.4	49552.6	47986.5	94951.2	53544.9	17994.3	19653	16999.1	18958.3	11514.5	7036.77	15136	176631	63051.5	17281.3	44939.3	59865.2
M210T87	0.116255	0.00483321	0.0151515	0.0114565	0.0286669	0.916667	0.722222	1	1.16266	Sc:Vv	0.165352	0.150572	down	2570	M210T87	209.962	209.962	209.963	86.748	82.881	91.459	13	13	17639	50938.8	2865.01	36096.8	7570.28	12847	3637.24	30369	27312.9	20688.5	33922.3	31212.9	26096.7	29473.9	21112.1	92211.8	292949	6854.74	10455.4	44585.4	11715.3	877.05	653.764	9688.77	853.653	879.587
M211T289	0.262516	0.00253804	0.0021645	0.00687234	0.00565387	1	1	1	1.0681	Sc:Vv	0.60723	0.150811	down	2609	M211T289	211.075	211.074	211.079	288.567	287.302	295.394	21	21	8436	13210.3	7386.24	7859.64	11015.5	16931.3	41955.5	29130.8	31516.7	14161.1	9897.07	9641.29	11284.3	14050.3	4114.3	12008.2	9413.01	6413.49	13617.2	15991.3	6898.99	6593.52	6978.22	4006.48	5105.8	4234.42
M211T311	0.156321	6.89781e-05	0.0021645	0.000453824	0.00565387	1	1	1	1.37179	Sc:Vv	0.581826	0.158441	down	2602	M211T311	211.028	211.024	211.032	310.507	296.002	320.896	16	13	3076	13322.5	2456.4	4860.43	10975.9	12170.8	10932.1	10356.3	7984.06	7464.38	4770	1524.16	7439.8	13069.1	1784.85	10186	9545.4	8822.75	16465.8	6930.09	8606.03	7369.91	4831.6	2262.08	5528.59	2785
M211T342	0.0810676	1.33681e-06	0.0021645	3.37998e-05	0.00565387	1	1	1	1.5973	Sc:Vv	0.216561	0.157481	down	2598	M211T342	210.995	210.995	210.997	342.329	336.554	346.847	15	14	2625	5708.01	9177.16	18107.3	5293.4	5745.07	9576.18	3718.94	3427.13	3876.51	4581.19	2636.67	2317.68	2881.59	3514.11	5962.86	3102.96	3901.96	14824.3	5186.66	3872.56	1439.7	1294.95	535.484	1006.48	819.202
M211T365	0.233593	0.00305263	0.004329	0.00792969	0.00981982	0.972222	0.833333	1	1.08846	Sc:Vv	0.323456	0.216711	down	2600	M211T365	211.018	211.017	211.02	364.596	354.841	368.704	32	21	6419	5381.79	10897.2	20980.1	7056.2	7272.66	8549.4	6789.35	4504.1	8066.02	8054.93	7409.33	11835.8	8248.29	12405.6	33757.2	27787.7	14491.3	21707.6	5679.2	9385.18	2703.86	1952.9	8229.63	1254.68	8269.83
M211T408	0.305996	0.000973258	0.0021645	0.00324061	0.00565387	1	1	1	1.03944	Sc:Vv	0.394747	0.152327	down	2603	M211T408	211.055	211.051	211.056	407.671	402.703	411.518	24	23	8202	34389.8	15686.4	8792.11	29501	28928.3	19368.4	17263.9	15959.8	14539.2	14647	19206.4	20612.2	36973.9	30101.9	25009.6	20476	18299.4	20430.1	25912.2	20642.2	10707.4	14392.7	10413.9	16079.6	15683
M211T74	5.21199	0.0142856	0.00865801	0.0280066	0.0176845	0.944444	0.777778	1	1.03755	Sc:Vv	0.387347	0.17664	up	2612	M211T74	211.097	211.096	211.098	74.257	57.578	91.111	27	24	17196	22031.6	31206.4	20388.4	22666.3	25266.4	30215.9	88423.3	54715.3	46757.1	40389	48872.1	33527	34510.6	26817.1	12606	17773.6	28536.5	20543.7	18592.9	26847.3	62608.2	74421.1	383072	28950.1	98145.4
M211T99	0.159566	0.019238	0.0411255	0.036039	0.0676526	0.861111	0.555556	1	1.06625	Sc:Vv	0.237346	1.90135e-08	down	2597	M211T99	210.97	210.97	210.971	98.994	82.149	108.105	29	22	139477	89444.4	19009.6	332893	44272	137860	8146.54	201068	290234	234476	186296	178950	329508	215266	183902	387110	2.08624e+06	70445.3	50157.9	310561	52871.8	4385.69	2489.08	79600.5	2883.23	3518.58
M212T104	0.251212	0.0104088	0.0021645	0.0215073	0.00565387	1	1	1	1.15736	Sc:Vv	0.327412	0.101399	down	2623	M212T104	211.659	211.657	211.661	104.084	95.245	126.752	17	17	703	1142.17	1192.69	435.223	669.852	585.634	1037.4	797.066	498.861	472.158	383.968	266.9	551.269	683.353	730.92	851.824	1220.45	772.952	898.899	1115.43	654.686	0	0	719.725	0	543.32
M212T209	0.257131	0.0158217	0.0151515	0.0304795	0.0286669	0.916667	0.722222	1	1.00747	Sc:Vv	0.607444	0.252939	down	2634	M212T209	212.04	212.038	212.04	209.004	204.047	213.483	14	14	2460	1291.09	1249.48	271.411	2464.02	2113.25	3298.64	1740.64	859.235	1233.51	1220.32	1072.62	2535.48	3280.71	4117.12	6810.42	2334.56	2480.36	2348.2	5195.14	2692.91	781.548	677.916	207.834	4177.21	0
M212T275	0.0870041	1.08336e-05	0.0021645	0.000131717	0.00565387	1	1	1	1.59456	Sc:Vv	0.793764	0.13248	down	2637	M212T275	212.06	212.058	212.067	275.327	253.041	277.283	24	21	34110	77296.5	17742	48044.7	49656.6	53083.5	125980	84819.9	45007.8	17760.6	22601.4	14634.5	27662.1	22090.2	6970.79	51677.1	124887	22619.1	53964.5	61596.6	58373.7	6445.43	3130.3	5490.96	7742.12	1548.81
M212T280	0.104259	0.0011832	0.0021645	0.00377604	0.00565387	1	1	1	1.7194	Sc:Vv	0.504766	0.201791	down	2621	M212T280	211.552	211.551	211.552	279.877	277.788	281.944	16	16	6493	22397.2	19161.1	18308.3	17493	29696.6	18192.1	16584.6	18450.3	6667.71	8768.66	5356.93	11284.4	11297.8	3187.52	16465.7	7655.45	16787	25830.3	17182.1	17371	5609.65	1115.65	528.555	873.649	720.156
M212T310	0.151679	0.000128945	0.0021645	0.000713271	0.00565387	1	1	1	1.40086	Sc:Vv	0.667263	0.156288	down	2622	M212T310	211.552	211.551	211.553	309.776	306.953	320.95	15	15	6835	33067.8	34190.4	21161.2	15899	29711	21915.6	47538	47849.2	24570.8	16935.4	6330.26	22737.6	24245.4	3322.41	16133.3	6663.37	16427.6	24229.5	30494.7	27652	28580.4	9125.4	2502.77	7106.22	2215.01
M212T341	0.0855266	1.09816e-05	0.0021645	0.000133103	0.00565387	1	1	1	1.53787	Sc:Vv	0.139797	0.127319	down	2627	M212T341	211.99	211.99	211.991	341.193	334.623	347.864	28	22	6219	27107.4	34950.8	13627.5	12407.1	11885.3	12128.7	10338.9	7934.66	7440.01	6702.25	9067.3	6942.82	8677.13	8556.48	8816.73	4160.74	13413.9	40667.8	21590.5	9676.44	3408.93	2487.66	1565.78	2522.65	2269.15
M212T361	0.232083	0.00388434	0.0021645	0.0096103	0.00565387	1	1	1	1.11585	Sc:Vv	0.279579	9.74396e-09	down	2640	M212T361	212.075	212.068	212.076	361.334	351.243	363.874	14	14	3541	5788.45	4750.96	4307.97	5594.09	7819.02	4685.04	5055.43	4850.85	5017.72	5585.19	4601.97	1710.4	3579.21	4983.47	6239.03	3684.81	9773.9	5374.6	2637.19	10598.3	4448.33	3098.57	4375.42	529.257	3363.1
M212T369	0.188546	7.79643e-05	0.0021645	0.000493887	0.00565387	1	1	1	1.31156	Sc:Vv	0.140506	0.138203	down	2648	M212T369	212.125	212.123	212.126	369.484	367.377	371.295	22	22	3759	7369.31	7606.88	12150.4	5465.08	7774.16	5452.18	6305.89	4636.29	6507.73	6409.05	6044.6	6887.83	4999.11	6537.23	8042.62	9690.83	6016.04	6189.09	4764.87	3912.94	2503.51	1403.98	3068.05	771.818	1753.66
M212T46	0.126327	0.0141395	0.025974	0.0277673	0.0457562	0.888889	0.666667	1	1.0869	Sc:Vv	0.331018	0.258345	down	2625	M212T46	211.936	211.935	211.937	45.749	37.603	48.901	20	17	24264	6616.27	1900.44	22266.9	5684.36	7543.22	588.382	17855.1	12812.2	17194.4	14621.6	16850.8	19234.6	32474.6	15724.2	43842.8	195803	825.535	3392.88	54361.3	3593.14	169.559	998.34	3686.16	168.629	0
M213T149	0.0608552	1.03258e-05	0.0021645	0.000127387	0.00565387	1	1	1	1.62591	Sc:Vv	0.192677	0.170562	down	2680	M213T149	213.112	213.105	213.114	149.34	132.788	168.575	35	23	66943	340933	311282	546670	117026	213930	604198	247295	180613	251546	197278	262107	164691	226476	156307	144654	117060	534747	160538	15588.7	754126	17655.4	40096.2	29081	22112.1	29131.4
M213T275	0.0212354	0.000144333	0.0021645	0.00077647	0.00565387	1	1	1	2.1117	Sc:Vv	0.540775	0.131338	down	2658	M213T275	212.568	212.56	212.569	275.233	260.358	281.616	21	18	5810	15413.5	14418.5	21752.7	18392	13777.3	33462.1	16692	12843.5	6843.82	8771.83	5504.13	3514.25	8452.18	19024.9	5145.8	23897.3	872.376	9954.1	21760.7	10218.7	2500.73	671.198	569.054	3938.65	194.826
M213T277	0.0244289	1.51275e-05	0.0021645	0.00016287	0.00565387	1	1	1	2.00626	Sc:Vv	0.455933	0.0246578	down	2669	M213T277	213.042	213.041	213.046	276.598	272.973	296.778	19	18	9769	33738.7	12765.4	21078.3	10153.1	30705.4	10576.6	7366.73	7129.75	7879.11	9447.19	9725.09	10351.3	12086.1	21288.3	13868.6	15300.1	13121.3	8538.54	2200.66	20509.3	1085.33	767.436	362.176	2228.21	180.299
M213T315	0.197187	0.000200588	0.0021645	0.00098263	0.00565387	1	1	1	1.32912	Sc:Vv	0.330533	0.0699312	down	2667	M213T315	213.033	213.027	213.035	315.464	297.998	321.616	18	16	4101	9992.14	10387.9	12116.1	13636.9	17790.2	10694.7	7124.98	10467.6	6911.91	5336.15	4458.49	7460.25	8905.66	3428.19	4309.21	11254.9	9209.77	5390.02	6804.56	9532.18	6109.35	1723.28	4190.92	2738.61	5254.19
M213T336_2	0.174837	0.000608963	0.0021645	0.00227459	0.00565387	1	1	1	1.31805	Sc:Vv	0.135281	0.116997	down	2661	M213T336_2	212.955	212.955	212.956	335.766	321.315	353.067	43	26	56373	176715	169588	157373	227573	256598	228518	158873	146389	174484	178294	127883	126108	164672	168984	206614	234557	207502	309225	251674	241733	15784	27518.1	51828.2	87184.2	62104.1
M213T508	5.36375	0.000157327	0.0021645	0.000822451	0.00565387	1	1	1	1.27527	Sc:Vv	0.274722	0.265759	up	2668	M213T508	213.032	213.023	213.034	508.282	496.86	514.43	13	13	2050	1407.44	2214.05	2715.7	652.836	1138.57	1296.34	6744.52	6211.46	10629.7	5953.16	6117.52	4421.12	7521.7	5781.24	3109.75	2979.71	1517.85	2356.07	1176.51	2862.89	8600.78	18069.5	5555.21	13748.2	10863.1
M213T513	0.0609712	6.84859e-07	0.0021645	2.15291e-05	0.00565387	1	1	1	1.74759	Sc:Vv	0.442508	0.0866973	down	2673	M213T513	213.065	213.064	213.069	512.57	510.929	515.689	20	20	9569	45380.5	29261.3	16350.7	59476.2	50059.5	61396.1	65754.1	32611.4	29432.1	24790.4	25644.2	37467.9	45833.9	13568.8	15485	17043.8	42590.9	20700.1	18117.1	21877.9	3695.4	3103.74	3216.05	3223.73	2614.03
M213T53	5.6054	0.0144368	0.0151515	0.028246	0.0286669	0.916667	0.722222	1	1.02845	Sc:Vv	0.387898	2.14909e-08	up	2675	M213T53	213.075	213.071	213.076	53.368	36.987	62.42	31	25	9810	14493.5	4135.94	20182.1	3833.92	5690.23	25879.9	31353.7	14893.6	15645	36482	48028.1	36285.4	22700.7	30738.7	11005.5	2260.99	39604.1	17940.6	1307.59	17130.9	12959.5	11569.3	115546	26910.4	22943.7
M214T110	13.4822	0.00140154	0.0021645	0.00430458	0.00565387	1	1	1	1.32879	Sc:Vv	0.0906226	0.0131373	up	2709	M214T110	214.086	214.079	214.086	109.872	95.559	120.753	15	15	26391	6798.31	5438.04	8477.83	1255.43	8562.48	7126.24	52919.5	60256.9	60538.5	64887.5	67102.7	68052.6	64702.4	58100.5	999.899	5031.59	4964	6414.84	8859.47	10659.6	199681	15839.1	58404.6	24738.1	156392
M214T163	14.4612	0.000106186	0.0021645	0.000617256	0.00565387	1	1	1	1.30656	Sc:Vv	0.178154	0.153908	up	2700	M214T163	214.047	214.046	214.047	163.305	157.998	173.442	17	13	5745	1349.97	634.762	1361.77	672.906	773.308	879.171	17999.3	19944.3	19269	15379.2	20126.6	13300.3	23219.6	21654.8	394.184	2562.42	171.702	1030.46	2247.94	314.922	10814.3	11582.5	6609.83	21081.7	47036.3
M214T238	0.000243195	0.0043901	0.0021645	0.0106202	0.00565387	1	1	1	2.19117	Sc:Vv	0.834928	1.91637e-07	down	2714	M214T238	214.122	214.115	214.129	238.059	229.454	250.122	14	14	94935	274194	6280.09	261683	2168.18	1498.52	4878.85	245170	709.953	2392.46	164082	187187	796.169	206618	192701	2745.07	2482.1	4034.02	531896	63635.8	1587.34	2853.5	20416.4	6132.55	2227.44	7340.37
M214T241	0.0240351	1.719e-05	0.0021645	0.000176509	0.00565387	1	1	1	1.99184	Sc:Vv	0.0512358	0.0150498	down	2707	M214T241	214.086	214.079	214.086	241.363	227.73	249.88	29	26	206300	313570	246509	296363	1.26338e+06	688881	1.10312e+06	317523	302535	303179	308418	292038	270133	270205	286441	234234	72408.5	445971	644688	129363	401293	25182.6	22572.5	3732.16	52862.3	12468.7
M214T242	0.107988	1.29535e-05	0.0021645	0.000146719	0.00565387	1	1	1	1.54599	Sc:Vv	0.180781	0.11365	down	2692	M214T242	213.978	213.977	213.98	242.42	240.195	244.227	19	19	3128	9362	5322.43	20727	17170.5	19512.4	9542.33	9579.91	8931.21	7634.18	10538	7284.79	6703.74	5977.54	8098.91	7305.28	7859.74	4150.57	6723.12	5111.94	6203.57	2915.76	818.066	2070.77	1170.17	1895.43
M214T280	0.131095	0.00484776	0.0021645	0.0114817	0.00565387	1	1	1	1.45472	Sc:Vv	0.450082	0.112172	down	2698	M214T280	214.038	214.037	214.046	279.858	276.805	284.569	14	14	4784	6898.5	5538.99	14973.7	14683	3235.88	19502.5	8727.08	4367.41	2157.48	3237.9	2637.71	6127.11	5963.35	4157.7	15481.1	8480.78	8090.13	4773.17	6884.36	12257.3	5215.56	648.949	0	1154.05	0
M214T288	0.200449	0.00115483	0.0021645	0.00370938	0.00565387	1	1	1	1.27439	Sc:Vv	0.659126	0.114739	down	2710	M214T288	214.092	214.09	214.092	288.409	286.634	290.292	20	20	5420	13189.7	5446.11	4501.6	13517	13262.4	23004.6	4393.64	5146.48	4063.67	5741.63	6216.68	9688.26	11337.1	19660.4	7761.6	6814.08	4510.26	8330.55	10961.4	3586.59	3232.71	1745.77	8659.57	7869.01	8669.22
M214T307	0.268778	0.00104544	0.0021645	0.00342662	0.00565387	1	1	1	1.01175	Sc:Vv	0.279022	1.37447e-07	down	2699	M214T307	214.039	214.033	214.047	306.945	294.38	322.744	18	15	2786	8009.37	12704.5	3823.31	6291.21	3875.94	6281.73	4124.36	9068.31	7630.87	4832.22	5099.87	4673.19	5763.17	6490.88	7322.5	11442.7	5966.58	5565.48	8063.86	4585.67	3528.14	1864.52	1686.39	4088.32	1594.39
M214T337	0.160463	0.000301387	0.0021645	0.00132613	0.00565387	1	1	1	1.32991	Sc:Vv	0.19255	0.190601	down	2690	M214T337	213.959	213.958	213.96	337.099	326.348	341.193	25	24	3540	11170.5	5858.03	8122.32	11846.6	21247.5	14513.6	9259.96	8329.88	7767.88	7292.13	10136	5026.62	9174.9	7284.41	10119.7	12496.5	10166.6	15313.9	11625.4	14448	892.897	1113.21	3637.03	3641.76	1525.13
M214T38	0.0245877	0.000225306	0.0021645	0.00107157	0.00565387	1	1	1	1.97117	Sc:Vv	0.405496	4.98758e-08	down	2697	M214T38	214.043	214.041	214.046	37.506	35.168	47.223	20	20	13301	4177.42	8130.23	10273.8	23276.2	6766.13	7211.82	6353.62	4461.86	4870.01	6797.7	7363.74	605.941	6407.82	5222.2	11263.7	13712.7	14783.4	10933.2	9466.85	7830.16	686.402	128.345	0	0	181.377
M214T381	0.173955	0.0257115	0.0151515	0.0461019	0.0286669	0.916667	0.666667	1	1.29836	Sc:Vv	0.0914967	1.77263e-08	down	2716	M214T381	214.165	214.164	214.166	381.111	378.922	384.098	20	20	6493	12283.9	10759.7	5088.65	41685.5	32566.5	30469.5	15630	19260.2	19918.3	19155.1	17150.1	16649.5	16722.6	16395.7	14523.1	12763.1	30068.9	20435.1	31013.8	21288.5	0	0	0	0	228.542
M214T399	0.0942393	0.000971693	0.0021645	0.00323815	0.00565387	1	1	1	1.34333	Sc:Vv	0.0926891	1.12467e-08	down	2702	M214T399	214.058	214.056	214.059	398.88	397.641	403.398	23	23	38313	60831.8	32400.3	21431.7	158235	106758	199756	82574.9	75034.3	80021.8	76001.1	82605.1	85268.4	62708.6	78974.4	58940.9	99269.9	90430	26842.2	112729	33085	8263.18	6599.08	5013.87	16120.9	7005.84
M214T407	0.144591	9.39332e-06	0.0021645	0.000119837	0.00565387	1	1	1	1.40868	Sc:Vv	0.611517	6.34509e-09	down	2693	M214T407	214.002	214	214.002	407.161	398.178	408.937	25	25	22913	51609.1	64521.7	28870.1	57294.7	83937.6	92385.2	140328	87086.7	55130.8	45339.6	36752.9	57198.1	62961.3	8458.74	107041	78747.5	133821	83545	96025.8	79059.2	14770	12428.5	13699.2	10528.2	3898.16
M214T418	0.19354	0.002676	0.0021645	0.00713581	0.00565387	1	1	1	1.28948	Sc:Vv	0.409586	1.38658e-05	down	2694	M214T418	214.019	214.018	214.031	417.696	406.654	428.254	28	24	6133	16466.4	4257.66	8521.13	15659.1	12770.9	7826.15	8174.99	18375.7	9665.23	7051.64	7700.94	18320	18867.9	15687.7	13729	11654.3	4616.94	12007.8	21486.1	10489	4060.88	857.203	2820.51	9658.85	870.048
M214T48	0.158801	0.00755864	0.00865801	0.0165303	0.0176845	0.944444	0.777778	1	1.30596	Sc:Vv	0.319808	0.132091	down	2689	M214T48	213.939	213.935	213.941	47.5545	39.539	62.465	22	20	10834	20763.8	3828.94	25568.9	11909.2	21298.7	5236.41	22443.9	19272.9	33176.6	26895.2	31235.2	47634.9	32798.8	20575	136518	172832	7688.24	17568.5	49474	11234	303.282	586.346	7804.6	86.5278	374.486
M214T523	0.0559536	3.18681e-07	0.0021645	1.27875e-05	0.00565387	1	1	1	1.70617	Sc:Vv	0.33138	0.251913	down	2718	M214T523	214.165	214.165	214.168	522.899	511.66	526.216	18	18	2734	12550.6	7932.59	6867.29	7679.24	6360.46	5949.02	7042.32	4406.13	5098.71	6587.33	11486.1	10589.8	8299.68	7071.71	7077.97	3549.68	5720.8	5731.36	7049.95	7704.35	921.079	719.09	566.988	456.064	318.846
M214T93	0.0574868	0.000561261	0.004329	0.00213967	0.00981982	0.972222	0.833333	1	1.60452	Sc:Vv	0.529056	2.98444e-08	down	2691	M214T93	213.97	213.958	213.972	93.2315	84.789	113.661	16	14	2912	5124.87	1013.15	4947.28	1951.87	3394.38	2077.88	613.185	3433.38	5486.14	4569.6	3753.17	807.557	4957.77	4046.4	15934.3	38341.8	2257.49	2563.25	5260.53	348.6	393.492	110.318	518.883	487.689	1057
M215T242	0.209191	0.00920664	0.0021645	0.0194087	0.00565387	1	1	1	1.20368	Sc:Vv	0.0595342	0.0498749	down	2740	M215T242	215.089	215.088	215.09	241.736	237.504	249.73	21	21	31638	49352.9	42445.4	55719.2	192749	107810	162934	49439.1	46511.4	52164.1	45039	44295.7	44605.3	43827.2	44440.7	35194.6	56902.3	67961.1	96214	20600.2	59398.7	32327	32778.7	45317.7	11946.2	38431.9
M215T279	0.231196	0.0026159	0.0021645	0.00703135	0.00565387	1	1	1	1.32248	Sc:Vv	0.554211	0.115159	down	2730	M215T279	215.049	215.048	215.05	279.176	259.833	281.311	26	24	45686	207733	86450.6	97706.9	74016	100783	139005	217061	180331	78324.3	84437.9	64393.6	100136	122391	25973.7	109296	77482	136245	108409	58492.6	152611	156833	28136.4	9137.45	32504.3	9133.27
M215T298	0.149316	0.00125174	0.0021645	0.00394761	0.00565387	1	1	1	1.43152	Sc:Vv	0.665655	0.143135	down	2731	M215T298	215.049	215.04	215.05	298.173	295.272	313.755	31	24	25905	267356	60100.2	65265	60693.8	86507.5	221149	158392	138958	53895	41962.3	42711.6	71570.5	82187.5	7561.91	68299.4	42708.5	122916	155456	172632	83161.6	69723.3	16791.4	17821.4	6429.97	1383.93
M215T336	0.219845	0.000483475	0.0021645	0.00189754	0.00565387	1	1	1	1.22418	Sc:Vv	0.135273	0.11169	down	2723	M215T336	214.954	214.953	214.955	336.456	324.363	341.193	31	26	9737	36121	25910.6	27087.2	36718.8	41844.5	33643.5	31259.7	32960	30213.6	23172.5	24680.6	21999.6	29512.7	26138.3	34357.2	37435.1	33680.2	50278.7	37687.5	40632.2	4940.54	5525.65	8894.28	18861.2	13462.8
M215T351	0.0683123	0.000444484	0.0021645	0.00177567	0.00565387	1	1	1	1.57238	Sc:Vv	0.0967764	0.019384	down	2745	M215T351	215.139	215.138	215.139	351.361	349.52	355.084	25	25	69982	63403.7	101614	97994.1	119199	103593	103794	272299	226236	197356	216975	198693	198259	218765	212043	116881	100162	170132	190666	178031	137237	11068.9	10121.7	13159.6	1239.63	17349
M215T377	0.0238199	2.63118e-06	0.0021645	5.33358e-05	0.00565387	1	1	1	2.00671	Sc:Vv	0.100189	0.0537704	down	2746	M215T377	215.138	215.138	215.139	376.818	364.471	378.53	24	20	25785	142241	116551	145633	116556	146718	154388	42792	43932.8	40441.9	48791.7	41214.1	40678.5	42265.6	50777.8	133358	76538.3	152519	181886	86072.7	116110	5957.77	6218.45	4225.3	1868.43	5600.6
M215T39	5.12043	4.27709e-05	0.0021645	0.000331046	0.00565387	1	1	1	1.26027	Sc:Vv	0.301684	0.286943	up	2747	M215T39	215.142	215.139	215.143	38.554	31.822	42.666	30	26	9730	12269.6	9617.88	15705.2	5423.37	8184.94	7209.23	32409.1	40488.6	17534.8	40775.8	33174.6	19934.8	44786.5	39998.9	15106.9	21616.4	9623.74	12234.5	7184.39	14453	33413.3	112088	75366.8	80465.8	69943.2
M215T47	0.0824402	0.00225526	0.004329	0.00627132	0.00981982	0.972222	0.833333	1	1.10282	Sc:Vv	0.156586	0.0199134	down	2724	M215T47	214.947	214.943	214.948	46.978	39.008	66.485	21	17	52249	3164.45	488.655	9891.29	1315.16	2782.31	729.627	8144.92	8910.41	8270.65	8980.29	8236.21	10548.1	11893.8	7767.5	38996	303931	571.002	1595.59	20487.4	1557.72	91.123	0	905.779	164.49	189.852
M215T57	0.278058	0.0262987	0.004329	0.0470043	0.00981982	0.972222	0.833333	1	1.09673	Sc:Vv	0.63294	1.53476e-07	down	2732	M215T57	215.052	215.05	215.058	57.3785	47.478	77.049	28	21	2269	4135.04	10202.6	4308.71	5892.28	13244.2	7739.27	14814.9	4200.34	674.024	6252.76	9338.39	4695.68	13861.5	6581.8	8170.47	6207.2	8882.02	8619.89	2682.37	4114.16	9594.45	5302.64	8239.33	11315.2	326.4
M216T140	0.249925	0.00696172	0.004329	0.0154432	0.00981982	0.972222	0.888889	1	1.19245	Sc:Vv	0.372981	0.115612	down	2769	M216T140	216.114	216.111	216.123	139.902	124.958	154.052	20	17	1638	11189.6	14336.8	15480.5	6104.22	5337.2	10058	2003.02	2296.26	2146.58	2674.34	3582.58	3975.83	5477.03	3485.39	5352.27	6887.99	5043.52	6311.63	5787.98	5592.14	6819.48	7283.22	2349.05	1392.55	727.82
M216T216	0.0725642	1.06968e-07	0.0021645	7.05863e-06	0.00565387	1	1	1	1.68666	Sc:Vv	0.0672557	0.0660246	down	2774	M216T216	216.159	216.158	216.16	215.733	212.454	218.521	20	20	5967	36309	22403.9	18334.8	15648.3	18788.4	22636	12389.9	11952.5	12559.8	13326.4	11825.4	11586.3	10655.9	12194.1	16638.5	13846.7	23653.6	20773.2	11141.4	14342	2710.64	1374.43	2159.56	3081.26	1782.07
M216T279	0.286009	0.0276027	0.00865801	0.048889	0.0176845	0.944444	0.75	1	1.25872	Sc:Vv	0.51051	0.111985	down	2752	M216T279	215.551	215.55	215.552	279.483	276.421	281.311	21	21	8885	32516.9	17169.9	28807.3	16642	18621.4	23974.7	35028.8	28418.3	12753.7	14119.2	13288.7	22236.4	20737.4	3725.51	18585.3	13378.6	25154.9	19021.6	11315.2	26322	29710.6	6947.48	702.899	5247.96	179.289
M216T280	0.0731035	1.00701e-05	0.0021645	0.000125153	0.00565387	1	1	1	1.62895	Sc:Vv	0.796131	0.209375	down	2759	M216T280	216.053	216.05	216.054	279.743	278.176	286.793	18	18	20346	88206.3	13164.4	58318.4	25139.2	41726.6	32636.9	33949.1	18220.9	4192.8	6561.16	7694.09	7675.62	9757.11	7392.34	20674.4	7649.49	10868.8	22323.8	6106.8	46846.3	10415	5768.04	3198.25	4655.41	2357.66
M216T298	0.110067	0.000270679	0.0021645	0.00122417	0.00565387	1	1	1	1.57154	Sc:Vv	0.582932	0.0915088	down	2753	M216T298	215.551	215.544	215.555	297.938	295.4	315.228	14	14	5810	102981	11552.8	13441.2	14918.6	19766.6	28564.3	24383.3	23945.9	12865.8	7593.81	7170.58	17475.2	19378.5	1136.99	10048.5	9224.43	24829.4	21032.5	18316.2	19980.4	1931.67	2783.86	1051.12	3042.27	1727.19
M216T317	6.21434	7.48389e-05	0.0021645	0.000480284	0.00565387	1	1	1	1.28557	Sc:Vv	0.354835	0.152784	up	2766	M216T317	216.086	216.082	216.086	317.359	298.686	318.33	14	14	9500	4235.83	4072.41	4584.51	4205.42	3538.46	4744.24	5782.31	5519.58	12217.7	10622.4	11371.7	6281.74	5407.07	9309.04	6468.77	5196.85	785.779	4894.96	3311.34	1663.6	14787.3	40311.7	25433.9	13158.8	33114
M216T338	0.279223	0.00744782	0.00865801	0.0163322	0.0176845	0.944444	0.777778	1	1.06832	Sc:Vv	0.192503	7.71355e-09	down	2755	M216T338	215.956	215.955	215.958	337.672	335.924	340.534	13	13	915	1479.95	1214.3	640.546	1436.06	2727.51	1867.82	1428.96	1401.56	1228.23	992.469	1024.4	1565.47	878.067	1307.97	1211.24	1807.36	866.288	2698	2341.67	2272.74	0	131.125	327.866	130.739	0
M216T351	0.212939	0.000718117	0.0021645	0.00257418	0.00565387	1	1	1	1.14175	Sc:Vv	0.078595	4.56881e-08	down	2771	M216T351	216.142	216.141	216.143	351.425	348.89	361.295	21	20	9763	8839.39	13674.3	14017.4	17219.2	13060.6	14545.1	35732.4	27973.9	27742.9	30418.3	29481.6	27897.7	28441	27745.2	17579.7	12269.7	23076.8	23288.6	19387.4	14007.7	2307.99	1547.78	4926.43	0	3336.87
M216T377	0.211692	0.000594467	0.0021645	0.00223315	0.00565387	1	1	1	1.22849	Sc:Vv	0.138011	6.84252e-09	down	2773	M216T377	216.141	216.141	216.144	376.565	374.906	377.863	13	13	4142	17632.2	15871.1	21144.4	20371.5	14377.5	27923.4	8068.82	7937.42	8632.75	8276.9	8292.79	8834.66	5389.32	8075.03	17205.4	9274.49	18180.1	18979.9	15558.8	16263.1	2288.18	1551.21	6937.68	1661.88	4829.43
M216T396	0.16768	1.96504e-05	0.0021645	0.000191726	0.00565387	1	1	1	1.27068	Sc:Vv	0.21557	0.173282	down	2765	M216T396	216.086	216.085	216.087	396.404	384.064	406.074	27	17	8885	85079.9	23462.7	42279.4	33597.3	45858.6	24255.9	17800.9	15982.8	17126.9	19477.3	16890.8	27864.1	17997.4	23026.1	16393.5	17198.3	21244.8	39838.5	129518	27245.7	12062.2	14240.8	10421.3	4800.04	11715.6
M216T477	21.8642	3.25596e-05	0.0021645	0.000275795	0.00565387	1	1	1	1.52864	Sc:Vv	0.54339	0.104503	up	2751	M216T477	215.504	215.502	215.505	477.242	474.206	499.861	19	16	4721	376.759	305.154	244.448	1247.86	1448.1	1191.45	11579.4	17720.9	12707.9	14916.3	14782.3	27113.7	37275.8	7250.15	1612.1	132.221	470.83	1102.54	221.829	563.155	41229.4	38386.1	15260.9	17298.6	10667.4
M216T478	4.46587	0.0101596	0.0021645	0.021059	0.00565387	1	1	1	1.13304	Sc:Vv	0.3505	0.247396	up	2757	M216T478	216.003	215.991	216.003	478.099	473.575	497.385	17	15	3653	6597.01	9913.68	543.932	5596.5	7499.87	8939.75	13710.8	21594.2	23696.5	16572.1	22888.8	21726	28014	6582.76	8386.61	5027.9	9550.79	7089.28	612.95	9128.37	37059	36264.4	13636.8	18755.5	10828.7
M217T161	0.0744209	0.00114008	0.0021645	0.00367735	0.00565387	1	1	1	1.53203	Sc:Vv	0.0755322	0.0749676	down	2786	M217T161	217.068	217.066	217.068	161.061	148.608	167.707	26	26	21286	54552.9	93607.5	16425.5	168281	195708	122934	58544.4	50671	54723.4	49842.6	46585.8	55836.7	46968.9	51077.9	42369.4	58098.5	53257.5	77162.4	91428.7	44741.1	9642.48	10303.8	6966.07	16156.1	8716.43
M217T295	0.265215	1.85289e-05	0.0021645	0.000185557	0.00565387	1	1	1	1.12112	Sc:Vv	0.236033	0.142705	down	2794	M217T295	217.089	217.079	217.09	295.228	290.572	325.643	24	23	3399	26196.1	14683.2	12619	10919.5	11949.5	17114	7100.15	4678.1	7072.37	5932.86	7114.99	9523.36	8625.38	9261.38	11865	7105.31	18854.8	19450.6	7975.08	22138.3	6708.55	9192.41	5995.64	4025.19	4987.46
M217T327_1	0.228523	3.022e-07	0.0021645	1.23708e-05	0.00565387	1	1	1	1.31146	Sc:Vv	0.129449	0.024836	down	2776	M217T327_1	216.906	216.904	216.908	327.492	325.878	346.157	22	21	3207	10197.7	9562.32	11158.5	9199.73	8318.27	7818.19	7003.16	5607.8	5007.28	6428.75	5357.88	4821.57	6605.72	6114.27	6146.46	5053.4	7057.73	6164.88	5136.42	8337.09	6225.71	5223.39	3701.62	3290.31	3507.57
M217T327_2	0.332765	0.0232256	0.00865801	0.0422961	0.0176845	0.944444	0.777778	1	1.08053	Sc:Vv	0.306519	0.277582	down	2778	M217T327_2	216.965	216.962	216.967	326.688	325.052	330.005	15	15	1230	2275.48	1439.36	2415.12	1313.52	1918.15	815.406	939.189	1080.01	1175.96	1813.56	1079.34	902.055	684.174	998.379	528.191	784.728	527.49	1364.12	744.32	1813.34	1126.29	1294.83	98.6387	355.333	0
M217T362	0.0318831	1.12988e-05	0.0021645	0.000135275	0.00565387	1	1	1	1.63436	Sc:Vv	0.0765867	0.0653416	down	2780	M217T362	217.031	217.03	217.032	361.94	359.501	363.874	20	20	26418	9149.82	34523.2	18269.1	36000.4	62970.2	12117.6	34883.9	34475.9	35398	37084.2	31815.7	31731	39234.2	35978.8	89305.8	106514	91964.2	90535.3	48074.7	121028	680.063	887.805	1633.06	1826.68	1836.18
M217T43	0.17401	2.65176e-06	0.0021645	5.34765e-05	0.00565387	1	1	1	1.28552	Sc:Vv	0.0632946	0.0563785	down	2796	M217T43	217.104	217.101	217.106	42.7135	29.574	55.68	36	26	28137	126827	62306.7	122362	70328.1	102311	51654.6	88645.2	89048	79355.4	92529.8	98232.4	91516.8	88912.5	87874.9	125823	100730	66379.3	47216	114533	69624.8	27363.5	15225.3	15360.7	14467.2	18755.7
M217T441	0.242749	0.00435576	0.0021645	0.0105524	0.00565387	1	1	1	1.10471	Sc:Vv	0.320045	7.80701e-08	down	2791	M217T441	217.081	217.08	217.083	441.262	435.198	444.117	16	16	2236	6190.83	4968.93	4235.85	15120.5	11122.8	5453.67	10187.2	9184.56	6694.87	10161.2	6389.5	4839.32	10810.7	4271.56	4421.8	6863.5	7097.71	8921.08	6303.5	7776.72	8230.5	7756.37	6669.71	1474.88	8212.6
M217T463	0.0260418	1.86826e-07	0.0021645	9.76226e-06	0.00565387	1	1	1	2.0592	Sc:Vv	0.257181	1.36658e-08	down	2800	M217T463	217.129	217.128	217.13	463.236	459.971	469.969	22	22	69997	280574	297008	306146	416947	472959	371526	150516	180529	208301	179069	160041	222035	207837	81180.8	120432	98824.8	186985	162245	112563	186020	15655.2	4673.07	9256.42	8450.93	9665.44
M217T480	4.53662	0.000591692	0.0021645	0.00222739	0.00565387	1	1	1	1.1139	Sc:Vv	0.447668	0.256446	up	2782	M217T480	217.045	217.043	217.047	480.38	464.565	504.079	30	23	3198	6414.86	5630.64	3261.01	11127.1	6565.6	8387.13	15637.7	25105.8	11266.6	20899.2	16657.7	34557.3	15075.7	8499.86	6869.33	4129.67	5594.83	7533.9	5901.04	8715.09	16432.7	11915.7	13987.8	25121.3	16056.4
M217T510	10.2153	2.13256e-06	0.0021645	4.55037e-05	0.00565387	1	1	1	1.54853	Sc:Vv	0.243682	0.121418	up	2779	M217T510	216.991	216.989	216.993	509.876	503.785	514.467	24	24	3759	2426.27	4666.58	2320.03	3074.02	1454.68	2594.71	17840.9	19522.8	16839	16632.8	18021.3	16352	16598.2	6372.16	2988.03	3946.42	5397.62	3021.57	1819.31	4377.62	28870.3	31029.2	12855	37257.5	12481.6
M218T302_1	0.0392701	7.3212e-05	0.0021645	0.000472163	0.00565387	1	1	1	1.9121	Sc:Vv	0.579405	0.233376	down	2808	M218T302_1	217.563	217.562	217.565	302.206	299.551	304.035	25	25	97038	104359	190912	155526	349725	164581	216949	29819.7	21446.1	70671.9	87918	97214	80654.5	113993	170757	107016	92835.9	76241.4	129605	124123	81496.2	3190.38	3628.15	5677.42	29463.7	22522.8
M218T302_2	0.0683154	5.19605e-05	0.0021645	0.000375245	0.00565387	1	1	1	1.70891	Sc:Vv	0.585027	0.23706	down	2819	M218T302_2	218.064	218.055	218.065	302.206	298.941	318.103	25	24	41325	44043	79092.9	62390.5	135924	61151.4	84481.7	11122.6	7501.76	26032.3	34465.6	38266.6	34807.6	43365.7	66298.5	42618.2	37619.7	33966.5	49745.4	46725.8	37069	8808.42	8997.84	1549.79	14559.7	10446.4
M218T326	0.106472	6.48963e-05	0.0021645	0.000435246	0.00565387	1	1	1	1.56226	Sc:Vv	0.223594	0.179086	down	2809	M218T326	217.877	217.876	217.878	326.018	324.151	330.695	21	21	2272	5335.1	6211.62	7351.84	4726.51	4007.58	3594.49	4377.82	4135.63	2742.48	3590.51	4730.43	2329.82	3191.79	3864.55	5004.64	4158.27	5166.59	3228.05	3057.62	3073.17	1066.62	566.062	665.075	287.325	1619.85
M218T361	0.187648	0.00311235	0.00865801	0.00806345	0.0176845	0.944444	0.75	1	1.09718	Sc:Vv	0.142304	0.0982437	down	2815	M218T361	218.034	218.032	218.035	360.963	355.531	363.874	13	13	2643	1081.43	5125.34	3588.99	5452.97	8520.3	6162.58	5649.65	4810.75	3906.97	5213.09	4594.46	4262.93	3687.17	3797.1	8747.28	9435.71	7564.74	8171.35	5224.6	10555	1875.24	1748.79	779.704	206.21	963.103
M218T425	0.138025	8.12345e-06	0.0021645	0.000108902	0.00565387	1	1	1	1.17608	Sc:Vv	0.482942	0.173895	down	2812	M218T425	217.998	217.997	217.999	424.85	423.535	428.074	13	13	6835	9710.47	6410.11	20309.9	13877.7	10211.1	7144.71	8125.1	10476.3	12653.1	17946.3	31027.2	16544.9	21493.9	31032.6	39164.8	73330.1	4951.06	15467.7	23078.3	6223.07	2234.09	1671.1	2770.37	3416.52	1476.55
M219T302	0.0492378	0.000108407	0.0021645	0.000626004	0.00565387	1	1	1	1.84448	Sc:Vv	0.610692	0.238236	down	2840	M219T302	218.563	218.562	218.566	302.122	299.551	304.035	23	23	19821	20095.9	40888	34013.7	68851.6	36462.1	44843.3	4602.64	3731.92	12956.8	19596.4	21153.1	17601.5	24573.1	35125.9	21316.8	23852.3	15378.1	25727.1	23204.7	18805.7	989.887	865.093	1012.22	8097.2	5222.98
M219T323	0.192955	5.27265e-06	0.0021645	8.34119e-05	0.00565387	1	1	1	1.38009	Sc:Vv	0.0764292	0.0647139	down	2852	M219T323	219.026	219.025	219.026	323.258	307.574	327.225	33	26	278073	1.5202e+06	834727	1.47541e+06	1.01014e+06	1.05031e+06	834734	708167	609506	567721	674003	625482	562853	586804	561788	539141	601742	380827	550576	514050	883270	521305	213443	168468	213733	207157
M219T335	0.0975075	6.50105e-05	0.0021645	0.000435515	0.00565387	1	1	1	1.58241	Sc:Vv	0.568185	0.105576	down	2841	M219T335	218.885	218.884	218.887	334.763	327.624	347.694	18	16	1480	3844.26	6913.97	4350.99	2707.01	6101.44	3490.08	8060.32	6598.75	6762.09	2113.11	1205.11	1753.06	7199.26	4422.71	9247.04	6445.26	1932.98	2056.97	2659.73	1836.39	2522.14	2050.57	3088.44	8911.73	6777.17
M219T366	0.227812	0.0032639	0.0021645	0.00835528	0.00565387	1	1	1	1.17361	Sc:Vv	0.159986	0.126163	down	2873	M219T366	219.134	219.133	219.134	365.899	363.531	367.514	19	19	21010	24073.5	19125.4	27512.3	23008.4	23628.7	30921.2	19258.3	20489.1	21614	17727.7	18133.3	14577.8	19273.6	12467.4	17103.6	73493.7	25205.2	31324.1	15455.1	36426.4	5034.47	5122.48	9068.58	1124.72	7551.09
M219T38	5.43615	0.000101001	0.0021645	0.000595819	0.00565387	1	1	1	1.30106	Sc:Vv	0.270325	0.277446	up	2876	M219T38	219.174	219.173	219.174	38.199	29.574	42.666	18	17	23794	66203.9	69134.7	20659.2	64930	65290.7	61649.4	164925	162879	192973	142209	144840	135854	173606	57831.5	70518.3	22672.7	61204.1	24954.4	63412.3	65638.9	372198	379596	163287	321947	230134
M219T388	0.17605	9.26725e-06	0.0021645	0.000118882	0.00565387	1	1	1	1.10706	Sc:Vv	0.0585891	0.0171015	down	2853	M219T388	219.047	219.046	219.048	388.036	384.613	390.037	26	26	64284	66824.5	66812.3	91317.6	35285.5	70541.6	35300.4	75851.1	76408.9	78031.1	74390	75677	74959.8	69695.1	62478.5	177292	261539	127285	141091	35997.4	224416	10445.3	8232.61	11943.5	16358	13888.5
M219T417	0.124934	0.000321174	0.0021645	0.00139132	0.00565387	1	1	1	1.25586	Sc:Vv	0.174575	2.14467e-09	down	2862	M219T417	219.097	219.096	219.098	416.522	413.755	437.838	40	26	185126	219604	193669	76243.6	555073	301311	139900	168310	232483	264420	275938	271891	267600	253886	303160	330303	381014	368347	443507	260276	331961	35065.7	32829.9	19092.9	60553.5	51225.4
M219T44	6.79611	0.0045593	0.00865801	0.0109238	0.0176845	0.944444	0.75	1	1.0189	Sc:Vv	0.557983	0.129526	up	2863	M219T44	219.101	219.1	219.102	43.522	31.654	66.107	42	26	166465	136282	55836	23997.4	26966.7	16071.2	61810.3	249269	218536	90899.4	105136	99734.5	200725	116763	15590.1	69255.4	12022.4	1.47802e+06	39490	2791.45	304391	71244	76632.9	152737	386789	86851.5
M219T478	3.74491	0.00745535	0.004329	0.0163439	0.00981982	0.972222	0.859722	1	1.23065	Sc:Vv	0.407781	2.51415e-08	up	2850	M219T478	219.025	219.016	219.027	478.095	464.178	491.241	20	18	2884	17007.5	3091.75	1549.44	2726.07	4818.19	21009.6	6299.39	17107.6	15759.5	12463.5	13602.7	16848.7	3706.89	10558.1	8700.82	7815.43	9344.58	4034.1	5647.47	10350	10357.4	12089.1	8361.02	9643.82	7823.56
M220T112	0.0647642	0.00010956	0.0021645	0.000629744	0.00565387	1	1	1	1.76962	Sc:Vv	0.956936	5.27893e-08	down	2889	M220T112	220.073	220.072	220.082	111.683	100.019	120.534	24	23	5550	48510.9	18009.2	17270.2	39210.2	58964.5	58406.6	13185.8	8860.34	6445.18	7557.73	10385.9	19815.3	35875	61024.3	19216.3	4455.73	13996.7	30848.3	17048.6	9090.33	1545.71	3505.75	13953.6	9582.57	12319.1
M220T181	0.19367	0.00072007	0.0021645	0.00257854	0.00565387	1	1	1	1.32928	Sc:Vv	0.291356	4.54842e-08	down	2894	M220T181	220.104	220.104	220.114	181.156	164.925	198.991	24	20	6207	17543.7	17522.5	18142.1	15848	16516.8	19388.1	18563.4	21593.2	17361.1	21896.8	14103.5	6883.42	20360.3	14207.9	17048.4	4263.08	10172.3	9819.52	4842.09	26664.1	8156.73	18454.2	5486.41	32406.1	9257.07
M220T279_2	6.60898	0.00959605	0.0411255	0.0201035	0.0676526	0.861111	0.526389	1	1.1866	Sc:Vv	0.464242	0.146086	up	2898	M220T279_2	220.117	220.116	220.118	279.058	273.955	279.987	19	19	20505	3074.35	16192.4	10355.1	15676.6	7397.01	9754.46	8469.31	28187.7	34653.6	36642.7	51076.5	24967.2	23611.4	17292.1	20935.7	26351.7	30018.8	5761.63	8272.08	9857.89	38727	37608.9	73249.5	4308.18	55430.2
M220T303	0.1756	9.0492e-05	0.0021645	0.000550396	0.00565387	1	1	1	1.41727	Sc:Vv	0.571169	0.203929	down	2886	M220T303	220.045	220.044	220.046	302.914	299.551	306.085	26	26	30540	181637	128840	137997	165636	141149	133686	53582	31049	68592	80499.6	79046	105543	143846	193000	130636	115540	66505.6	120784	142485	96180.5	49593.5	44136.6	28172.6	105362	68534.7
M220T323	0.153833	0.000877989	0.0021645	0.00300248	0.00565387	1	1	1	1.50326	Sc:Vv	0.0635491	0.0534861	down	2885	M220T323	220.029	220.027	220.03	323.053	307.182	327.225	33	25	20378	118301	69287.3	112778	79376.5	85437.6	66066.7	56959.6	48996.9	48116.7	53323.1	46801.9	46042	50974.7	50075.9	46097.8	80494.6	29393.1	44520.7	41204.7	65004.8	58586	16816.8	6783.09	5811.1	16658.2
M220T365	6.19718	0.00934949	0.025974	0.019664	0.0457562	0.888889	0.666667	1	1.08633	Sc:Vv	0.0854832	0.0512292	up	2893	M220T365	220.105	220.104	220.114	364.995	358.822	372.174	22	22	24128	2667.89	6492.79	20408.5	7749.89	8500.6	996.268	84629.3	85448.7	80790.6	88505.7	78769.5	80245.3	97697.7	93300.7	14901.1	15707.6	4402.43	6769.34	9505.82	2271.61	134605	37260.4	54714.7	8300.37	89521.6
M220T374	4.80913	0.00854597	0.0021645	0.018245	0.00565387	1	1	1	1.2839	Sc:Vv	0.09424	0.09075	up	2890	M220T374	220.081	220.071	220.081	374.073	364.686	380.084	18	17	20256	7040.62	856.721	11675.3	15024.2	11543	24531.7	31480.3	27420.8	31891.9	35669.8	29024.7	29931.7	29642.6	33364.9	16332.8	8708.94	26845.9	14710.8	6048.16	16775.5	46913.4	44723.7	98597.3	72343	108681
M220T415	0.0723048	1.26495e-06	0.0021645	3.27612e-05	0.00565387	1	1	1	1.54152	Sc:Vv	0.500102	0.219451	down	2882	M220T415	219.996	219.994	219.997	414.728	411.025	425.675	23	19	4784	7522.16	2549.04	9128.89	9806.4	9744.4	6906.58	4949.13	8276.47	6840.8	5561.5	7603.29	6020.73	14675.4	16034.9	7875.28	38820.6	5245.47	5771.58	17433.3	3446.52	920.108	1442.04	907.245	1069.14	1281.83
M221T161	0.168759	0.000237608	0.0021645	0.0011152	0.00565387	1	1	1	1.41443	Sc:Vv	0.781036	0.0799912	down	2923	M221T161	221.033	221.032	221.033	161.146	150.698	181.95	29	26	29818	205754	73909.2	72976.1	46185	215196	122914	293736	195537	72982.7	55367.1	42922.2	137888	116623	11812.7	68741	84245.8	88531.1	91640.1	81454.4	74931.2	83736.7	10735.6	9493.47	16345.8	6856.55
M221T262_2	0.263018	0.000251139	0.0021645	0.00115881	0.00565387	1	1	1	1.10411	Sc:Vv	0.362293	0.0856325	down	2927	M221T262_2	221.061	221.059	221.064	261.803	249.863	264.139	18	17	6493	19960.9	16636.3	17352.6	16153.1	27443.9	21232.6	32601.2	29214.5	15429.9	15075.4	13645.6	19972.5	20226	11493.5	39400.8	33043.1	27955.4	24433.2	67685.7	15273.5	5729.6	7261	9113.06	3490.54	9127.13
M221T263	0.0237762	1.42926e-05	0.0021645	0.000157486	0.00565387	1	1	1	2.08409	Sc:Vv	0.964978	0.207504	down	2914	M221T263	220.557	220.556	220.558	263.267	261.045	263.985	15	15	29732	56146.5	26234.8	13234.5	36644.8	78756.6	107352	135458	100531	19935.7	13519.8	10019.2	46967.4	59177.1	3281.46	72921.4	47395.6	34957.6	86653.1	141472	21184.4	11335.2	745.046	1663.31	1692.67	235.785
M221T279_1	0.0346946	0.000256195	0.0021645	0.00117614	0.00565387	1	1	1	2.05284	Sc:Vv	0.625809	0.0473336	down	2913	M221T279_1	220.557	220.556	220.558	279.483	277.473	280.702	21	21	39194	145981	114654	128019	118321	193447	161962	148777	105649	57306.9	49667.8	33301	56595.4	65143	12461.2	122319	69400	96389.6	146468	134788	146880	20946.3	2473.32	1089.56	3644.62	0
M221T280	0.231648	0.00439797	0.0021645	0.0106349	0.00565387	1	1	1	1.14732	Sc:Vv	0.596388	0.136794	down	2928	M221T280	221.056	221.054	221.066	279.788	277.793	280.702	15	15	71760	54855.9	26427.2	48304.6	23919.1	46262.3	30719.2	109105	96177.9	37416.8	38600.4	30833.6	46486.5	52691.4	13817.6	202010	219045	51602.4	41838.1	81688.6	64062.8	11122.1	7367.77	19186.1	1714.14	10271.2
M221T324	0.15472	7.29485e-05	0.0021645	0.000471637	0.00565387	1	1	1	1.48055	Sc:Vv	0.0773863	0.0504477	down	2921	M221T324	221.024	221.023	221.026	323.587	316.572	327.225	24	24	24508	128918	69994.8	120088	89163.2	86649.9	66745.2	60853	52367.3	51764.2	57651.5	50743.6	46458.4	49390.5	50255.1	45609.7	50701.8	29043.4	43804.7	40725.1	69873.4	45484.9	16719.9	7730.59	13380.3	16152.2
M221T326	0.180167	0.000545469	0.0021645	0.00208623	0.00565387	1	1	1	1.40173	Sc:Vv	0.116898	0.045477	down	2917	M221T326	220.961	220.959	220.961	326.462	319.852	336.005	26	25	14046	49931.1	37177.1	52195.1	37528.2	34618.6	29473	28211.8	25516.5	22441.7	21752.4	22316.5	20500	25866.5	27602.6	26024.3	25415.9	17034.7	27084.7	23064.4	34579.1	22588.7	14642.8	2993.41	11076.7	11157.7
M221T34	10.3115	4.65578e-06	0.0021645	7.72045e-05	0.00565387	1	1	1	1.57267	Sc:Vv	0.314762	5.55315e-08	up	2945	M221T34	221.189	221.188	221.19	34.061	30.169	45.516	23	20	19039	4737.44	10555.8	7702.72	8250.57	8846.93	9502.91	24062.9	27414.7	44747.9	25514.8	23499.3	43264.6	24137	41998	7665.4	5708.54	6597.07	12652	6649.71	11252.8	87599.6	84630.2	52012.3	86251.9	142429
M221T40	4.81183	0.00590039	0.00865801	0.0134596	0.0176845	0.944444	0.75	1	1.21286	Sc:Vv	0.452152	1.51221e-08	up	2931	M221T40	221.08	221.076	221.084	39.7555	27.879	54.794	24	22	3502	7425.48	2323.47	4123.55	8290.39	796.271	812.668	5291.03	6259.01	8984.94	12218.3	8326.37	7411.97	9125.35	1061.57	4068.29	4693.83	5834.19	1917.39	3586.28	10570.3	20496.6	15004.2	16413.6	13878.1	10670.5
M222T147	4.15473	0.0103409	0.0151515	0.0213783	0.0286669	0.916667	0.694444	1	1.09134	Sc:Vv	0.541315	8.37047e-08	up	2952	M222T147	222.019	222.019	222.02	147.062	131.87	158.551	38	26	49882	140238	37212.7	74732.4	121798	437696	84796.1	9981.26	252153	336973	335510	341261	305344	126935	479970	119252	223262	99263.4	60787.9	120061	101073	68735.8	784807	491338	254727	580520
M222T263_1	0.225769	2.06501e-06	0.0021645	4.49599e-05	0.00565387	1	1	1	1.20144	Sc:Vv	0.173683	0.17309	down	2961	M222T263_1	222.096	222.095	222.097	263.191	260.474	274.312	21	20	6446	20771.5	29964.3	37111.5	23590.9	34630.1	31775	22413.8	18844.9	14453.5	16549.3	13396.7	21763.8	17662.9	15434.1	43055.8	18852.1	23468	25196.3	40310.4	21492.3	5848.7	8670.86	6984.16	8804.23	11468.8
M222T302	0.178253	7.59665e-06	0.0021645	0.000104588	0.00565387	1	1	1	1.39074	Sc:Vv	0.513107	0.244238	down	2955	M222T302	222.043	222.041	222.044	302.257	300.192	305.427	18	18	8202	33253	21638	22632.5	27463.3	24794.5	28046.7	5560.03	12994.3	8093.6	13883.6	12378.6	19044.2	20109	29277.8	11115.2	18060.7	6285.44	18783	25770.9	12368.8	10372.2	7509.93	7978.69	17029.8	11385.6
M222T324	0.121106	7.70419e-06	0.0021645	0.000105289	0.00565387	1	1	1	1.58251	Sc:Vv	0.258595	1.06118e-08	down	2953	M222T324	222.028	222.02	222.029	323.744	315.932	327.225	17	17	2726	10623.8	6322.05	12123	9510.36	8893.36	10898.6	7773.16	5704.9	4586.99	5038.04	4657.1	3855.42	7659.35	7058.14	6769.03	6231.87	5828.07	4431.04	3305.42	7550.62	2912.35	5292.65	2309.08	2690.85	1608.06
M222T35	16.2557	1.20748e-06	0.0021645	3.2046e-05	0.00565387	1	1	1	1.73661	Sc:Vv	0.653104	0.200279	up	2967	M222T35	222.185	222.182	222.192	34.889	29.987	42.692	21	19	5799	1758.28	3371.83	1559.85	1702.08	3956.4	2303.63	4396.5	3124.32	1815.68	8439.56	9482.59	3946.43	1390.54	3583.33	2446.08	10679.5	3655.99	1739.05	5148.24	3325.69	6392.25	8430.52	9180.27	20007.7	11858.8
M222T433	43.7099	0.000659659	0.0021645	0.00241141	0.00565387	1	1	1	1.89087	Sc:Vv	0.516042	5.2598e-08	up	2958	M222T433	222.06	222.059	222.061	433.026	419.822	443.121	18	16	65331	12974.5	50061.4	21743.3	18164.9	17503.3	17176.8	19886	169753	161832	139340	157851	156519	22446.5	144770	20113.8	21078.5	115512	17512.7	22795.2	16032.5	357211	361918	237258	45689.2	43606
M223T29	0.225718	0.000108072	0.0021645	0.000624682	0.00565387	1	1	1	1.23518	Sc:Vv	0.316905	0.265384	down	2983	M223T29	223.063	223.055	223.064	28.902	25.687	55.845	30	24	9959	29444.5	23326.2	38294.6	25800.1	20920.4	29824.1	12013.1	13672.9	4909.11	12789.4	13367.6	17356.5	13490.3	18474.2	20796.3	30547.3	20206.6	29580.3	21567.8	21053.4	11198.5	8138.19	21532.7	10776.6	5872.62
M223T316	4.08637	0.000603051	0.004329	0.00225942	0.00981982	0.972222	0.888889	1	1.09903	Sc:Vv	0.393321	9.78438e-09	up	2984	M223T316	223.064	223.06	223.069	315.748	307.332	323.094	22	20	7806	10474.1	7532.27	23710	7613.37	5311.93	7506.41	30422.3	32031.7	28186.3	19967.6	16940.5	30864.8	25911.4	4344.24	6429.22	28791.3	12184.2	7318.22	39533.6	4218.7	62729.5	41949.2	20879.8	32162.5	21543.4
M223T327_2	0.372734	0.00725418	0.00865801	0.0159834	0.0176845	0.944444	0.75	1	1.00189	Sc:Vv	0.285686	0.220284	down	2972	M223T327_2	222.959	222.957	222.96	326.507	322.871	339.91	22	21	2557	8840.75	6711.27	11641.8	5064.31	5688.49	5689.19	5855.85	4782.12	7728.72	3641.08	4477.52	3759.05	3648.75	4930.88	5283.15	4855.8	3655.99	4260.36	3924.48	6007.24	7926.91	3007.95	1635.5	6218.35	1622.15
M223T327_3	0.235399	0.00215745	0.0021645	0.00606386	0.00565387	1	1	1	1.26468	Sc:Vv	0.17451	0.161453	down	2973	M223T327_3	222.976	222.974	222.978	326.508	324.977	330.695	19	19	4290	13123.1	9831.82	13545.4	8291.84	8713.2	7476.25	8032.38	6634.88	5790.3	7330.62	6484.07	8024.54	5280.6	8684.24	4361.04	5145.91	3500	5991.86	9765.5	7942.4	6157.08	4909.49	1132.18	5260.92	1126.7
M224T301	0.239011	0.00448366	0.0021645	0.0107889	0.00565387	1	1	1	1.25159	Sc:Vv	0.398021	0.102925	down	3023	M224T301	224.175	224.173	224.178	301.111	297.952	306.55	16	16	2483	6984.79	8269.54	7384.6	6947.39	5690.53	6101.34	2725.64	3739.54	5226.53	8476.63	5633.47	3415.63	3594.38	4265.81	5550.33	3626.31	5155.67	3021.23	6401.32	7254.62	2454.12	4746.98	2032.25	447.704	967.099
M224T313_1	0.17418	3.96662e-05	0.0021645	0.000316818	0.00565387	1	1	1	1.28715	Sc:Vv	0.279962	0.231372	down	3004	M224T313_1	224.037	224.036	224.043	313.031	299.357	320.054	18	18	5810	19227.8	14038.6	11277.1	10276.1	24301.9	11956.2	13847.1	18312.1	11404.4	8036.98	9474.87	10600.7	10893.1	8160.16	8663.22	17147	6652.85	18946.5	22030.3	12758.1	1337.7	4376.12	2313.62	3436.4	3527.04
M224T324	0.12317	0.000183192	0.0021645	0.000917285	0.00565387	1	1	1	1.53961	Sc:Vv	0.224707	0.175143	down	2999	M224T324	223.971	223.97	223.976	324.363	309.057	342.837	25	23	11202	24515.8	8672.69	14943.8	18085	13296.6	13213.2	6875.13	5789.35	6509.38	8551.42	5401.15	3764.52	5725.36	6713.43	8388.41	6206.05	2704.16	7386.21	8253.22	8821.12	6215.09	4443.8	913.19	3001.07	1430
M224T344	0.242511	0.00106219	0.0021645	0.00346603	0.00565387	1	1	1	1.13217	Sc:Vv	0.174887	0.115416	down	3001	M224T344	223.99	223.989	223.991	344.353	338.158	348.483	13	13	1814	8069.33	11222.7	9527.46	7336.85	5259.54	10365.6	3660.53	3780.22	4363.78	2840.62	3766.97	3715.74	3074.65	2418.02	7908.12	6914.63	3900.72	12722.4	11161.8	6973.04	1550.51	757.174	1293.4	4101.79	2406.76
M224T431	0.223381	3.17195e-06	0.0021645	6.02466e-05	0.00565387	1	1	1	1.20213	Sc:Vv	0.158545	0.116484	down	3008	M224T431	224.058	224.057	224.065	431.484	420.114	433.539	25	25	13045	45200.6	34838.9	26914.3	33370.9	26334	22264.9	24794.2	19313.7	15848	17013.9	19969.5	17749.3	16567.1	14304.4	31508.3	15744.5	55174.7	28175.9	11561	33078	5271.97	7879.71	6418.02	9417.24	9951.4
M224T459	8.30897	0.000491373	0.0021645	0.00192057	0.00565387	1	1	1	1.47981	Sc:Vv	0.309697	0.271952	up	3010	M224T459	224.076	224.067	224.077	458.502	452.012	476.233	22	21	28757	4401.41	6420.39	10311.2	1360.48	7177.66	13124.6	14428.5	23182.9	32397	21671.8	29136.6	25370.2	19718.6	37762.8	5909.36	10693.1	12699.5	5258.24	4065.12	4523.73	87302.4	108552	53776.4	130263	85419.1
M224T51	0.15329	0.000238214	0.0021645	0.00111594	0.00565387	1	1	1	1.26067	Sc:Vv	0.295926	0.220039	down	3000	M224T51	223.972	223.97	223.975	50.676	43.208	58.491	19	16	2783	11580.8	7034.4	14240.3	7735.18	7297.49	8484.73	8732.89	5323.45	11219.3	6654.69	10215	12241	8765.41	5833.67	21645.7	23979.8	5058.9	1395.43	22190.3	2049.5	599.356	720.882	2619.91	1232.59	1056.92
M225T302	0.128066	0.00452805	0.00865801	0.0108743	0.0176845	0.944444	0.777778	1	1.62247	Sc:Vv	0.556603	6.70678e-08	down	3025	M225T302	224.842	224.84	224.848	302.034	300.636	302.984	14	14	4784	4208.57	8037.84	2814.55	8954.9	9565.48	11156.9	10303.5	6432.55	6565.33	4424.91	2173.43	5564.58	7284.41	453.584	3201.45	4716.14	4486.46	7342.79	4132.66	4065.38	229.747	0	0	233.051	218.233
M225T308_1	0.213248	0.00227495	0.004329	0.00631561	0.00981982	0.972222	0.833333	1	1.34578	Sc:Vv	0.591286	0.172545	down	3028	M225T308_1	225.008	225.006	225.01	308.448	293.772	319.236	31	24	5468	30968.2	24549.2	13625.2	38258.2	22729.3	41857.3	17212	10738.9	6573.87	15140	11088.6	23666.3	38799.6	32375.7	19733.5	20879.9	14245.7	33128.4	28966	17637.4	12313.7	5799.78	6966.86	47961.6	7417.19
M225T409	0.090407	0.000278479	0.0021645	0.00124785	0.00565387	1	1	1	1.52787	Sc:Vv	0.182565	4.41761e-09	down	3039	M225T409	225.086	225.086	225.087	408.947	403.363	411.728	24	24	65560	206168	76617.3	94246.9	365178	339755	159329	106233	149277	157177	149729	156964	177548	154788	196189	184609	275296	167350	210889	270470	152201	50906.1	48893.2	6744.42	10436.9	6905.16
M225T434	0.17008	0.00605797	0.0021645	0.0137524	0.00565387	1	1	1	1.15391	Sc:Vv	0.260768	0.140128	down	3040	M225T434	225.086	225.085	225.087	434.104	429.544	443.571	25	22	14585	60357.2	18088.8	14954.8	121655	110000	88506.1	52655	27680.5	38180.2	30063.8	32569.5	45673.3	40827.7	22876.6	34270.4	70531.3	80097.8	45622.3	73375.8	82793.8	18915	17064	10537.6	11818.9	7759.61
M226T302_1	0.0208497	1.94899e-05	0.0021645	0.000190794	0.00565387	1	1	1	2.12433	Sc:Vv	0.622377	1.08144e-08	down	3054	M226T302_1	225.552	225.548	225.553	302.206	299.551	320.76	27	26	573976	788831	1.513e+06	608045	1.63839e+06	1.57957e+06	2.1057e+06	1.87442e+06	1.4962e+06	798575	591705	453676	934072	907267	80903.7	781862	763416	1.04116e+06	1.00623e+06	1.14662e+06	769693	124720	12730.8	4976	38519.7	12022.7
M226T302_2	0.176529	0.000877137	0.0021645	0.00300044	0.00565387	1	1	1	1.38172	Sc:Vv	0.549787	1.61475e-08	down	3060	M226T302_2	226.054	226.053	226.056	302.232	300.835	308.476	25	25	171652	256819	453089	208124	458308	474598	640309	525855	421927	233356	167365	143724	280930	272403	65840.5	208283	203103	301071	282963	320748	215429	52427	35571.1	70486.4	67442.8	103269
M226T313	0.253193	0.00104726	0.0021645	0.00343067	0.00565387	1	1	1	1.23643	Sc:Vv	0.329322	0.0312876	down	3057	M226T313	226.017	226.01	226.024	312.678	296.778	315.926	22	20	17546	51750.2	33507.7	28115.2	27751.2	46158	35778.2	40861.9	38350	29086.2	25488.8	19938.2	26851	24796.7	11530.8	22620.6	20747.1	20571	22647.5	59785.1	31718.5	8573.97	6160.63	5739.73	16585	6801.07
M226T326	0.109003	0.000293567	0.0021645	0.00130195	0.00565387	1	1	1	1.54683	Sc:Vv	0.390331	0.258459	down	3055	M226T326	225.97	225.958	225.971	325.888	320.462	328	17	17	2191	6786.17	3882.53	6325.07	5209.95	3956.67	11713.4	3449.31	2611.36	2022.79	3534.3	1366.79	1893.93	2739.31	4624.98	2879.46	1682.81	2990.75	4764.93	8457.99	3212.82	2453.71	1106.35	2063.47	2973.19	421.2
M226T383	0.176168	0.00234544	0.00865801	0.00645793	0.0176845	0.944444	0.763194	1	1.27262	Sc:Vv	0.568407	0.277516	down	3059	M226T383	226.049	226.044	226.054	383.012	369.013	399.667	20	20	3417	11022	12487	1545.24	7754.2	11029.9	12364.1	15703.6	15816.6	8007.03	3686.97	1738.82	6888.32	8748.35	8074.75	5649.22	13384.8	9576.41	8392.67	13913.8	10836.4	5502.92	2172.58	10962.6	10660.2	1734.57
M226T409	0.202835	4.67995e-05	0.0021645	0.000349748	0.00565387	1	1	1	1.23369	Sc:Vv	0.27156	0.240249	down	3065	M226T409	226.089	226.083	226.091	409.106	406.841	411.728	20	20	8912	29688	10536.1	19373.4	34375.8	39114.5	32349.3	9233.29	22436.6	20354.4	20740.3	23325.4	19095.3	23602.3	27895.9	20436	33048.3	23110.5	25217.3	33261.1	22414.2	13436	11462.5	6300.05	10027.5	9749.42
M227T302	0.0178338	3.56765e-06	0.0021645	6.5233e-05	0.00565387	1	1	1	2.17194	Sc:Vv	0.61154	2.45597e-08	down	3078	M227T302	226.554	226.553	226.555	302.206	300.835	304.725	21	21	31350	39170.6	78102.5	27195.1	85330	75423.9	107697	92307	73015.4	42158.6	32343	21294.1	40166.3	47750.5	4568.79	40730.2	36936.3	48551.8	49364.9	52840	37877.8	6145.41	967.958	457.061	2004.37	465.64
M227T325	0.203196	1.04454e-05	0.0021645	0.000127791	0.00565387	1	1	1	1.2997	Sc:Vv	0.0811601	4.12004e-08	down	3079	M227T325	226.971	226.97	226.972	325.305	323.722	328.606	26	26	107411	382147	260473	409425	140502	278545	232003	188036	155188	150240	161255	148246	138894	155609	142987	150760	91893.8	64168.5	176008	54376.3	231188	92668	94625	73609.5	46312.8	115638
M227T428	103.701	3.88865e-06	0.0021645	6.8475e-05	0.00565387	1	1	1	2.39131	Sc:Vv	1.04932	3.33897e-08	up	3084	M227T428	227.015	227.015	227.022	428.309	415.962	431.85	13	13	22555	1378.29	1018.59	276.901	616.407	784.72	555.238	1745.1	9545.33	22257.6	17555.3	21066.2	3967.41	1975.66	52194.4	1319.83	1595.29	1629.38	2041.76	1354.4	1960.52	48269.9	55615.4	43384.2	79604.4	98036.6
M227T458	0.101572	9.92158e-06	0.0021645	0.000124125	0.00565387	1	1	1	1.56443	Sc:Vv	1.08644	4.36125e-08	down	3083	M227T458	227.016	227.008	227.016	457.564	451.197	477.896	15	14	10922	25176.1	8054.97	37098	23937.2	21836.5	31966.5	53469.7	6926.74	2821.79	6375.84	6681.43	13046.8	45397.1	8848.52	62464.8	47375.2	9768.17	80686.7	39580.5	50789.4	10757.6	12953.3	12692.8	8874.91	9617.34
M227T486	0.158661	2.03513e-05	0.0021645	0.00019693	0.00565387	1	1	1	1.36075	Sc:Vv	0.318052	0.290899	down	3098	M227T486	227.113	227.111	227.114	486.049	481.873	489.347	16	16	4622	10178.9	11838.1	13144.7	6805.74	6094.14	16243.7	2613.81	3017.03	2730.69	2616.09	1494.21	4814.58	3410.71	2939.95	2914.3	2444.07	6225.48	5535.79	2194.88	3982.04	2714.96	3549.06	2312.24	1999.57	2794.54
M227T64	0.0253851	0.000610722	0.0021645	0.0022792	0.00565387	1	1	1	1.69623	Sc:Vv	0.448867	5.57332e-08	down	3106	M227T64	227.175	227.173	227.182	63.866	53.709	75.942	22	21	4051	32206.5	6506.78	16635.8	2371.92	8630.88	9431.92	19554.7	19387.2	16380.8	27212	13550.8	843.822	17621.2	18360.9	25609.3	38096.9	21475	14308.8	21314.7	12499.3	5113.82	12930.7	22374.9	10469.7	6126.47
M228T141	0.038405	0.000103627	0.0021645	0.000605537	0.00565387	1	1	1	1.77976	Sc:Vv	0.803798	1.89648e-08	down	3121	M228T141	228.075	228.074	228.087	141.499	116.547	153.612	29	22	37689	374935	212248	202706	199769	370499	331426	357546	154167	95826.4	60980.8	52192.5	138334	135074	19337.1	4983.02	4949.69	27370.4	148113	21247.6	3779.28	6053.36	13520.5	10373.6	11550.4	2013.88
M228T209	0.210949	0.00641892	0.00865801	0.0144463	0.0176845	0.944444	0.777778	1	1.12585	Sc:Vv	0.547779	0.0279226	down	3113	M228T209	228.017	228.016	228.018	209.275	204.302	212.89	18	18	2151	1584.77	2208.89	492.192	2454.49	3336.12	3749.97	6413.55	4471.96	2070.43	1475.45	1278.57	3000.45	3146.67	2211.66	6168.94	1989	8327.38	3637.78	5270.26	2765.68	1233.42	180.93	415.408	1164.12	1358.78
M228T280	0.125509	2.23373e-07	0.0021645	1.05901e-05	0.00565387	1	1	1	1.45572	Sc:Vv	0.497698	6.94616e-08	down	3128	M228T280	228.105	228.104	228.105	279.788	278.617	281.371	13	13	9227	16137.1	24020.7	32096.6	32624.7	25606.7	30118.4	26977.9	6614.93	11270	13451.6	10712.1	6054.16	14103.1	11178.6	21591.3	22913.2	19832.6	22606.8	18672.3	31641.6	9833.36	10806.2	5937.82	12945.5	6491.57
M228T302	0.0543888	0.000167874	0.0021645	0.000863386	0.00565387	1	1	1	1.86943	Sc:Vv	0.621933	3.1804e-08	down	3110	M228T302	227.548	227.548	227.555	302.219	300.636	311.822	22	20	16404	22577	44478.5	18278.8	49425.6	41680.6	56308.7	52097.3	41392.2	20887.2	16513.4	12171.3	24874.4	27578.1	2732.67	22663	20597.1	25505.1	29609.3	31083.2	17721.3	3821.04	545.413	1234.39	1329.26	1570.44
M228T303	0.198197	0.000393847	0.0021645	0.00162072	0.00565387	1	1	1	1.25071	Sc:Vv	0.595673	0.236361	down	3116	M228T303	228.034	228.029	228.035	302.906	299.925	316.921	23	20	6151	20379.8	15435.6	5958.79	30241.3	28066.7	27530.3	14854.3	17665.9	6870.92	4889.45	8215.41	19268.7	16916.1	1293.67	17932.5	13979.8	9387.99	19846.7	22943.8	7496.16	5620.71	2385.87	2085.17	3684.48	2420.57
M228T31	0.26518	0.000254456	0.0021645	0.00117044	0.00565387	1	1	1	1.12154	Sc:Vv	0.204685	4.12018e-08	down	3143	M228T31	228.231	228.23	228.233	30.739	29.254	33.759	26	26	5468	6930.49	9591.81	7548.26	5198.95	9251.61	6672.5	7237.74	6764.78	6524.63	9129.71	6911.4	4025.7	7438.39	6755.53	18379.2	9475.37	7724.31	16127.5	13180.3	7253.75	4844.22	9958.27	3005.55	6383	4974.26
M228T320	9.96249	6.59925e-05	0.0021645	0.000440087	0.00565387	1	1	1	1.43929	Sc:Vv	0.490487	0.0862919	up	3123	M228T320	228.084	228.083	228.086	319.559	315.232	322.136	17	17	17213	17587.4	8094.27	23055.7	12147.5	13403.3	6507.63	3376.81	5986.71	8949.59	13181.5	11921	10743.3	3890.6	4867.43	13550.1	16760.3	19103.4	13383.5	23295.5	14349.2	12637.4	49052.2	68023.2	54931.1	52631.3
M228T325	0.199957	3.38117e-05	0.0021645	0.000284759	0.00565387	1	1	1	1.30115	Sc:Vv	0.165489	0.0111693	down	3112	M228T325	227.974	227.974	227.976	325.448	323.693	329.644	25	25	9364	23905.9	17041.7	28174.8	8512.71	20611.5	15464.4	12706	10558.2	9064.94	8821.87	8079.23	7506.68	8019.19	8724.12	9010.98	6194.18	4277.07	8672	3510	13395.6	4709.45	5795.11	4523.42	4800.89	7564.09
M228T369	0.355073	7.12683e-07	0.0021645	2.21667e-05	0.00565387	1	1	1	1.08013	Sc:Vv	0.0771658	0.0606289	down	3126	M228T369	228.099	228.096	228.1	369.389	366.777	390.887	26	24	10765	39864.7	29821.7	30828.1	30186.5	44314	35830.9	22140.9	23873.9	23443.6	20007.8	20563.8	22843.7	24963.9	23390.9	25612.1	19087.4	22243.2	11078.1	13113.5	16528.3	23837.7	18994	14653.1	15330.8	12928.9
M228T374	0.146887	0.000749667	0.0021645	0.0026636	0.00565387	1	1	1	1.31046	Sc:Vv	0.31915	7.69776e-09	down	3145	M228T374	228.433	228.427	228.438	374.084	371.667	376.555	19	19	2734	7221.39	5561.16	5744.58	3512.49	5417.53	12559.8	4957.84	5009.1	5164.1	5708.89	4997.15	1750.14	7568.7	5816.04	5184.38	5502.04	7887.6	7849.77	3707.01	10241.1	2636.21	5749.43	5712.17	1040.42	5209.56
M228T392	24.9958	0.000162691	0.0021645	0.000844747	0.00565387	1	1	1	1.80041	Sc:Vv	0.0596442	0.0297358	up	3118	M228T392	228.049	228.044	228.05	391.511	373.45	401.525	20	18	117512	17306.3	2384.45	22664.1	15852.3	14791.1	3642.42	167669	166884	182540	168618	177218	168363	164353	183131	3093.09	13990.4	17601.5	10854.8	12643.3	13277.4	405420	428624	432796	301412	455873
M228T41	0.172829	6.98696e-05	0.0021645	0.000458658	0.00565387	1	1	1	1.36714	Sc:Vv	0.11676	0.00389374	down	3120	M228T41	228.068	228.067	228.073	40.563	33.642	56.158	25	19	17990	25537.3	9379.23	22672	20532.5	30287.1	17885.3	9183.64	11504.9	11479.4	9652.74	10000.7	9633.16	8388.92	8451.6	13623.3	21666.8	6616.07	8956.72	10090.8	7462.62	1800.53	4976.95	3510.06	1944.27	3475.56
M228T458	9.44019	2.11635e-06	0.0021645	4.53222e-05	0.00565387	1	1	1	1.57682	Sc:Vv	0.400113	1.89133e-08	up	3114	M228T458	228.018	228.016	228.02	458.245	441.259	465.205	23	22	4784	3907.91	1617.28	2530.05	2415.09	3950.21	2618.81	6594.93	15222	16092.6	12465.4	9715.92	11154.6	4331.25	7271.23	7396.73	2004.14	6737.88	6486.35	3804.38	5095.89	20768.7	18672.7	15142.2	25062.7	12514.5
M229T141	0.0496771	0.00335311	0.0021645	0.00853759	0.00565387	1	1	1	1.96924	Sc:Vv	0.888164	0.0838811	down	3146	M229T141	228.577	228.576	228.577	141.039	133.31	151.705	17	17	8797	72745.6	41438.2	41501.2	39897.7	94334.1	65068	73373.9	48986.2	16295.7	10584.6	8124.84	27136.8	22933.1	2618.84	5287.35	1022.74	4775.27	31390.8	5398.82	10983.8	0	97.1801	0	0	210.513
M229T325	0.2664	3.01443e-05	0.0021645	0.000262145	0.00565387	1	1	1	1.17323	Sc:Vv	0.118618	0.0659529	down	3150	M229T325	228.969	228.968	228.97	325.305	323.722	329.644	26	26	19304	61039.6	42448.6	61105.3	23909.2	42647.9	36628.9	31926.6	27866.1	25159	25491	27320.7	20714.1	24165.3	22477.7	21148.1	14670.1	12021.8	27041.2	10184.7	35161.7	16821.9	16867	12473.6	8150.57	19141.6
M229T327	0.166699	6.17628e-05	0.0021645	0.00042071	0.00565387	1	1	1	1.43838	Sc:Vv	0.178107	4.20504e-09	down	3148	M229T327	228.906	228.904	228.907	326.876	325.002	341.975	25	22	4476	11544.4	7726.78	14947.5	7510.05	9296.33	6778.13	7585.81	6284.95	5724.61	5621.39	4720.18	3933.44	6205.59	5294.54	5119.03	5157.87	3360.84	5736.06	4281.78	8021.15	5375.61	4065.41	2762.87	1345.97	5042.08
M229T374	4.31791	0.00361118	0.004329	0.00906031	0.00981982	0.972222	0.888889	1	1.15894	Sc:Vv	0.16497	0.158356	up	3159	M229T374	229.07	229.064	229.075	373.957	370.607	396.301	18	17	22555	3106.41	1176.02	4027.17	2630.36	15411.5	5088.79	17201.8	16677.7	11813.7	12344	12152.2	15904	10763.1	13340.6	2316.26	10493.1	2876.64	11065	9685.11	14439.7	9673.66	58989.3	17458.5	28999.9	27491
M229T391	7.18889	0.00130333	0.0021645	0.00407966	0.00565387	1	1	1	1.47172	Sc:Vv	0.152789	0.146351	up	3156	M229T391	229.053	229.042	229.054	391.381	374.973	392.535	15	15	12986	8012.48	5986.2	1221.62	8402.82	7654.52	1845.36	21763.1	20060	27575.8	27162	21732.2	21050.3	18042.2	22342.9	6854.7	3110.97	6329.71	5338.63	5761.02	7082.74	56466.1	55527.5	47422.1	38389.3	52711.1
M229T407_2	0.169216	5.74116e-05	0.0021645	0.00040065	0.00565387	1	1	1	1.33576	Sc:Vv	0.663144	0.184153	down	3153	M229T407_2	229.019	229.016	229.02	406.615	395.075	408.937	21	21	4463	8517.12	5688.96	3452.81	10548	9800.56	12069	3183.15	2575.57	3024.52	2835.11	3333.87	6181.12	11353.9	9494.49	14823.9	9112.3	5101.44	13241.5	17887.5	8750.06	2203.47	2720.39	3337.37	10311.7	3708.73
M229T509	9.2074	1.49561e-05	0.0021645	0.000162064	0.00565387	1	1	1	1.45652	Sc:Vv	0.142483	0.131595	up	3154	M229T509	229.028	229.027	229.03	509.192	504.335	515.107	26	26	8544	3386.46	8297.1	5766.12	5596.37	2774.33	6914.27	35861.8	37906.3	40884.4	39489	39371.6	34276.2	41960.1	24978.1	6265.36	7465.94	8635.69	5397.95	4053.18	10666.4	65036	72637.2	31807.2	116581	31511.9
M229T84	3.65462	0.000366352	0.0021645	0.00153939	0.00565387	1	1	1	1.14314	Sc:Vv	0.11522	0.110546	up	3172	M229T84	229.121	229.121	229.122	84.171	80.329	89.851	15	15	12929	17723.3	6455.48	26130.4	9631.01	9231.4	8197.09	24230	24797.2	22707.1	25852.1	18977.9	27178	21728.4	20024.3	17971.3	51510.3	19451.2	12797.9	30850.5	9254.49	51435.9	60804.9	42310.8	57099.1	81216.1
M230T277	0.125234	0.000541787	0.0021645	0.00207417	0.00565387	1	1	1	1.34548	Sc:Vv	0.126622	0.124025	down	3184	M230T277	230.027	230.025	230.03	277.125	276.104	283.291	13	13	2847	15250.3	5225.22	10673.6	3229.76	10752.7	2323.49	4094.29	4285.51	3825.96	2685.47	3634.19	3950.19	4187.62	3811.55	6995.8	5937.55	3276.79	8495.86	2839.65	13078.5	1874.77	1084.64	0	1332.46	0
M230T302	0.0997443	0.000126088	0.0021645	0.000702237	0.00565387	1	1	1	1.60437	Sc:Vv	0.608619	1.65216e-08	down	3180	M230T302	229.547	229.545	229.548	302.122	300.532	311.765	13	13	3076	2384.26	4125.94	1876.61	4561.6	7289.06	4181.84	5870.28	4315.16	2682.77	1324.77	1005.35	2939.62	4272.95	844.341	2737.92	4000.52	2214.22	3748.25	3416.41	3098.04	1456.58	0	481.241	235.183	0
M230T308	0.00977511	0.000710979	0.0021645	0.00255548	0.00565387	1	1	1	1.96085	Sc:Vv	1.09985	2.81338e-07	down	3197	M230T308	230.103	230.101	230.112	307.533	294.024	322.246	19	16	20846	65638.9	3826.55	5060.45	50242.3	2336.29	75115.6	100210	3032.63	7962.45	60023.9	11709.7	3697.9	80391.7	13652.2	26727.7	29378.6	118632	83642.2	8284.63	4312.98	8474.41	19818.1	13323.4	15130.2	26023.3
M230T32	0.141798	0.0025682	0.0021645	0.00692677	0.00565387	1	1	1	1.32603	Sc:Vv	0.202016	0.021859	down	3183	M230T32	230.015	230.008	230.02	32.396	31.025	57.282	23	20	7009	17585.1	3359.22	8371.9	6236.47	13071.1	3355.23	6965.6	6089.38	5713.96	4780.89	4477.91	4338.22	4321.23	3606.08	17097.3	9217.88	1888.9	4191.82	8151.33	3766.18	182.651	0	0	0	0
M230T417	0.101974	0.00140194	0.0021645	0.00430467	0.00565387	1	1	1	1.59174	Sc:Vv	0.498772	0.046061	down	3181	M230T417	229.997	229.995	229.998	417.315	413.755	419.215	23	23	15929	49436.2	45997.4	34904.8	61484.5	62725.6	45669.8	102782	81631.8	49510.1	41392	39047	57872.6	59632.2	8608.24	84829.4	69574.2	59982.5	61747.3	78848.8	47341.8	9082.01	1262.38	805.212	8937.78	2601.02
M230T419	0.118433	0.00241642	0.0021645	0.00660754	0.00565387	1	1	1	1.65384	Sc:Vv	0.28113	5.74578e-09	down	3195	M230T419	230.102	230.101	230.112	419.166	410.925	434.488	25	25	10711	48004.2	48341.4	34326.4	35581.2	37833.4	50343	20898.1	22759.9	25012.9	28158.4	24686.6	25853.2	45377.2	27253.3	19700.7	22974	15137.3	42372.8	28254.6	32259.7	10250.7	2346.31	1798.18	35040.7	7086.55
M231T142	0.168251	0.000149817	0.0021645	0.000796653	0.00565387	1	1	1	1.35873	Sc:Vv	0.0524845	0.0214851	down	3229	M231T142	231.083	231.075	231.084	141.762	131.36	162.138	32	26	63624	673993	776730	848306	327280	852654	591492	348288	326650	331735	313595	300645	304247	310790	339008	123045	77166.8	110331	378837	84925.9	229985	266707	186898	42892.9	146185	141681
M231T194	0.240199	0.0266071	0.025974	0.0474472	0.0457562	0.888889	0.666667	1	1.06596	Sc:Vv	0.848718	0.181215	down	3225	M231T194	231.04	231.035	231.049	194.41	189.035	214.439	29	25	12147	51508.4	3163.03	14401.1	8020.41	27322.5	5381.97	121651	86566.2	26632.7	14416.3	18443.9	47521.5	49997.6	4403.45	61604	111876	22528.1	18309	94212.8	19056.9	789.083	748.473	7961.71	2490.73	1291.5
M231T215	6.66132	0.0196852	0.025974	0.0367538	0.0457562	0.888889	0.638889	1	1.04318	Sc:Vv	0.19811	0.0546284	up	3254	M231T215	231.225	231.222	231.227	215.083	197.423	232.697	20	20	6835	2311.89	1203.99	1316.03	1030.2	4787.82	476.13	5868.61	4715.19	5316.33	5096.3	5263.43	5192.51	4143.59	2653.08	7687.74	25790.6	2003.17	2231.36	10285.2	823.149	2673.14	1961.13	12760.6	2734.53	19145.9
M231T230	0.29576	0.000121928	0.0021645	0.000683598	0.00565387	1	1	1	1.00478	Sc:Vv	0.28256	0.218645	down	3241	M231T230	231.137	231.136	231.138	229.682	219.865	240.054	22	20	26982	26450	45508.4	67890.6	34424.7	23041.6	32976.1	27651.1	18134.2	30865.6	31963.5	25334.5	12578.8	24701.9	32137.3	19784.7	6711.05	51432.8	14978.6	6204.24	29719.6	20631.2	23422.8	16452.9	22060.8	17401.7
M231T242	0.0198275	6.89739e-06	0.0021645	9.8773e-05	0.00565387	1	1	1	2.0526	Sc:Vv	0.0935248	0.0355451	down	3236	M231T242	231.112	231.111	231.113	241.565	231.106	250.53	29	26	472489	689064	545240	656713	2.73372e+06	1.44503e+06	2.31237e+06	814473	681188	670969	661758	624921	588553	591937	637796	495343	162352	939973	1.39728e+06	271936	861053	42480.8	39721	8636.85	103755	12286.1
M231T280	0.15448	0.0028935	0.0021645	0.0075952	0.00565387	1	1	1	1.52358	Sc:Vv	0.607262	0.124213	down	3218	M231T280	230.981	230.979	230.984	280.315	278.834	281.944	13	13	4101	8913.93	3796.17	5660.27	5278.49	5167.83	7902.32	10954.7	6596.18	2735.04	3431.81	2411.38	5017.97	3723.04	2291.54	8077.15	2623.18	8513.9	4885.96	2838.52	8779.77	4317.79	315.469	0	716.835	332.777
M231T293	0.0785422	0.000637592	0.0021645	0.00234645	0.00565387	1	1	1	1.66776	Sc:Vv	0.281238	0.137806	down	3250	M231T293	231.169	231.168	231.172	292.949	291.252	294.413	20	20	2896	10062.4	6207.76	7791.96	7500.57	8011.72	4890.43	5100.83	3621.94	5226.85	5091.7	5945.07	2574.65	2972.83	3835.4	6691.84	7061.87	4710.71	5138.42	4329.59	7930.08	724.415	1479.42	1066.48	189.32	190.388
M231T302	0.195396	9.16077e-05	0.0021645	0.000555304	0.00565387	1	1	1	1.25298	Sc:Vv	0.26455	4.59825e-09	down	3237	M231T302	231.112	231.111	231.113	302.003	298.941	304.035	15	15	45263	61482.3	65848.7	157471	91888.9	61169.1	68165.8	42018.8	45313.6	57408.3	77246.6	80561.3	53871	46899.5	49668.9	74967.8	39749.9	72865.2	50729	35535.5	126231	14671.9	6233.66	11245.4	23366.3	22415.7
M231T323	0.1862	0.00241617	0.0021645	0.00660754	0.00565387	1	1	1	1.38779	Sc:Vv	0.200845	0.200749	down	3215	M231T323	230.922	230.919	230.922	322.934	321.813	327.225	13	13	4142	9462.38	6653.11	8404.37	8877.28	6667.51	9387.03	7004.87	6403.64	3727.93	5015.91	5638.81	4346.92	6863.66	5469.1	2128.15	5574.75	3155.14	4042.18	1841.72	3426.51	3916.24	874.291	2345	0	2296.43
M231T325	0.260431	0.00124747	0.0021645	0.00393732	0.00565387	1	1	1	1.20489	Sc:Vv	0.178425	2.51253e-08	down	3216	M231T325	230.967	230.965	230.969	325.062	309.027	328.046	14	13	1474	3175.48	1346.76	3124.2	1584.5	2098.43	2544.19	2053.76	1135.93	1360	1728.45	1529.6	1320.96	1403.71	1521.84	1936.09	1714.31	1175.4	1826.57	1468.22	2238.8	1798.68	499.237	313.628	1444.94	557.444
M231T348	43.2262	4.07443e-07	0.0021645	1.52073e-05	0.00565387	1	1	1	1.89408	Sc:Vv	0.0541052	2.85565e-09	up	3224	M231T348	231.026	231.024	231.027	348.156	347.059	351.766	15	15	48495	4776.36	1197.69	6421.23	3508.14	1840.43	2168.54	94858.2	104727	105436	99743.4	94685.2	105749	98985.2	103109	6272.68	6355.27	3457.61	3985.4	7615.02	2761.88	224236	186798	213800	58603.4	259772
M231T387	0.217408	0.000278093	0.0021645	0.00124744	0.00565387	1	1	1	1.30239	Sc:Vv	0.173812	0.116861	down	3245	M231T387	231.144	231.143	231.145	386.802	383.368	389.377	21	21	7200	51428.8	25516.6	29412.9	45860.3	47379.3	39530.1	20141.1	24296.5	21272.9	20831.6	18687.1	18524.4	12752.2	16014.7	7734.89	8765.55	14977.3	12955.1	8195.35	19836.4	8170.69	3174.89	10410.2	8721.45	12331
M231T448	0.0126606	7.21179e-08	0.0021645	5.61516e-06	0.00565387	1	1	1	2.19162	Sc:Vv	0.200235	0.190365	down	3251	M231T448	231.17	231.169	231.171	448.301	446.616	453.776	19	19	4998	39293	28269.8	49357.3	21632.5	59197.5	32758.4	24703.2	19118.2	15854.5	16237.6	23041.8	17211.6	12958.7	18922.8	14351.8	20506.6	32085.1	4714.17	11045.3	33449.9	221.996	723.603	454.31	562.708	461.982
M231T462	81.0744	4.48666e-07	0.0021645	1.63312e-05	0.00565387	1	1	1	1.99125	Sc:Vv	0.512473	3.25902e-08	up	3219	M231T462	230.981	230.98	230.99	461.943	446.566	467.495	13	13	43020	2119.92	1346.4	2001.33	2376.46	2576.48	1601.39	2361.02	149565	136169	96621.7	94698.9	97651.1	63399.2	65482.6	2242.41	1715.31	1861.37	1859.62	1511.99	1141.57	160174	206271	138811	151897	57230.9
M232T240	0.152517	0.00103578	0.0021645	0.00340253	0.00565387	1	1	1	1.17386	Sc:Vv	0.0147709	0.00384825	down	3269	M232T240	232.104	232.102	232.104	239.877	236.223	245.36	22	22	391292	323710	114818	935701	409889	161017	373567	350680	335828	327978	330142	334379	327812	325762	326258	730719	1.91806e+06	137273	205628	544821	92992	25006.5	44827.5	129425	39899.1	95374.7
M232T303	0.187419	0.00193732	0.0021645	0.00555538	0.00565387	1	1	1	1.35197	Sc:Vv	0.509548	0.0293092	down	3262	M232T303	232.045	232.042	232.053	303.164	298.941	322.883	25	22	5468	32034.8	18539.1	18076.6	32216.3	24940.5	19456	13873.7	7748.06	5547.46	12187.7	14544	16941	22115.2	28673.1	20897	24707.9	12133	28280.6	28975.5	9490.18	11603.2	4096.75	1776.86	17390.6	6052.19
M232T388	8.69335	9.59571e-05	0.0021645	0.000575676	0.00565387	1	1	1	1.36618	Sc:Vv	0.101825	0.0113516	up	3270	M232T388	232.117	232.117	232.118	387.93	385.049	390.037	26	26	78729	30758	24735.4	34229.8	16154.2	18925.2	23217.8	131422	157351	160687	173859	160077	160954	182636	157292	34567.9	24938.2	33440.2	28623.3	12881.1	50781.8	183157	177410	453937	179211	527911
M232T461	16.8766	0.000141557	0.0021645	0.000765189	0.00565387	1	1	1	1.67708	Sc:Vv	0.606387	7.07643e-08	up	3260	M232T461	231.984	231.983	231.994	460.894	444.776	468.178	14	14	5301	1230.52	1316.8	981.398	1415.06	1624.05	1423.61	493.728	11065.7	8975.84	6260.29	6072.53	6507.55	1935.21	3940.89	1826.27	1183.74	1087.52	1972.57	1495.5	678.883	8355.05	18662	10014.5	8905.04	3694.85
M233T296	0.176438	0.000107574	0.0021645	0.000622728	0.00565387	1	1	1	1.20313	Sc:Vv	0.148551	0.0102754	down	3295	M233T296	233.063	233.061	233.067	295.816	293.243	324.933	33	26	31854	266103	89936.9	103739	69392.1	144169	175881	134070	112805	93201	109047	107320	89101.7	89191.3	81835.8	226233	89113.6	186088	196163	106047	321922	55664.4	41910.5	13374.1	29759.1	16390.3
M233T358	0.0872641	2.28879e-09	0.0021645	9.12418e-07	0.00565387	1	1	1	1.63448	Sc:Vv	0.221361	0.0512706	down	3283	M233T358	232.921	232.919	232.923	358.231	355.618	372.574	25	23	3142	19316.9	15362	13109.8	23592.8	18190.5	16480.5	14610.5	10108.5	7479.74	7504.79	9547.15	8642.33	8635.66	9421.78	13566.1	12555.1	6371.25	9546.45	11997.5	14307.8	2234.76	2668.75	1330.78	1957.06	1519.17
M233T388	3.57798	0.00211677	0.004329	0.00596936	0.00981982	0.972222	0.833333	1	1.01621	Sc:Vv	0.107158	0.0685659	up	3307	M233T388	233.121	233.112	233.122	387.72	385.113	397.641	22	21	11599	4326.95	10912.9	17454.2	4844.66	6624.42	7779.43	20316.1	20772.7	19464.1	24714.7	23480.9	23067	24920.7	19347.8	4912.26	8621.7	10103.3	4891.05	5999.83	6909.64	23004.4	24844.9	49729.6	21111.7	59998.2
M233T508	4.04581	0.00530425	0.0021645	0.0123238	0.00565387	1	1	1	1.12143	Sc:Vv	0.305581	0.26012	up	3285	M233T508	232.966	232.966	232.969	508.336	496.83	512.856	13	13	2050	1885.11	340.677	328.364	2030.05	1784.83	1865.29	2926.37	8197.22	5728.23	6311.48	6497.82	4897.49	4571.9	3790.45	3400.77	417.636	2547.3	2331.6	2818.23	3120.91	6532.07	5781.3	5349.9	2527.23	7907.15
M234T126	0.200237	0.00560284	0.004329	0.0129001	0.00981982	0.972222	0.833333	1	1.02022	Sc:Vv	0.279234	9.14762e-09	down	3335	M234T126	234.07	234.069	234.079	125.686	107.427	135.788	22	21	30291	14829.5	53185.8	73446.7	178062	46316.1	111628	64516.2	54728	50331.5	57081	57374.9	25437.7	48474.1	28643.8	58149.6	52936.9	151245	104840	58659.2	64524.8	37132.5	20744.3	15959.9	19876.2	35434.6
M234T215	0.118324	0.000851208	0.0021645	0.00293307	0.00565387	1	1	1	1.25837	Sc:Vv	0.109097	0.108557	down	3334	M234T215	234.076	234.075	234.08	214.697	198.576	231.938	26	23	13016	20539.4	23607.7	56014.4	16851.2	79321.4	11254.7	30625.9	26076.4	30482.2	34598.9	29803.3	26956.2	25340.6	30480	55629.8	49290.4	52995.1	26952.3	9877.14	94253.4	3929.47	6085.64	5375.41	4342.15	4706.19
M234T232	0.122018	0.00143193	0.004329	0.00437392	0.00981982	0.972222	0.833333	1	1.37444	Sc:Vv	0.652519	4.58867e-08	down	3326	M234T232	233.955	233.954	233.956	231.938	228.488	233.777	15	15	3679	11634.5	3272.64	9934.55	3916.13	6033.67	1235.52	4471.03	2162.05	1407.82	2442.78	2386.24	942.917	1440.23	155.625	563.755	434.989	432.563	598.367	2526.99	427.864	249.644	0	401.925	482.476	87.3438
M234T258	0.0801173	0.000273228	0.0021645	0.00123162	0.00565387	1	1	1	1.46838	Sc:Vv	0.102164	0.0486774	down	3344	M234T258	234.096	234.096	234.11	258.428	244.89	261.306	26	26	29283	66267.4	55494.3	33093.7	155405	127515	91570.1	110254	98719.1	108231	90954.9	93723.3	82024.4	85527.4	84020.7	171130	118930	189007	269637	275851	214346	21938.2	14776.4	2344.46	8807.01	1758
M234T26	0.0944642	7.54543e-05	0.0021645	0.000481636	0.00565387	1	1	1	1.51668	Sc:Vv	0.16724	0.158967	down	3325	M234T26	233.955	233.954	233.957	26.342	25.704	28.599	17	17	1199	2589.02	561.438	1348.17	1345.69	1816.32	533.332	1292.36	787.164	845.212	969.204	772.355	889.919	979.1	1004.64	1023.16	1181.2	277.756	302.737	1086.37	607.568	138.743	214.675	178.126	209.206	123.018
M234T316	0.246723	0.00375225	0.0021645	0.00934645	0.00565387	1	1	1	1.17284	Sc:Vv	0.341166	0.217099	down	3332	M234T316	234.057	234.05	234.06	315.582	305.963	319.957	16	15	8761	26177.4	8186.73	7922.15	9141.18	14286.9	10981.4	9462.96	9180.02	10921.5	4274.9	7479.96	5687.53	7246.08	12810.7	13655.1	14762.8	7334.03	8429.52	6362.41	5470.65	11847.8	1451.55	5478.33	11522.5	5988.34
M234T397	0.0460606	3.78993e-05	0.0021645	0.000306191	0.00565387	1	1	1	1.77534	Sc:Vv	0.343978	0.288133	down	3340	M234T397	234.097	234.096	234.098	397.101	394.971	406.862	27	19	37441	218240	142509	173845	569326	219090	115171	151538	81462	72889.9	76587.9	139947	70749.7	70974.7	125256	280120	47390.4	56699.2	168939	115530	124386	16178.6	15939.5	16624	16027.7	15464.5
M234T417	0.272525	2.64969e-06	0.0021645	5.34765e-05	0.00565387	1	1	1	1.10349	Sc:Vv	0.241984	0.204109	down	3339	M234T417	234.097	234.096	234.098	417.365	408.327	422.008	25	23	29218	143889	91072.7	127053	153299	161190	93861.3	95051.8	170587	167901	150184	103837	116888	106976	101707	80102.6	92605.2	52429.3	181357	127857	127290	41724.2	26776.9	31772.5	47746.7	46243.7
M234T479	9.95764	4.52642e-05	0.0021645	0.000343115	0.00565387	1	1	1	1.31527	Sc:Vv	0.681842	2.77644e-08	up	3328	M234T479	234.009	234.001	234.011	478.788	462.291	490.007	22	20	4593	5922.71	2332.57	1066.91	1476.09	6025.38	4394.7	2269.87	16409.4	27870.5	25755.8	26969.4	44008.9	61166.6	12442.2	3907.93	1589.93	2251.98	3760.81	1706.41	4559.9	56881.1	61185.8	30921.3	20057.1	24715.8
M234T54	0.156709	0.000990993	0.00865801	0.00328756	0.0176845	0.944444	0.763194	1	1.27626	Sc:Vv	0.212674	0.065862	down	3329	M234T54	234.024	234.014	234.026	53.625	40.048	58.594	21	18	5777	1545.1	4448.71	4543.64	8631.9	6006.3	5929.47	2934.55	3120.58	3971.98	2575.87	2639.36	3877.95	3270.12	2042.28	5008.14	21441.3	1702.79	3030.72	1268.88	1652.45	292.373	780.934	1347.88	860.273	0
M235T366	0.216351	0.0108301	0.0151515	0.0222337	0.0286669	0.916667	0.679861	1	1.02926	Sc:Vv	0.120665	0.103353	down	3368	M235T366	235.045	235.043	235.046	365.769	364.103	367.699	24	24	58124	10415.3	42918.9	24250.9	81424.2	31747.6	15958.6	19810	19305.3	21197.8	18449.3	22844.2	22073.2	18152.4	24214	80009.7	231676	50045.7	36602.4	131743	12071.7	13302.5	29483.5	1729.92	4940.82	2480.84
M235T40	4.92241	0.00227913	0.0021645	0.00632278	0.00565387	1	1	1	1.29987	Sc:Vv	0.19689	0.197189	up	3375	M235T40	235.096	235.092	235.099	39.746	37.755	66.342	26	24	9758	7872.26	13418.1	1337.32	2819.47	2773.01	6169.61	13439.8	14179.8	21920.4	12923.1	17076.8	17069	13657	15432.3	3982.64	14186	10134.7	5286.69	2254.31	5818.46	56241.7	59597.4	34877.5	30235.4	20055.4
M236T162	0.324268	0.00114492	0.004329	0.00368688	0.00981982	0.972222	0.833333	1	1.07314	Sc:Vv	0.278735	0.153952	down	3412	M236T162	236.121	236.112	236.123	161.67	156.69	178.481	25	25	4539	20802.3	12592.2	22134.9	18956.5	10708.7	20412.9	15535.9	9605.55	11347.1	12816.9	8557.95	5719.32	9387.04	12764.7	10196.9	6286.57	6551.41	5796.63	7012.92	6484.57	8385.95	7238.44	13069.4	5094.73	21189.1
M236T231	0.0261505	5.29577e-05	0.0021645	0.000380112	0.00565387	1	1	1	1.97212	Sc:Vv	0.176156	2.7195e-08	down	3408	M236T231	236.094	236.091	236.095	231.004	212.65	245.36	30	25	60026	150132	172476	170928	387444	710144	215182	166582	127734	134944	137426	160298	169147	145785	205611	88593.8	91382	161931	74032.8	81476.2	61648.5	12553.7	13693.1	9425.17	8702.99	950.204
M236T303	0.13341	0.000633732	0.0021645	0.00233567	0.00565387	1	1	1	1.58964	Sc:Vv	0.735225	0.0818191	down	3397	M236T303	236.023	236.022	236.023	303.234	300.192	306.785	26	26	193181	701351	539666	313989	448169	713902	725486	1.1879e+06	980497	418404	267427	215542	504236	478498	50526.5	404384	447140	468837	491227	543118	410219	477602	66697.5	21179.9	56228.3	15621.7
M236T364	21.0604	1.81073e-05	0.0021645	0.000183207	0.00565387	1	1	1	1.54799	Sc:Vv	0.0629366	0.0106464	up	3404	M236T364	236.079	236.078	236.08	364.373	362.123	368.504	26	26	411274	41486.7	16215.8	57831	29266.1	39355.7	25777.8	509373	579935	565102	573722	564421	576529	596949	594430	44814.2	50300.5	18901.1	13202.2	23148.3	20655.4	2.5524e+06	1.17261e+06	297968	523712	693817
M236T412_2	6.27081	0.00116034	0.0021645	0.00372228	0.00565387	1	1	1	1.38022	Sc:Vv	0.131419	4.23553e-09	up	3417	M236T412_2	236.149	236.148	236.15	411.565	409.557	414.119	18	18	31593	6185.55	18027.6	17905.9	27319.6	19984.2	65389.1	78100.6	89698.9	95046.5	90551.7	87182.6	97945.3	85875.4	113166	16195.4	17836	18900	20153.6	15076.1	19616.9	188155	194976	242270	212400	257838
M237T278	0.0595669	0.000333148	0.0021645	0.00143002	0.00565387	1	1	1	1.81014	Sc:Vv	0.68532	0.244382	down	3426	M237T278	237.009	237.007	237.011	277.784	274.51	294.451	18	17	7860	40116.4	7114.55	10881.2	23000.2	24547.8	20984.7	3490.68	5787.31	4464.57	5392.16	7080.52	7836.76	19877	15726.1	20535.3	10490.9	3832.99	20221.9	19484.1	18810.9	3241.76	2031.84	900.735	10435.9	536.818
M237T302	0.222627	0.000598173	0.0021645	0.00224401	0.00565387	1	1	1	1.28008	Sc:Vv	0.27253	0.119903	down	3441	M237T302	237.12	237.115	237.121	301.946	298.301	308.662	25	24	7177	16381.4	30392.5	20505.6	29302.2	26339.9	26834.4	11126.7	10499	10412.4	8619.02	12312.5	17732.6	15641.3	16675.4	16174.9	16435	26462.7	21648.4	16904.3	15647.5	19798.8	3901.13	4176.9	6716.13	12041.7
M237T304	0.158095	0.00285154	0.0021645	0.00751189	0.00565387	1	1	1	1.49045	Sc:Vv	0.666785	0.0607276	down	3427	M237T304	237.026	237.022	237.027	303.608	302.006	318.374	24	23	18113	76823	66043.5	34667.3	55756.2	79553.2	76096.7	119510	104006	46534.2	30448.8	22358.8	57557.2	59594.4	9618.07	48892.9	66208	57554.5	61293.9	62246.3	43621	54437.8	7817.26	1873.87	7588.98	8409.79
M237T33	3.36751	0.000336919	0.0021645	0.00144252	0.00565387	1	1	1	1.06682	Sc:Vv	0.189206	0.191281	up	3445	M237T33	237.148	237.146	237.149	32.534	30.444	43.919	30	26	10451	9574.49	7830.62	16829.9	5225.55	11217.9	5192.27	32748.8	24319.7	24801.3	16749.4	32661.6	26928.8	28228.7	27487.1	13792.5	7036.78	10490.1	9740.44	6048.15	6232.39	61528.1	33488.8	44789.4	47122.8	38445.4
M237T365	7.16298	0.000226534	0.0021645	0.0010756	0.00565387	1	1	1	1.22459	Sc:Vv	0.0910951	0.0659857	up	3437	M237T365	237.082	237.081	237.083	364.512	362.181	368.504	18	18	43003	4342.19	13844.8	7801.61	12100.4	12403.6	12212.7	55818.3	67522.7	55281.6	62884	61212.2	62913.3	63239.1	69597.9	5382.01	27143.9	3132.17	22367.8	13515.4	10030.5	267866	124932	38153.3	55139.5	79953.9
M237T409	0.25025	0.000209814	0.0021645	0.00101597	0.00565387	1	1	1	1.13831	Sc:Vv	0.231009	0.226821	down	3439	M237T409	237.086	237.085	237.088	409.492	406.201	417.221	21	20	6493	23209.6	10732.5	14743	30213.9	40209.7	20513.6	10099.9	18978.6	18306.9	16376.4	22373.2	14111.5	19437.2	20106.1	16510.7	24281.7	16794.2	17891	24546.5	15443.4	7824.21	6766.02	7002.83	8667.95	10167.7
M238T27	0.0297691	1.72664e-05	0.0021645	0.000177139	0.00565387	1	1	1	1.92938	Sc:Vv	0.31336	1.04956e-08	down	3453	M238T27	237.949	237.947	237.952	26.82	25.752	29.329	13	13	3446	2544.35	776.34	3578.8	496.276	902.22	420.228	510.109	548.549	658.665	562.654	423.8	407.468	928.407	812.974	5167.27	607.09	277.251	503.817	416.514	650.149	502.057	122.572	81.8379	50.9678	102.673
M238T300	0.335881	0.00993747	0.0021645	0.0206737	0.00565387	1	1	1	1.04257	Sc:Vv	0.210292	0.0464934	down	3478	M238T300	238.19	238.189	238.193	299.898	296.632	304.496	21	21	2734	7195.11	10318.9	10723.7	7945.5	7262.32	8949.02	5684.32	6122.12	8031.57	8121.65	6777.07	4639.35	5341.19	7658.24	5660.32	7633.06	6924.29	5124.42	6476.71	9744.65	5489.24	5171.37	5298.81	877.742	6297.65
M238T302	0.187964	0.00750653	0.004329	0.0164378	0.00981982	0.972222	0.833333	1	1.08365	Sc:Vv	0.450927	4.01039e-08	down	3473	M238T302	238.123	238.115	238.127	301.885	287.302	304.725	14	13	6493	19420.8	5507.15	3731	3349.19	3503.23	5891.76	1867.54	4420.26	3734.16	4804.37	4058.8	1252.88	5826.72	2210.48	2414.03	5712.98	1994.26	1369.2	2937.58	2210.49	4509.1	2613.37	2566.36	5546.3	5116.93
M238T307_1	0.305031	0.00313845	0.00865801	0.00810073	0.0176845	0.944444	0.735417	1	1.0445	Sc:Vv	0.467268	0.185443	down	3449	M238T307_1	237.563	237.553	237.566	307.483	301.152	316.771	18	16	2392	3445.04	5100.85	2090.8	6253.1	5561.91	6795.58	2847.1	1471.23	2286.43	2227.13	2671.16	2494.73	3685.67	5781.31	4316.55	3006.16	2990.17	4840.56	5843.44	1538.82	5966.26	1293.33	5683.61	3306.66	1908.98
M238T409	0.175659	0.00031301	0.0021645	0.0013645	0.00565387	1	1	1	1.22486	Sc:Vv	0.118408	0.0840389	down	3465	M238T409	238.071	238.07	238.071	409.385	404.758	421.072	25	24	14444	45601.1	17083.7	18568.1	67214	63857.4	42237.6	37588.9	33312.4	38593.1	33535.7	40406	37007.5	46262.1	40560.2	43580.9	59436.7	38295	37995.4	54195.2	54064.6	15026.2	15006.5	7116.15	3611.58	12275.5
M238T412	0.123976	1.06214e-05	0.0021645	0.000129539	0.00565387	1	1	1	1.50808	Sc:Vv	0.326505	2.50687e-08	down	3471	M238T412	238.118	238.108	238.119	412.296	393.387	428.074	30	24	35318	269651	63403.3	120971	205508	148941	141172	47823	121596	146974	100903	91658.2	159872	97057.9	97634.2	38652.1	47406.3	57056.8	34741.5	46378	68565.9	30522.1	12618.6	7042.22	26879.2	17112.5
M238T455	0.166721	0.000503784	0.0021645	0.00195672	0.00565387	1	1	1	1.2291	Sc:Vv	0.346474	4.14277e-08	down	3472	M238T455	238.118	238.117	238.127	454.62	440.775	472.922	27	18	14362	171779	24094.9	85070.8	74976.2	69841.7	164644	20292.8	67573.6	62567	63595.4	77253.6	89056.8	52995.6	47238.5	13217.6	14853.4	18719.6	15640.8	26487.3	21320.6	18723.3	11157.6	12218	4457.08	5832.15
M238T478	4.1376	6.10886e-05	0.0021645	0.000417084	0.00565387	1	1	1	1.07963	Sc:Vv	0.505268	0.030349	up	3459	M238T478	238.019	238.018	238.02	477.993	460.282	490.98	29	25	5716	19664	10255.6	17085.5	6714.46	25388.5	22860.5	67477.2	39168.3	29590.5	33196	34436.5	93888.3	44087.6	24771.4	27902.9	10745.8	6983.01	24624.3	19682.9	25232.3	62508.5	57681.7	30224.3	31295	44582
M239T301	0.272637	0.00248434	0.004329	0.00675965	0.00981982	0.972222	0.833333	1	1.06096	Sc:Vv	0.756137	1.94513e-08	down	3483	M239T301	238.998	238.997	238.999	301.391	296.666	308.086	31	22	21003	76695	49695.9	22765.2	29590.3	29844.2	29440.6	123401	36917.3	20486.6	26540	35843.9	34901.2	56478.1	17019.4	21254.6	34887.5	28617.7	30600.5	57523.1	21514.3	42230.5	7740.28	7307.34	15148.6	11400.9
M239T319	4.96724	0.00236515	0.0021645	0.00649412	0.00565387	1	1	1	1.18308	Sc:Vv	0.353675	0.253638	up	3500	M239T319	239.102	239.091	239.105	318.807	310.976	320.787	15	15	15419	6899.64	8411.23	2218.26	7256.92	7151.71	3367.27	3623.29	10279.5	6120.07	12644.1	13606.8	12813	9907.86	10383.1	13747.6	18469.5	12450.5	9861.77	9232.61	8270.58	10270.3	17710.4	41792.2	9329.66	40081.6
M239T326	0.195576	0.00018	0.0021645	0.000905548	0.00565387	1	1	1	1.35704	Sc:Vv	0.0922136	3.73223e-09	down	3480	M239T326	238.971	238.97	238.972	326.192	319.852	333.882	26	25	34253	131591	89577.3	147740	92996.1	90575.4	63970.7	69252.3	59659.5	55705.5	58235.8	55860.9	47542	58690.4	58563	62788.4	63518	37196	60145.4	55511	82487.8	50793.4	37572	10900.5	49060.1	21522.5
M239T37_2	6.46242	0.00113376	0.00865801	0.00365897	0.0176845	0.944444	0.777778	1	1.4021	Sc:Vv	0.804423	6.45027e-08	up	3513	M239T37_2	239.199	239.196	239.202	36.785	29.638	48.966	26	23	5984	4182.08	7432.29	4031.48	2161.44	18997.2	2688.26	8297.58	18516.1	4474.68	3006.28	6271.76	20190.7	4076.77	3409.55	6579.88	3283.44	2459.36	3808.21	3914.38	3859.74	10597.7	9623.33	5386.16	11281.3	10744.5
M239T391	2.71548	0.0135846	0.0021645	0.0268382	0.00565387	1	1	1	1.01122	Sc:Vv	0.254948	0.165828	up	3482	M239T391	238.989	238.987	238.992	391.394	384.876	392.991	14	14	2392	1841.2	4033.65	662.256	3022.18	5552.69	4239.87	5526.12	3170.03	5325.88	5468.04	4407.46	6348.35	5015.69	2786.94	5107.42	10017.4	4175.41	5806.9	4794	2898.11	10022.2	9438.8	5774.48	8846.8	6973.45
M239T451	0.164313	5.92855e-05	0.0021645	0.00040953	0.00565387	1	1	1	1.40157	Sc:Vv	0.24489	0.247861	down	3509	M239T451	239.139	239.137	239.148	450.878	430.184	462.764	24	23	13948	73857.2	28474.5	115071	81602.8	87860.1	77166.7	20262.5	53395.8	47365.5	47399.3	44176.6	42497.3	55652.6	46051.4	23485.6	28833.5	27228.1	21278.1	39665.7	33608.8	32092.7	29279.3	21492.7	7893.78	13077.8
M239T58	0.199446	7.26007e-06	0.0021645	0.000101736	0.00565387	1	1	1	1.30497	Sc:Vv	0.441374	0.122545	down	3507	M239T58	239.148	239.148	239.149	57.5275	54.238	62.307	26	26	8885	74942.6	58375.5	101244	61207	101854	54527.5	55690.2	59594.5	108703	107321	56440.2	26867.8	51491.6	100784	58597	39568.8	59750.9	44501.9	50177	52462.8	46249	51539.7	42632.9	51000.6	42977.5
M240T187	14.6405	2.72589e-08	0.0021645	3.30395e-06	0.00565387	1	1	1	1.63085	Sc:Vv	0.426141	3.41272e-08	up	3524	M240T187	240.086	240.085	240.088	186.937	170.929	192.819	14	14	15152	4627.5	4854.18	6697.57	4598.03	3879.86	4016.73	6187.44	7874.7	10293.5	7136.13	9891.1	15066.7	3181.93	6902.9	28338.8	1029.38	19954.6	5378.54	18576.5	5274.71	15772.3	15371.5	21634.9	14189.9	21785.4
M240T235	0.379274	0.0181515	0.004329	0.0342769	0.00981982	0.972222	0.833333	1	1.00387	Sc:Vv	0.0807566	0.0803193	down	3538	M240T235	240.207	240.202	240.209	234.591	226.51	247.13	26	25	1740	6672.57	6786.29	8050.46	6194.76	4951.39	3911.78	4578.37	4941.69	4340.37	4628.06	4652.46	4934.31	3767.64	4555.53	4288.34	4002.57	4271.8	5154.96	3010.62	4893.01	5697.63	3613.38	959.922	4199.79	2946.24
M240T262	0.301092	0.000637656	0.0021645	0.00234645	0.00565387	1	1	1	1.15391	Sc:Vv	0.101006	0.064309	down	3525	M240T262	240.097	240.096	240.098	262.359	261.201	263.267	15	15	10423	33036.2	31432.1	43342	26949.5	33039.2	38846.4	24016.2	20578.7	22286.5	23830	19565.1	20602.1	19592.8	16985.1	13800	7579.01	14927.9	14674.8	7289.96	15406.7	19073.6	19771.8	6867.79	13897	5851.94
M240T303	0.297316	0.013155	0.0021645	0.0261168	0.00565387	1	1	1	1.15649	Sc:Vv	0.583465	0.122075	down	3519	M240T303	240.015	240.013	240.019	303.474	301.554	317.263	23	23	5810	29906.8	17646.8	8814.36	12483.8	21487.9	21518	29664.9	26135.1	10945.7	9550.5	5807.71	19096.9	20431.2	4393.12	14717.6	15915.2	14261.9	15367.9	21491.1	12216.4	12539	1605.17	5452.87	4891.98	10928.7
M240T327	0.198051	3.05275e-06	0.0021645	5.86649e-05	0.00565387	1	1	1	1.34738	Sc:Vv	0.170475	0.154853	down	3517	M240T327	239.974	239.968	239.976	326.598	320.462	335.384	24	23	3598	10124.8	6910.64	10324.8	7481.94	5919.9	5708.06	5103.45	4809.9	4678.95	5838.52	3580.22	3479.84	5217.69	4981.08	5056.85	4008.75	2604.23	5318.44	4563.1	6174.76	3163.38	2040.05	1475.45	3377.57	1492.13
M240T407	0.187959	0.000999033	0.004329	0.00330677	0.00981982	0.972222	0.833333	1	1.12832	Sc:Vv	0.32876	0.287389	down	3518	M240T407	239.986	239.985	239.987	407.304	405.486	408.283	13	13	2748	2572.33	4020.99	1169.38	3115.89	2909.5	7106.83	3653.52	3318.85	1702.17	1795.28	2075.72	2421.57	1327.45	2176.51	5626.8	3625.48	7442.57	3140.27	6263.14	3630.08	489.533	251.717	716.083	1186.82	1134.77
M241T182	0.130701	0.000671118	0.0021645	0.00244358	0.00565387	1	1	1	1.51558	Sc:Vv	0.877707	0.0703684	down	3545	M241T182	240.986	240.985	240.987	182.313	175.906	191.14	15	14	3999	45807	7083.65	4659.31	19870.8	22228.7	26808.1	32817.7	11142.5	5800.56	5646.51	3646.15	27833.9	34659.5	3133.66	30489.7	11860.1	7406.74	22442.7	45636	11161.4	8510.14	2972.85	1723.28	9896.69	1040.3
M241T191	4.53679	0.0077235	0.0021645	0.0168165	0.00565387	1	1	1	1.25235	Sc:Vv	0.265242	0.13999	up	3561	M241T191	241.096	241.085	241.099	190.965	175.816	197.129	15	15	6177	5021.6	3065.37	5147.69	1191.37	365.234	3232.14	3932.68	4773	4006.86	6808.93	5324.36	5339.89	4464.11	2615.15	2242.15	3364.16	2840.03	2269.82	1880.77	2809.73	13190	26660.9	6942.12	5730.24	8003.84
M241T263	0.180456	0.00016215	0.0021645	0.000842793	0.00565387	1	1	1	1.28716	Sc:Vv	0.374398	7.91518e-08	down	3553	M241T263	241.07	241.069	241.071	262.888	260.107	264.625	19	19	8844	39696	16370.8	28311.7	23325.5	70861.3	59929.1	25467.5	28394.8	36686.1	18538.9	12035.1	17592.9	17014.1	15449.9	32054.1	23539.2	22073.5	37322.5	42551.9	28072.1	16852.8	11590.1	11765.1	13720.4	10556.3
M241T285	0.105814	0.000156857	0.0021645	0.000821092	0.00565387	1	1	1	1.42799	Sc:Vv	0.273231	0.190664	down	3575	M241T285	241.173	241.171	241.176	285.128	283.115	288.486	14	14	6835	17555.6	4123.15	21940.8	9028.4	11749.2	5322.23	3065.6	2276.17	2228.97	3076.54	1855.72	1876.28	1408.68	3031.75	8952.81	7474.91	3196.54	4161.53	4810.98	12835.3	2206.16	3144.64	1738.14	491.936	1611.53
M241T303_1	0.089879	2.32152e-05	0.0021645	0.000214072	0.00565387	1	1	1	1.4618	Sc:Vv	0.45686	7.45187e-07	down	3549	M241T303_1	241.003	241.002	241.016	303.217	299.383	318.664	19	18	9068	6182.22	17764.7	21731.8	11864.6	7510.99	9293.52	8700.71	21819.2	13444.4	18939.3	17843.8	1326.43	16251.3	15059.3	24202.2	65610.3	2315.98	4795.56	16508.8	16447.7	16034.9	5851.13	8058.88	5309.32	8083.3
M241T308	0.170613	0.000266754	0.0021645	0.0012123	0.00565387	1	1	1	1.32959	Sc:Vv	0.339431	6.84863e-08	down	3547	M241T308	240.986	240.985	240.988	307.748	292.115	318.087	22	21	9569	53919.1	20870.2	11259.6	18104.8	32983.5	32194.3	26301	19593	9940.19	18386.7	21101.6	20157	33453	14889.4	14763.6	21705.3	9110.97	32274.4	33168.4	11979.6	21147.7	6596.27	2834.68	8875.09	8292.39
M241T315_1	0.120553	0.000178136	0.0021645	0.000899631	0.00565387	1	1	1	1.45478	Sc:Vv	0.744045	3.8624e-08	down	3552	M241T315_1	241.037	241.026	241.04	315.215	294.733	320.054	21	19	3263	13943.7	7653.36	15139.9	14012.3	2955.28	13541.7	6291.8	5602.21	3095.94	4261.29	4234.07	6900.06	20501.5	9631.79	4894.71	5462.09	11534.8	18573.2	8624.23	6665.11	9786.52	9470.78	7919.84	8592.92	3848.22
M241T326	0.227718	0.00029817	0.0021645	0.0013164	0.00565387	1	1	1	1.26952	Sc:Vv	0.155079	0.0910729	down	3544	M241T326	240.969	240.968	240.971	326.148	322.251	336.668	25	25	5820	20941.7	13594.1	26686.1	15288.4	16309.2	11148.2	10496.8	11338	8210.48	9578.98	9506.79	6909	9875.45	11257.5	10009.3	11438.1	8055.83	10993.2	7442.13	15188.8	8798.96	8739.52	2183.53	9247.24	4991.29
M241T40_1	0.0918375	0.000910549	0.004329	0.00308956	0.00981982	0.972222	0.833333	1	1.48878	Sc:Vv	0.605225	5.59334e-08	down	3556	M241T40_1	241.068	241.064	241.075	39.893	37.123	50.643	13	13	4023	4415.9	1787.82	6970.8	5322.3	3461.33	2108.4	7407.97	2344.8	2582.83	7156.89	3203.44	589.728	8098.89	6757.8	1920.56	8160.09	6581.35	4577.14	1782.41	5625.67	1644.56	16308.2	11233.6	8978.71	2140.44
M241T419	0.14438	9.4444e-07	0.0021645	2.71061e-05	0.00565387	1	1	1	1.36417	Sc:Vv	0.157941	0.155503	down	3565	M241T419	241.129	241.127	241.13	418.827	404.816	435.507	40	26	31825	109857	78816	149757	96680.5	55429.7	93826.2	84340.4	140947	108223	103421	96826.1	115649	93816	99489.6	54695.1	78495.4	133480	37281.8	27562.3	135430	18093.7	12236.6	17987.9	19570.3	17627.1
M241T436	0.121541	0.0141405	0.0411255	0.0277673	0.0676526	0.861111	0.539583	1	1.18579	Sc:Vv	0.0960035	1.28347e-08	down	3557	M241T436	241.081	241.072	241.082	436.166	424.367	438.177	28	26	42744	34691.2	29713.2	7627.58	157819	94720.5	110216	37093.9	40647.2	36065.6	36986.1	35642.8	33613.3	45465	38125.2	32799.8	34029.4	97087.3	59960.3	75426	49611	19146.8	18417	18851.5	14143.2	12117.3
M241T460	4.59444	0.000392853	0.0021645	0.00161892	0.00565387	1	1	1	1.11023	Sc:Vv	0.511995	1.19871e-08	up	3559	M241T460	241.081	241.08	241.089	459.523	451.387	471.007	14	14	10866	11306.3	4032.73	5835.64	11463.5	8536.05	12263.3	8877.56	10668.4	9607.45	7294.8	8256.72	5704.93	2089.32	17118.8	7505.02	8895.34	16313.1	5648.41	3923.23	11624.8	20123.4	20665.1	31920	18231.4	43635.8
M241T490	0.189181	8.44494e-06	0.0021645	0.000112189	0.00565387	1	1	1	1.19637	Sc:Vv	0.218558	0.07702	down	3568	M241T490	241.129	241.128	241.13	490.125	488.611	491.893	17	17	6229	19095.5	24598.7	17218.7	40649.8	20860.1	30887	24221.4	24654.6	22195.3	21184.5	20795.1	15543.3	17018.8	11504.7	32097.3	47578.3	52839.9	13144.5	5051.27	23761.2	6472.46	6347.97	3390.07	3601.61	3567.02
M241T509	4.08754	0.000131296	0.0021645	0.000724038	0.00565387	1	1	1	1.19415	Sc:Vv	0.229093	0.20386	up	3546	M241T509	240.99	240.986	240.992	509.208	504.335	514.787	21	21	3822	6691.68	3242.03	3126.24	3758.7	8642.97	2816.23	20955.7	14697.4	21960.8	19930.7	15675.3	15509.6	19560.6	9809.58	8699.54	5825.09	8365.64	5098.62	5987.89	5526.31	25159.4	29051.7	13932	28115.9	11816.6
M242T118	0.103243	0.000177223	0.0021645	0.000897337	0.00565387	1	1	1	1.58649	Sc:Vv	0.777862	0.0700036	down	3596	M242T118	242.093	242.09	242.103	118.313	107.67	131.36	15	14	3825	53993	29724.5	30026.6	19712.6	33128.1	53786.6	36823.8	13817.4	3935.9	10136.5	11081.7	7733.91	11029.4	6940.94	6675.1	9675.88	6848.02	7846.99	7046.09	3637.16	7869.79	5821.67	5161.84	7781.75	5571
M242T185	0.24073	1.82504e-06	0.0021645	4.19517e-05	0.00565387	1	1	1	1.06711	Sc:Vv	0.163683	0.154143	down	3602	M242T185	242.138	242.135	242.139	184.656	155.057	189.89	26	21	10904	16041.1	10005.5	15291.3	16473.2	24119.7	15090.2	10616.7	8450.17	11278.3	12878.7	10653	9837.06	9283.02	13009.6	15188.6	3283.85	64336.4	4812.27	2020.82	21019.2	5366.31	7213.41	4206.11	7594.9	3851.75
M242T243	0.0943887	1.38888e-06	0.0021645	3.47426e-05	0.00565387	1	1	1	1.61769	Sc:Vv	0.234931	0.187784	down	3581	M242T243	241.984	241.983	241.99	242.52	226.543	245.93	22	22	2287	9754.75	6490.13	18403.7	13674.8	17033.5	6740.41	7848.06	4205.12	6745.87	5695.62	7502.85	4783.84	5982.75	8199.5	6404.41	9526.9	3869.62	5216.95	3999.47	3874.61	1597.11	2289.39	2045.61	981.24	1822.84
M242T277	0.108602	0.00143495	0.0021645	0.00437973	0.00565387	1	1	1	1.57909	Sc:Vv	0.709099	4.7407e-08	down	3587	M242T277	242.033	242.03	242.034	276.543	262.735	283.289	21	19	15818	84529.4	31609.2	79951.2	26765.8	32452.6	26701.3	93268.5	52534.8	29611.1	32804.2	22362.1	20820.3	28629.5	7879.64	37182.1	20634.8	44575.4	21219.3	8042.23	106227	36815	12180.1	3526.54	5525.78	557.165
M242T281	0.25545	0.0175575	0.025974	0.0333587	0.0457562	0.888889	0.666667	1	1.34872	Sc:Vv	0.715248	0.0683721	down	3577	M242T281	241.568	241.566	241.571	281.062	278.834	282.631	17	17	10936	6227.02	4204.76	10806.7	5270.05	6199.85	2865.01	20425.6	11659.1	8062.3	6612.31	3685.5	5062.94	5902.56	1879.49	33964.1	34349.6	8494.81	6188.85	19776.9	11292.5	823.063	169.75	0	149.989	0
M242T315_1	0.251656	0.00372963	0.0151515	0.00930193	0.0286669	0.916667	0.666667	1	1.12093	Sc:Vv	0.442499	4.87591e-08	down	3586	M242T315_1	242.033	242.032	242.034	315.275	297.309	320.787	31	22	12849	86759.6	42665.6	144954	25267.3	42095.9	42857.8	63672.6	61074.5	107145	76439.1	44339.8	62425.9	83970.9	11843.5	59940.7	35313.7	49995	25918.6	42094.4	68700.7	132165	21781.2	8872.81	18393.6	8396.19
M242T327	0.314947	1.31553e-05	0.0021645	0.00014829	0.00565387	1	1	1	1.10918	Sc:Vv	0.271921	0.219502	down	3583	M242T327	241.997	241.995	241.999	327.35	321.315	335.766	16	15	2816	6142.73	5244.48	7639.1	8750.08	5688.66	9814.54	4185.91	6538.01	3420.65	4599.79	4756.87	6336.66	4568.14	7413.06	4215.37	3525.08	3666.57	6040.09	5630.2	4343.89	3998.67	5184.54	2214.19	4204.29	3694.87
M242T34	3.55438	7.53277e-05	0.0021645	0.000481636	0.00565387	1	1	1	1.12811	Sc:Vv	0.343237	0.233013	up	3606	M242T34	242.174	242.166	242.179	34.3385	31.886	51.818	16	14	3756	2127.74	2120.8	3517.71	1604.2	1800.58	1474.18	6151.13	5633.2	5447.48	1976.17	4746.71	5630.27	3859.79	2367.03	6216.14	3687.12	2508.14	2748.75	7956.64	2787.49	9999.8	9639.82	5797.59	5541.99	6154.48
M242T343	0.0497346	3.16787e-05	0.0021645	0.000271214	0.00565387	1	1	1	1.71335	Sc:Vv	0.514976	0.222506	down	3578	M242T343	241.964	241.962	241.966	343.404	341.749	346.924	18	18	2678	6190.07	6413.45	9355.59	8314.03	5961.67	13286.8	1910.84	1715.08	2970.33	1673.61	1395.96	1098.85	1174.69	3945.55	6476.25	4575.95	5478.84	7358.82	13813.7	8729.72	439.046	1288.91	915.792	285.314	1561.36
M242T420	0.28686	0.00603588	0.0021645	0.0137128	0.00565387	1	1	1	1.09083	Sc:Vv	0.192174	0.185467	down	3601	M242T420	242.132	242.13	242.133	419.72	416.704	438.177	27	21	4247	42092.5	11192.2	17811.5	13974.7	24156.8	25273	15315.9	24351.5	15357.2	15675.9	20911.5	16057.5	14415.7	17250.2	4425.04	14095.6	18847.4	9355.73	8397.92	14775.2	11092.4	9918.72	1960.93	10774.6	2359.83
M243T161	0.0813905	0.00200959	0.004329	0.00572768	0.00981982	0.972222	0.833333	1	1.60993	Sc:Vv	0.639425	1.53915e-07	down	3618	M243T161	243.008	243	243.011	160.597	150.246	175.163	20	18	3409	5768.59	2013.65	15977.2	2484.95	9339.45	7869.61	7834.5	7606.24	1698.38	7500.21	4452.55	1326.71	10415.1	1974.67	3663.39	30324.7	3289.67	4073.82	11600.7	3579.54	2151.41	657.336	4383.55	4013.84	12951.6
M243T185	0.104525	0.000420451	0.004329	0.00170163	0.00981982	0.972222	0.833333	1	1.50698	Sc:Vv	0.233151	1.25389e-08	down	3641	M243T185	243.287	243.285	243.289	184.784	175.613	196.338	20	20	1154	6596.72	3580.31	653.596	3878.79	3073.69	3973.91	3273.06	2825.99	3447	3370.82	2472.77	1825.09	4091.89	3593.41	3232.89	3293.7	3679.39	2958.51	3716.55	2980.64	2877.04	2136.95	394.187	1439.77	542.383
M243T237	143.905	6.21578e-05	0.0021645	0.000422666	0.00565387	1	1	1	1.90403	Sc:Vv	0.0790616	9.288e-10	up	3630	M243T237	243.113	243.112	243.123	237.037	223.591	245.53	19	18	775970	13081.2	6268.24	6996.35	6251.81	6068.03	4689.76	605241	659150	702764	739021	732156	683489	734782	691231	2011.94	27504.6	3535.56	2199.26	24751.8	1489.35	2.18593e+06	4.13912e+06	192665	397700	702149
M243T266	3.15434	0.0115198	0.025974	0.0233959	0.0457562	0.888889	0.583333	1	1.12006	Sc:Vv	0.137088	0.134423	up	3623	M243T266	243.064	243.06	243.07	265.829	258.326	275.139	28	25	31792	69595.5	9675.38	5035.52	18432.6	8052.81	5005.98	34836.3	27428.5	37764.4	37691	33463.1	28788.8	27189	33774.8	26514.3	65790.4	12874.7	17268	12963.5	17676.1	100839	156355	71391.8	39213.5	40279.6
M243T275	0.0540273	5.42335e-05	0.0021645	0.000386673	0.00565387	1	1	1	1.78741	Sc:Vv	1.22276	0.279662	down	3621	M243T275	243.043	243.036	243.044	275.363	262.711	283.939	26	24	104855	206858	72878.5	67525	343409	204662	390001	404635	168898	26760.6	61618.3	35450	57987.4	70310.1	11377.7	185322	95878.3	106865	171655	126553	303083	18365.1	6035.94	5464.39	27912.4	0
M243T309	0.197932	0.00140359	0.0021645	0.0043086	0.00565387	1	1	1	1.35289	Sc:Vv	0.459047	0.106186	down	3620	M243T309	243.017	243.016	243.027	308.743	305.187	319.957	22	21	6522	22217.3	21582.4	17204.4	14159.9	20191.6	19788.2	41269.7	23608.9	19895.3	11679.7	14623	17554.2	24726.3	10570	14630.9	11852.7	13361.6	30331.3	9883.79	14630.2	15472.5	9538.57	1532.22	6952.08	6382.19
M243T327	0.331802	0.000674841	0.004329	0.00245283	0.00981982	0.972222	0.833333	1	1.02003	Sc:Vv	0.244626	0.213021	down	3614	M243T327	242.885	242.884	242.887	326.718	325.264	332.115	17	17	1889	3854.78	3212.59	4999.03	1664.91	2117.52	3041.03	2593.06	2021.16	2962.67	2280.4	3079.19	1397.06	2101.83	1916.72	1838.37	851.935	1550.35	1917.66	1450.72	3031.21	1362.53	2024.22	621.851	1370.31	908.863
M243T40	2.83034	0.0210714	0.0021645	0.0389462	0.00565387	1	1	1	1.05065	Sc:Vv	0.278251	0.15657	up	3628	M243T40	243.101	243.1	243.105	40.122	33.393	54.948	19	18	7860	1923.49	13660.2	11830.9	2410.61	13144.3	14004.5	8828.47	12465.6	14458.3	10453.8	17991	18241.9	18953.1	11911.8	12227.3	18290.7	10432.4	12943.6	13468.3	6106.17	42040.1	43599.4	28232.4	27192.2	19372.3
M243T404	0.292712	2.53825e-06	0.0021645	5.23505e-05	0.00565387	1	1	1	1.18796	Sc:Vv	0.0581731	0.0326005	down	3637	M243T404	243.181	243.179	243.182	404.19	400.733	426.9	32	26	15379	103614	66114.5	91853.4	71212.5	82541.1	71536.8	62379.1	64788.9	64796	61748.4	56859	57229.1	59250.9	64951.7	53348	54279.6	65761	50002.2	35397.6	70254.7	36451.6	46502.6	22679.1	31101.8	25837.3
M244T239	15.9148	0.00115835	0.0021645	0.00371689	0.00565387	1	1	1	1.43685	Sc:Vv	0.0871607	4.84229e-09	up	3663	M244T239	244.116	244.115	244.13	239.461	234.695	254.423	21	20	133419	12805.8	3580.19	25686.9	2863.32	22245.2	1991.97	96306.6	107102	111501	121375	121675	107735	116871	107568	9696.54	1301.2	6947.28	15466.5	7307.18	3436.72	359024	707821	33751.9	69007.5	114350
M244T263	0.271374	0.00619574	0.025974	0.0140056	0.0457562	0.888889	0.666667	1	1.30694	Sc:Vv	0.134611	0.104263	down	3658	M244T263	244.079	244.078	244.092	262.623	251.424	264.799	40	26	104686	222671	353634	484338	342929	447160	326769	216054	228728	214015	246738	186637	192465	213229	148647	316901	329700	305300	399831	503663	181637	33155.4	495263	62786.8	27544.9	36528.4
M244T276	0.0709553	4.39284e-05	0.0021645	0.000335459	0.00565387	1	1	1	1.70695	Sc:Vv	0.945751	0.209532	down	3652	M244T276	244.047	244.043	244.05	275.702	274.079	280.443	22	21	14695	27983.5	12101.8	11211.9	45361.1	25544.5	52907.8	50988.3	22778.3	7828.31	10087.6	4154.24	11453.6	11688.6	6804.51	23489.4	14306.4	15793.8	27913.7	15190.8	52317	2816.04	2457.95	1301.57	9271.96	0
M244T280	0.0407306	5.36634e-06	0.0021645	8.42608e-05	0.00565387	1	1	1	1.8501	Sc:Vv	0.362317	0.253584	down	3657	M244T280	244.079	244.078	244.079	279.559	277.473	281.371	15	15	46055	181193	191523	249254	235063	273707	202744	120843	76701.9	45460.9	100481	74052.2	38098.2	58243.7	69726.3	176028	82761.8	129424	214499	133583	277488	18379.8	13188.2	10529.6	19955.3	4967.73
M244T313	0.204016	0.0095089	0.0021645	0.0199513	0.00565387	1	1	1	1.37947	Sc:Vv	0.401425	3.03751e-09	down	3650	M244T313	244.028	244.022	244.029	312.929	297.383	318.939	23	22	24386	77663.3	60469.4	44668.3	40218.1	62110.6	49152.5	61381.1	56378	48778.6	40102.2	30893	41760.6	36426	7492.21	40733.4	29683	40967.1	31596.4	100729	59163.3	2357.27	1757.84	5758.79	16696.8	9178.6
M244T323	3.99572	0.0020202	0.0021645	0.00574818	0.00565387	1	1	1	1.13827	Sc:Vv	0.209193	0.101791	up	3653	M244T323	244.057	244.049	244.062	322.58	306.884	325.54	26	23	17842	2349.12	8213.89	9941.02	2134.3	8635.49	9478.91	13179.8	17841.1	13077.1	12910.7	14693.3	9584.34	8933.27	12937.8	51091.9	5465.06	13449.6	3125.18	4805.99	6907.78	24864.3	31640	38468.8	19676.2	39867.8
M244T325_1	0.00919995	5.56277e-07	0.0021645	1.90522e-05	0.00565387	1	1	1	2.3191	Sc:Vv	0.256605	0.0640569	down	3644	M244T325_1	243.917	243.913	243.918	325.352	323.762	351.783	26	22	67810	151266	25397.3	97305	136112	85619.7	50221	26878.4	19935.3	17560.7	26891	20346.5	14347.4	21528.3	31179.5	22580.4	33041.4	19262.2	12485.6	52749.2	41891.8	3453.8	3826.54	1254.16	795.084	904.95
M244T325_2	0.359101	0.0121097	0.004329	0.0243541	0.00981982	0.972222	0.888889	1	1.07812	Sc:Vv	0.133478	0.0455154	down	3647	M244T325_2	243.969	243.969	243.975	325.178	324.115	330.005	22	22	4465	12270.3	9252.91	17233.6	10534.2	16469.1	12445.9	9272.17	9633.71	11768.9	10874.9	12358.6	9774.93	9339.56	11828.7	10084.5	8036.16	8651.11	8535.49	5355.98	7308.06	12330.4	11023.5	2680.87	3098.89	1526.98
M244T405	0.297012	0.00266653	0.0021645	0.00712347	0.00565387	1	1	1	1.16086	Sc:Vv	0.1467	9.03366e-08	down	3672	M244T405	244.184	244.18	244.186	404.648	402.217	409.215	23	23	3759	11495.7	12684.4	15286.8	10298.4	12026.6	12304.1	8669.19	9916.65	10489.6	8552.23	6967.04	8269.01	8555.37	6539.97	5336	9859.12	9271.23	8370.82	6764.98	9338.99	6327.55	7506.36	3712.8	1512.94	8110.37
M244T711	0.143198	0.000716433	0.0021645	0.00256959	0.00565387	1	1	1	1.4093	Sc:Vv	0.383378	1.38285e-08	down	3675	M244T711	244.19	244.189	244.19	710.918	700.84	719.489	20	13	706	3297.81	3270.99	2344.94	3203.42	2008.96	3341.65	3385.8	3220.39	3171.83	3120.98	1941.19	372.507	3246.4	3013.47	1867.15	3061.94	2871.35	3139.44	3232.71	1852.28	1064.44	4413.48	2388.94	3180.44	1843
M245T118	0.0952922	0.000863083	0.0021645	0.00296357	0.00565387	1	1	1	1.66137	Sc:Vv	0.383465	3.41823e-08	down	3700	M245T118	245.099	245.095	245.1	117.669	93.991	129.436	30	23	17238	120652	84317.9	273041	246938	192729	151335	68425.8	43972.2	41125.6	80523.6	87497.5	36068.1	36470.6	82616	27611.2	13167	14921.5	5884.39	21856.9	32768.9	36791.2	6786.91	30829.5	28281.5	10530.9
M245T158_2	6.34183	0.00145683	0.004329	0.00443042	0.00981982	0.972222	0.888889	1	1.18274	Sc:Vv	0.609432	1.40907e-08	up	3718	M245T158_2	245.225	245.224	245.228	157.899	132.628	163.565	15	14	1753	8165.53	6620.48	2890.88	2993.6	5786.69	4064.24	1199.53	1934.17	2185.46	2646.36	5574.82	3782.86	561.556	4047.22	4735.69	3058.89	3812.69	7190.92	2396.63	3558.98	4952.55	4893.42	5991.31	2406.68	5988.51
M245T189	3.51502	6.36772e-06	0.0021645	9.38162e-05	0.00565387	1	1	1	1.11579	Sc:Vv	0.0998676	0.0998771	up	3715	M245T189	245.186	245.184	245.186	189.398	182.563	196.429	26	26	14730	9842.49	11492.7	10084.6	16589.7	14418.3	8805.7	20533.5	22096.1	23175.5	27072.5	23534.1	22821.2	20697.9	23560.1	17420.9	9290.77	26977	8026.26	6899.78	24039.2	52628.3	48590	43607.8	46184.7	79216.5
M245T237	3.58628	0.0146184	0.00865801	0.028507	0.0176845	0.944444	0.777778	1	1.03649	Sc:Vv	0.256656	0.258	up	3704	M245T237	245.117	245.11	245.12	236.706	220.108	255.764	22	18	13328	2540.53	1016.29	13531.3	6870.96	14226.5	11518.1	25667.2	30716.8	16405.1	15925.1	16545.5	17170.1	26172.3	19346.5	4002.8	29177.5	2993.91	16291.6	12154.3	3675.89	46276.2	77444.2	22946	33440.8	15253.8
M245T313	0.0342593	5.78342e-06	0.0021645	8.77169e-05	0.00565387	1	1	1	2.01664	Sc:Vv	0.680415	0.272974	down	3678	M245T313	244.539	244.538	244.54	312.92	310.934	315.235	20	20	8202	36558.2	23293.6	10353.3	23460.6	29312.4	31238.4	16314.9	7886.73	5478.63	7873.06	2564.78	17324.3	21037.3	3456.93	24722.5	18400.9	10292.1	17552.6	42918.6	17321.6	3105.98	1132.18	770.446	3760.88	1001.27
M245T315_1	0.179667	0.0146521	0.0021645	0.0285489	0.00565387	1	1	1	1.48777	Sc:Vv	0.63612	0.191751	down	3684	M245T315_1	244.996	244.996	245.007	314.831	304.82	319.324	29	21	32118	43802	53538.6	64010.2	60137	58452.7	38948.7	52294.9	48014.2	24170.5	18863.6	14444.8	25496.9	35871.4	86501	31733.8	42231.7	48098.9	36314.9	27830.4	34909.5	2560.58	37754.7	23336.5	1990.17	71490.6
M245T361_2	0.0173543	1.08147e-06	0.0021645	2.92296e-05	0.00565387	1	1	1	2.03439	Sc:Vv	0.116063	0.0354771	down	3713	M245T361_2	245.16	245.159	245.161	361.366	358.19	363.274	20	20	54119	89109.5	68852.4	49725.2	79615.2	171885	33837	45319.4	47032.9	50213.2	49519	50608.3	53058.4	60288.1	58222.7	38266.6	18725.1	103165	38338.5	14747.2	264331	1553.88	2707.16	3609.57	481.737	2020.65
M245T38	4.85616	0.0043577	0.0021645	0.0105549	0.00565387	1	1	1	1.17321	Sc:Vv	0.109898	0.0805295	up	3703	M245T38	245.116	245.107	245.117	37.71	32.678	46.948	19	19	13726	12212.2	4094.79	13886.6	9634.01	1170.81	9818.88	19698.4	17183.9	18549.9	22845.3	21612.8	22585.6	19088.8	18281	1249.3	2630.03	13416.7	13135.5	13140.5	2902.96	61519	75494.9	38450.9	35089.2	38346.2
M245T401	3.24159	0.00201081	0.0021645	0.00572841	0.00565387	1	1	1	1.04013	Sc:Vv	0.348546	0.0685836	up	3710	M245T401	245.149	245.148	245.15	401.241	382.187	406.448	24	23	7470	19987.8	4818.31	7655.68	19043.3	19296	5334.23	11285	15279	14796.8	16627.1	21907.7	30617.2	19753.9	13043.9	6454.12	6303.07	11047.9	8348.11	7663.2	10859.7	29348.7	30758.5	22213.7	27971.7	40311.7
M245T454	5.91038	4.27924e-05	0.0021645	0.000331046	0.00565387	1	1	1	1.31281	Sc:Vv	0.390986	1.05915e-08	up	3686	M245T454	245.026	245.025	245.028	453.79	439.914	461.336	15	14	6555	2598.99	6720.39	2587.74	1412.54	2902.1	2658.79	4793.57	15489.3	22946.2	19568.6	16697.3	11976.8	10059.2	16597.7	2873.32	2268.98	6819.06	2188.71	1212.83	3028.31	12949.2	17645.3	30256.4	30517.5	13872
M245T465	4.0107	4.06764e-05	0.0021645	0.000322476	0.00565387	1	1	1	1.24545	Sc:Vv	0.405433	0.05732	up	3695	M245T465	245.076	245.074	245.078	464.788	453.237	469.581	26	26	10620	9156.38	9401.66	8394.79	9772.55	9453.63	8300.22	10953.5	12202.4	15818.7	20916.2	19095.5	14386.3	10757.5	29813.2	7241.11	7500.93	10225.2	6245.67	5672.2	8938.83	38864.9	44402.1	44053.3	33659.7	44925.2
M246T189	3.58062	0.00117691	0.0021645	0.00376002	0.00565387	1	1	1	1.15138	Sc:Vv	0.185516	0.186137	up	3752	M246T189	246.188	246.187	246.19	189.393	183.273	195.709	23	23	2635	810.663	1612.9	849.15	3298.66	2144.99	2152.36	2433.48	3276.75	3522.61	3823.95	2566.02	4030.91	2846.3	3021.74	3311.51	2194	3176.9	1122.63	1804.33	3444.78	8138.93	6626.24	10268.3	6516.44	12697.7
M246T237	0.0422704	1.66216e-05	0.0021645	0.00017299	0.00565387	1	1	1	1.75771	Sc:Vv	1.05919	1.43875e-07	down	3756	M246T237	246.217	246.214	246.221	236.891	229.413	243.912	15	14	2719	2308.71	2639.44	1846.85	5913.09	5624.39	3220.16	1648.54	1204.48	488.968	1613.95	969.331	780.938	6116.65	955.86	2115.13	7804.64	8026.17	2465.38	2557.95	10476.6	3908.35	4308.23	640.593	2911.11	2125.07
M246T286	0.0227501	0.000192947	0.0021645	0.00095515	0.00565387	1	1	1	2.03971	Sc:Vv	0.268152	1.52364e-07	down	3754	M246T286	246.192	246.191	246.193	285.759	284.624	286.947	20	20	15037	21438.3	67392.7	42579.1	65086.5	45592.3	46080.7	26025	20729.2	18270.8	27999.7	31239	17157.5	18035.1	32305.9	26695	33146.4	67796.7	42704.5	21476.7	34112.2	2666.12	2730.68	465.574	177.639	1413.3
M246T30	3.41567	5.02381e-05	0.0021645	0.000367319	0.00565387	1	1	1	1.00279	Sc:Vv	0.215434	0.176423	up	3757	M246T30	246.221	246.219	246.228	30.419	29.284	43.36	25	24	8006	4514.33	4237	3048.38	3912.18	2917.43	2741.6	3859.31	2808.87	4631.7	4779.22	3345.63	3357.59	3318.19	2655.53	8257.84	2938.1	2733.93	4673.42	4086.64	2472.77	14462	7927.46	13916.6	19621.2	9797.16
M246T303	0.044433	0.000305413	0.0021645	0.00133833	0.00565387	1	1	1	1.75258	Sc:Vv	0.698373	0.0861998	down	3720	M246T303	245.542	245.536	245.543	302.906	299.976	315.235	19	17	6493	5316.48	10122.8	1315.03	13045.9	17357.7	19595.1	6349.46	4620.36	2783.97	2847.97	1772.35	9451.23	11396.6	2102.15	4863.77	11018.5	3519.46	7976.76	14583.9	2952.07	2988.75	349.359	503.685	1175.5	972.503
M246T319_2	5.15312	0.0020582	0.0021645	0.00584216	0.00565387	1	1	1	1.21483	Sc:Vv	0.483667	0.101309	up	3742	M246T319_2	246.144	246.141	246.146	319.447	304.041	321.427	26	20	34942	17354.3	11938.9	4421.67	17961.9	4829.22	18797.2	4784.87	9264.52	17894.8	14576.5	21044.7	8927.79	6092.73	14300.5	3553.57	8681.51	8896.29	15445.3	24922.5	4743.6	19991.3	36263	69574.4	29114.3	99712.3
M246T362	0.116126	0.000666993	0.0021645	0.00243158	0.00565387	1	1	1	1.43997	Sc:Vv	0.168232	1.1096e-08	down	3747	M246T362	246.163	246.162	246.164	361.729	358.19	363.326	17	17	7232	12109.1	8552.73	9465.7	10896.2	24691.3	4126.72	4923.3	6755.88	6981.98	8048.55	7795.2	7580.93	8845.21	7186.5	4795.45	3577.71	14832.1	5133.5	2597.72	33309.1	2622.34	1962.86	3968.99	284.794	1737.99
M246T392	27.5449	0.0003937	0.0021645	0.0016207	0.00565387	1	1	1	1.78455	Sc:Vv	0.0567759	0.0499985	up	3730	M246T392	246.061	246.06	246.065	391.514	388.228	401.578	17	17	284443	45848.8	18783.1	46168.5	9667.35	32988.4	2530.95	410532	386231	422894	377734	399447	385736	372549	418625	11707	10753.3	8971.52	16769.7	11697	21800.7	927787	984406	1.0198e+06	705826	1.08614e+06
M246T409	5.55811	0.000937147	0.0021645	0.00316156	0.00565387	1	1	1	1.28431	Sc:Vv	0.213914	2.23827e-08	up	3751	M246T409	246.18	246.179	246.181	408.777	402.013	411.728	18	18	11278	6377.17	6140.04	8741.78	6198.76	8322.75	5833.43	10440.7	14686.5	16677.5	17639.2	19468.5	16441.6	16000.2	21375.2	9547.52	11294	5770.24	5876.99	4879.55	6950.82	26424.5	30194.5	61694.2	18052.9	56972.4
M247T104	13.5958	4.79092e-06	0.0021645	7.8484e-05	0.00565387	1	1	1	1.5558	Sc:Vv	0.248264	0.0519845	up	3787	M247T104	247.132	247.132	247.133	104.347	100.417	123.361	14	14	17311	15499.3	16244.3	10069.6	12710.4	12129.1	13497.9	94235.1	62385.4	52899.5	58927.2	50275.5	64382.2	59431.4	38075.4	10110	6856.94	15519.7	10059.9	7659.18	13399.9	127579	199254	240236	134621	217606
M247T195	6.08984	6.93571e-06	0.0021645	9.90804e-05	0.00565387	1	1	1	1.226	Sc:Vv	0.129125	0.0169931	up	3773	M247T195	247.059	247.059	247.066	194.93	186.605	209.193	17	16	17281	11779.2	5089.34	7792.34	5011.43	3377.87	7007.17	29697.9	27138.2	27251.2	36351.8	31763.8	29036.8	37112.2	32007.6	7023.56	3979.18	6040.72	3715.34	2890.62	6189.93	115966	107072	48110.4	62269.5	42025.8
M247T262	5.92356	0.00700419	0.0021645	0.0155169	0.00565387	1	1	1	1.1126	Sc:Vv	0.0673185	5.60578e-08	up	3778	M247T262	247.079	247.078	247.092	262.455	259.172	279.008	30	26	61818	24171.7	19895.3	34427.2	26017.8	26200	22733.3	63574.8	76303.6	71654.9	66656.6	63023.7	62963.7	65369.8	64744.8	19253.6	19911.1	17522.4	24024.4	17893.8	20574.4	88215	66764.8	521312	93519.7	279847
M247T286	0.0440418	2.97389e-05	0.0021645	0.000259531	0.00565387	1	1	1	1.81131	Sc:Vv	0.345747	0.0449457	down	3796	M247T286	247.176	247.175	247.177	286.354	284.037	289.136	22	22	41331	199630	130744	152674	212218	153817	124908	62363.7	47226.9	42169.8	72088.5	66386.1	32268.8	37786.6	85172.1	88998.2	91043.2	166322	107372	70254.9	190064	2785.14	3584.99	11013	12231.8	25277.3
M247T303	0.134379	9.7105e-05	0.0021645	0.000579348	0.00565387	1	1	1	1.54941	Sc:Vv	0.639718	0.0478781	down	3771	M247T303	247.06	247.048	247.062	303.17	294.413	320.157	31	25	62399	169147	149069	98090.9	131280	187929	199203	313287	227616	107805	77231.4	56999.4	144152	138894	43703.1	125084	105322	115544	139823	151019	128964	86076.7	22085.8	18139.7	47018.3	10141.1
M247T304	0.171156	0.00340427	0.00865801	0.0086445	0.0176845	0.944444	0.75	1	1.28464	Sc:Vv	0.254831	0.116055	down	3761	M247T304	246.559	246.557	246.56	304.404	301.152	309.206	21	21	9227	44285	9586.52	4195.6	17697.7	7513	25997.4	10888.5	8876.86	9590.67	7807.77	6246.72	9922.46	11132.5	14227.3	7390.37	10240.9	6451.45	16394.1	12712	7037.58	17652.3	7604.71	1689.64	2393.13	3336.85
M247T391	3.2176	1.96248e-06	0.0021645	4.35336e-05	0.00565387	1	1	1	1.02282	Sc:Vv	0.0522408	0.0522413	up	3774	M247T391	247.063	247.063	247.064	391.496	388.228	392.535	14	14	37126	24310.3	15806.1	26312	25449.6	27031.2	34946	49556.7	44573	48825.4	44615.7	49332.7	48357.7	44002.9	46478.9	14800.2	17172.6	18140.2	19230.4	13927.5	18272.8	104807	110204	114104	82882.7	125244
M247T479	26.1882	0.000562961	0.0021645	0.00214476	0.00565387	1	1	1	1.67054	Sc:Vv	0.511626	0.229082	up	3760	M247T479	246.501	246.5	246.502	479.112	475.486	502.17	17	14	5985	915.773	0	81.3102	1077.15	424.15	1357.42	10108.4	15120.5	16112.5	19161	22131.9	24686.2	37247	6148.36	2068.37	63.8842	43.5562	630.798	402.25	955.508	46740.2	51393.7	15610.9	21921.5	14499.5
M247T480	6.4356	8.78229e-05	0.0021645	0.000538059	0.00565387	1	1	1	1.06349	Sc:Vv	0.564678	5.82235e-08	up	3766	M247T480	247.002	246.997	247.003	479.596	475.876	492.023	20	19	3675	3251.91	949.32	1144.94	979.239	3157.6	3774.21	7362.63	8498.46	7022.49	12851.1	11946.4	17698	23508	3522.3	1712.54	1218.55	496.57	1726.83	1044	1761.58	24364.4	31816.4	10314.7	10404.4	7085.66
M247T84	4.40466	2.28935e-05	0.0021645	0.000212013	0.00565387	1	1	1	1.22501	Sc:Vv	0.16847	0.165622	up	3786	M247T84	247.132	247.132	247.133	84.3295	80.183	91.774	20	20	22309	18161.7	12061.1	24735.1	22849	11218.4	9903.76	28867.4	32353.2	45360.7	30792.1	32674.2	28349.8	32808.7	30856.3	23656.8	6875.86	26283.3	18313.4	22708.7	18547.5	80047.6	93089.5	62113.6	95939.8	138901
M248T286	0.107815	6.79061e-05	0.0021645	0.000448776	0.00565387	1	1	1	1.5095	Sc:Vv	0.343145	0.227958	down	3833	M248T286	248.179	248.177	248.18	286.048	284.037	287.472	17	17	6461	24480	18338.7	24545	30766	21034.3	17913.6	7223.14	4662.47	9798.4	10160.9	7021.96	4078.06	6855.52	10841.7	12441.3	15346.7	20193.6	16026.4	11455.2	26105.6	7072.11	7186.95	2018.84	2130.11	4587.39
M248T29_1	0.100257	0.00167806	0.0021645	0.0049511	0.00565387	1	1	1	1.52331	Sc:Vv	0.286386	5.17941e-08	down	3809	M248T29_1	247.97	247.968	247.973	28.588	26.936	31.246	16	16	2392	8437.69	675.236	1244.23	1529.03	3211.32	1380.71	1001.24	1634.77	2224.69	1290.63	1076.58	1627.67	1232.3	1199.42	1387.76	2186.97	525.577	515.071	1883.52	1603.63	510.196	62.9325	546.718	461.202	41.6666
M248T303_1	0.0828511	2.29701e-05	0.0021645	0.000212478	0.00565387	1	1	1	1.7337	Sc:Vv	0.691496	1.82124e-08	down	3806	M248T303_1	247.561	247.559	247.564	302.528	301.296	305.427	23	23	16062	36469.1	38573.1	27287.9	32497.3	43836.8	47898.3	72518.7	50964.7	25030.7	17672.3	14163.2	31402.5	30995.2	3769.83	28758.6	27193	21366.6	35721.5	37041.2	34409.6	15721.5	2223.81	1706.02	1923.39	1536.6
M248T398	0.287612	4.16169e-05	0.0021645	0.000327151	0.00565387	1	1	1	1.12668	Sc:Vv	0.13412	0.0969103	down	3825	M248T398	248.112	248.107	248.113	398.019	384.876	400.948	24	23	25289	125141	60903.4	95493.6	55163.8	94849.4	95032.1	47850.9	55620.5	58910.8	59706.1	56583.7	60473.9	53471.4	70981.4	53145.2	49551.4	63477.9	108797	71239.8	87987.6	39873.3	39763.3	34150.2	49267.9	39375.9
M248T419	0.0981813	1.1837e-07	0.0021645	7.52259e-06	0.00565387	1	1	1	1.589	Sc:Vv	0.065935	0.0498211	down	3824	M248T419	248.112	248.111	248.113	418.588	414.654	424.954	27	26	199744	799196	385059	341795	465398	549226	779786	269077	321979	298584	311562	293588	319662	321544	296886	252841	284138	175453	655922	375020	370545	104807	78536.9	46964.4	89558.5	48605.3
M248T459	0.0671767	4.58414e-06	0.0021645	7.63396e-05	0.00565387	1	1	1	1.6444	Sc:Vv	0.180371	0.0657935	down	3812	M248T459	248.031	248.03	248.032	459.077	453.842	462.356	21	21	5126	27021.9	19804.2	22659.5	15943.3	19535.4	18935.3	14712.1	16443.1	13935	13208.5	12102.8	12067.4	10719.6	8348.88	26696.5	19956.2	34457.4	19230.9	17586.2	27919.4	2170.36	2103.22	936.621	1269.58	547.367
M248T479	83.6702	7.21069e-06	0.0021645	0.000101286	0.00565387	1	1	1	1.92361	Sc:Vv	0.673681	0.0615495	up	3805	M248T479	247.501	247.5	247.502	478.784	474.856	483.209	14	14	3971	0	70.2165	65.3911	546.661	167.95	349.87	4279.74	8957.59	11003.4	9776.36	12243.6	28191.8	20290.6	3594.51	691.795	58.294	36.5086	269.756	74.3938	0	28157.4	28022.8	9711.49	11720	8775.81
M249T275	0.211568	0.00601729	0.0151515	0.0136785	0.0286669	0.916667	0.693056	1	1.11639	Sc:Vv	0.333311	6.2646e-09	down	3856	M249T275	249.059	249.052	249.061	275.197	273.075	277.919	15	15	3759	10170.4	5425.18	1939.72	10910	9112.84	13656.1	6825	5353.92	5570.77	5974.87	5367.6	3535.72	9787.95	9167.34	9126.69	2195.8	3923.7	9467.7	9223.09	6699.97	5978.16	6238.56	7693.3	10240.8	3430.59
M249T278	0.0694047	0.000141629	0.0021645	0.000765225	0.00565387	1	1	1	1.75845	Sc:Vv	0.455868	0.115415	down	3849	M249T278	249.009	249.007	249.012	277.703	260.71	279.254	19	17	10936	61481.3	13773.2	18407.8	23438.6	39786.2	35159.4	18175.4	11360.7	4852.47	5278.46	7510.02	11405.5	15379.2	17070.8	28663.2	14074	5255.45	26422.7	17882.1	20984.2	7353.06	3506.69	1261.45	9603.38	1252.58
M249T311	0.143537	0.000118365	0.0021645	0.000666481	0.00565387	1	1	1	1.30395	Sc:Vv	1.56123	0.103306	down	3840	M249T311	248.533	248.526	248.539	310.861	301.278	319.324	14	14	5691	1777.75	4477.74	3307.43	2930.71	7400.71	6366.33	5671.21	4422.66	4055.25	3076.05	2382.14	777.462	5334.94	37593.8	1523.36	4367.18	2678.51	2257.67	9278.41	4757.41	3577.05	7576.7	4238.98	19808.4	14216.6
M249T333	0.189898	0.000489236	0.0021645	0.00191413	0.00565387	1	1	1	1.37276	Sc:Vv	0.270898	9.52418e-09	down	3842	M249T333	248.818	248.816	248.82	333.415	328.236	339.38	21	18	1367	5718.41	8166.9	4907.97	8420.92	7137.54	7076.17	5665.57	7193.87	7182.8	5270.54	4119.82	4731.38	8574.16	8406.25	5948.3	4917.11	2140.49	4283.52	7440.99	6032.26	7038.63	3293.09	5368.09	1195.81	5636.91
M249T354	0.139636	0.000280331	0.0021645	0.00125318	0.00565387	1	1	1	1.38292	Sc:Vv	0.153071	5.5281e-09	down	3843	M249T354	248.896	248.894	248.897	353.986	350.85	363.584	20	20	4653	19370.5	10953.1	6073.05	37171.7	30262.5	30943.3	10906.6	14483.6	14456.9	13168.5	12801.3	16070.5	11248.6	15775.9	11106.1	13076.8	18750.2	5064.7	7699.94	14161.3	4376.89	5498.99	1929.57	4562.62	2046.64
M249T357	0.0601948	3.62131e-06	0.0021645	6.57032e-05	0.00565387	1	1	1	1.64427	Sc:Vv	0.27064	2.35047e-08	down	3855	M249T357	249.061	249.059	249.062	356.544	353.37	358.972	17	17	18339	15888.8	18286.6	52072.4	17092.3	18502.2	8672.36	8755.4	6266.71	4531.56	5594.34	5612.97	4528.08	7332.35	3610.69	20653.9	30468.8	2052.92	14031.2	44826.7	9118.11	2137.26	2828.66	1830.56	1200.47	2616.5
M249T424	0.221371	0.000505205	0.0021645	0.00196029	0.00565387	1	1	1	1.20216	Sc:Vv	0.172478	0.0519628	down	3867	M249T424	249.108	249.106	249.117	424.041	397.408	428.508	32	26	32335	94700.7	45828.6	37975.3	131040	73580.7	152914	67944	52782.5	56417.8	46773.1	44815	47144.1	48192.4	35320.7	42723.4	58084.8	68211.4	74928.4	47555.1	58937.6	16171.6	31474.1	24288.1	33889.4	19629.6
M249T468	6.57569	5.32146e-08	0.0021645	4.70409e-06	0.00565387	1	1	1	1.41642	Sc:Vv	0.263333	0.106006	up	3858	M249T468	249.071	249.07	249.072	467.946	456.366	472.108	27	26	13670	15669.3	11394.1	10635.8	14745.9	13597.7	14060.9	24368.1	22128.2	22684.6	31668.6	24727	24089.1	19292.3	10434.6	11620	11570.5	16638.7	9984.06	7453.58	14112.8	79101.7	89130.4	40624.7	60779.8	57059.3
M250T111	0.0829155	4.79617e-08	0.0021645	4.36198e-06	0.00565387	1	1	1	1.65344	Sc:Vv	0.341081	0.169136	down	3882	M250T111	250.024	250.023	250.026	110.872	101.909	118.905	14	13	1077	8246.87	5718.29	3672.91	5671.22	4775.9	9304.03	2986.98	1913.39	2743.46	2737.08	2445.81	5157.96	4218.27	4143.78	2745.13	3318.24	2151.31	10357.9	3815.6	3408.7	1271.36	970.307	741.992	869.687	532.85
M250T152	0.263221	0.000936642	0.004329	0.00316076	0.00981982	0.972222	0.833333	1	1.06677	Sc:Vv	0.38449	0.191163	down	3897	M250T152	250.143	250.13	250.144	151.929	138.908	158.031	14	14	4687	30268.8	22106.3	45290	43898.4	12620.2	49578	7457.7	8959.5	22661.8	15097.1	18363.5	14328.7	22461.2	23056.5	29458.8	47824.6	6604.61	10976.7	15660.1	12784.2	26009.3	24767.3	13468	8903.53	14644.5
M250T324_1	0.0499409	0.000164868	0.0021645	0.000851273	0.00565387	1	1	1	1.71685	Sc:Vv	0.492873	0.134446	down	3876	M250T324_1	249.987	249.986	249.99	324.485	319.192	329.644	18	18	30034	35798.3	14822.9	19324.1	5202.43	39705.7	68819.9	7703.05	4463.4	4516.39	4327.67	5035.25	3580.2	5366.4	12110.5	5496.79	4636.45	3512.56	16274.9	5237.05	7986.56	4954.69	5993.26	3902.25	1670.82	4149.69
M250T324_2	0.0955749	3.6971e-05	0.0021645	0.000300392	0.00565387	1	1	1	1.59558	Sc:Vv	0.163776	0.0133195	down	3879	M250T324_2	250.023	250.022	250.024	324.32	319.192	328.973	22	22	30034	36693.3	13438.5	22306.2	29010.2	39024	69613.9	15564.6	14089.4	13166.8	17884.9	15421.3	10824.5	13365.9	11036.2	10251.9	10206.8	10185.8	15699.2	16631.6	12151.7	10405.2	4017.9	4736.09	3418.86	2834.66
M250T378	4.1685	0.0031251	0.0021645	0.0080769	0.00565387	1	1	1	1.0446	Sc:Vv	0.0606007	0.0532609	up	3900	M250T378	250.164	250.161	250.165	377.757	359.387	381.437	22	21	15379	4063.37	15067.2	20224.7	35397.1	10621.6	11837	39962.2	47784.4	45116	47397.6	44866.4	46026.7	45676.8	43278.1	6273.21	2432.91	10525	3977.7	6576.61	3718.71	95559.7	91255.6	86860.6	77980.2	90434.4
M250T485	0.284432	0.00415796	0.0151515	0.0101675	0.0286669	0.916667	0.666667	1	1.14053	Sc:Vv	0.346877	0.290716	down	3888	M250T485	250.093	250.092	250.093	484.699	481.033	492.15	20	20	17608	163942	118722	96946.7	308345	278123	280224	121384	275622	146937	145568	122828	108641	125518	135093	74480	86195.9	70092.8	61680.1	62199.1	72917.3	23463.4	50265.8	63045.7	40893.2	198365
M251T164	0.242865	0.00376945	0.0151515	0.0093734	0.0286669	0.916667	0.75	1	1.04763	Sc:Vv	0.412734	4.92113e-06	down	3938	M251T164	251.148	251.145	251.151	164.439	142.916	177.851	19	18	2734	6142.81	8736.61	10498.3	14824.3	12102.2	5904.25	5484.38	14666.8	16867.1	8311.01	5369.7	13100.9	13535	7936.95	1995.43	15079.8	3798.2	10641.8	15532.3	11372	7339.6	9649.31	2207.38	2560.51	4179.88
M251T25	4.63643	0.00168395	0.0021645	0.00496695	0.00565387	1	1	1	1.06047	Sc:Vv	0.342792	0.264975	up	3921	M251T25	251.046	251.044	251.047	24.783	23.584	27.119	16	16	4552	1465.22	1936.03	1751.28	1801.29	1683.38	1573.1	2391.73	1452.98	1364.46	1880.29	1134.19	1869.94	832.294	955.336	3116.46	1863.43	1957.42	2246.76	2693.23	1453.88	2391.82	8005.47	10633.2	6975.41	7127.3
M251T278	0.119769	0.00403617	0.0021645	0.00991915	0.00565387	1	1	1	1.5987	Sc:Vv	0.48589	0.191988	down	3916	M251T278	251.007	251.005	251.013	277.725	255.882	279.957	16	14	5468	25743	3814.58	7398.94	9519.4	15829.9	12763.6	5169.89	7566.74	3549.69	5188.3	3235.3	6733.68	11193	2858.79	9746.24	4390.58	7214.81	10180.7	6363.64	12644.6	4329.62	2248.71	178.245	5939.06	0
M251T279	0.204911	0.000280933	0.0021645	0.00125491	0.00565387	1	1	1	1.20306	Sc:Vv	0.530703	0.0966469	down	3925	M251T279	251.078	251.077	251.079	279.192	270.167	281.311	22	22	15379	66805.9	40043.8	61913.4	19602.7	21827.2	43788.7	49268.8	44347.9	22467.7	21737.1	19582	23048.9	29901.2	3110.28	25404.4	33860.9	53657	34340.8	4570.48	63910.5	18636.1	7377.52	3688.46	10095	2470.79
M251T304	0.0842707	0.000465214	0.0021645	0.00184079	0.00565387	1	1	1	1.69962	Sc:Vv	0.67283	0.0558719	down	3905	M251T304	250.557	250.557	250.558	304.233	303.256	308.187	18	18	15379	66231.8	54966.6	56965	34612.2	44744.7	62729.5	47572.7	35758.5	17452	12548.8	8108.93	25525.2	20809.8	2917.11	19272.1	10400.3	19941.2	30588.1	16198.5	28009.3	5790.53	1096.63	4060.65	3106.3	4814.98
M251T336	0.283501	0.000735742	0.0021645	0.00262443	0.00565387	1	1	1	1.05612	Sc:Vv	0.0539595	2.98973e-09	down	3907	M251T336	250.911	250.91	250.912	336.101	322.251	341.193	36	26	15379	55859.4	25833.2	22809.3	61699.4	78005.3	52737.3	50222.1	46211.8	41278.5	41492.7	43594.4	45411.1	42733.4	44349	30837.4	56593.8	35927	40371.9	31663.1	43114.5	7997.81	13515.8	22469.8	16586	20892.6
M251T36	3.51542	0.000259221	0.0021645	0.00118771	0.00565387	1	1	1	1.04403	Sc:Vv	0.361672	5.00173e-08	up	3934	M251T36	251.127	251.123	251.134	35.645	31.025	60.204	31	22	7024	5461.16	4686.24	8138.06	5169.66	3787.44	3262.6	19755.5	9551.87	9472.42	6886.52	7430.54	12898.2	9237.36	11992.9	5744.86	4458.08	2046.1	7922.16	2118.33	2096.62	20358.5	21324.4	21698.8	23775.8	19137.2
M251T363	46.5392	2.50172e-05	0.0021645	0.000226252	0.00565387	1	1	1	2.04048	Sc:Vv	0.224337	2.34966e-07	up	3911	M251T363	250.971	250.97	250.973	363.221	355.807	366.914	25	25	435981	4140.75	6966.58	68784.2	26813.5	7486.88	5139.74	81105	188678	183160	151014	182049	177356	150654	169217	28490.9	20051.9	24740.5	10879.5	17790.5	9280.47	588843	833747	248050	2.36026e+06	347561
M251T39	8.89927	1.56871e-05	0.0021645	0.000166749	0.00565387	1	1	1	1.42821	Sc:Vv	0.275131	0.26534	up	3939	M251T39	251.163	251.162	251.165	38.563	29.967	44.66	30	26	8756	12996	5886.18	8210.2	8685.4	6078.7	9244.1	31112.2	42558	32303.4	20570.5	38739	30472.2	16688.9	31202.4	6930.35	3548.02	9985.85	11171.1	5402.52	5758.95	51302.8	45011.8	92133	142322	66075.7
M251T57	4.31806	3.18194e-05	0.0021645	0.000271678	0.00565387	1	1	1	1.12625	Sc:Vv	0.447186	0.247358	up	3930	M251T57	251.102	251.093	251.103	57.3545	50.713	67.315	16	13	3308	4620.87	5493.69	3776.68	2495.11	3350.72	4917.61	4893.59	7326.04	6529.86	3247.47	8987.79	11651.4	7841.19	2833.26	3903.78	2100.3	10732	6324.52	1128.87	6302.16	16487.1	24816.4	9536.85	12298.3	6174.44
M252T141	6.79342	0.00366467	0.0021645	0.0091691	0.00565387	1	1	1	1.32801	Sc:Vv	0.240334	1.63596e-08	up	3965	M252T141	252.109	252.106	252.11	141.084	124.967	154.834	24	17	8199	10233.6	9444.65	9728.78	12458.5	10798.6	963.514	25217.2	41617.2	38149.3	26301.7	22633.3	37595.2	24140.7	34879.9	9705.29	8474.1	1868.82	8895.99	8018.44	2895.8	73755.8	113223	62728.8	62134.1	72002.2
M252T337	0.151604	0.00235413	0.004329	0.00647276	0.00981982	0.972222	0.833333	1	1.47274	Sc:Vv	0.244674	0.143503	down	3947	M252T337	251.914	251.909	251.915	336.562	321.813	341.193	20	18	1861	4521.1	1168.75	1951.64	3343.23	4431.27	3319.69	1704.98	2194.42	2102.95	1606.87	2178.44	2130.83	2072.98	3219.33	1260.68	4020.5	2268.99	2037.56	1710.62	2604.3	492.738	230.195	2291.09	975.391	390.306
M252T364	4.68098	0.00278786	0.00865801	0.00736891	0.0176845	0.944444	0.75	1	1.08466	Sc:Vv	0.343624	2.02702e-08	up	3953	M252T364	252.022	252.02	252.033	364.221	342.837	370.344	28	23	8544	16178	12263.5	6082.28	37055.9	13414.7	4873.86	6815.08	9288.3	7673.23	6226.11	10157	12004.6	3153.33	9471.69	15718.7	30658.4	16026.3	10291	15275.3	21978.1	14328.4	32051.2	21055.7	16357.9	22531.9
M252T365	10.595	0.00106105	0.0021645	0.00346511	0.00565387	1	1	1	1.51915	Sc:Vv	0.330329	0.124222	up	3949	M252T365	251.975	251.974	251.978	364.686	343.683	368.334	25	22	43102	7234.23	978.465	7366.77	2048.13	21087.1	13179.3	12741.7	15008.1	12029.9	16780.9	16456.7	26828.6	14076.7	10099.1	12856.8	7515.57	1629.14	10110.8	10179	11815.8	59922.2	75200.8	24012.8	199826	31427.2
M252T417	0.231174	0.000155889	0.0021645	0.000819032	0.00565387	1	1	1	1.16371	Sc:Vv	0.063325	0.0574625	down	3964	M252T417	252.107	252.106	252.108	416.926	414.193	424.177	29	26	37084	119062	40119	67142.8	35102	39802.3	61020.9	39273.9	45805	43282.8	46713.8	42244.1	44278.3	43816.7	44992.6	57819.5	64054.7	63020.3	67910.3	39027.6	72945.2	16046.1	20034	13675.2	30008.7	23361.1
M253T169	0.0414967	1.45452e-05	0.0021645	0.000159575	0.00565387	1	1	1	1.81556	Sc:Vv	0.543129	2.08253e-08	down	3985	M253T169	253.031	253.025	253.033	168.545	156.034	174.766	15	14	3894	30139.4	11411.6	5840.56	33253.5	34507	24471.5	2416.23	2432.62	3038.97	5160	6099.4	5878.9	10117.5	9246.56	27522.8	12412.6	7119.74	19765	21857.4	12022.5	0	565.852	2359.97	2430.9	1789.28
M253T183	0.190969	0.0134005	0.004329	0.0265278	0.00981982	0.972222	0.833333	1	1.24455	Sc:Vv	0.191767	1.47138e-08	down	3990	M253T183	253.074	253.07	253.084	182.898	166.055	212.561	34	22	11122	123461	15391.8	57818.3	21720	49971.7	19063.1	19237	16225.7	18207	22255.1	17708	13836.4	25553.9	19035.7	36756.9	29196.6	41458.8	18104.7	5115	16087.7	2939.61	16583.6	42080.3	3407.57	31731.5
M253T239	4.07837	0.00205761	0.0021645	0.00584216	0.00565387	1	1	1	1.10884	Sc:Vv	0.286141	0.235923	up	4009	M253T239	253.194	253.188	253.195	239.036	230.485	244.75	21	21	3076	1271.05	4116.13	768.475	1307.99	3618.26	3299.63	6369.52	5619.7	10162	5526.88	5490.42	5124.26	4684.68	5499.91	4593.49	1263.54	415.863	2828.64	2849.63	842.4	12706.5	16039.2	9032.59	7079.48	12323.7
M253T278	0.0408076	1.23846e-05	0.0021645	0.000142485	0.00565387	1	1	1	1.90749	Sc:Vv	0.882075	0.211561	down	3980	M253T278	252.986	252.984	252.989	278.241	276.104	292.129	14	14	12645	61062.7	9328.8	16593.3	14547.5	38817	29381.8	21294.8	6682.72	1100.8	2806.28	3011.04	6067.72	8161.63	6182.14	18341.6	6129.9	5187.09	18848.7	9636.18	15743.7	3031.69	824.273	539.738	3068.09	0
M253T302	0.169341	1.92179e-05	0.0021645	0.000189551	0.00565387	1	1	1	1.34903	Sc:Vv	0.0540698	0.0240351	down	3995	M253T302	253.094	253.086	253.095	302.003	298.941	318.024	27	26	92621	173473	367194	287757	429533	322639	388887	274907	256123	242813	242180	243840	228184	233731	216357	245553	228995	311856	301310	313580	200869	68999.8	32548.8	49773.7	88397.9	103406
M253T313_1	0.0274225	0.000292095	0.0021645	0.00129689	0.00565387	1	1	1	2.1254	Sc:Vv	1.23079	0.130638	down	3974	M253T313_1	252.528	252.527	252.529	312.563	311.114	315.235	19	19	41916	62041.3	35404.3	12558.4	24508.3	56734.2	60651	180751	117307	21535.4	9388.54	4866.84	39188.7	37172.7	914.46	36556.9	24511	43152.2	39640.7	78376.7	30826.5	4866.81	336.415	209.525	1528.61	302.961
M253T313_2	0.315963	0.00404204	0.0021645	0.0099315	0.00565387	1	1	1	1.04068	Sc:Vv	0.676094	5.4197e-08	down	3983	M253T313_2	253.029	253.027	253.034	313.231	310.516	325.45	27	23	10145	27084.9	15900.7	10044.9	10650.5	37066.5	21018.8	42399.8	37076.4	18054.2	9273.28	8418.25	16169.1	12747.3	8381.83	15944.6	11417.2	11199	14874.4	26979.6	22191.9	10541.2	2204.97	5549.43	12436.7	4198.94
M253T316	0.218592	0.00304868	0.004329	0.00792117	0.00981982	0.972222	0.888889	1	1.11954	Sc:Vv	0.276231	0.0508643	down	3992	M253T316	253.075	253.071	253.083	315.56	300.835	322.787	13	13	11961	11460.9	19774.7	69326.1	20429.6	17972.2	12681.5	7130.59	17495.7	21015.5	21050.8	15576.3	15778.3	17115.6	20103.5	10835.6	18046.5	4148.76	11744.5	9283.78	12060.2	18766.8	6241.67	8520.73	10839.1	11808.9
M253T352	0.0162552	2.62498e-10	0.0021645	2.20442e-07	0.00565387	1	1	1	2.02987	Sc:Vv	0.176545	2.13404e-08	down	3996	M253T352	253.094	253.094	253.095	351.647	343.476	354.18	22	20	58474	176211	233714	294136	172490	151687	253146	94734	79117.9	81894.2	72547.2	80883.7	84453.6	67268	112195	200665	120284	296814	243835	212520	279758	4233.12	2631.08	5144.48	2846.02	4172.62
M253T384	0.250936	0.000251073	0.0021645	0.00115881	0.00565387	1	1	1	1.21217	Sc:Vv	0.185754	2.59335e-08	down	3977	M253T384	252.95	252.949	252.951	383.693	381.726	386.034	19	19	8338	54666.7	64028.8	41605.8	51974.8	52544.3	58070	27162.9	27201	25628.9	21847.9	19642.4	21250.5	18206.9	14881.2	28191.5	20522.9	16758.5	27627.6	19562.5	11713.9	25860.7	27675.8	6980.4	10885.8	10211.6
M254T116	0.0964302	0.00206873	0.0021645	0.00587065	0.00565387	1	1	1	1.08753	Sc:Vv	0.155973	0.0625073	down	4018	M254T116	254.008	254.001	254.009	115.654	101.573	127.401	20	19	41143	9660.9	2879.37	41917.9	3017.37	5949.16	6190.91	16631.2	20851.6	21772.3	23265.1	25167.4	24469.9	24447.3	17241.1	53164.1	257216	2735.35	4405.49	36705.3	22102.6	3092.96	279.051	872.256	769.094	537.844
M254T230_1	0.0716849	0.00125643	0.0021645	0.00395923	0.00565387	1	1	1	1.422	Sc:Vv	0.502504	6.6586e-08	down	4034	M254T230_1	254.102	254.1	254.103	230.434	225.043	233.121	17	17	10402	13683.8	4266.75	8866.97	5140.8	17074	10349	6434.37	5067.9	4257.11	10095.7	8893.84	1017.21	4962.88	4531.32	5759.93	3342.92	7491.63	8387.36	1599.85	20546.8	5345.7	5327.25	2525.34	651.442	3079.82
M254T277	0.0441486	0.000319199	0.0021645	0.0013843	0.00565387	1	1	1	1.86681	Sc:Vv	1.31236	0.0335459	down	4019	M254T277	254.016	254.013	254.017	277.155	275.444	278.613	16	16	7518	24835.8	4229.38	2152.01	12311.3	19227.5	23749.6	28573.8	5823.26	2360.62	1320.61	1509.72	4179.44	5493.15	4412.13	10827.2	3749.97	3375.55	13683.1	15122.7	11552	2161.89	223.974	181.275	2974.24	0
M254T279	0.232079	0.0145002	0.004329	0.0283282	0.00981982	0.972222	0.888889	1	1.37136	Sc:Vv	0.300194	0.265436	down	4025	M254T279	254.069	254.067	254.074	279.037	266.069	283.289	23	20	9174	33875.6	12471.7	17583.2	14158.9	16045.7	20260.3	7433.81	17102.7	15040.3	14722.5	21811.2	15902.9	20352.7	22368.9	14669.9	13330.1	15033.9	7939.51	7243.29	35428.5	27981.7	10861.5	531.175	5923.22	722.54
M254T302	0.217787	5.41285e-05	0.0021645	0.000386158	0.00565387	1	1	1	1.24541	Sc:Vv	0.0607639	2.83056e-09	down	4031	M254T302	254.097	254.09	254.102	302.416	298.941	321.427	34	26	14012	25463.9	55552.2	48600.5	70944.6	49481.5	57262.1	38791.6	35988.5	37123.8	41064.4	40361.1	37453.9	40555.9	34555.4	38890.5	36287.6	53105.8	44300.8	46716.7	31571.3	21820.8	7635.14	11246.8	15600.3	21088.9
M254T317	0.148087	0.00219027	0.004329	0.00613265	0.00981982	0.972222	0.833333	1	1.38117	Sc:Vv	0.378145	0.140432	down	4013	M254T317	253.546	253.542	253.547	316.945	307.373	323.065	18	18	6151	3623.71	12854.3	4208.57	10852.3	8024.01	6685	9351.66	8761.82	8508.95	7385.2	3259.49	6306.46	7007.79	2303.33	14064.2	25491.8	8136.3	5106.87	13016.6	4842.57	1805.53	1451.34	0	3081.7	401.58
M254T351	0.249611	0.0048739	0.0021645	0.0115343	0.00565387	1	1	1	1.18282	Sc:Vv	0.153957	0.0877803	down	4033	M254T351	254.098	254.097	254.099	351.386	348.89	354.444	17	17	8665	24129.8	30587.4	31466.9	24062.1	21357.1	36610.2	12318	10582.1	11997.1	15307.2	14058.3	14905.1	15334.6	15839.5	24415.2	14931.5	35476.1	32386.3	24415.2	30666.1	9630.66	8104.19	16168.5	1637.92	14840.1
M254T509	22.3733	1.60871e-05	0.0021645	0.000169527	0.00565387	1	1	1	1.82513	Sc:Vv	0.512354	0.190884	up	4017	M254T509	254.008	254.003	254.011	508.877	488.572	514.375	20	19	9693	908.865	2240.32	2391.03	2775.03	3113.16	1308.31	9203.79	7694.7	17236.3	12360.9	13121.4	8462.45	7912.89	25876.8	3241.93	1802.99	3965.27	2309.62	2978.26	3632.95	45504.8	76853.7	32905.3	178658	39774
M255T153	0.234633	0.0174362	0.004329	0.0331389	0.00981982	0.972222	0.846528	1	1.0647	Sc:Vv	0.215317	0.1783	down	4067	M255T153	255.083	255.073	255.084	153.289	136.612	159.325	17	16	35919	29187.4	103999	63975.6	50255.8	65895.2	152002	35888.6	26060.9	22490	20482.3	24098	18308.3	24311.7	18728.4	3363.75	11465.9	5787.21	4179.44	7439.53	5981.9	35186.5	33612.7	16523.7	28982.7	1327.95
M255T242	0.125243	8.92734e-06	0.0021645	0.000116752	0.00565387	1	1	1	1.50851	Sc:Vv	0.0805399	6.47059e-09	down	4057	M255T242	255.004	255.003	255.005	242.461	240.195	245.36	26	26	17933	62257.1	47828.4	144757	94764.4	121526	50204.8	61733.5	54805.1	54658.9	57917.9	52885.6	46010	52720.3	47900.9	57647.3	72802.9	30006.8	51313.9	30972.4	37910.7	31304.4	12860.2	11125.3	12946.6	13375.6
M255T308_2	0.162803	0.000650754	0.0021645	0.00238644	0.00565387	1	1	1	1.46137	Sc:Vv	0.705578	9.43882e-08	down	4064	M255T308_2	255.07	255.062	255.072	307.771	296.208	318.736	28	24	7226	42947.6	48467.1	30522.7	43977.8	48809.2	49839	10277.1	8103.49	4314.91	13703.4	19926.6	21445.4	41612.7	37573	26277.5	15977.1	16157	45086.4	11183	25472.3	6018.17	19125.4	11110.1	32205.9	12869.6
M255T32_2	16.231	5.73534e-06	0.0021645	8.73451e-05	0.00565387	1	1	1	1.55808	Sc:Vv	0.308643	0.242563	up	4088	M255T32_2	255.251	255.249	255.254	32.172	31.025	35.97	17	17	38589	2832.43	4445.64	1725.86	3598.2	5555.3	1218.28	5247.27	2847.7	4894.03	2597.03	2553.73	3064.93	2789.99	2841.09	72895.2	21504.8	23973.2	4415.47	5419.91	3417.86	41491.7	68280.4	88556.9	94593.9	69386.3
M255T35	4.957	0.000967892	0.004329	0.00323006	0.00981982	0.972222	0.833333	1	1.17987	Sc:Vv	0.189672	0.135837	up	4087	M255T35	255.231	255.224	255.232	34.517	32.874	44.538	27	26	50846	8202.15	47691.3	8283.28	16956.8	16051.7	27119.9	32163.1	20583.7	22497.8	20876.7	16916	20749.3	20009.5	23738.8	114093	44175.8	49040.6	70719.4	77827.1	18211.3	63690	135582	234096	146448	186728
M255T362	0.198796	0.00127149	0.0021645	0.00400025	0.00565387	1	1	1	1.03731	Sc:Vv	0.0578607	0.044652	down	4053	M255T362	254.987	254.987	254.988	361.94	359.501	374.276	22	21	32772	24605.1	56005.3	34216.7	87683.8	111808	26558.5	74632.8	72596.4	72105.7	71654.9	76167	69583.2	62287.3	66465.1	115789	150742	117632	69389.5	46179.7	130216	13733.6	16533.9	4429.07	22918.1	13277.4
M255T40	4.51998	0.0069842	0.0021645	0.0154858	0.00565387	1	1	1	1.20597	Sc:Vv	0.227969	0.0903268	up	4071	M255T40	255.1	255.096	255.102	39.624	30.169	56.017	17	16	11985	11817.2	7883.91	750.242	7981.51	8102.79	7064.75	13976.8	17663.9	14986	21641.3	18812.4	26422.4	24585.4	19308.2	23156.4	2020.73	10068	14372.4	9268.54	7939.65	62362.8	46624.3	33461.2	29756.7	31118.3
M255T509	12.9014	2.77009e-05	0.0021645	0.000244872	0.00565387	1	1	1	1.63752	Sc:Vv	0.290086	5.83925e-09	up	4058	M255T509	255.008	255.003	255.01	509.188	500.395	513.16	18	18	3077	3951.48	1079.44	1789.76	2171.01	2034.72	4582.94	6223.49	9871.12	11028.7	10144.1	10362.1	7904.9	3897.5	9499.92	1274.96	1721.49	1446.97	3235.77	3917.43	4454.91	20472	25588.7	12303.7	51748.3	13250.9
M256T242	0.154129	2.25904e-05	0.0021645	0.000210123	0.00565387	1	1	1	1.39413	Sc:Vv	0.252514	0.257797	down	4090	M256T242	256.007	256.003	256.009	242.131	240.253	246.412	14	14	2125	6047.88	4568.99	15627.6	10442.4	13057.3	6728.72	7236.58	6021.56	2484.18	5217.05	5484.34	5670.01	6781.03	4916.55	5284.69	7797.98	3204.13	5470.62	1850.16	4202.85	3262.37	2243.11	1191.55	2638.66	1054.42
M256T277	0.261418	0.00123937	0.0021645	0.0039191	0.00565387	1	1	1	1.13169	Sc:Vv	0.193444	0.192589	down	4100	M256T277	256.066	256.063	256.068	276.917	261.107	282.669	14	14	2392	13026.7	5707.07	8485.82	3476.29	7004.57	5038.9	3457.63	5597.85	5126.12	5365.1	3294.64	4257.34	5268.5	4977.75	2655.43	5919.96	3504.39	3747.16	5664.28	10104.8	3236.94	3352.71	1479.33	4722.17	797.112
M256T32_2	0.193606	6.42838e-05	0.0021645	0.000432371	0.00565387	1	1	1	1.3755	Sc:Vv	0.396039	4.14595e-08	down	4114	M256T32_2	256.206	256.2	256.211	31.8205	27.553	42.115	30	22	1894	4999.77	3507.39	3319.46	3451.56	3269.45	4993.29	2252.95	4566.27	3684.64	2301.24	1571.84	3981.25	5370.11	4953.24	4656.42	3900.99	4514.02	6990.24	3777.13	2367.62	1535.24	1971.28	2399.03	2367.79	3396.6
[truncated: 3,271 more rows]
[truncated: 26 more columns]
